# Supplementary material for: Full-Length Transcriptome Reconstruction Reveals the Genetic Mechanisms of Eyestalk Displacement and Its Potential Implications on the Interspecific Hybrid Crab (Scylla serrata ♀ × S. paramamosain ♂)
Source: Biology (Basel). 2022 Jul 7;11(7):1026. doi: 10.3390/biology11071026 (PMC9312322; doi:10.3390/biology11071026)
Supplement: Supplementary file 1 [file biology-11-01026-s001.zip › TableS7.xlsx]

## Sheet: KEGG_results_NEW
Table S7 Detailed results of KEGG analysis
ID	Description	GeneRatio	BgRatio	pvalue	p.adjust	qvalue	geneID	Count
ko03020	RNA polymerase	20/349	40/3097	1.07069e-09	3.30843e-07	3.14444e-07	PB.1255/PB.4054/PB.4570/PB.4574/PB.4575/PB.4576/PB.4577/PB.4578/PB.4579/PB.4584/PB.4587/PB.4589/PB.4590/PB.4591/PB.4596/PB.4600/PB.4601/PB.4606/PB.472/PB.482	20
ko04974	Protein digestion and absorption	20/349	50/3097	1.25015e-07	1.93148e-05	1.83574e-05	PB.1886/PB.3038/PB.3575/PB.3577/PB.3665/PB.3801/PB.4106/PB.4122/PB.4276/PB.4639/PB.4869/PB.4919/PB.5180/PB.524/PB.5638/PB.6240/PB.812/PB.821/PB.881/PB.935	20
ko04147	Exosome [BR:ko04147]	80/349	433/3097	1.05099e-06	0.000108252	0.000102887	PB.1281/PB.1546/PB.1547/PB.1657/PB.1911/PB.1920/PB.1940/PB.1980/PB.2109/PB.2110/PB.2176/PB.2352/PB.2481/PB.2616/PB.2771/PB.2781/PB.2783/PB.2875/PB.2919/PB.3018/PB.3038/PB.3066/PB.3067/PB.3068/PB.3069/PB.3180/PB.3230/PB.3278/PB.3351/PB.3471/PB.3549/PB.3563/PB.3575/PB.3577/PB.3650/PB.3683/PB.3684/PB.3799/PB.3806/PB.3835/PB.3987/PB.4017/PB.406/PB.4106/PB.4322/PB.4327/PB.4494/PB.4495/PB.4499/PB.4535/…	80
ko01002	Peptidases and inhibitors [BR:ko01002]	45/349	226/3097	5.62638e-05	0.00434638	0.00413095	PB.1886/PB.1933/PB.1963/PB.2100/PB.2113/PB.2165/PB.2169/PB.2714/PB.2771/PB.3038/PB.3048/PB.3066/PB.3068/PB.3069/PB.3278/PB.3292/PB.3302/PB.3684/PB.3708/PB.3801/PB.3803/PB.3879/PB.3886/PB.3980/PB.3981/PB.3987/PB.4017/PB.4122/PB.4535/PB.4565/PB.4639/PB.4919/PB.4976/PB.5359/PB.5395/PB.5513/PB.812/PB.821/PB.842/PB.881/PB.910/PB.935/PB.25/PB.516/PB.638	45
ko03400	DNA repair and recombination proteins [BR:ko03400]	23/349	96/3097	0.000272454	0.0168377	0.0160031	PB.1255/PB.4054/PB.4494/PB.4570/PB.4574/PB.4575/PB.4576/PB.4577/PB.4578/PB.4579/PB.4584/PB.4587/PB.4589/PB.4590/PB.4591/PB.4596/PB.4600/PB.4601/PB.4606/PB.472/PB.482/PB.668/PB.809	23
ko03021	Transcription machinery [BR:ko03021]	29/349	137/3097	0.000444948	0.0229148	0.021779	PB.1255/PB.2840/PB.3018/PB.3067/PB.3285/PB.4054/PB.4570/PB.4574/PB.4575/PB.4576/PB.4577/PB.4578/PB.4579/PB.4584/PB.4587/PB.4589/PB.4590/PB.4591/PB.4596/PB.4600/PB.4601/PB.4606/PB.472/PB.482/PB.5366/PB.5369/PB.5372/PB.172/PB.328	29
ko00710	Carbon fixation in photosynthetic organisms	7/349	18/3097	0.00229023	0.101097	0.0960865	PB.2500/PB.5745/PB.5773/PB.6034/PB.939/PB.940/PB.820	7
ko04614	Renin-angiotensin system	7/349	19/3097	0.00328119	0.126736	0.120454	PB.3066/PB.3068/PB.3069/PB.4122/PB.4494/PB.4535/PB.4976	7
ko04933	AGE-RAGE signaling pathway in diabetic complications	7/349	20/3097	0.00456858	0.156855	0.14908	PB.1911/PB.1985/PB.3575/PB.3577/PB.406/PB.4106/PB.4276	7
ko04745	Phototransduction - fly	12/349	48/3097	0.00556539	0.17197	0.163447	PB.1521/PB.1886/PB.2352/PB.3018/PB.3067/PB.3187/PB.3268/PB.5256/PB.5366/PB.5369/PB.5372/PB.563	12
ko04610	Complement and coagulation cascades	7/349	22/3097	0.00823745	0.217871	0.207072	PB.1886/PB.3363/PB.3987/PB.4017/PB.4919/PB.5513/PB.821	7
ko00536	Glycosaminoglycan binding proteins [BR:ko00536]	9/349	33/3097	0.00867522	0.217871	0.207072	PB.1276/PB.1911/PB.3575/PB.3577/PB.406/PB.4106/PB.4276/PB.5180/PB.524	9
ko05205	Proteoglycans in cancer	19/349	96/3097	0.00916609	0.217871	0.207072	PB.1140/PB.1886/PB.1911/PB.3008/PB.3018/PB.3067/PB.3575/PB.3577/PB.406/PB.4106/PB.4276/PB.4327/PB.517/PB.5366/PB.5369/PB.5372/PB.5970/PB.165/PB.267	19
ko05016	Huntington disease	33/349	197/3097	0.0108345	0.224199	0.213086	PB.1255/PB.1963/PB.1971/PB.1980/PB.2100/PB.2692/PB.2875/PB.3037/PB.3529/PB.3799/PB.3835/PB.4054/PB.4425/PB.4570/PB.4574/PB.4575/PB.4576/PB.4577/PB.4578/PB.4579/PB.4584/PB.4587/PB.4589/PB.4590/PB.4591/PB.4596/PB.4600/PB.4601/PB.4606/PB.472/PB.482/PB.858/PB.638	33
ko05410	Hypertrophic cardiomyopathy	15/349	71/3097	0.0108834	0.224199	0.213086	PB.101/PB.1546/PB.1547/PB.2919/PB.3018/PB.3067/PB.3190/PB.3230/PB.3351/PB.4976/PB.5180/PB.5366/PB.5369/PB.5372/PB.5619	15
ko05414	Dilated cardiomyopathy	14/349	68/3097	0.0170642	0.299705	0.28485	PB.101/PB.1546/PB.1547/PB.2919/PB.3018/PB.3067/PB.3190/PB.3230/PB.3351/PB.5180/PB.5366/PB.5369/PB.5372/PB.5619	14
ko04918	Thyroid hormone synthesis	7/349	25/3097	0.0172543	0.299705	0.28485	PB.2110/PB.3037/PB.3385/PB.3529/PB.3650/PB.5638/PB.360	7
ko00480	Glutathione metabolism	9/349	37/3097	0.0186626	0.299705	0.28485	PB.2127/PB.3037/PB.3066/PB.3068/PB.3069/PB.3529/PB.4535/PB.5476/PB.514	9
ko00062	Fatty acid elongation	6/349	20/3097	0.0192334	0.299705	0.28485	PB.2871/PB.4034/PB.4035/PB.4164/PB.5931/PB.5989	6
ko04972	Pancreatic secretion	12/349	56/3097	0.0194798	0.299705	0.28485	PB.1521/PB.1886/PB.2042/PB.2414/PB.4639/PB.4919/PB.5537/PB.5638/PB.812/PB.821/PB.881/PB.935	12
ko00532	Glycosaminoglycan biosynthesis - chondroitin sulfate / dermatan sulfate	5/349	15/3097	0.0203683	0.299705	0.28485	PB.3123/PB.4351/PB.4376/PB.5083/PB.6133	5
ko05134	Legionellosis	7/349	26/3097	0.0213958	0.300514	0.285619	PB.2783/PB.3363/PB.4494/PB.4495/PB.4865/PB.5072/PB.5690	7
ko04812	Cytoskeleton proteins [BR:ko04812]	27/349	163/3097	0.0232783	0.312738	0.297237	PB.101/PB.1546/PB.1547/PB.2875/PB.2919/PB.3018/PB.3067/PB.3190/PB.3230/PB.3351/PB.3799/PB.3835/PB.4287/PB.4327/PB.4691/PB.4869/PB.517/PB.5366/PB.5369/PB.5372/PB.5546/PB.5565/PB.5619/PB.5980/PB.165/PB.500/PB.602	27
ko04510	Focal adhesion	17/349	92/3097	0.0254878	0.314996	0.299383	PB.1911/PB.1985/PB.3018/PB.3067/PB.3575/PB.3577/PB.3665/PB.406/PB.4106/PB.4276/PB.517/PB.5359/PB.5366/PB.5369/PB.5372/PB.5970/PB.165	17
ko00051	Fructose and mannose metabolism	7/349	27/3097	0.0261802	0.314996	0.299383	PB.1717/PB.1808/PB.1810/PB.2346/PB.5773/PB.939/PB.940	7
ko04512	ECM-receptor interaction	8/349	33/3097	0.0265045	0.314996	0.299383	PB.1911/PB.3575/PB.3577/PB.3665/PB.406/PB.4106/PB.4276/PB.94	8
ko00520	Amino sugar and nucleotide sugar metabolism	10/349	47/3097	0.033099	0.3788	0.360025	PB.1321/PB.2346/PB.2701/PB.46/PB.4948/PB.5395/PB.5399/PB.618/PB.733/PB.322	10
ko05130	Pathogenic Escherichia coli infection	18/349	103/3097	0.0365283	0.402625	0.382669	PB.1546/PB.1547/PB.1985/PB.2783/PB.2875/PB.3017/PB.3018/PB.3067/PB.3799/PB.3835/PB.4327/PB.5366/PB.5369/PB.5372/PB.5690/PB.5745/PB.5980/PB.721	18
ko04260	Cardiac muscle contraction	10/349	48/3097	0.0377868	0.402625	0.382669	PB.101/PB.1546/PB.1547/PB.1963/PB.3190/PB.3351/PB.5180/PB.5619/PB.5638/PB.858	10
ko00010	Glycolysis / Gluconeogenesis	8/349	36/3097	0.0428962	0.441831	0.419931	PB.2109/PB.2526/PB.5745/PB.5773/PB.5911/PB.939/PB.940/PB.820	8
ko04640	Hematopoietic cell lineage	5/349	19/3097	0.0541987	0.536044	0.509474	PB.3066/PB.3068/PB.3069/PB.3363/PB.4535	5
ko04261	Adrenergic signaling in cardiomyocytes	11/349	58/3097	0.0555126	0.536044	0.509474	PB.101/PB.1026/PB.1546/PB.1547/PB.1886/PB.2352/PB.3190/PB.3351/PB.5180/PB.5619/PB.5638	11
ko05132	Salmonella infection	20/349	124/3097	0.0596006	0.558078	0.530417	PB.1985/PB.2875/PB.3018/PB.3067/PB.3385/PB.3799/PB.3835/PB.4499/PB.517/PB.5359/PB.5366/PB.5369/PB.5372/PB.5565/PB.5690/PB.5745/PB.5970/PB.5980/PB.165/PB.500	20
ko00603	Glycosphingolipid biosynthesis - globo and isoglobo series	4/349	14/3097	0.0635554	0.565245	0.537229	PB.2180/PB.2409/PB.5399/PB.618	4
ko00500	Starch and sucrose metabolism	6/349	26/3097	0.0642324	0.565245	0.537229	PB.2414/PB.332/PB.3567/PB.3923/PB.5537/PB.566	6
ko01040	Biosynthesis of unsaturated fatty acids	5/349	20/3097	0.0658538	0.565245	0.537229	PB.4034/PB.4035/PB.4164/PB.5931/PB.5989	5
ko04080	Neuroactive ligand-receptor interaction	6/349	27/3097	0.0751044	0.610454	0.580196	PB.3987/PB.4391/PB.4639/PB.4919/PB.5203/PB.821	6
ko04971	Gastric acid secretion	9/349	47/3097	0.0751512	0.610454	0.580196	PB.1886/PB.2352/PB.3018/PB.3067/PB.4327/PB.5366/PB.5369/PB.5372/PB.5638	9
ko05140	Leishmaniasis	4/349	15/3097	0.0792599	0.610454	0.580196	PB.1985/PB.3363/PB.4494/PB.4495	4
ko05100	Bacterial invasion of epithelial cells	10/349	55/3097	0.0836194	0.610454	0.580196	PB.1911/PB.1980/PB.3018/PB.3067/PB.406/PB.5366/PB.5369/PB.5372/PB.5970/PB.5980	10
ko05110	Vibrio cholerae infection	9/349	48/3097	0.0837737	0.610454	0.580196	PB.1080/PB.3018/PB.3067/PB.5366/PB.5369/PB.5372/PB.5516/PB.5612/PB.5690	9
ko01003	Glycosyltransferases [BR:ko01003]	12/349	70/3097	0.0886786	0.610454	0.580196	PB.1062/PB.1604/PB.2409/PB.2857/PB.3123/PB.3923/PB.4351/PB.4376/PB.46/PB.5083/PB.6133/PB.902	12
ko04142	Lysosome	14/349	85/3097	0.0907738	0.610454	0.580196	PB.1980/PB.2180/PB.247/PB.3278/PB.3684/PB.4506/PB.5129/PB.5399/PB.5516/PB.5612/PB.566/PB.618/PB.784/PB.800	14
ko00601	Glycosphingolipid biosynthesis - lacto and neolacto series	3/349	10/3097	0.0933814	0.610454	0.580196	PB.1062/PB.2409/PB.902	3
ko05322	Systemic lupus erythematosus	3/349	10/3097	0.0933814	0.610454	0.580196	PB.1710/PB.3180/PB.982	3
ko05418	Fluid shear stress and atherosclerosis	12/349	71/3097	0.0964419	0.610454	0.580196	PB.1985/PB.2127/PB.2352/PB.3018/PB.3067/PB.3385/PB.4499/PB.5366/PB.5369/PB.5372/PB.5970/PB.514	12
ko04964	Proximal tubule bicarbonate reclamation	4/349	16/3097	0.0966929	0.610454	0.580196	PB.1281/PB.5638/PB.5911/PB.6034	4
ko04973	Carbohydrate digestion and absorption	4/349	16/3097	0.0966929	0.610454	0.580196	PB.2414/PB.5537/PB.5638/PB.566	4
ko00020	Citrate cycle (TCA cycle)	6/349	29/3097	0.0997728	0.610454	0.580196	PB.1004/PB.1044/PB.1657/PB.1741/PB.5911/PB.6034	6
ko00330	Arginine and proline metabolism	6/349	29/3097	0.0997728	0.610454	0.580196	PB.1507/PB.2526/PB.3471/PB.5476/PB.5669/PB.25	6
ko04090	CD molecules [BR:ko04090]	13/349	79/3097	0.101281	0.610454	0.580196	PB.1735/PB.3038/PB.3066/PB.3068/PB.3069/PB.3363/PB.3649/PB.3650/PB.4535/PB.4976/PB.5638/PB.5983/PB.364	13
ko05202	Transcriptional misregulation in cancer	7/349	36/3097	0.10273	0.610454	0.580196	PB.1140/PB.2131/PB.2615/PB.3132/PB.5359/PB.97/PB.982	7
ko00380	Tryptophan metabolism	5/349	23/3097	0.108402	0.632005	0.600679	PB.1507/PB.2526/PB.2658/PB.5782/PB.864	5
ko00680	Methane metabolism	4/349	17/3097	0.115746	0.662327	0.629498	PB.2109/PB.3549/PB.939/PB.940	4
ko04520	Adherens junction	9/349	52/3097	0.123931	0.671355	0.638079	PB.1361/PB.1911/PB.3018/PB.3067/PB.5366/PB.5369/PB.5372/PB.5970/PB.5980	9
ko04916	Melanogenesis	5/349	24/3097	0.12497	0.671355	0.638079	PB.1886/PB.2352/PB.5970/PB.68/PB.64	5
ko04151	PI3K-Akt signaling pathway	13/349	82/3097	0.126269	0.671355	0.638079	PB.1276/PB.1911/PB.2131/PB.3385/PB.3575/PB.3577/PB.3665/PB.3708/PB.406/PB.4106/PB.4276/PB.4499/PB.5911	13
ko04613	Neutrophil extracellular trap formation	8/349	45/3097	0.126616	0.671355	0.638079	PB.3018/PB.3067/PB.3180/PB.3363/PB.5366/PB.5369/PB.5372/PB.982	8
ko04066	HIF-1 signaling pathway	6/349	31/3097	0.128188	0.671355	0.638079	PB.1886/PB.3708/PB.5745/PB.939/PB.940/PB.820	6
ko04657	IL-17 signaling pathway	4/349	18/3097	0.136291	0.688614	0.654483	PB.1985/PB.3363/PB.3385/PB.4499	4
ko05031	Amphetamine addiction	4/349	18/3097	0.136291	0.688614	0.654483	PB.1507/PB.1886/PB.1985/PB.2352	4
ko05416	Viral myocarditis	8/349	46/3097	0.139146	0.688614	0.654483	PB.1546/PB.1547/PB.3018/PB.3067/PB.5366/PB.5369/PB.5372/PB.5619	8
ko05171	Coronavirus disease - COVID-19	12/349	76/3097	0.141208	0.688614	0.654483	PB.1195/PB.151/PB.1985/PB.2013/PB.2925/PB.2932/PB.3992/PB.4170/PB.4747/PB.4976/PB.5557/PB.713	12
ko00260	Glycine	serine and threonine metabolism	5/349	25/3097	0.142626	0.688614	0.654483	PB.1507/PB.2109/PB.3549/PB.3662/PB.5669	5
ko04210	Apoptosis	11/349	70/3097	0.158204	0.752076	0.714799	PB.1985/PB.2875/PB.3018/PB.3067/PB.3278/PB.3684/PB.5359/PB.5366/PB.5369/PB.5372/PB.317	11
ko04919	Thyroid hormone signaling pathway	12/349	78/3097	0.1618	0.757519	0.719972	PB.1546/PB.1547/PB.2131/PB.3018/PB.3067/PB.3803/PB.5366/PB.5369/PB.5372/PB.5619/PB.5638/PB.5970	12
ko00535	Proteoglycans [BR:ko00535]	3/349	13/3097	0.173502	0.776989	0.738477	PB.3214/PB.3665/PB.94	3
ko00604	Glycosphingolipid biosynthesis - ganglio series	3/349	13/3097	0.173502	0.776989	0.738477	PB.1062/PB.5399/PB.618	3
ko04975	Fat digestion and absorption	3/349	13/3097	0.173502	0.776989	0.738477	PB.1004/PB.4423/PB.925	3
ko05146	Amoebiasis	8/349	49/3097	0.180219	0.787203	0.748185	PB.1911/PB.1933/PB.3575/PB.3577/PB.406/PB.4106/PB.4276/PB.267	8
ko04624	Toll and Imd signaling pathway	5/349	27/3097	0.180878	0.787203	0.748185	PB.1334/PB.1985/PB.3980/PB.5359/PB.360	5
ko05222	Small cell lung cancer	7/349	43/3097	0.204123	0.86744	0.824445	PB.1911/PB.2131/PB.3575/PB.3577/PB.406/PB.4106/PB.5359	7
ko00600	Sphingolipid metabolism	6/349	36/3097	0.213402	0.86744	0.824445	PB.1004/PB.247/PB.4251/PB.5129/PB.902/PB.179	6
ko04926	Relaxin signaling pathway	6/349	36/3097	0.213402	0.86744	0.824445	PB.1985/PB.3575/PB.3577/PB.375/PB.4106/PB.4276	6
ko05200	Pathways in cancer	18/349	131/3097	0.215713	0.86744	0.824445	PB.1026/PB.1886/PB.1911/PB.1985/PB.2127/PB.2131/PB.2352/PB.3351/PB.3385/PB.3575/PB.3577/PB.3803/PB.406/PB.4106/PB.4499/PB.5359/PB.5970/PB.514	18
ko04217	Necroptosis	7/349	44/3097	0.22104	0.86744	0.824445	PB.1886/PB.247/PB.3180/PB.4499/PB.5129/PB.5359/PB.317	7
ko05412	Arrhythmogenic right ventricular cardiomyopathy	7/349	44/3097	0.22104	0.86744	0.824445	PB.3018/PB.3067/PB.5180/PB.5366/PB.5369/PB.5372/PB.5970	7
ko03110	Chaperones and folding catalysts [BR:ko03110]	17/349	124/3097	0.227069	0.86744	0.824445	PB.1276/PB.1886/PB.2110/PB.2461/PB.2714/PB.3214/PB.3278/PB.3385/PB.3684/PB.4499/PB.4665/PB.5399/PB.618/PB.267/PB.373/PB.52/PB.58	17
ko00250	Alanine	aspartate and glutamate metabolism	4/349	22/3097	0.23035	0.86744	0.824445	PB.2113/PB.5395/PB.5669/PB.29	4
ko04740	Olfactory transduction	4/349	22/3097	0.23035	0.86744	0.824445	PB.1886/PB.2352/PB.375/PB.5180	4
ko00410	beta-Alanine metabolism	3/349	15/3097	0.234545	0.86744	0.824445	PB.2526/PB.3612/PB.25	3
ko02020	Two-component system	3/349	15/3097	0.234545	0.86744	0.824445	PB.2500/PB.332/PB.3567	3
ko04320	Dorso-ventral axis formation	3/349	15/3097	0.234545	0.86744	0.824445	PB.3803/PB.4821/PB.97	3
ko04990	Domain-containing proteins not elsewhere classified [BR:ko04990]	7/349	45/3097	0.238434	0.86744	0.824445	PB.1911/PB.3675/PB.406/PB.4865/PB.5047/PB.6208/PB.882	7
ko05135	Yersinia infection	9/349	61/3097	0.243987	0.86744	0.824445	PB.1911/PB.1985/PB.3018/PB.3067/PB.406/PB.5366/PB.5369/PB.5372/PB.5980	9
ko05207	Chemical carcinogenesis - receptor activation	9/349	61/3097	0.243987	0.86744	0.824445	PB.1985/PB.2127/PB.2131/PB.3385/PB.375/PB.4499/PB.5359/PB.652/PB.514	9
ko01004	Lipid biosynthesis proteins [BR:ko01004]	5/349	30/3097	0.244231	0.86744	0.824445	PB.4034/PB.4035/PB.4164/PB.5931/PB.5989	5
ko00513	Various types of N-glycan biosynthesis	4/349	23/3097	0.256023	0.89899	0.854431	PB.2857/PB.5399/PB.618/PB.902	4
ko05164	Influenza A	9/349	62/3097	0.259355	0.900458	0.855826	PB.3018/PB.3067/PB.3987/PB.4639/PB.4919/PB.5366/PB.5369/PB.5372/PB.821	9
ko00350	Tyrosine metabolism	3/349	16/3097	0.266357	0.904444	0.859614	PB.1507/PB.68/PB.64	3
ko05216	Thyroid cancer	3/349	16/3097	0.266357	0.904444	0.859614	PB.2131/PB.3351/PB.5970	3
ko04040	Ion channels [BR:ko04040]	4/349	25/3097	0.308826	0.943336	0.896579	PB.1521/PB.2042/PB.4391/PB.5203	4
ko05152	Tuberculosis	8/349	57/3097	0.309728	0.943336	0.896579	PB.1735/PB.1886/PB.2352/PB.3363/PB.4665/PB.5516/PB.5612/PB.5983	8
ko05206	MicroRNAs in cancer	8/349	57/3097	0.309728	0.943336	0.896579	PB.1026/PB.1507/PB.1911/PB.3008/PB.3351/PB.3803/PB.406/PB.4327	8
ko05225	Hepatocellular carcinoma	8/349	57/3097	0.309728	0.943336	0.896579	PB.2127/PB.3018/PB.3067/PB.5366/PB.5369/PB.5372/PB.5970/PB.514	8
ko04212	Longevity regulating pathway - worm	5/349	33/3097	0.312373	0.943336	0.896579	PB.2127/PB.2658/PB.4665/PB.462/PB.514	5
ko05030	Cocaine addiction	2/349	10/3097	0.313282	0.943336	0.896579	PB.1507/PB.1985	2
ko04145	Phagosome	13/349	99/3097	0.320788	0.943336	0.896579	PB.1735/PB.2875/PB.3018/PB.3067/PB.3799/PB.3835/PB.5366/PB.5369/PB.5372/PB.5516/PB.5565/PB.5612/PB.5983	13
ko04961	Endocrine and other factor-regulated calcium reabsorption	3/349	18/3097	0.331099	0.943336	0.896579	PB.1980/PB.5180/PB.5638	3
ko04970	Salivary secretion	4/349	26/3097	0.33565	0.943336	0.896579	PB.2352/PB.2414/PB.5537/PB.5638	4
ko05231	Choline metabolism in cancer	4/349	26/3097	0.33565	0.943336	0.896579	PB.1004/PB.1985/PB.2448/PB.5980	4
ko03029	Mitochondrial biogenesis [BR:ko03029]	22/349	178/3097	0.353407	0.943336	0.896579	PB.1276/PB.2165/PB.2176/PB.2871/PB.3018/PB.3067/PB.3683/PB.4143/PB.4494/PB.4499/PB.4665/PB.5359/PB.5366/PB.5369/PB.5372/PB.5467/PB.557/PB.809/PB.20/PB.454/PB.462/PB.7	22
ko05165	Human papillomavirus infection	12/349	93/3097	0.353794	0.943336	0.896579	PB.1911/PB.3575/PB.3577/PB.3665/PB.3803/PB.406/PB.4106/PB.4276/PB.5047/PB.5516/PB.5612/PB.5970	12
ko00564	Glycerophospholipid metabolism	6/349	43/3097	0.354749	0.943336	0.896579	PB.1004/PB.1414/PB.2448/PB.458/PB.400/PB.401	6
ko04012	ErbB signaling pathway	2/349	11/3097	0.356656	0.943336	0.896579	PB.1886/PB.1985	2
ko04662	B cell receptor signaling pathway	2/349	11/3097	0.356656	0.943336	0.896579	PB.1985/PB.3363	2
ko00270	Cysteine and methionine metabolism	4/349	27/3097	0.362567	0.943336	0.896579	PB.1920/PB.3549/PB.5476/PB.6034	4
ko00620	Pyruvate metabolism	4/349	27/3097	0.362567	0.943336	0.896579	PB.2500/PB.2526/PB.5911/PB.6034	4
ko04214	Apoptosis - fly	4/349	27/3097	0.362567	0.943336	0.896579	PB.1985/PB.2131/PB.5359/PB.317	4
ko00030	Pentose phosphate pathway	3/349	19/3097	0.363521	0.943336	0.896579	PB.2481/PB.939/PB.940	3
ko04659	Th17 cell differentiation	3/349	19/3097	0.363521	0.943336	0.896579	PB.1985/PB.2131/PB.4499	3
ko04924	Renin secretion	3/349	19/3097	0.363521	0.943336	0.896579	PB.2042/PB.2352/PB.4976	3
ko05210	Colorectal cancer	3/349	19/3097	0.363521	0.943336	0.896579	PB.1985/PB.406/PB.5970	3
ko00983	Drug metabolism - other enzymes	7/349	53/3097	0.388615	0.943336	0.896579	PB.1414/PB.2127/PB.458/PB.5993/PB.400/PB.401/PB.514	7
ko04131	Membrane trafficking [BR:ko04131]	46/349	390/3097	0.389373	0.943336	0.896579	PB.1080/PB.1666/PB.1735/PB.1911/PB.1940/PB.1980/PB.2109/PB.2110/PB.2118/PB.2352/PB.2781/PB.2783/PB.2919/PB.3066/PB.3068/PB.3069/PB.3230/PB.3363/PB.375/PB.4017/PB.406/PB.4132/PB.4494/PB.4495/PB.4499/PB.4535/PB.4765/PB.4865/PB.5513/PB.5690/PB.5709/PB.5745/PB.5762/PB.5983/PB.599/PB.5994/PB.6134/PB.6242/PB.800/PB.902/PB.939/PB.940/PB.176/PB.179/PB.360/PB.364	46
ko03320	PPAR signaling pathway	4/349	28/3097	0.389446	0.943336	0.896579	PB.2131/PB.2500/PB.4423/PB.5911	4
ko04936	Alcoholic liver disease	4/349	28/3097	0.389446	0.943336	0.896579	PB.2526/PB.4423/PB.5390/PB.5970	4
ko05162	Measles	4/349	28/3097	0.389446	0.943336	0.896579	PB.1735/PB.1985/PB.4327/PB.5983	4
ko04810	Regulation of actin cytoskeleton	11/349	87/3097	0.390202	0.943336	0.896579	PB.1546/PB.1547/PB.1911/PB.3018/PB.3067/PB.406/PB.4327/PB.5366/PB.5369/PB.5372/PB.5980	11
ko04015	Rap1 signaling pathway	9/349	70/3097	0.390347	0.943336	0.896579	PB.1361/PB.2352/PB.3018/PB.3067/PB.3708/PB.5366/PB.5369/PB.5372/PB.5970	9
ko00981	Insect hormone biosynthesis	3/349	20/3097	0.395683	0.943336	0.896579	PB.1414/PB.2526/PB.400	3
ko04925	Aldosterone synthesis and secretion	3/349	20/3097	0.395683	0.943336	0.896579	PB.1886/PB.2352/PB.5638	3
ko05032	Morphine addiction	3/349	20/3097	0.395683	0.943336	0.896579	PB.375/PB.4391/PB.5203	3
ko05323	Rheumatoid arthritis	3/349	20/3097	0.395683	0.943336	0.896579	PB.1985/PB.5516/PB.5612	3
ko04530	Tight junction	12/349	96/3097	0.396964	0.943336	0.896579	PB.1546/PB.1547/PB.1985/PB.2875/PB.290/PB.3018/PB.3067/PB.4327/PB.5047/PB.5366/PB.5369/PB.5372	12
ko04921	Oxytocin signaling pathway	8/349	62/3097	0.398808	0.943336	0.896579	PB.1886/PB.1985/PB.2352/PB.3018/PB.3067/PB.5366/PB.5369/PB.5372	8
ko00360	Phenylalanine metabolism	2/349	12/3097	0.399002	0.943336	0.896579	PB.1507/PB.4944	2
ko00514	Other types of O-glycan biosynthesis	2/349	12/3097	0.399002	0.943336	0.896579	PB.1604/PB.902	2
ko00720	Carbon fixation pathways in prokaryotes	2/349	12/3097	0.399002	0.943336	0.896579	PB.1657/PB.1741	2
ko03310	Nuclear receptors [BR:ko03310]	2/349	12/3097	0.399002	0.943336	0.896579	PB.1156/PB.2131	2
ko04670	Leukocyte transendothelial migration	7/349	54/3097	0.407996	0.943336	0.896579	PB.3018/PB.3067/PB.4327/PB.5366/PB.5369/PB.5372/PB.5970	7
ko00630	Glyoxylate and dicarboxylate metabolism	4/349	29/3097	0.416165	0.943336	0.896579	PB.1741/PB.2658/PB.6034/PB.864	4
ko04915	Estrogen signaling pathway	4/349	29/3097	0.416165	0.943336	0.896579	PB.1985/PB.2352/PB.3385/PB.4499	4
ko04391	Hippo signaling pathway - fly	6/349	46/3097	0.418116	0.943336	0.896579	PB.3018/PB.3067/PB.5047/PB.5366/PB.5369/PB.5372	6
ko04611	Platelet activation	9/349	72/3097	0.424123	0.943336	0.896579	PB.3018/PB.3067/PB.3575/PB.3577/PB.4106/PB.4276/PB.5366/PB.5369/PB.5372	9
ko04091	Lectins [BR:ko04091]	7/349	55/3097	0.42735	0.943336	0.896579	PB.1735/PB.3649/PB.3650/PB.5711/PB.5983/PB.6134/PB.309	7
ko04120	Ubiquitin mediated proteolysis	7/349	55/3097	0.42735	0.943336	0.896579	PB.2615/PB.3132/PB.3363/PB.3544/PB.5359/PB.5557/PB.668	7
ko00640	Propanoate metabolism	3/349	21/3097	0.427401	0.943336	0.896579	PB.1004/PB.3612/PB.4116	3
ko04666	Fc gamma R-mediated phagocytosis	3/349	21/3097	0.427401	0.943336	0.896579	PB.1004/PB.5980/PB.599	3
ko05224	Breast cancer	3/349	21/3097	0.427401	0.943336	0.896579	PB.1985/PB.3803/PB.5970	3
ko04390	Hippo signaling pathway	8/349	64/3097	0.434792	0.949782	0.902705	PB.3018/PB.3067/PB.5047/PB.5359/PB.5366/PB.5369/PB.5372/PB.5970	8
ko04070	Phosphatidylinositol signaling system	2/349	13/3097	0.440002	0.949782	0.902705	PB.2352/PB.2448	2
ko04115	p53 signaling pathway	2/349	13/3097	0.440002	0.949782	0.902705	PB.4765/PB.838	2
ko00590	Arachidonic acid metabolism	4/349	30/3097	0.442617	0.949782	0.902705	PB.2127/PB.3037/PB.3529/PB.652	4
ko00537	Glycosylphosphatidylinositol (GPI)-anchored proteins [BR:ko00537]	5/349	39/3097	0.452653	0.957305	0.909855	PB.1281/PB.1414/PB.458/PB.400/PB.401	5
ko05167	Kaposi sarcoma-associated herpesvirus infection	5/349	39/3097	0.452653	0.957305	0.909855	PB.1985/PB.2352/PB.3708/PB.5557/PB.5970	5
ko00071	Fatty acid degradation	3/349	22/3097	0.458515	0.957305	0.909855	PB.2526/PB.2871/PB.3612	3
ko00561	Glycerolipid metabolism	3/349	22/3097	0.458515	0.957305	0.909855	PB.1004/PB.2448/PB.2526	3
ko04725	Cholinergic synapse	5/349	40/3097	0.475568	0.974613	0.926306	PB.1414/PB.1886/PB.458/PB.400/PB.401	5
ko04658	Th1 and Th2 cell differentiation	2/349	14/3097	0.479421	0.974613	0.926306	PB.1985/PB.3803	2
ko04914	Progesterone-mediated oocyte maturation	2/349	14/3097	0.479421	0.974613	0.926306	PB.3363/PB.4499	2
ko04977	Vitamin digestion and absorption	2/349	14/3097	0.479421	0.974613	0.926306	PB.1507/PB.910	2
ko04912	GnRH signaling pathway	3/349	23/3097	0.488889	0.979155	0.930623	PB.1886/PB.1985/PB.2352	3
ko05120	Epithelial cell signaling in Helicobacter pylori infection	3/349	23/3097	0.488889	0.979155	0.930623	PB.1985/PB.5516/PB.5612	3
ko04141	Protein processing in endoplasmic reticulum	10/349	85/3097	0.493726	0.979155	0.930623	PB.1499/PB.2110/PB.2622/PB.2857/PB.3385/PB.4499/PB.4865/PB.5109/PB.6134/PB.267	10
ko05034	Alcoholism	4/349	32/3097	0.494331	0.979155	0.930623	PB.1507/PB.2352/PB.3180/PB.982	4
ko04022	cGMP-PKG signaling pathway	6/349	50/3097	0.501153	0.983936	0.935167	PB.1546/PB.1547/PB.2352/PB.5180/PB.5619/PB.5638	6
ko04010	MAPK signaling pathway	7/349	59/3097	0.503628	0.983936	0.935167	PB.1026/PB.1985/PB.3708/PB.375/PB.517/PB.165/PB.267	7
ko03030	DNA replication	2/349	15/3097	0.517095	0.983936	0.935167	PB.4141/PB.809	2
ko05214	Glioma	2/349	15/3097	0.517095	0.983936	0.935167	PB.1886/PB.2352	2
ko04114	Oocyte meiosis	3/349	24/3097	0.518411	0.983936	0.935167	PB.1886/PB.2352/PB.3363	3
ko05215	Prostate cancer	3/349	24/3097	0.518411	0.983936	0.935167	PB.3385/PB.4499/PB.5970	3
ko04722	Neurotrophin signaling pathway	4/349	33/3097	0.519428	0.983936	0.935167	PB.1026/PB.1886/PB.1985/PB.2352	4
ko05417	Lipid and atherosclerosis	7/349	60/3097	0.522218	0.983936	0.935167	PB.1886/PB.1985/PB.2110/PB.2131/PB.2352/PB.3385/PB.4499	7
ko05014	Amyotrophic lateral sclerosis	24/349	213/3097	0.53505	0.995928	0.946565	PB.1963/PB.1971/PB.2100/PB.2110/PB.2658/PB.2692/PB.2783/PB.2875/PB.3018/PB.3037/PB.3067/PB.3529/PB.3799/PB.3835/PB.4425/PB.4865/PB.4940/PB.4947/PB.5366/PB.5369/PB.5372/PB.5390/PB.858/PB.638	24
ko03010	Ribosome	11/349	97/3097	0.540236	0.995928	0.946565	PB.1195/PB.151/PB.2013/PB.2925/PB.2932/PB.3992/PB.4170/PB.4494/PB.4747/PB.5557/PB.713	11
ko03012	Translation factors [BR:ko03012]	7/349	61/3097	0.540549	0.995928	0.946565	PB.1014/PB.2176/PB.4479/PB.4494/PB.4495/PB.4766/PB.5072	7
ko03000	Transcription factors [BR:ko03000]	14/349	125/3097	0.553819	0.995928	0.946565	PB.1156/PB.161/PB.1985/PB.2131/PB.2615/PB.290/PB.3132/PB.3180/PB.3320/PB.4386/PB.6010/PB.6254/PB.97/PB.556	14
ko05415	Diabetic cardiomyopathy	12/349	107/3097	0.554275	0.995928	0.946565	PB.101/PB.1886/PB.1963/PB.1971/PB.3575/PB.3577/PB.4106/PB.4276/PB.4976/PB.5395/PB.5745/PB.858	12
ko00280	Valine	leucine and isoleucine degradation	4/349	35/3097	0.56777	0.995928	0.946565	PB.2526/PB.2871/PB.3612/PB.4116	4
ko01524	Platinum drug resistance	3/349	26/3097	0.574557	0.995928	0.946565	PB.2127/PB.5359/PB.514	3
ko00510	N-Glycan biosynthesis	2/349	17/3097	0.586819	0.995928	0.946565	PB.2857/PB.902	2
ko00531	Glycosaminoglycan degradation	2/349	17/3097	0.586819	0.995928	0.946565	PB.5399/PB.618	2
ko00310	Lysine degradation	4/349	36/3097	0.590911	0.995928	0.946565	PB.2071/PB.2526/PB.2615/PB.3132	4
ko04054	Pattern recognition receptors [BR:ko04054]	4/349	36/3097	0.590911	0.995928	0.946565	PB.1735/PB.3649/PB.3650/PB.5983	4
ko04728	Dopaminergic synapse	4/349	36/3097	0.590911	0.995928	0.946565	PB.1507/PB.1886/PB.2352/PB.375	4
ko01009	Protein phosphatases and associated proteins [BR:ko01009]	11/349	101/3097	0.596941	0.995928	0.946565	PB.1361/PB.1521/PB.1911/PB.1920/PB.2352/PB.301/PB.3761/PB.4499/PB.4639/PB.4766/PB.5390	11
ko05131	Shigellosis	11/349	101/3097	0.596941	0.995928	0.946565	PB.1026/PB.1985/PB.3018/PB.3067/PB.5366/PB.5369/PB.5372/PB.5557/PB.5690/PB.5980/PB.982	11
ko04213	Longevity regulating pathway - multiple species	3/349	27/3097	0.601055	0.995928	0.946565	PB.2658/PB.2692/PB.267	3
ko04146	Peroxisome	4/349	37/3097	0.613309	0.995928	0.946565	PB.2658/PB.2692/PB.5669/PB.54	4
ko04934	Cushing syndrome	4/349	37/3097	0.613309	0.995928	0.946565	PB.1886/PB.2615/PB.3132/PB.5970	4
ko04350	TGF-beta signaling pathway	2/349	18/3097	0.618784	0.995928	0.946565	PB.161/PB.406	2
ko04720	Long-term potentiation	2/349	18/3097	0.618784	0.995928	0.946565	PB.1886/PB.2352	2
ko04978	Mineral absorption	2/349	18/3097	0.618784	0.995928	0.946565	PB.5180/PB.5638	2
ko04024	cAMP signaling pathway	5/349	47/3097	0.624278	0.995928	0.946565	PB.101/PB.1886/PB.1985/PB.2352/PB.5638	5
ko00040	Pentose and glucuronate interconversions	3/349	28/3097	0.626448	0.995928	0.946565	PB.1717/PB.1808/PB.1810	3
ko04726	Serotonergic synapse	4/349	38/3097	0.634936	0.995928	0.946565	PB.1507/PB.1521/PB.4391/PB.5203	4
ko04030	G protein-coupled receptors [BR:ko04030]	2/349	19/3097	0.648815	0.995928	0.946565	PB.3187/PB.5256	2
ko04911	Insulin secretion	2/349	19/3097	0.648815	0.995928	0.946565	PB.1886/PB.5638	2
ko03032	DNA replication proteins [BR:ko03032]	3/349	29/3097	0.650712	0.995928	0.946565	PB.4141/PB.4494/PB.809	3
ko04071	Sphingolipid signaling pathway	4/349	39/3097	0.655769	0.995928	0.946565	PB.247/PB.4251/PB.5129/PB.179	4
ko04625	C-type lectin receptor signaling pathway	4/349	39/3097	0.655769	0.995928	0.946565	PB.1735/PB.1985/PB.2352/PB.5983	4
ko04922	Glucagon signaling pathway	4/349	39/3097	0.655769	0.995928	0.946565	PB.1886/PB.2109/PB.2352/PB.5911	4
ko04713	Circadian entrainment	3/349	30/3097	0.673834	0.995928	0.946565	PB.1026/PB.1886/PB.2352	3
ko00511	Other glycan degradation	2/349	20/3097	0.676941	0.995928	0.946565	PB.5399/PB.618	2
ko04013	MAPK signaling pathway - fly	3/349	31/3097	0.695812	0.995928	0.946565	PB.1985/PB.97/PB.360	3
ko04371	Apelin signaling pathway	3/349	31/3097	0.695812	0.995928	0.946565	PB.2352/PB.3190/PB.5180	3
ko04668	TNF signaling pathway	3/349	31/3097	0.695812	0.995928	0.946565	PB.1026/PB.1985/PB.5359	3
ko04330	Notch signaling pathway	1/349	10/3097	0.698038	0.995928	0.946565	PB.3803	1
ko05144	Malaria	1/349	10/3097	0.698038	0.995928	0.946565	PB.3363	1
ko01522	Endocrine resistance	2/349	21/3097	0.703208	0.995928	0.946565	PB.1985/PB.3803	2
ko05133	Pertussis	2/349	21/3097	0.703208	0.995928	0.946565	PB.1985/PB.2352	2
ko04310	Wnt signaling pathway	4/349	42/3097	0.713374	0.995928	0.946565	PB.1886/PB.1985/PB.2392/PB.5970	4
ko00982	Drug metabolism - cytochrome P450	3/349	32/3097	0.716655	0.995928	0.946565	PB.1507/PB.2127/PB.514	3
ko04721	Synaptic vesicle cycle	3/349	32/3097	0.716655	0.995928	0.946565	PB.1566/PB.1980/PB.5612	3
ko00052	Galactose metabolism	2/349	22/3097	0.727677	0.995928	0.946565	PB.566/PB.902	2
ko04727	GABAergic synapse	2/349	22/3097	0.727677	0.995928	0.946565	PB.4391/PB.5203	2
ko00130	Ubiquinone and other terpenoid-quinone biosynthesis	1/349	11/3097	0.732176	0.995928	0.946565	PB.4251	1
ko01006	Prenyltransferases [BR:ko01006]	1/349	11/3097	0.732176	0.995928	0.946565	PB.7	1
ko04340	Hedgehog signaling pathway	1/349	11/3097	0.732176	0.995928	0.946565	PB.375	1
ko03050	Proteasome	3/349	33/3097	0.736378	0.995928	0.946565	PB.2100/PB.4425/PB.638	3
ko04931	Insulin resistance	3/349	33/3097	0.736378	0.995928	0.946565	PB.3761/PB.5395/PB.5911	3
ko05012	Parkinson disease	16/349	161/3097	0.745403	0.995928	0.946565	PB.1507/PB.1886/PB.1963/PB.1971/PB.2100/PB.2110/PB.2352/PB.2692/PB.2875/PB.3799/PB.3835/PB.4425/PB.5557/PB.858/PB.962/PB.638	16
ko03051	Proteasome [BR:ko03051]	4/349	44/3097	0.747675	0.995928	0.946565	PB.2100/PB.4425/PB.4499/PB.638	4
ko00053	Ascorbate and aldarate metabolism	2/349	23/3097	0.750419	0.995928	0.946565	PB.2481/PB.2526	2
ko00860	Porphyrin and chlorophyll metabolism	2/349	23/3097	0.750419	0.995928	0.946565	PB.3662/PB.7	2
ko04020	Calcium signaling pathway	3/349	34/3097	0.755002	0.995928	0.946565	PB.1886/PB.2352/PB.5180	3
ko04072	Phospholipase D signaling pathway	3/349	34/3097	0.755002	0.995928	0.946565	PB.1004/PB.2448/PB.5690	3
ko04928	Parathyroid hormone synthesis	secretion and action	3/349	34/3097	0.755002	0.995928	0.946565	PB.1985/PB.2131/PB.375	3
ko05017	Spinocerebellar ataxia	5/349	55/3097	0.759352	0.995928	0.946565	PB.2100/PB.2840/PB.4425/PB.687/PB.638	5
ko00770	Pantothenate and CoA biosynthesis	1/349	12/3097	0.762465	0.995928	0.946565	PB.2526	1
ko00910	Nitrogen metabolism	1/349	12/3097	0.762465	0.995928	0.946565	PB.1281	1
ko02044	Secretion system [BR:ko02044]	1/349	12/3097	0.762465	0.995928	0.946565	PB.4940	1
ko04514	Cell adhesion molecules	1/349	12/3097	0.762465	0.995928	0.946565	PB.406	1
ko04612	Antigen processing and presentation	2/349	24/3097	0.771511	0.995928	0.946565	PB.2110/PB.4499	2
ko04270	Vascular smooth muscle contraction	3/349	35/3097	0.772555	0.995928	0.946565	PB.1546/PB.1547/PB.2352	3
ko04620	Toll-like receptor signaling pathway	1/349	13/3097	0.789337	0.995928	0.946565	PB.1985	1
ko04137	Mitophagy - animal	2/349	25/3097	0.791034	0.995928	0.946565	PB.1985/PB.5557	2
ko04920	Adipocytokine signaling pathway	2/349	25/3097	0.791034	0.995928	0.946565	PB.2131/PB.5911	2
ko05142	Chagas disease	2/349	25/3097	0.791034	0.995928	0.946565	PB.1985/PB.4976	2
ko01001	Protein kinases [BR:ko01001]	7/349	79/3097	0.803855	0.995928	0.946565	PB.1026/PB.1886/PB.2919/PB.3230/PB.4280/PB.4865/PB.172	7
ko04714	Thermogenesis	12/349	129/3097	0.803903	0.995928	0.946565	PB.1963/PB.1971/PB.3018/PB.3067/PB.5366/PB.5369/PB.5372/PB.557/PB.858/PB.20/PB.556/PB.7	12
ko04621	NOD-like receptor signaling pathway	3/349	37/3097	0.804576	0.995928	0.946565	PB.1985/PB.4499/PB.5359	3
ko03060	Protein export	1/349	14/3097	0.813176	0.995928	0.946565	PB.2110	1
ko04216	Ferroptosis	1/349	14/3097	0.813176	0.995928	0.946565	PB.4765	1
ko05219	Bladder cancer	1/349	14/3097	0.813176	0.995928	0.946565	PB.1026	1
ko05223	Non-small cell lung cancer	1/349	14/3097	0.813176	0.995928	0.946565	PB.2131	1
ko04540	Gap junction	3/349	38/3097	0.819116	0.995928	0.946565	PB.2875/PB.3799/PB.3835	3
ko04750	Inflammatory mediator regulation of TRP channels	2/349	27/3097	0.825715	0.995928	0.946565	PB.1886/PB.2352	2
ko05022	Pathways of neurodegeneration - multiple diseases	20/349	210/3097	0.826154	0.995928	0.946565	PB.1886/PB.1963/PB.1971/PB.2100/PB.2110/PB.2352/PB.2658/PB.2692/PB.2783/PB.2875/PB.3037/PB.3529/PB.3799/PB.3835/PB.4425/PB.4865/PB.5557/PB.5970/PB.858/PB.638	20
ko03022	Basal transcription factors	1/349	15/3097	0.834325	0.995928	0.946565	PB.2840	1
ko04660	T cell receptor signaling pathway	1/349	15/3097	0.834325	0.995928	0.946565	PB.1985	1
ko05161	Hepatitis B	2/349	28/3097	0.841044	0.995928	0.946565	PB.1985/PB.5516	2
ko05169	Epstein-Barr virus infection	3/349	40/3097	0.845453	0.995928	0.946565	PB.1985/PB.3363/PB.4425	3
ko03019	Messenger RNA biogenesis [BR:ko03019]	19/349	204/3097	0.848706	0.995928	0.946565	PB.1014/PB.1396/PB.1666/PB.1760/PB.2875/PB.290/PB.3018/PB.3067/PB.3180/PB.4494/PB.4495/PB.4665/PB.4821/PB.4865/PB.5072/PB.5366/PB.5369/PB.5372/PB.843	19
ko00790	Folate biosynthesis	1/349	16/3097	0.853086	0.995928	0.946565	PB.4944	1
ko04515	Cell adhesion molecules [BR:ko04515]	1/349	16/3097	0.853086	0.995928	0.946565	PB.406	1
ko04966	Collecting duct acid secretion	1/349	16/3097	0.853086	0.995928	0.946565	PB.5612	1
ko00830	Retinol metabolism	2/349	29/3097	0.855142	0.995928	0.946565	PB.2526/PB.2841	2
ko02000	Transporters [BR:ko02000]	15/349	167/3097	0.862994	0.995928	0.946565	PB.1507/PB.1566/PB.2127/PB.2576/PB.381/PB.4143/PB.4869/PB.5081/PB.5180/PB.5475/PB.6240/PB.784/PB.962/PB.462/PB.514	15
ko03011	Ribosome [BR:ko03011]	11/349	127/3097	0.864671	0.995928	0.946565	PB.1195/PB.151/PB.2013/PB.2925/PB.2932/PB.3992/PB.4170/PB.4494/PB.4747/PB.5557/PB.713	11
ko05160	Hepatitis C	2/349	30/3097	0.868093	0.995928	0.946565	PB.2131/PB.5970	2
ko03018	RNA degradation	3/349	42/3097	0.868406	0.995928	0.946565	PB.1666/PB.4665/PB.843	3
ko04360	Axon guidance	3/349	42/3097	0.868406	0.995928	0.946565	PB.1521/PB.1886/PB.406	3
ko04910	Insulin signaling pathway	3/349	42/3097	0.868406	0.995928	0.946565	PB.2352/PB.3761/PB.5911	3
ko04370	VEGF signaling pathway	1/349	17/3097	0.869728	0.995928	0.946565	PB.267	1
ko04550	Signaling pathways regulating pluripotency of stem cells	1/349	17/3097	0.869728	0.995928	0.946565	PB.5970	1
ko04068	FoxO signaling pathway	2/349	31/3097	0.879974	0.995928	0.946565	PB.2658/PB.5911	2
ko05204	Chemical carcinogenesis - DNA adducts	2/349	31/3097	0.879974	0.995928	0.946565	PB.2127/PB.514	2
ko05226	Gastric cancer	2/349	31/3097	0.879974	0.995928	0.946565	PB.2131/PB.5970	2
ko04064	NF-kappa B signaling pathway	1/349	18/3097	0.884489	0.995928	0.946565	PB.5359	1
ko05235	PD-L1 expression and PD-1 checkpoint pathway in cancer	1/349	18/3097	0.884489	0.995928	0.946565	PB.1985	1
ko03013	Nucleocytoplasmic transport	3/349	44/3097	0.888304	0.995928	0.946565	PB.1760/PB.4494/PB.4495	3
ko04361	Axon regeneration	2/349	32/3097	0.890862	0.995928	0.946565	PB.2448/PB.3803	2
ko04121	Ubiquitin system [BR:ko04121]	13/349	152/3097	0.891807	0.995928	0.946565	PB.2615/PB.2788/PB.3132/PB.3200/PB.3302/PB.3320/PB.3363/PB.3544/PB.5359/PB.5557/PB.668/PB.94/PB.516	13
ko04144	Endocytosis	5/349	68/3097	0.896293	0.995928	0.946565	PB.1980/PB.2781/PB.375/PB.5690/PB.599	5
ko05168	Herpes simplex virus 1 infection	3/349	45/3097	0.897211	0.995928	0.946565	PB.4947/PB.5359/PB.5390	3
ko04962	Vasopressin-regulated water reabsorption	1/349	19/3097	0.897582	0.995928	0.946565	PB.5565	1
ko03036	Chromosome and associated proteins [BR:ko03036]	26/349	284/3097	0.902533	0.995928	0.946565	PB.1963/PB.2159/PB.2352/PB.2615/PB.2875/PB.3018/PB.3067/PB.3132/PB.3180/PB.3363/PB.3799/PB.3835/PB.4485/PB.4691/PB.4869/PB.5366/PB.5369/PB.5372/PB.5565/PB.5928/PB.843/PB.939/PB.940/PB.982/PB.52/PB.58	26
ko03008	Ribosome biogenesis in eukaryotes	3/349	46/3097	0.905475	0.995928	0.946565	PB.5612/PB.687/PB.454	3
ko03015	mRNA surveillance pathway	3/349	46/3097	0.905475	0.995928	0.946565	PB.1014/PB.1760/PB.4821	3
ko05170	Human immunodeficiency virus 1 infection	3/349	46/3097	0.905475	0.995928	0.946565	PB.1985/PB.2352/PB.800	3
ko04011	MAPK signaling pathway - yeast	1/349	20/3097	0.909195	0.995928	0.946565	PB.2658	1
ko04113	Meiosis - yeast	1/349	20/3097	0.909195	0.995928	0.946565	PB.3363	1
ko04211	Longevity regulating pathway	1/349	20/3097	0.909195	0.995928	0.946565	PB.2658	1
ko04140	Autophagy - animal	2/349	34/3097	0.909943	0.995928	0.946565	PB.2783/PB.6009	2
ko05166	Human T-cell leukemia virus 1 infection	3/349	47/3097	0.913135	0.995928	0.946565	PB.1985/PB.3363/PB.5359	3
ko00240	Pyrimidine metabolism	1/349	21/3097	0.919494	0.995928	0.946565	PB.5993	1
ko05230	Central carbon metabolism in cancer	1/349	21/3097	0.919494	0.995928	0.946565	PB.2109	1
ko05020	Prion disease	12/349	149/3097	0.925407	0.995928	0.946565	PB.1963/PB.1971/PB.2100/PB.2110/PB.2692/PB.2875/PB.3799/PB.3803/PB.3835/PB.4425/PB.858/PB.638	12
ko04111	Cell cycle - yeast	1/349	22/3097	0.928628	0.995928	0.946565	PB.3363	1
ko05208	Chemical carcinogenesis - reactive oxygen species	8/349	107/3097	0.928849	0.995928	0.946565	PB.1963/PB.1971/PB.1985/PB.2127/PB.2658/PB.2692/PB.858/PB.514	8
ko00190	Oxidative phosphorylation	6/349	85/3097	0.9301	0.995928	0.946565	PB.1963/PB.1971/PB.5516/PB.5612/PB.858/PB.7	6
ko00980	Metabolism of xenobiotics by cytochrome P450	2/349	37/3097	0.932801	0.995928	0.946565	PB.2127/PB.514	2
ko00565	Ether lipid metabolism	1/349	23/3097	0.936729	0.995928	0.946565	PB.1004	1
ko05211	Renal cell carcinoma	1/349	24/3097	0.943912	0.995928	0.946565	PB.1985	1
ko00230	Purine metabolism	2/349	39/3097	0.944867	0.995928	0.946565	PB.2754/PB.29	2
ko04380	Osteoclast differentiation	1/349	25/3097	0.950282	0.995928	0.946565	PB.1985	1
ko01007	Amino acid related enzymes [BR:ko01007]	2/349	41/3097	0.954857	0.995928	0.946565	PB.3662/PB.5807	2
ko04724	Glutamatergic synapse	1/349	26/3097	0.95593	0.995928	0.946565	PB.1521	1
ko04014	Ras signaling pathway	2/349	42/3097	0.95918	0.995928	0.946565	PB.2352/PB.3708	2
ko05010	Alzheimer disease	13/349	172/3097	0.962092	0.995928	0.946565	PB.1963/PB.1971/PB.2100/PB.2352/PB.2875/PB.3799/PB.3835/PB.4425/PB.5745/PB.5970/PB.858/PB.962/PB.638	13
ko03040	Spliceosome	5/349	82/3097	0.963082	0.995928	0.946565	PB.1140/PB.1760/PB.4947/PB.5390/PB.6109	5
ko05203	Viral carcinogenesis	3/349	57/3097	0.963929	0.995928	0.946565	PB.1985/PB.2840/PB.4919	3
ko03016	Transfer RNA biogenesis [BR:ko03016]	4/349	71/3097	0.967053	0.995928	0.946565	PB.4494/PB.4495/PB.5807/PB.454	4
ko03041	Spliceosome [BR:ko03041]	13/349	176/3097	0.969847	0.995928	0.946565	PB.1140/PB.1396/PB.1507/PB.1760/PB.290/PB.4494/PB.4495/PB.4821/PB.4947/PB.5390/PB.6109/PB.267/PB.99	13
ko04932	Non-alcoholic fatty liver disease	4/349	73/3097	0.972167	0.995928	0.946565	PB.1963/PB.1985/PB.2131/PB.858	4
ko00970	Aminoacyl-tRNA biosynthesis	1/349	30/3097	0.972806	0.995928	0.946565	PB.5807	1
ko04110	Cell cycle	1/349	30/3097	0.972806	0.995928	0.946565	PB.3363	1
ko04976	Bile secretion	2/349	46/3097	0.972825	0.995928	0.946565	PB.2131/PB.5638	2
ko05145	Toxoplasmosis	1/349	32/3097	0.978644	0.995928	0.946565	PB.5359	1
ko03009	Ribosome biogenesis [BR:ko03009]	9/349	139/3097	0.981602	0.995928	0.946565	PB.1044/PB.1140/PB.3017/PB.4865/PB.5557/PB.5612/PB.687/PB.259/PB.454	9
ko04062	Chemokine signaling pathway	1/349	36/3097	0.986835	0.995928	0.946565	PB.375	1
ko04152	AMPK signaling pathway	1/349	36/3097	0.986835	0.995928	0.946565	PB.5911	1
ko04218	Cellular senescence	1/349	36/3097	0.986835	0.995928	0.946565	PB.2352	1
ko00140	Steroid hormone biosynthesis	1/349	38/3097	0.989667	0.995928	0.946565	PB.5989	1
ko05163	Human cytomegalovirus infection	2/349	56/3097	0.990422	0.995928	0.946565	PB.2352/PB.5970	2
ko04723	Retrograde endocannabinoid signaling	2/349	59/3097	0.993037	0.995928	0.946565	PB.4391/PB.5203	2
ko04031	GTP-binding proteins [BR:ko04031]	2/349	64/3097	0.995928	0.995928	0.946565	PB.2783/PB.5690	2
