# Supplementary material for: Full-Length Transcriptome Reconstruction Reveals the Genetic Mechanisms of Eyestalk Displacement and Its Potential Implications on the Interspecific Hybrid Crab (Scylla serrata ♀ × S. paramamosain ♂)
Source: Biology (Basel). 2022 Jul 7;11(7):1026. doi: 10.3390/biology11071026 (PMC9312322; doi:10.3390/biology11071026)
Supplement: Supplementary file 1 [file biology-11-01026-s001.zip › TableS2.xlsx]

## Sheet: SPA
The detail information of gene function annotation in SPA
	seed_ortholog	evalue	COG_category	Description	Preferred_name	GOs	KEGG_ko	KEGG_Pathway	PFAMs	nr_ano	nr_pvalue	uniprot_trembl_ano	uniprot_trembl_pvalue	Uniref90_ano	Uniref90_pvalue	uniprot_sprot_ano	uniprot_sprot_pvalue
PB.2182.2|LG25:3126888-3129884(+)|transcript/2102.p1	136037.KDR22256	3.4e-18	B	DNA binding	DEK	GO:0003674,GO:0003682,GO:0005488,GO:0005515,GO:0005575,GO:0005622,GO:0005623,GO:0005634,GO:0005654,GO:0005737,GO:0006139,GO:0006282,GO:0006325,GO:0006338,GO:0006351,GO:0006355,GO:0006357,GO:0006366,GO:0006725,GO:0006807,GO:0006996,GO:0007154,GO:0007165,GO:0008150,GO:0008152,GO:0009058,GO:0009059,GO:0009889,GO:0009893,GO:0009987,GO:0010467,GO:0010468,GO:0010556,GO:0010604,GO:0010628,GO:0016032,GO:…	ko:K17046	-	DEK_C	MPC40646.1	2.3e-31	tr|A0A5B7F5J7|A0A5B7F5J7_PORTR	1.3e-31	UniRef90_A0A5B7F5J7	7.8e-32	sp|Q7TNV0|DEK_MOUSE	3.3e-16
PB.2417.2|LG26:29833644-29838304(+)|transcript/1515.p1	7460.GB53958-PA	4.8e-49	UZ	Cysteine protease	ATG4A	GO:0000045,GO:0000422,GO:0003674,GO:0003824,GO:0004175,GO:0004197,GO:0005488,GO:0005515,GO:0005575,GO:0005622,GO:0005623,GO:0005737,GO:0005829,GO:0006464,GO:0006497,GO:0006501,GO:0006508,GO:0006605,GO:0006612,GO:0006807,GO:0006810,GO:0006886,GO:0006914,GO:0006950,GO:0006996,GO:0007005,GO:0007033,GO:0007154,GO:0008104,GO:0008150,GO:0008152,GO:0008233,GO:0008234,GO:0009056,GO:0009058,GO:0009059,GO:…	ko:K08342	ko04136,ko04138,ko04140,map04136,map04138,map04140	Peptidase_C54	KAG0730138.1	3.7e-98	tr|A0A0P4W471|A0A0P4W471_SCYOL	1.1e-107	UniRef90_A0A0P4W471	6.5e-108	sp|Q8WYN0|ATG4A_HUMAN	7.3e-37
PB.1121.2|LG13:28460702-28465596(+)|transcript/8459.p1	-	-	-	-	-	-	-	-	-	-	-	-	-	-	-	-	-
PB.3054.1|LG34:4703334-4707269(-)|transcript/5694.p1	126957.SMAR013132-PA	7.4e-62	L	hydrolase activity, acting on acid anhydrides, in phosphorus-containing anhydrides	NUDT14	GO:0003674,GO:0003824,GO:0005488,GO:0005515,GO:0005575,GO:0005622,GO:0005623,GO:0005737,GO:0005829,GO:0006464,GO:0006486,GO:0006487,GO:0006807,GO:0008150,GO:0008152,GO:0008768,GO:0009058,GO:0009059,GO:0009100,GO:0009101,GO:0009987,GO:0016462,GO:0016787,GO:0016817,GO:0016818,GO:0018193,GO:0018196,GO:0018279,GO:0019538,GO:0034645,GO:0036211,GO:0042802,GO:0043170,GO:0043412,GO:0043413,GO:0044237,GO:…	ko:K08077	-	NUDIX	MPC22029.1	1.5e-108	tr|A0A0N7ZAJ5|A0A0N7ZAJ5_SCYOL	3.6e-115	UniRef90_A0A0N7ZAJ5	2.2e-115	sp|O95848|NUD14_HUMAN	7.6e-46
PB.1553.1|LG17:28697620-28706928(-)|transcript/3088.p1	136037.KDR20261	5e-171	A	Belongs to the MT-A70-like family	METTL3	GO:0000003,GO:0000375,GO:0000377,GO:0000381,GO:0000398,GO:0000902,GO:0000904,GO:0001510,GO:0001568,GO:0001734,GO:0001944,GO:0002009,GO:0002064,GO:0002065,GO:0002066,GO:0002682,GO:0002694,GO:0003006,GO:0003158,GO:0003674,GO:0003676,GO:0003723,GO:0003729,GO:0003824,GO:0005488,GO:0005515,GO:0005575,GO:0005622,GO:0005623,GO:0005634,GO:0005654,GO:0006139,GO:0006382,GO:0006396,GO:0006397,GO:0006401,GO:…	ko:K05925	-	MT-A70	MPC12305.1	8.1e-287	tr|A0A5B7CST7|A0A5B7CST7_PORTR	4.5e-287	UniRef90_A0A5B7CST7	2.7e-287	sp|Q86U44|MTA70_HUMAN	9.7e-154
PB.1176.1|LG14:242320-257757(-)|transcript/132.p1	7739.XP_002611047.1	7.6e-243	I	peroxisomal long-chain fatty acid import	ABCD3	GO:0000038,GO:0000166,GO:0003674,GO:0003824,GO:0005215,GO:0005319,GO:0005324,GO:0005488,GO:0005515,GO:0005524,GO:0005575,GO:0005622,GO:0005623,GO:0005737,GO:0005739,GO:0005777,GO:0005778,GO:0005782,GO:0005829,GO:0006082,GO:0006629,GO:0006631,GO:0006633,GO:0006635,GO:0006810,GO:0006811,GO:0006820,GO:0006869,GO:0006996,GO:0007031,GO:0008144,GO:0008150,GO:0008152,GO:0008610,GO:0009056,GO:0009058,GO:…	ko:K05677	ko02010,ko04146,map02010,map04146	ABC_membrane_2,ABC_tran	KAG0714721.1	0	tr|A0A0P4WBF8|A0A0P4WBF8_SCYOL	0	UniRef90_A0A0P4WI61	0	sp|P28288|ABCD3_HUMAN	1e-234
PB.651.1|LG1:49066942-49074496(-)|transcript/8311.p1	7070.TC003566-PA	1.8e-73	T	Viral IAP-associated factor	PDCL3	GO:0001932,GO:0001936,GO:0001938,GO:0003674,GO:0005102,GO:0005126,GO:0005172,GO:0005488,GO:0005515,GO:0005575,GO:0005622,GO:0005623,GO:0005634,GO:0005737,GO:0005829,GO:0006139,GO:0006457,GO:0006725,GO:0006807,GO:0008150,GO:0008152,GO:0008284,GO:0008616,GO:0009058,GO:0009116,GO:0009119,GO:0009163,GO:0009892,GO:0009894,GO:0009895,GO:0009987,GO:0010605,GO:0010941,GO:0018130,GO:0019220,GO:0019222,GO:…	-	-	Phosducin	MPC11237.1	1.4e-98	tr|A0A0P4WGB6|A0A0P4WGB6_SCYOL	3.2e-129	UniRef90_A0A0P4WGB6	1.9e-129	sp|Q9H2J4|PDCL3_HUMAN	1.3e-66
PB.1846.1|LG21:292306-394618(+)|transcript/8100.p1	136037.KDR20282	4.4e-87	U	Component of the ESCRT-I complex (endosomal sorting complex required for transport I), a regulator of vesicular trafficking process	VPS28	GO:0000003,GO:0000813,GO:0001654,GO:0003006,GO:0003674,GO:0005488,GO:0005515,GO:0005575,GO:0005622,GO:0005623,GO:0005737,GO:0005768,GO:0005829,GO:0006508,GO:0006511,GO:0006807,GO:0006810,GO:0006886,GO:0006914,GO:0006996,GO:0007010,GO:0007034,GO:0007275,GO:0007276,GO:0007281,GO:0007283,GO:0007286,GO:0007291,GO:0007349,GO:0007399,GO:0007423,GO:0008104,GO:0008150,GO:0008152,GO:0008593,GO:0009056,GO:…	ko:K12184	ko04144,map04144	VPS28	XP_027208206.1	3.7e-111	tr|A0A423TQJ8|A0A423TQJ8_PENVA	2.1e-111	UniRef90_A0A423TQJ8	1.2e-111	sp|Q9V359|VPS28_DROME	1.5e-82
PB.2597.20|LG3:234224-236882(+)|transcript/2386.p1	69319.XP_008559929.1	3.4e-89	O	Calreticulin family	CALR	GO:0000003,GO:0000122,GO:0001669,GO:0001846,GO:0001848,GO:0001849,GO:0002376,GO:0002396,GO:0002397,GO:0002474,GO:0002478,GO:0002479,GO:0002501,GO:0002502,GO:0002682,GO:0002684,GO:0002685,GO:0002687,GO:0002688,GO:0002690,GO:0003008,GO:0003674,GO:0003676,GO:0003677,GO:0003723,GO:0003729,GO:0005102,GO:0005178,GO:0005488,GO:0005506,GO:0005509,GO:0005515,GO:0005575,GO:0005576,GO:0005615,GO:0005622,GO:…	ko:K08057	ko04141,ko04145,ko04612,ko05142,ko05166,map04141,map04145,map04612,map05142,map05166	Calreticulin	AEN94572.1	1.5e-114	tr|V9I2Z1|V9I2Z1_SCYPA	8.6e-115	UniRef90_V9I2Z1	5.2e-115	sp|P29413|CALR_DROME	1.1e-82
PB.139.1|LG2:38907264-38946202(+)|transcript/1391.p1	136037.KDR17278	0	O	metal ion binding. It is involved in the biological process described with protein ubiquitination	HERC2	GO:0000003,GO:0000726,GO:0003674,GO:0003824,GO:0004842,GO:0005085,GO:0005488,GO:0005515,GO:0005575,GO:0005622,GO:0005623,GO:0005634,GO:0005654,GO:0005737,GO:0005814,GO:0005815,GO:0005856,GO:0006139,GO:0006259,GO:0006281,GO:0006302,GO:0006303,GO:0006464,GO:0006508,GO:0006511,GO:0006725,GO:0006807,GO:0006810,GO:0006886,GO:0006950,GO:0006974,GO:0007276,GO:0007283,GO:0008104,GO:0008150,GO:0008152,GO:…	ko:K10595	ko04120,map04120	ANAPC10,Cul7,Cyt-b5,HECT,MIB_HERC2,RCC1,ZZ	XP_027229788.1	0	tr|A0A0P4W3Y5|A0A0P4W3Y5_SCYOL	0	UniRef90_A0A0P4W3Y5	0	sp|Q4U2R1|HERC2_MOUSE	0
PB.2597.13|LG3:231306-235770(+)|transcript/6684.p1	69319.XP_008559929.1	2.6e-129	O	Calreticulin family	CALR	GO:0000003,GO:0000122,GO:0001669,GO:0001846,GO:0001848,GO:0001849,GO:0002376,GO:0002396,GO:0002397,GO:0002474,GO:0002478,GO:0002479,GO:0002501,GO:0002502,GO:0002682,GO:0002684,GO:0002685,GO:0002687,GO:0002688,GO:0002690,GO:0003008,GO:0003674,GO:0003676,GO:0003677,GO:0003723,GO:0003729,GO:0005102,GO:0005178,GO:0005488,GO:0005506,GO:0005509,GO:0005515,GO:0005575,GO:0005576,GO:0005615,GO:0005622,GO:…	ko:K08057	ko04141,ko04145,ko04612,ko05142,ko05166,map04141,map04145,map04612,map05142,map05166	Calreticulin	AEN94572.1	6.6e-174	tr|V9I2Z1|V9I2Z1_SCYPA	3.7e-174	UniRef90_V9I2Z1	2.2e-174	sp|P29413|CALR_DROME	5e-120
PB.2878.10|LG31:15150826-15165262(+)|transcript/4848.p1	7370.XP_005186347.1	2.1e-120	C	It is involved in the biological process described with oxidation-reduction process	LDHB	GO:0000166,GO:0000302,GO:0000768,GO:0001666,GO:0003674,GO:0003824,GO:0004457,GO:0004459,GO:0005488,GO:0005515,GO:0005575,GO:0005622,GO:0005623,GO:0005737,GO:0005739,GO:0005759,GO:0005829,GO:0005929,GO:0005975,GO:0005996,GO:0006006,GO:0006007,GO:0006082,GO:0006089,GO:0006090,GO:0006091,GO:0006096,GO:0006113,GO:0006139,GO:0006163,GO:0006164,GO:0006165,GO:0006725,GO:0006732,GO:0006733,GO:0006734,GO:…	ko:K00016	ko00010,ko00270,ko00620,ko00640,ko01100,ko01110,ko01120,ko01130,ko04922,map00010,map00270,map00620,map00640,map01100,map01110,map01120,map01130,map04922	Ldh_1_C,Ldh_1_N	QED94368.1	5e-163	tr|A0A5B9BZQ1|A0A5B9BZQ1_SCYPA	2.8e-163	UniRef90_A0A5B9BZQ1	1.7e-163	sp|Q95028|LDH_DROME	8.7e-122
PB.4038.1|LG7:15392293-15401357(+)|transcript/1314.p1	136037.KDR13424	5.4e-99	TZ	arm function in wg signal transduction is required early in development for determination of neuroblast fate. Arm and Abl proteins function cooperatively at adherens junctions in both the CNS and epidermis	CTNNB1	GO:0000003,GO:0000122,GO:0000132,GO:0000226,GO:0000228,GO:0000278,GO:0000578,GO:0000785,GO:0000790,GO:0000791,GO:0000902,GO:0000904,GO:0001085,GO:0001102,GO:0001501,GO:0001525,GO:0001568,GO:0001569,GO:0001570,GO:0001654,GO:0001655,GO:0001656,GO:0001657,GO:0001658,GO:0001667,GO:0001700,GO:0001701,GO:0001702,GO:0001703,GO:0001704,GO:0001706,GO:0001708,GO:0001709,GO:0001711,GO:0001745,GO:0001759,GO:…	ko:K02105	ko04015,ko04310,ko04390,ko04510,ko04520,ko04550,ko04670,ko04916,ko04919,ko04934,ko05100,ko05130,ko05165,ko05166,ko05167,ko05200,ko05205,ko05210,ko05213,ko05215,ko05216,ko05217,ko05224,ko05225,ko05226,ko05412,ko05418,map04015,map04310,map04390,map04510,map04520,map04550,map04670,map04916,map04919,map04934,map05100,map05130,map05165,map05166,map05167,map05200,map05205,map05210,map05213,map05215,map…	Arm	QKI80084.1	9.8e-150	tr|A0A6M8PX81|A0A6M8PX81_ERISI	5.4e-150	UniRef90_A0A2D3E2W7	3.6e-149	sp|Q7QHW5|ARM_ANOGA	1.1e-83
PC.250.1|transcript/468:1-3375(+)|transcript/468.p1	126957.SMAR008496-PA	1.1e-142	PT	Pfam:Cache_1	tag-180	-	ko:K04858	ko04010,ko04260,ko04261,ko04921,ko05410,ko05412,ko05414,map04010,map04260,map04261,map04921,map05410,map05412,map05414	VGCC_alpha2,VWA,VWA_3,VWA_N	ARM56006.1	0	tr|A0A2R2X1I2|A0A2R2X1I2_SCYPA	0	UniRef90_A0A2R2X1I2	0	sp|O08532|CA2D1_MOUSE	9.7e-107
PB.391.5|LG27:22070106-22079097(+)|transcript/2856.p1	6669.EFX83683	8.3e-190	A	Belongs to the DEAD box helicase family	EIF4A2	GO:0000003,GO:0000122,GO:0000339,GO:0000381,GO:0002164,GO:0002165,GO:0002168,GO:0003006,GO:0003674,GO:0003676,GO:0003723,GO:0003724,GO:0003725,GO:0003729,GO:0003743,GO:0003824,GO:0004004,GO:0004386,GO:0005488,GO:0005575,GO:0005622,GO:0005623,GO:0005634,GO:0005730,GO:0005737,GO:0005829,GO:0006139,GO:0006355,GO:0006357,GO:0006412,GO:0006413,GO:0006417,GO:0006446,GO:0006518,GO:0006725,GO:0006807,GO:…	ko:K03257	ko03013,map03013	DEAD,Helicase_C	MPC28806.1	2.2e-239	tr|A0A5B7E6G4|A0A5B7E6G4_PORTR	1.2e-239	UniRef90_A0A5B7E6G4	7.3e-240	sp|Q3SZ65|IF4A2_BOVIN	1.9e-189
PB.915.2|LG11:40823897-40825491(-)|transcript/8115.p1	6183.Smp_090120.1	2.7e-252	Z	structural constituent of cytoskeleton	-	-	ko:K07374	ko04145,ko04210,ko04530,ko04540,ko05130,map04145,map04210,map04530,map04540,map05130	Tubulin,Tubulin_C	AJD77625.1	1.7e-255	tr|A0A0P4W4N8|A0A0P4W4N8_SCYOL	1e-257	UniRef90_A0A323U0Y4	9.6e-256	sp|Q94572|TBA3_HOMAM	7.3e-258
PB.2171.1|LG24:25740529-25774570(+)|transcript/610.p1	126957.SMAR005138-PA	3e-146	G	beta-acetyl hexosaminidase like	-	-	ko:K12373	ko00511,ko00513,ko00520,ko00531,ko00603,ko00604,ko01100,ko04142,map00511,map00513,map00520,map00531,map00603,map00604,map01100,map04142	Glyco_hydro_20,Glycohydro_20b2	XP_037796780.1	2.2e-262	tr|A0A087TDC4|A0A087TDC4_STEMI	1.3e-168	UniRef90_UPI0018A7AA21	7.4e-263	sp|P29416|HEXA_MOUSE	1.3e-120
PB.1169.16|LG13:36174157-36178693(-)|transcript/5478.p1	6669.EFX70812	2.3e-238	C	Produces ATP from ADP in the presence of a proton gradient across the membrane	ATP5A1	GO:0000275,GO:0003674,GO:0003824,GO:0005215,GO:0005575,GO:0005622,GO:0005623,GO:0005737,GO:0005739,GO:0005740,GO:0005743,GO:0005753,GO:0006091,GO:0006139,GO:0006163,GO:0006164,GO:0006725,GO:0006753,GO:0006754,GO:0006793,GO:0006796,GO:0006807,GO:0006810,GO:0006811,GO:0006812,GO:0008150,GO:0008152,GO:0008324,GO:0009058,GO:0009117,GO:0009123,GO:0009124,GO:0009126,GO:0009127,GO:0009141,GO:0009142,GO:…	ko:K02132	ko00190,ko01100,ko04714,ko05010,ko05012,ko05016,map00190,map01100,map04714,map05010,map05012,map05016	ATP-synt_ab,ATP-synt_ab_C,ATP-synt_ab_N	MPC10256.1	1e-255	tr|A0A0N7ZCJ7|A0A0N7ZCJ7_SCYOL	5.2e-257	UniRef90_A0A5B7CPD8	3.5e-256	sp|Q5R546|ATPA_PONAB	9.6e-232
PB.1362.1|LG15:29067815-29079967(-)|transcript/1682.p1	136037.KDR16066	4.1e-140	J	Belongs to the class I-like SAM-binding methyltransferase superfamily. RNA M5U methyltransferase family	TRMT2A	GO:0003674,GO:0003676,GO:0003723,GO:0003729,GO:0005488,GO:0097159,GO:1901363	ko:K15331,ko:K15332	-	RRM_1,tRNA_U5-meth_tr	MPC18072.1	4e-245	tr|A0A0P4WAU1|A0A0P4WAU1_SCYOL	0	UniRef90_A0A0P4WAU1	0	sp|Q8IZ69|TRM2A_HUMAN	1.3e-112
PB.1537.5|LG17:27485498-27490685(+)|transcript/10879.p1	-	-	-	-	-	-	-	-	-	-	-	-	-	-	-	-	-
PB.2124.1|LG24:12997995-13075625(+)|transcript/6243.p1	7029.ACYPI004070-PA	4.7e-36	S	Sugar (and other) transporter	-	GO:0003674,GO:0005215,GO:0005575,GO:0005623,GO:0005886,GO:0005887,GO:0006810,GO:0006811,GO:0006820,GO:0008150,GO:0008509,GO:0008514,GO:0015075,GO:0015711,GO:0016020,GO:0016021,GO:0022857,GO:0031224,GO:0031226,GO:0034220,GO:0044425,GO:0044459,GO:0044464,GO:0051179,GO:0051234,GO:0055085,GO:0071702,GO:0071944,GO:0098656	-	-	MFS_1,Sugar_tr	XP_037777654.1	6.1e-85	tr|A0A0P4W1R2|A0A0P4W1R2_SCYOL	7.3e-72	UniRef90_UPI0018A77C07	2e-85	sp|O57379|S22A6_PSEAM	8.7e-30
PB.1650.1|LG18:32212934-32219231(+)|transcript/2745.p1	136037.KDR18741	5e-98	B	Belongs to the histone deacetylase family. HD Type 1 subfamily	HDAC8	GO:0000118,GO:0000122,GO:0000228,GO:0000819,GO:0003674,GO:0003682,GO:0003824,GO:0004407,GO:0005488,GO:0005515,GO:0005575,GO:0005622,GO:0005623,GO:0005634,GO:0005654,GO:0005694,GO:0005737,GO:0005829,GO:0005886,GO:0006325,GO:0006333,GO:0006355,GO:0006357,GO:0006464,GO:0006476,GO:0006807,GO:0006996,GO:0007049,GO:0007059,GO:0007062,GO:0007063,GO:0008134,GO:0008150,GO:0008152,GO:0009719,GO:0009889,GO:…	ko:K11405	ko05034,ko05165,ko05203,map05034,map05165,map05203	Hist_deacetyl	KAG0721874.1	9.9e-164	tr|A0A0P4WDA7|A0A0P4WDA7_SCYOL	3.6e-224	UniRef90_A0A0P4WDA7	2.2e-224	sp|Q7SXM0|HDAC8_DANRE	9.6e-97
PB.1721.2|LG19:24180902-24183341(+)|transcript/8570.p1	136037.KDR18744	5.5e-198	O	It is involved in the biological process described with protein catabolic process	PSMC4	GO:0000502,GO:0001673,GO:0001701,GO:0001824,GO:0003674,GO:0003824,GO:0005488,GO:0005515,GO:0005575,GO:0005622,GO:0005623,GO:0005634,GO:0005654,GO:0005737,GO:0005829,GO:0005838,GO:0006355,GO:0006357,GO:0006464,GO:0006508,GO:0006511,GO:0006807,GO:0006950,GO:0007275,GO:0008134,GO:0008150,GO:0008152,GO:0008540,GO:0009056,GO:0009057,GO:0009790,GO:0009792,GO:0009889,GO:0009891,GO:0009893,GO:0009894,GO:…	ko:K03063	ko03050,ko05169,map03050,map05169	AAA	MPC14950.1	2.2e-208	tr|A0A0N7ZBV6|A0A0N7ZBV6_SCYOL	1.2e-208	UniRef90_A0A0N7ZBV6	7.5e-209	sp|P46507|PRS6B_MANSE	3.2e-193
PB.3101.1|LG34:6592193-6595472(+)|transcript/7744.p1	126957.SMAR008383-PA	5e-32	K	Mediator of RNA polymerase II transcription subunit	MED11	GO:0000151,GO:0005575,GO:0005622,GO:0005623,GO:0005634,GO:0005654,GO:0006464,GO:0006807,GO:0008150,GO:0008152,GO:0009987,GO:0016567,GO:0016592,GO:0019538,GO:0031974,GO:0031981,GO:0032446,GO:0032991,GO:0036211,GO:0043170,GO:0043226,GO:0043227,GO:0043229,GO:0043231,GO:0043233,GO:0043412,GO:0044237,GO:0044238,GO:0044260,GO:0044267,GO:0044422,GO:0044424,GO:0044428,GO:0044446,GO:0044451,GO:0044464,GO:…	ko:K15131	-	Med11	KAG0729999.1	4.4e-61	tr|A0A0N7ZAE2|A0A0N7ZAE2_SCYOL	2.1e-65	UniRef90_A0A0N7ZAE2	1.3e-65	sp|Q17NH9|MED11_AEDAE	1.4e-26
PB.674.1|LG1:54841822-54853759(-)|transcript/6364.p1	136037.KDR06530	1e-96	G	It is involved in the biological process described with transmembrane transport	-	GO:0003674,GO:0005215,GO:0005575,GO:0005623,GO:0005886,GO:0006810,GO:0006811,GO:0006820,GO:0008150,GO:0016020,GO:0016021,GO:0022857,GO:0031224,GO:0044425,GO:0044464,GO:0051179,GO:0051234,GO:0055085,GO:0071944	ko:K08193,ko:K12301	ko04142,map04142	MFS_1	XP_037780160.1	1.3e-140	tr|A0A0P4W5N8|A0A0P4W5N8_SCYOL	4e-184	UniRef90_A0A0P4W5N8	2.4e-184	sp|Q8BN82|S17A5_MOUSE	3.1e-77
PB.1583.2|LG18:19117527-19122025(-)|transcript/781.p1	7222.FBpp0151301	2.3e-71	CO	It is involved in the biological process described with cell redox homeostasis	TXNDC9	GO:0000226,GO:0005575,GO:0005622,GO:0005623,GO:0005634,GO:0005737,GO:0005813,GO:0005815,GO:0005829,GO:0005856,GO:0006139,GO:0006725,GO:0006807,GO:0006996,GO:0007010,GO:0007017,GO:0008150,GO:0008152,GO:0008616,GO:0009058,GO:0009116,GO:0009119,GO:0009163,GO:0009987,GO:0015630,GO:0016043,GO:0018130,GO:0019438,GO:0030496,GO:0034404,GO:0034641,GO:0034654,GO:0042455,GO:0043226,GO:0043227,GO:0043228,GO:…	-	-	Phosducin,Thioredoxin	MPC17009.1	1.1e-111	tr|A0A0P4W7W4|A0A0P4W7W4_SCYOL	2.1e-115	UniRef90_A0A5B7D6V1	3.9e-112	sp|O14530|TXND9_HUMAN	6.7e-66
PB.3697.2|LG42:13220361-13223067(-)|transcript/2118.p1	-	-	-	-	-	-	-	-	-	MPC11372.1	6.2e-32	tr|A0A5B7CNU1|A0A5B7CNU1_PORTR	3.5e-32	UniRef90_A0A5B7CNU1	2.1e-32	-	-
PB.625.2|LG1:29520410-29551341(-)|transcript/1768.p1	8090.ENSORLP00000018671	8.8e-79	Q	cytochrome P450	-	-	ko:K07418,ko:K17852,ko:K17856,ko:K17857	ko00590,ko00591,ko01100,ko04212,ko04726,ko04750,ko04913,map00590,map00591,map01100,map04212,map04726,map04750,map04913	p450	KAG0716064.1	9.4e-223	tr|B6V7G4|B6V7G4_CARMA	8.9e-215	UniRef90_B6V7G4	5.4e-215	sp|Q27712|CP2L1_PANAR	7.5e-102
PB.3371.1|LG38:21198207-21205678(-)|transcript/4198.p1	38654.XP_006029702.1	4.2e-40	O	Belongs to the ubiquitin-conjugating enzyme family	UBE2T	GO:0000209,GO:0003674,GO:0003682,GO:0003824,GO:0004842,GO:0005488,GO:0005515,GO:0005575,GO:0005622,GO:0005623,GO:0005634,GO:0005654,GO:0005730,GO:0005737,GO:0006139,GO:0006259,GO:0006281,GO:0006464,GO:0006513,GO:0006725,GO:0006807,GO:0006950,GO:0006974,GO:0008150,GO:0008152,GO:0009987,GO:0016567,GO:0016740,GO:0019538,GO:0019787,GO:0019899,GO:0031625,GO:0031974,GO:0031981,GO:0032446,GO:0033554,GO:…	ko:K13960	ko03460,map03460	UQ_con	XP_027213732.1	6.5e-50	tr|A0A0P4W5R8|A0A0P4W5R8_SCYOL	1.5e-64	UniRef90_A0A0N7ZAH3	9.1e-65	sp|Q7ZY08|UBE2T_XENLA	2.2e-41
PB.217.3|LG5:22260167-22273728(-)|transcript/16.p1	6669.EFX76950	0	UY	protein transporter activity. It is involved in the biological process described with intracellular protein transport	KPNB1	GO:0000060,GO:0000070,GO:0000226,GO:0000278,GO:0000280,GO:0000737,GO:0000819,GO:0001775,GO:0002252,GO:0002263,GO:0002274,GO:0002275,GO:0002283,GO:0002366,GO:0002376,GO:0002443,GO:0002444,GO:0002446,GO:0003674,GO:0005048,GO:0005215,GO:0005488,GO:0005515,GO:0005575,GO:0005576,GO:0005622,GO:0005623,GO:0005634,GO:0005635,GO:0005643,GO:0005654,GO:0005737,GO:0005783,GO:0005829,GO:0006139,GO:0006259,GO:…	ko:K14293	ko03013,map03013	HEAT,HEAT_EZ,IBN_N	MPC15621.1	0	tr|A0A0N7ZD08|A0A0N7ZD08_SCYOL	0	UniRef90_A0A0N7ZD08	0	sp|P70168|IMB1_MOUSE	0
PB.3558.1|LG4:41686067-41688713(-)|transcript/10346.p1	136037.KDR23029	7.4e-25	U	Belongs to the small Tim family	TIMM9	GO:0000003,GO:0003008,GO:0003674,GO:0005215,GO:0005488,GO:0005515,GO:0005575,GO:0005622,GO:0005623,GO:0005737,GO:0005739,GO:0005740,GO:0005743,GO:0005744,GO:0005758,GO:0006605,GO:0006626,GO:0006810,GO:0006839,GO:0006886,GO:0006996,GO:0007005,GO:0007006,GO:0007007,GO:0007600,GO:0007605,GO:0008104,GO:0008150,GO:0008270,GO:0008320,GO:0008565,GO:0009987,GO:0015031,GO:0015399,GO:0015405,GO:0015450,GO:…	ko:K17777	-	zf-Tim10_DDP	KAG0725126.1	4e-40	tr|A0A0P4VUC8|A0A0P4VUC8_SCYOL	2.5e-47	UniRef90_A0A0P4VUC8	1.5e-47	sp|Q9VYD7|TIM9_DROME	7.7e-22
PB.3827.3|LG48:1922716-1931795(+)|transcript/3624.p1	132113.XP_003486711.1	6.5e-46	T	50S ribosome-binding GTPase	NKIRAS1	GO:0000166,GO:0001882,GO:0001883,GO:0003674,GO:0003824,GO:0003924,GO:0005488,GO:0005515,GO:0005525,GO:0007154,GO:0007165,GO:0007249,GO:0008150,GO:0009966,GO:0009968,GO:0009987,GO:0010646,GO:0010648,GO:0016462,GO:0016787,GO:0016817,GO:0016818,GO:0017076,GO:0017111,GO:0019001,GO:0023051,GO:0023052,GO:0023057,GO:0032549,GO:0032550,GO:0032553,GO:0032555,GO:0032561,GO:0035556,GO:0035639,GO:0036094,GO:…	ko:K14726,ko:K17197	-	Ras	MPC37626.1	2.3e-100	tr|A0A0P4WCT1|A0A0P4WCT1_SCYOL	1e-102	UniRef90_A0A5B7EWS8	7.7e-101	sp|Q6DGL2|KBRS2_DANRE	3.4e-42
PB.2768.3|LG30:2697855-2715936(+)|transcript/1095.p1	6669.EFX87558	5.7e-195	U	Belongs to the adaptor complexes medium subunit family	AP2M1	GO:0000323,GO:0002090,GO:0002092,GO:0002376,GO:0002478,GO:0002495,GO:0002504,GO:0002791,GO:0002793,GO:0003674,GO:0005048,GO:0005102,GO:0005215,GO:0005488,GO:0005515,GO:0005575,GO:0005622,GO:0005623,GO:0005737,GO:0005764,GO:0005765,GO:0005768,GO:0005773,GO:0005774,GO:0005829,GO:0005886,GO:0005905,GO:0006403,GO:0006807,GO:0006810,GO:0006886,GO:0006897,GO:0006898,GO:0006900,GO:0006996,GO:0007154,GO:…	ko:K11826	ko04144,ko04721,ko04961,ko05016,map04144,map04721,map04961,map05016	Adap_comp_sub,Clat_adaptor_s	QER91972.1	8.5e-208	tr|A0A0P4WD23|A0A0P4WD23_SCYOL	5.6e-209	UniRef90_A0A0P4WD23	3.4e-209	sp|Q5ZMP6|AP2M1_CHICK	6.4e-186
PB.1061.3|LG12:49713850-49718112(+)|transcript/435.p1	7176.CPIJ000848-PA	1e-84	Z	Belongs to the TRAFAC class myosin-kinesin ATPase superfamily. Myosin family	unc-54	GO:0000003,GO:0000146,GO:0001667,GO:0002064,GO:0002065,GO:0002066,GO:0003006,GO:0003008,GO:0003012,GO:0003674,GO:0003774,GO:0003779,GO:0003824,GO:0005198,GO:0005488,GO:0005515,GO:0005575,GO:0005622,GO:0005623,GO:0005694,GO:0005700,GO:0005703,GO:0005737,GO:0005856,GO:0005859,GO:0005863,GO:0006928,GO:0006936,GO:0006996,GO:0007010,GO:0007015,GO:0007154,GO:0007165,GO:0007275,GO:0007276,GO:0007281,GO:…	ko:K10352,ko:K17751	ko04260,ko04261,ko04530,ko05416,map04260,map04261,map04530,map05416	IQ,Myosin_N,Myosin_head,Myosin_tail_1	XP_037787098.1	7e-188	tr|A0A6A0GW39|A0A6A0GW39_HYAAZ	3.4e-168	UniRef90_A0A6A0GW39	2.1e-168	sp|P02566|MYO4_CAEEL	4.3e-67
PB.886.20|LG11:34386028-34389711(-)|transcript/4319.p1	136037.KDR21642	8.9e-82	S	Larval serum protein	-	GO:0000902,GO:0000904,GO:0005575,GO:0005576,GO:0005615,GO:0005616,GO:0006928,GO:0006935,GO:0007275,GO:0007399,GO:0007409,GO:0007411,GO:0008037,GO:0008038,GO:0008039,GO:0008045,GO:0008150,GO:0009605,GO:0009653,GO:0009987,GO:0016043,GO:0016201,GO:0022008,GO:0030030,GO:0030154,GO:0030182,GO:0031175,GO:0032501,GO:0032502,GO:0032989,GO:0032990,GO:0032991,GO:0040011,GO:0042221,GO:0042330,GO:0044421,GO:…	-	-	Hemocyanin_C,Hemocyanin_M,Hemocyanin_N	AST15994.1	6.7e-232	tr|A0A223G1C8|A0A223G1C8_SCYSE	3.8e-232	UniRef90_A0A223G1C8	2.3e-232	sp|P80096|HCYC_PANIN	1.2e-155
PB.346.1|LG22:27329229-27333533(-)|transcript/7899.p1	-	-	-	-	-	-	-	-	-	-	-	-	-	-	-	-	-
PC.278.1|transcript/6934:1-1568(+)|transcript/6934.p1	10224.XP_006823641.1	3.4e-35	S	mitochondrial respiratory chain complex IV assembly	TIMM21	GO:0005575,GO:0005622,GO:0005623,GO:0005737,GO:0005739,GO:0005740,GO:0005743,GO:0005744,GO:0006605,GO:0006626,GO:0006810,GO:0006839,GO:0006886,GO:0006996,GO:0007005,GO:0008104,GO:0008150,GO:0008535,GO:0009987,GO:0010257,GO:0015031,GO:0015833,GO:0016020,GO:0016043,GO:0017004,GO:0017038,GO:0019866,GO:0022607,GO:0030150,GO:0031090,GO:0031966,GO:0031967,GO:0031975,GO:0032981,GO:0032991,GO:0033036,GO:…	ko:K17796	-	TIM21	MPC36043.1	8.2e-115	tr|A0A0P4W250|A0A0P4W250_SCYOL	4.9e-117	UniRef90_A0A5B7ET19	2.8e-115	sp|Q5XKA2|TIM21_XENLA	4.8e-37
PB.2176.1|LG24:26515996-26640119(+)|transcript/6117.p1	7070.TC001001-PA	6.2e-177	Z	Microtubule binding. It is involved in the biological process described with microtubule cytoskeleton organization	MAP1B	GO:0000226,GO:0000902,GO:0000904,GO:0001558,GO:0001578,GO:0001654,GO:0001750,GO:0001764,GO:0001894,GO:0001895,GO:0003008,GO:0003674,GO:0003779,GO:0005102,GO:0005198,GO:0005488,GO:0005515,GO:0005518,GO:0005519,GO:0005543,GO:0005575,GO:0005622,GO:0005623,GO:0005737,GO:0005829,GO:0005856,GO:0005874,GO:0005875,GO:0005886,GO:0005929,GO:0006810,GO:0006886,GO:0006928,GO:0006950,GO:0006996,GO:0007010,GO:…	ko:K10429	-	MAP1B_neuraxin	XP_037793951.1	6.5e-260	tr|A0A6A7FTH0|A0A6A7FTH0_9CRUS	5.8e-234	UniRef90_UPI0018A6FBFF	2.2e-260	sp|Q9W596|FUTSC_DROME	6.9e-168
PB.1919.3|LG21:10435088-10445992(+)|transcript/7076.p1	7070.TC030700-PA	2.1e-25	S	BLOC-1-related complex sub-unit 7	-	-	ko:K20821	-	BORCS7	MPC12869.1	7e-43	tr|A0A5B7CTY2|A0A5B7CTY2_PORTR	3.9e-43	UniRef90_A0A5B7CTY2	2.4e-43	-	-
PB.4168.1|LG8:16686586-16688435(-)|transcript/11086.p1	7165.AGAP009877-PA	4.7e-14	S	Insect cuticle protein	-	-	-	-	Chitin_bind_4	MPC50238.1	4.8e-60	tr|A0A5B7FZD8|A0A5B7FZD8_PORTR	2.7e-60	UniRef90_A0A5B7FZD8	1.6e-60	sp|P81576|CUPA2_CANPG	3.7e-35
PB.3595.1|LG40:64414-73680(+)|transcript/1643.p1	-	-	-	-	-	-	-	-	-	MPC28991.1	8.2e-41	tr|A0A5B7E4T6|A0A5B7E4T6_PORTR	4.6e-41	UniRef90_A0A5B7E4T6	2.8e-41	-	-
PB.2427.1|LG26:32744216-32753749(-)|transcript/9002.p1	-	-	-	-	-	-	-	-	-	MPC35117.1	4.1e-51	tr|A0A0P4WFP0|A0A0P4WFP0_SCYOL	5.2e-120	UniRef90_A0A0P4WFP0	3.1e-120	-	-
PB.4205.2|LG8:28781353-28796528(+)|transcript/8560.p1	13037.EHJ75478	1.6e-44	Z	Cofilin/tropomyosin-type actin-binding protein	COTL1	GO:0001775,GO:0002252,GO:0002263,GO:0002274,GO:0002275,GO:0002283,GO:0002366,GO:0002376,GO:0002443,GO:0002444,GO:0002446,GO:0003674,GO:0003779,GO:0005488,GO:0005515,GO:0005575,GO:0005576,GO:0005622,GO:0005623,GO:0005737,GO:0006810,GO:0006887,GO:0006950,GO:0006952,GO:0006955,GO:0008092,GO:0008150,GO:0009605,GO:0009607,GO:0009620,GO:0009987,GO:0012505,GO:0016192,GO:0019899,GO:0030141,GO:0031410,GO:…	-	-	Cofilin_ADF	KAG0726158.1	1.3e-66	tr|A0A0N7ZCM2|A0A0N7ZCM2_SCYOL	6.5e-73	UniRef90_A0A0N7ZCM2	3.9e-73	sp|Q2HJ57|COTL1_BOVIN	1.1e-32
PC.208.1|transcript/2290:1-2392(+)|transcript/2290.p1	9767.XP_007174080.1	1e-07	E	cationic amino acid transporter	SLC7A2	GO:0000064,GO:0001505,GO:0001775,GO:0002274,GO:0002376,GO:0002532,GO:0002537,GO:0002682,GO:0002694,GO:0003333,GO:0003674,GO:0005215,GO:0005287,GO:0005289,GO:0005292,GO:0005342,GO:0005575,GO:0005622,GO:0005623,GO:0005737,GO:0005794,GO:0005886,GO:0005887,GO:0006082,GO:0006520,GO:0006807,GO:0006809,GO:0006810,GO:0006811,GO:0006812,GO:0006820,GO:0006855,GO:0006865,GO:0006950,GO:0006952,GO:0006954,GO:…	ko:K13863,ko:K13864,ko:K13865	ko05206,map05206	AA_permease_2,AA_permease_C	MPC50241.1	6.4e-200	tr|A0A5B7FS50|A0A5B7FS50_PORTR	3.6e-200	UniRef90_A0A5B7FS50	2.2e-200	-	-
PB.2991.1|LG32:28520405-28555820(+)|transcript/1373.p1	126957.SMAR008245-PA	1.9e-49	K	positive regulation of transforming growth factor beta2 production	ATF2	GO:0000075,GO:0000077,GO:0000122,GO:0000278,GO:0000976,GO:0000977,GO:0000978,GO:0000980,GO:0000981,GO:0000982,GO:0000987,GO:0001012,GO:0001067,GO:0001077,GO:0001085,GO:0001101,GO:0001102,GO:0001158,GO:0001228,GO:0001817,GO:0001819,GO:0003007,GO:0003151,GO:0003674,GO:0003676,GO:0003677,GO:0003682,GO:0003690,GO:0003700,GO:0003705,GO:0003712,GO:0003713,GO:0003824,GO:0004402,GO:0005488,GO:0005515,GO:…	ko:K04450,ko:K09047	ko04010,ko04013,ko04022,ko04024,ko04151,ko04152,ko04211,ko04261,ko04624,ko04668,ko04714,ko04725,ko04728,ko04911,ko04915,ko04918,ko04922,ko04925,ko04926,ko04927,ko04931,ko04934,ko04962,ko05016,ko05030,ko05031,ko05034,ko05161,ko05164,ko05165,ko05166,ko05169,ko05203,ko05215,map04010,map04013,map04022,map04024,map04151,map04152,map04211,map04261,map04624,map04668,map04714,map04725,map04728,map04911,m…	bZIP_1	QCX08098.1	0	tr|A0A0P4VXJ9|A0A0P4VXJ9_SCYOL	0	UniRef90_A0A0N7Z9T8	4.3e-294	sp|P15336|ATF2_HUMAN	1.2e-43
PB.1719.1|LG19:23959872-23966060(+)|transcript/3647.p1	-	-	-	-	-	-	-	-	-	-	-	-	-	-	-	-	-
PB.1961.1|LG21:28566900-28569451(+)|transcript/10441.p1	-	-	-	-	-	-	-	-	-	-	-	-	-	-	-	-	-
PB.3372.16|LG38:21298326-21307670(-)|transcript/1127.p1	6669.EFX74629	7.8e-194	G	Belongs to the glycosyl hydrolase 18 family	Cht5	GO:0003674,GO:0003824,GO:0004553,GO:0004568,GO:0005488,GO:0005575,GO:0005576,GO:0005615,GO:0005622,GO:0005623,GO:0005737,GO:0006022,GO:0006026,GO:0006030,GO:0006032,GO:0006040,GO:0006807,GO:0006950,GO:0007275,GO:0007591,GO:0008061,GO:0008144,GO:0008150,GO:0008152,GO:0009056,GO:0009057,GO:0009611,GO:0009987,GO:0016787,GO:0016798,GO:0017144,GO:0018990,GO:0022404,GO:0032501,GO:0032502,GO:0040003,GO:…	ko:K01183	ko00520,ko01100,map00520,map01100	CBM_14,Glyco_hydro_18	ACG60512.1	0	tr|B5B0D2|B5B0D2_SCYSE	0	UniRef90_B5B0D2	0	sp|P36362|CHIT_MANSE	7.8e-141
PB.1059.7|LG12:49649136-49652923(+)|transcript/870.p1	7425.NV11782-PA	2.5e-62	Z	Belongs to the TRAFAC class myosin-kinesin ATPase superfamily. Myosin family	unc-54	GO:0000003,GO:0000146,GO:0001667,GO:0002064,GO:0002065,GO:0002066,GO:0003006,GO:0003008,GO:0003012,GO:0003674,GO:0003774,GO:0003779,GO:0003824,GO:0005198,GO:0005488,GO:0005515,GO:0005575,GO:0005622,GO:0005623,GO:0005694,GO:0005700,GO:0005703,GO:0005737,GO:0005856,GO:0005859,GO:0005863,GO:0006928,GO:0006936,GO:0006996,GO:0007010,GO:0007015,GO:0007154,GO:0007165,GO:0007275,GO:0007276,GO:0007281,GO:…	ko:K10352,ko:K17751	ko04260,ko04261,ko04530,ko05416,map04260,map04261,map04530,map05416	IQ,Myosin_N,Myosin_head,Myosin_tail_1	KAG0710435.1	2.4e-146	tr|K4Q2Y1|K4Q2Y1_PENMO	8.3e-104	UniRef90_UPI000F681977	5.7e-108	sp|P02566|MYO4_CAEEL	1.2e-46
PB.2224.1|LG25:12161755-12163305(+)|transcript/10803.p1	-	-	-	-	-	-	-	-	-	MPC82987.1	1.2e-39	tr|A0A5B7IMP5|A0A5B7IMP5_PORTR	6.7e-40	UniRef90_A0A5B7IMP5	4e-40	-	-
PB.207.13|LG5:11654040-11664352(+)|transcript/4102.p1	121225.PHUM156720-PA	6.4e-45	J	Cold shock protein domain	YBX2	GO:0000003,GO:0000122,GO:0000375,GO:0000377,GO:0000398,GO:0000976,GO:0000977,GO:0000978,GO:0000981,GO:0000982,GO:0000987,GO:0001012,GO:0001067,GO:0001077,GO:0001228,GO:0001650,GO:0001701,GO:0002039,GO:0003006,GO:0003674,GO:0003676,GO:0003677,GO:0003682,GO:0003690,GO:0003697,GO:0003700,GO:0003723,GO:0003729,GO:0003730,GO:0005488,GO:0005515,GO:0005575,GO:0005576,GO:0005622,GO:0005623,GO:0005634,GO:…	ko:K06099,ko:K09276,ko:K09277	ko04530,map04530	CSD	XP_019490647.1	2.6e-87	tr|A0A0P4W9R6|A0A0P4W9R6_SCYOL	2.9e-112	UniRef90_A0A0P4WMR1	1.1e-109	sp|P41824|YBOXH_APLCA	1.2e-43
PB.543.1|LG1:5315372-5330185(+)|transcript/2673.p1	126957.SMAR010212-PA	1.3e-36	O	Belongs to the peptidase S1 family	Tpsg1	GO:0003674,GO:0003824,GO:0006508,GO:0006807,GO:0008150,GO:0008152,GO:0008233,GO:0008236,GO:0016787,GO:0017171,GO:0019538,GO:0043170,GO:0044238,GO:0070011,GO:0071704,GO:0140096,GO:1901564	ko:K01310,ko:K09615,ko:K09628	-	Trypsin	KAF2364741.1	8.6e-146	tr|A0A5B7CEP4|A0A5B7CEP4_PORTR	5e-127	UniRef90_UPI000F67AA6F	1.3e-130	sp|B7YZU2|LINT_DROME	3e-28
PB.3459.4|LG39:19551102-19562032(+)|transcript/1812.p1	7460.GB45286-PA	3.4e-159	J	Elongation factor 1 gamma, conserved domain	eef1g	GO:0003674,GO:0003676,GO:0003723,GO:0003746,GO:0003824,GO:0004364,GO:0005488,GO:0005575,GO:0005622,GO:0005623,GO:0005634,GO:0005737,GO:0005853,GO:0006412,GO:0006414,GO:0006518,GO:0006575,GO:0006749,GO:0006790,GO:0006807,GO:0008135,GO:0008150,GO:0008152,GO:0009058,GO:0009059,GO:0009987,GO:0010467,GO:0016740,GO:0016765,GO:0019538,GO:0032991,GO:0034641,GO:0034645,GO:0043043,GO:0043170,GO:0043226,GO:…	ko:K03233	ko05134,map05134	EF1G,GST_C,GST_N	XP_037782282.1	7.2e-203	tr|Q197G1|Q197G1_PROCL	8.4e-201	UniRef90_Q197G1	5.1e-201	sp|P12261|EF1G_ARTSA	2.1e-169
PB.778.7|LG10:26638906-26649475(+)|transcript/8135.p1	121225.PHUM125100-PA	4.2e-161	O	assists the folding of proteins upon ATP hydrolysis	cct-1	GO:0000003,GO:0002064,GO:0002065,GO:0002066,GO:0003006,GO:0003674,GO:0005488,GO:0005515,GO:0005575,GO:0005622,GO:0005623,GO:0005634,GO:0005737,GO:0005829,GO:0005832,GO:0006457,GO:0006458,GO:0007276,GO:0007281,GO:0007292,GO:0008150,GO:0009888,GO:0009987,GO:0019953,GO:0022412,GO:0022414,GO:0030154,GO:0030707,GO:0030855,GO:0032501,GO:0032502,GO:0032504,GO:0032991,GO:0043226,GO:0043227,GO:0043229,GO:…	ko:K09493	-	Cpn60_TCP1	AIS24843.1	1.6e-206	tr|A0A096ZS66|A0A096ZS66_SCYPA	9.1e-207	UniRef90_A0A5B7D5R6	2.6e-204	sp|P12613|TCPA_DROME	3.6e-152
PB.3592.2|LG4:49954008-49969764(+)|transcript/9477.p1	7460.GB49192-PA	1.8e-57	J	EMG1/NEP1 methyltransferase	EMG1	GO:0000154,GO:0000462,GO:0001510,GO:0001701,GO:0001824,GO:0003674,GO:0003676,GO:0003723,GO:0003824,GO:0005488,GO:0005575,GO:0005622,GO:0005623,GO:0005634,GO:0005654,GO:0005730,GO:0005737,GO:0006139,GO:0006364,GO:0006396,GO:0006725,GO:0006807,GO:0006950,GO:0006952,GO:0006996,GO:0006997,GO:0007000,GO:0007275,GO:0008150,GO:0008152,GO:0008168,GO:0008173,GO:0008649,GO:0008757,GO:0009451,GO:0009605,GO:…	ko:K14568	ko03008,map03008	EMG1	KAG0721744.1	6.5e-72	tr|A0A423SYJ6|A0A423SYJ6_PENVA	5.8e-62	UniRef90_A0A423SYJ6	3.5e-62	sp|Q9W4J5|NEP1_DROME	5.6e-46
PB.890.18|LG11:34469829-34471100(+)|transcript/9189.p1	121225.PHUM598430-PA	6.1e-25	E	Hemocyanin, all-alpha domain	-	GO:0000902,GO:0000904,GO:0005575,GO:0005576,GO:0005615,GO:0005616,GO:0006928,GO:0006935,GO:0007275,GO:0007399,GO:0007409,GO:0007411,GO:0008037,GO:0008038,GO:0008039,GO:0008045,GO:0008150,GO:0009605,GO:0009653,GO:0009987,GO:0016043,GO:0016201,GO:0022008,GO:0030030,GO:0030154,GO:0030182,GO:0031175,GO:0032501,GO:0032502,GO:0032989,GO:0032990,GO:0032991,GO:0040011,GO:0042221,GO:0042330,GO:0044421,GO:…	-	-	Hemocyanin_C,Hemocyanin_M,Hemocyanin_N	PBC25067.1	1.8e-139	tr|A0A2A3DZZ4|A0A2A3DZZ4_APICC	1e-139	UniRef90_A0A2A3DZZ4	6.2e-140	sp|P84293|HCY2_CARAE	5.3e-85
PB.2708.1|LG3:32825115-32831964(-)|transcript/2021.p1	7739.XP_002606164.1	7e-84	H	pyridoxamine-phosphate oxidase activity	PNPO	GO:0000166,GO:0003674,GO:0003824,GO:0004733,GO:0005488,GO:0005515,GO:0005575,GO:0005622,GO:0005623,GO:0005634,GO:0005654,GO:0005737,GO:0005829,GO:0006081,GO:0006725,GO:0006732,GO:0006766,GO:0006767,GO:0006793,GO:0006796,GO:0006807,GO:0008144,GO:0008150,GO:0008152,GO:0009058,GO:0009108,GO:0009110,GO:0009743,GO:0009744,GO:0009987,GO:0010033,GO:0010181,GO:0016491,GO:0016638,GO:0016641,GO:0017144,GO:…	ko:K00275	ko00750,ko01100,ko01120,map00750,map01100,map01120	PNP_phzG_C,Putative_PNPOx	KAG0708487.1	1.8e-125	tr|A0A0P4W5N0|A0A0P4W5N0_SCYOL	1.8e-143	UniRef90_A0A0P4W5N0	1.1e-143	sp|Q1PCB0|PNPO_BOMMO	2.1e-80
PB.2045.6|LG23:27417509-27422050(+)|transcript/5222.p1	-	-	-	-	-	-	-	-	-	-	-	-	-	-	-	-	-
PB.1135.2|LG13:29332657-29336180(-)|transcript/8717.p1	136037.KDR23552	1.8e-44	S	Catalytic activity	PPAPDC2	GO:0003674,GO:0003824,GO:0005575,GO:0005623,GO:0005886,GO:0006066,GO:0006629,GO:0006694,GO:0006695,GO:0006793,GO:0006796,GO:0008150,GO:0008152,GO:0008202,GO:0008203,GO:0008610,GO:0009058,GO:0009987,GO:0016020,GO:0016125,GO:0016126,GO:0016311,GO:0016787,GO:0016788,GO:0016791,GO:0030258,GO:0042577,GO:0042578,GO:0044237,GO:0044238,GO:0044255,GO:0044281,GO:0044283,GO:0044464,GO:0046165,GO:0046839,GO:…	ko:K17981	-	PAP2	AXY87735.1	2.6e-92	tr|A0A0P4WDL2|A0A0P4WDL2_SCYOL	2.4e-111	UniRef90_A0A0P4WDL2	1.4e-111	sp|Q58DI5|PLPP6_BOVIN	2.2e-26
PB.3946.1|LG6:21811137-21814906(-)|transcript/3058.p1	-	-	-	-	-	-	-	-	-	MPC50551.1	7.2e-44	tr|A0A5B7FSZ2|A0A5B7FSZ2_PORTR	4e-44	UniRef90_A0A5B7FSZ2	2.4e-44	-	-
PB.3449.6|LG39:17430918-17434142(+)|transcript/4175.p1	7070.TC012133-PA	1.5e-172	C	hydrolase activity, acting on acid anhydrides, catalyzing transmembrane movement of substances. It is involved in the biological process described with ATP hydrolysis coupled proton transport	ATP6V1B2	GO:0000041,GO:0000221,GO:0001666,GO:0001726,GO:0003674,GO:0003824,GO:0005215,GO:0005575,GO:0005622,GO:0005623,GO:0005737,GO:0005768,GO:0005769,GO:0005773,GO:0005774,GO:0005829,GO:0005886,GO:0005902,GO:0005903,GO:0006810,GO:0006811,GO:0006812,GO:0006826,GO:0006873,GO:0006885,GO:0006950,GO:0007035,GO:0007154,GO:0007155,GO:0007165,GO:0007166,GO:0007167,GO:0007169,GO:0008104,GO:0008150,GO:0008219,GO:…	ko:K02147	ko00190,ko01100,ko04145,ko04150,ko04721,ko04966,ko05110,ko05120,ko05323,map00190,map01100,map04145,map04150,map04721,map04966,map05110,map05120,map05323	ATP-synt_ab,ATP-synt_ab_N	ANC67975.1	3.7e-183	tr|A0A0P4WEA9|A0A0P4WEA9_SCYOL	2e-183	UniRef90_Q9U6A8	4.7e-183	sp|P31409|VATB_DROME	6.4e-174
PB.133.2|LG2:38231678-38268696(-)|transcript/10116.p1	69319.XP_008553732.1	2.8e-35	I	Lipocalin / cytosolic fatty-acid binding protein family	FABP5	GO:0000323,GO:0001775,GO:0001816,GO:0001932,GO:0001933,GO:0001972,GO:0002252,GO:0002263,GO:0002274,GO:0002275,GO:0002283,GO:0002366,GO:0002376,GO:0002443,GO:0002444,GO:0002446,GO:0003008,GO:0003674,GO:0005102,GO:0005215,GO:0005319,GO:0005324,GO:0005488,GO:0005501,GO:0005504,GO:0005515,GO:0005575,GO:0005576,GO:0005615,GO:0005622,GO:0005623,GO:0005634,GO:0005654,GO:0005737,GO:0005764,GO:0005766,GO:…	ko:K08752,ko:K08753,ko:K08754,ko:K08756,ko:K17289	ko03320,ko04923,map03320,map04923	Lipocalin	AFN08746.1	3.1e-67	tr|A0A0N7ZDQ4|A0A0N7ZDQ4_SCYOL	7.8e-68	UniRef90_A0A0N7ZDQ4	4.7e-68	sp|C4N147|FABP1_DORPE	8.4e-35
PB.1690.1|LG19:16776667-16780596(-)|transcript/6931.p1	69319.XP_008557626.1	1.9e-96	GQ	Oxidoreductase family, NAD-binding Rossmann fold	DHDH	GO:0003674,GO:0003824,GO:0005975,GO:0005996,GO:0006091,GO:0008150,GO:0008152,GO:0008746,GO:0009055,GO:0009056,GO:0009987,GO:0016052,GO:0016491,GO:0016614,GO:0016616,GO:0016651,GO:0016652,GO:0019321,GO:0019323,GO:0022900,GO:0042732,GO:0042843,GO:0044237,GO:0044238,GO:0044281,GO:0044282,GO:0046365,GO:0047837,GO:0055114,GO:0071704,GO:1901575	ko:K00078	ko00040,ko00980,map00040,map00980	GFO_IDH_MocA,GFO_IDH_MocA_C	KAG0725933.1	1.7e-159	tr|A0A0P4WAL4|A0A0P4WAL4_SCYOL	1.9e-187	UniRef90_A0A0P4WAL4	1.1e-187	sp|Q6DF30|DHDH_XENTR	1.5e-80
PB.499.5|group471:397364-399711(-)|transcript/10019.p1	-	-	-	-	-	-	-	-	-	-	-	-	-	-	-	-	-
PB.1475.1|LG17:11416227-11419764(+)|transcript/3425.p1	136037.KDR23696	6.8e-36	O	JAB1/Mov34/MPN/PAD-1 ubiquitin protease	MPND	-	-	-	JAB	KAG0721338.1	7.8e-110	tr|A0A3R7MDN7|A0A3R7MDN7_PENVA	1.3e-77	UniRef90_UPI0018A7B619	4.8e-96	sp|Q3TV65|MPND_MOUSE	3.5e-32
PB.1027.6|LG12:42239892-42252370(-)|transcript/3917.p1	126957.SMAR001707-PA	8.2e-111	U	Translocating chain-associated membrane protein	TRAM1	GO:0003674,GO:0005575,GO:0005622,GO:0005623,GO:0005737,GO:0005783,GO:0005789,GO:0005791,GO:0005886,GO:0006605,GO:0006612,GO:0006613,GO:0006614,GO:0006616,GO:0006810,GO:0006886,GO:0006897,GO:0006909,GO:0007154,GO:0007165,GO:0008104,GO:0008150,GO:0009987,GO:0012505,GO:0015031,GO:0015833,GO:0016020,GO:0016021,GO:0016192,GO:0023052,GO:0030425,GO:0031224,GO:0031984,GO:0033036,GO:0033365,GO:0034613,GO:…	ko:K14010	ko04141,map04141	TRAM1,TRAM_LAG1_CLN8	KAG0724286.1	3.5e-171	tr|A0A0P4WJB3|A0A0P4WJB3_SCYOL	3.7e-194	UniRef90_A0A0P4WJB3	2.2e-194	sp|Q5XI41|TRAM1_RAT	1.3e-92
PB.930.3|LG11:41264926-41332516(+)|transcript/1177.p1	136037.KDR08860	2.7e-35	S	Tumour protein D52 family	TPD52L2	GO:0003674,GO:0005488,GO:0005515,GO:0005575,GO:0005622,GO:0005623,GO:0005737,GO:0008150,GO:0042127,GO:0042802,GO:0042803,GO:0044424,GO:0044444,GO:0044464,GO:0046982,GO:0046983,GO:0048471,GO:0050789,GO:0050794,GO:0065007	-	-	TPD52	XP_027212014.1	1.2e-89	tr|A0A0N7ZAK6|A0A0N7ZAK6_SCYOL	6.2e-99	UniRef90_A0A0P4W2D6	1.5e-95	sp|Q62393|TPD52_MOUSE	3.3e-17
PB.3279.2|LG36:17408570-17426496(-)|transcript/7091.p1	7070.TC002264-PA	2.9e-86	TU	It is involved in the biological process described with neurotransmitter secretion	SYN3	GO:0000003,GO:0000166,GO:0000228,GO:0000793,GO:0000794,GO:0000795,GO:0001505,GO:0003008,GO:0003674,GO:0005215,GO:0005488,GO:0005515,GO:0005524,GO:0005575,GO:0005622,GO:0005623,GO:0005634,GO:0005694,GO:0005737,GO:0005829,GO:0005856,GO:0005886,GO:0006810,GO:0006836,GO:0006887,GO:0006950,GO:0007154,GO:0007267,GO:0007268,GO:0007269,GO:0007275,GO:0007399,GO:0007416,GO:0007528,GO:0007610,GO:0007611,GO:…	ko:K19941	-	Synapsin,Synapsin_C,Synapsin_N	XP_037802960.1	1.4e-129	tr|A0A2R5L0G8|A0A2R5L0G8_9CRUS	1.6e-95	UniRef90_UPI0018A777D4	4.6e-130	sp|Q6QM28|SYN_HELPO	9.1e-72
PC.87.1|SPA_413|path0:1-1685(+)|transcript/6179.p1	-	-	-	-	-	-	-	-	-	-	-	-	-	-	-	-	-
PB.4049.3|LG7:16872594-16878030(-)|transcript/3940.p1	7070.TC006152-PA	4.6e-10	Z	Actin binding. It is involved in the biological process described with actin cytoskeleton organization	WASF1	GO:0000003,GO:0000768,GO:0000902,GO:0000904,GO:0001501,GO:0001525,GO:0001568,GO:0001654,GO:0001667,GO:0001726,GO:0001745,GO:0001764,GO:0001944,GO:0002252,GO:0002253,GO:0002376,GO:0002429,GO:0002431,GO:0002433,GO:0002520,GO:0002682,GO:0002684,GO:0002757,GO:0002764,GO:0002768,GO:0003006,GO:0003674,GO:0003779,GO:0005488,GO:0005515,GO:0005575,GO:0005622,GO:0005623,GO:0005634,GO:0005737,GO:0005739,GO:…	ko:K05748,ko:K05753,ko:K06083,ko:K06220	ko04520,ko04666,ko04810,ko05100,ko05131,ko05132,ko05231,map04520,map04666,map04810,map05100,map05131,map05132,map05231	WH2	KAG0724453.1	6.4e-77	tr|A0A3R7PQC4|A0A3R7PQC4_PENVA	1.4e-60	UniRef90_A0A3R7PQC4	8.2e-61	-	-
PB.4042.3|LG7:15523923-15533543(-)|transcript/2452.p1	7425.NV15205-PA	5e-124	G	Converts sphingomyelin to ceramide	SMPD1	GO:0000323,GO:0001932,GO:0001933,GO:0003674,GO:0003824,GO:0004620,GO:0004767,GO:0005488,GO:0005575,GO:0005576,GO:0005615,GO:0005622,GO:0005623,GO:0005737,GO:0005764,GO:0005765,GO:0005768,GO:0005773,GO:0005774,GO:0005775,GO:0005886,GO:0006469,GO:0006629,GO:0006643,GO:0006644,GO:0006664,GO:0006665,GO:0006672,GO:0006684,GO:0006685,GO:0006687,GO:0006793,GO:0006796,GO:0006807,GO:0007154,GO:0007165,GO:…	ko:K12350	ko00600,ko01100,ko04071,ko04142,ko04217,map00600,map01100,map04071,map04142,map04217	Metallophos,SapB_1	KAG0712404.1	1.8e-295	tr|A0A423T323|A0A423T323_PENVA	7.6e-224	UniRef90_UPI0018A752C3	4.6e-232	sp|Q0VD19|ASM_BOVIN	1.8e-92
PB.3089.8|LG34:6342509-6346694(-)|transcript/6964.p1	34740.HMEL004067-PA	4.2e-60	-	-	-	-	-	-	-	GAO48339.1	3.2e-77	tr|G1LAS7|G1LAS7_AILME	6e-81	UniRef90_G1LAS7	3.6e-81	-	-
PB.1824.3|LG20:27507409-27573208(+)|transcript/2759.p1	10228.TriadP63434	2.2e-86	P	Occurs in almost all aerobically respiring organisms and serves to protect cells from the toxic effects of hydrogen peroxide	-	-	ko:K03781	ko00380,ko00630,ko01110,ko01130,ko01200,ko04011,ko04016,ko04068,ko04146,ko04211,ko04212,ko04213,ko05014,map00380,map00630,map01110,map01130,map01200,map04011,map04016,map04068,map04146,map04211,map04212,map04213,map05014	Catalase,Catalase-rel	ACX46120.1	1.7e-137	tr|D0EVW7|D0EVW7_SCYPA	9.7e-138	UniRef90_C8XTA9	6.9e-131	sp|O62839|CATA_PIG	3.2e-85
PB.2052.2|LG23:28576621-28581974(+)|transcript/3424.p1	132113.XP_003489295.1	1.3e-71	O	Thioredoxin	TMX2	-	-	-	Thioredoxin	MPC20996.1	4.6e-147	tr|A0A5B7DIT6|A0A5B7DIT6_PORTR	2.6e-147	UniRef90_A0A5B7DIT6	1.5e-147	sp|Q7JW12|TMX2_DROME	1e-60
PB.589.1|LG1:19998326-20044261(+)|transcript/4589.p1	6669.EFX74214	9.7e-112	P	transporter activity. It is involved in the biological process described with sodium ion transport	SLC13A5	GO:0003674,GO:0005215,GO:0005310,GO:0005342,GO:0005343,GO:0005575,GO:0005623,GO:0005886,GO:0005887,GO:0006629,GO:0006810,GO:0006811,GO:0006812,GO:0006814,GO:0006820,GO:0006835,GO:0006842,GO:0006848,GO:0006855,GO:0007275,GO:0007568,GO:0008028,GO:0008150,GO:0008152,GO:0008324,GO:0008340,GO:0008509,GO:0008514,GO:0010259,GO:0010883,GO:0010889,GO:0015075,GO:0015077,GO:0015081,GO:0015137,GO:0015141,GO:…	ko:K14445	-	Na_sulph_symp	XP_037784343.1	2.6e-158	tr|A0A423TD68|A0A423TD68_PENVA	4.6e-136	UniRef90_UPI0018A77BFF	8.8e-159	sp|Q86YT5|S13A5_HUMAN	7.9e-93
PB.3756.6|LG43:11836318-11840763(+)|transcript/5384.p1	6669.EFX70402	1.4e-72	Q	Belongs to the short-chain dehydrogenases reductases (SDR) family	SDR16C5	GO:0000122,GO:0000988,GO:0000989,GO:0001076,GO:0001191,GO:0001523,GO:0003674,GO:0003824,GO:0004745,GO:0005488,GO:0005515,GO:0005575,GO:0005622,GO:0005623,GO:0005634,GO:0005737,GO:0005783,GO:0005789,GO:0005811,GO:0006066,GO:0006081,GO:0006355,GO:0006357,GO:0006629,GO:0006720,GO:0006721,GO:0006950,GO:0008134,GO:0008150,GO:0008152,GO:0008283,GO:0009889,GO:0009890,GO:0009892,GO:0009893,GO:0009987,GO:…	ko:K11151,ko:K15734	ko00830,ko01100,map00830,map01100	adh_short	ROT67393.1	2.1e-101	tr|A0A423ST77|A0A423ST77_PENVA	1.2e-101	UniRef90_A0A423ST77	7e-102	sp|Q05A13|S16C6_MOUSE	2.3e-62
PB.1598.2|LG18:23668162-23677808(+)|transcript/5901.p1	6669.EFX70226	2e-127	Z	Functions as component of the Arp2 3 complex which is involved in regulation of actin polymerization and together with an activating nucleation-promoting factor (NPF) mediates the formation of branched actin networks	ARPC1A	GO:0000902,GO:0000904,GO:0001654,GO:0001700,GO:0001745,GO:0002252,GO:0002253,GO:0002376,GO:0002429,GO:0002431,GO:0002433,GO:0002682,GO:0002684,GO:0002757,GO:0002764,GO:0002768,GO:0003674,GO:0003779,GO:0005198,GO:0005200,GO:0005488,GO:0005515,GO:0005575,GO:0005622,GO:0005623,GO:0005737,GO:0005829,GO:0005856,GO:0005885,GO:0005886,GO:0006810,GO:0006886,GO:0006897,GO:0006909,GO:0006996,GO:0007010,GO:…	ko:K05757	ko04144,ko04666,ko04810,ko05100,ko05130,ko05131,ko05132,map04144,map04666,map04810,map05100,map05130,map05131,map05132	WD40	KAG0714611.1	1.1e-179	tr|A0A0P4WLJ6|A0A0P4WLJ6_SCYOL	2.7e-188	UniRef90_A0A3R7N738	1.3e-177	sp|A0A1L8EXB5|AR1AB_XENLA	3.1e-120
PB.2316.37|LG26:3501540-3544863(-)|transcript/6020.p1	6334.EFV49100	1.4e-05	Z	Belongs to the tropomyosin family	Tm2	GO:0000003,GO:0000578,GO:0000902,GO:0000904,GO:0003002,GO:0003006,GO:0003008,GO:0003012,GO:0003674,GO:0003779,GO:0005198,GO:0005488,GO:0005515,GO:0005575,GO:0005622,GO:0005623,GO:0005737,GO:0005856,GO:0005862,GO:0005865,GO:0005884,GO:0006403,GO:0006936,GO:0006950,GO:0006996,GO:0007010,GO:0007015,GO:0007028,GO:0007275,GO:0007276,GO:0007281,GO:0007292,GO:0007308,GO:0007309,GO:0007314,GO:0007315,GO:…	ko:K09290,ko:K10373,ko:K10374	ko04260,ko04261,ko05200,ko05206,ko05216,ko05410,ko05414,map04260,map04261,map05200,map05206,map05216,map05410,map05414	Tropomyosin,Tropomyosin_1	ADY39499.1	3.2e-11	tr|F1CIW8|F1CIW8_HOTJU	1.8e-11	UniRef90_F1CIW8	1.1e-11	sp|O61379|TPM_PANST	4.5e-12
PB.3696.1|LG42:13213406-13220529(+)|transcript/9126.p1	7955.ENSDARP00000100929	6.8e-29	S	BCL2 adenovirus E1B interacting protein 1b	BNIP1	GO:0003674,GO:0005484,GO:0005488,GO:0005515,GO:0005575,GO:0005622,GO:0005623,GO:0005634,GO:0005635,GO:0005737,GO:0005739,GO:0005783,GO:0005789,GO:0006810,GO:0006890,GO:0006915,GO:0006996,GO:0007029,GO:0008150,GO:0008219,GO:0009987,GO:0010256,GO:0010941,GO:0012501,GO:0012505,GO:0016020,GO:0016021,GO:0016043,GO:0016192,GO:0016320,GO:0030176,GO:0031201,GO:0031224,GO:0031227,GO:0031967,GO:0031975,GO:…	ko:K08497	ko04130,map04130	Sec20	KAG0710171.1	7.7e-90	tr|A0A0N7ZAX9|A0A0N7ZAX9_SCYOL	3.4e-103	UniRef90_A0A0N7ZAX9	2e-103	sp|Q12981|SEC20_HUMAN	1.5e-28
PB.2920.1|LG32:17549519-17558745(+)|transcript/7476.p1	6669.EFX86607	1e-45	P	It is involved in the biological process described with	ATP1B1	GO:0001508,GO:0001666,GO:0001671,GO:0002028,GO:0002376,GO:0003008,GO:0003012,GO:0003013,GO:0003015,GO:0003674,GO:0003824,GO:0005215,GO:0005391,GO:0005488,GO:0005515,GO:0005575,GO:0005623,GO:0005886,GO:0005887,GO:0005890,GO:0005901,GO:0005911,GO:0006139,GO:0006163,GO:0006725,GO:0006753,GO:0006793,GO:0006796,GO:0006807,GO:0006810,GO:0006811,GO:0006812,GO:0006813,GO:0006814,GO:0006873,GO:0006874,GO:…	ko:K01540	ko04022,ko04024,ko04260,ko04261,ko04911,ko04918,ko04919,ko04925,ko04960,ko04961,ko04964,ko04970,ko04971,ko04972,ko04973,ko04974,ko04976,ko04978,map04022,map04024,map04260,map04261,map04911,map04918,map04919,map04925,map04960,map04961,map04964,map04970,map04971,map04972,map04973,map04974,map04976,map04978	Na_K-ATPase	ACY66400.1	1.6e-108	tr|A0A0P4WMT4|A0A0P4WMT4_SCYOL	4.7e-166	UniRef90_A0A0P4WMT4	2.8e-166	sp|P25169|AT1B1_ARTSF	1.8e-45
PB.81.17|LG2:16873814-16917007(-)|transcript/8192.p1	-	-	-	-	-	-	-	-	-	-	-	tr|A0A146LTV9|A0A146LTV9_LYGHE	9e-23	UniRef90_A0A146LTV9	5.4e-23	-	-
PB.3648.1|LG40:16428498-16437283(-)|transcript/6969.p1	136037.KDR09518	1.5e-40	A	zinc finger	-	-	ko:K12896,ko:K12897	ko03040,ko05168,map03040,map05168	RRM_1,zf-CCHC	MPC10096.1	7.2e-113	tr|A0A0P4W8K2|A0A0P4W8K2_SCYOL	6.2e-122	UniRef90_A0A5B7CNZ7	2.4e-113	sp|Q3T106|SRSF7_BOVIN	2.6e-16
PB.768.4|LG10:23997307-24003232(-)|transcript/2722.p1	126957.SMAR007381-PA	8.3e-162	A	Belongs to the DEAD box helicase family	DDX17	GO:0000122,GO:0000375,GO:0000377,GO:0000380,GO:0000381,GO:0000398,GO:0000956,GO:0001837,GO:0002376,GO:0002682,GO:0002697,GO:0002831,GO:0003674,GO:0003676,GO:0003682,GO:0003712,GO:0003713,GO:0003723,GO:0003724,GO:0003729,GO:0003730,GO:0003824,GO:0004004,GO:0004386,GO:0005102,GO:0005488,GO:0005515,GO:0005516,GO:0005575,GO:0005622,GO:0005623,GO:0005634,GO:0005654,GO:0005681,GO:0005694,GO:0005700,GO:…	ko:K12823,ko:K13178	ko03040,ko05202,ko05205,map03040,map05202,map05205	DEAD,Helicase_C,P68HR	CCE46010.1	4.3e-191	tr|A0A0P4WJT1|A0A0P4WJT1_SCYOL	2.4e-252	UniRef90_G8BLI3	1.4e-191	sp|Q92841|DDX17_HUMAN	3.9e-159
PB.1824.14|LG20:27560487-27573214(+)|transcript/6308.p1	10224.XP_002738841.1	2.3e-91	P	Occurs in almost all aerobically respiring organisms and serves to protect cells from the toxic effects of hydrogen peroxide	CAT	GO:0000166,GO:0000302,GO:0000323,GO:0001101,GO:0001655,GO:0001657,GO:0001666,GO:0001775,GO:0001822,GO:0001823,GO:0002252,GO:0002263,GO:0002274,GO:0002275,GO:0002283,GO:0002366,GO:0002376,GO:0002443,GO:0002444,GO:0002446,GO:0002682,GO:0003007,GO:0003674,GO:0003824,GO:0004046,GO:0004096,GO:0004601,GO:0005102,GO:0005488,GO:0005515,GO:0005575,GO:0005576,GO:0005615,GO:0005622,GO:0005623,GO:0005737,GO:…	ko:K03781	ko00380,ko00630,ko01110,ko01130,ko01200,ko04011,ko04016,ko04068,ko04146,ko04211,ko04212,ko04213,ko05014,map00380,map00630,map01110,map01130,map01200,map04011,map04016,map04068,map04146,map04211,map04212,map04213,map05014	Catalase,Catalase-rel	ACX46120.1	1.3e-143	tr|D0EVW7|D0EVW7_SCYPA	7.2e-144	UniRef90_C8XTA9	5.2e-137	sp|O62839|CATA_PIG	9.9e-90
PB.3628.6|LG40:15482909-15485929(-)|transcript/8017.p1	4530.OS03T0718150-00	5.9e-35	-	-	-	-	-	-	-	TRY75422.1	3e-104	tr|A0A146M3T5|A0A146M3T5_LYGHE	1.4e-106	UniRef90_A0A146M3T5	8.2e-107	-	-
PB.2071.7|LG24:3647963-3655505(-)|transcript/1847.p1	7176.CPIJ005489-PA	1.9e-11	S	Stathmin family	STMN1	GO:0000003,GO:0000226,GO:0000278,GO:0000281,GO:0000902,GO:0000904,GO:0000910,GO:0001667,GO:0002064,GO:0002065,GO:0002066,GO:0003006,GO:0003674,GO:0005488,GO:0005515,GO:0005575,GO:0005622,GO:0005623,GO:0005737,GO:0005829,GO:0005856,GO:0005875,GO:0006810,GO:0006928,GO:0006996,GO:0007010,GO:0007017,GO:0007018,GO:0007019,GO:0007049,GO:0007051,GO:0007052,GO:0007154,GO:0007165,GO:0007166,GO:0007167,GO:…	ko:K04381	ko04010,ko05206,map04010,map05206	Stathmin	KAG0716023.1	1.7e-32	tr|A0A0P4WFR2|A0A0P4WFR2_SCYOL	2.3e-55	UniRef90_A0A0P4WFR2	1.4e-55	-	-
PB.1733.1|LG19:28402693-28403799(+)|transcript/11222.p1	-	-	-	-	-	-	-	-	-	-	-	-	-	-	-	-	-
PB.2218.1|LG25:7337639-7343523(+)|transcript/9095.p1	7213.XP_004535229.1	1.1e-91	C	Belongs to the mitochondrial carrier (TC 2.A.29) family	slc25a4	GO:0000003,GO:0000295,GO:0001508,GO:0003006,GO:0003254,GO:0003674,GO:0005215,GO:0005346,GO:0005347,GO:0005471,GO:0005575,GO:0005622,GO:0005623,GO:0005737,GO:0005739,GO:0005740,GO:0005743,GO:0006140,GO:0006810,GO:0006811,GO:0006820,GO:0006839,GO:0006855,GO:0006862,GO:0006873,GO:0006874,GO:0006875,GO:0006950,GO:0006979,GO:0006996,GO:0007005,GO:0007006,GO:0007154,GO:0007267,GO:0007268,GO:0007275,GO:…	ko:K05863	ko04020,ko04022,ko04217,ko04218,ko05012,ko05016,ko05166,map04020,map04022,map04217,map04218,map05012,map05016,map05166	Mito_carr	AHC54390.1	1.1e-118	tr|V9SD76|V9SD76_SCYPA	6.3e-119	UniRef90_A0A0B5KT76	1.1e-115	sp|Q26365|ADT_DROME	1.3e-92
PB.11.4|LG2:2214180-2216360(+)|transcript/3659.p1	7165.AGAP001980-PB	5.8e-96	U	Major Facilitator Superfamily	-	-	-	-	MFS_1	MPC50264.1	6.3e-152	tr|A0A5B7G1B6|A0A5B7G1B6_PORTR	3.5e-152	UniRef90_A0A5B7G1B6	2.1e-152	sp|Q6NT16|S18B1_HUMAN	2e-48
PB.190.1|LG2:49593312-49600090(+)|transcript/3663.p1	136037.KDR21921	7.9e-142	Q	heme binding. It is involved in the biological process described with oxidation-reduction process	Cyp18a1	GO:0000003,GO:0002009,GO:0002064,GO:0002065,GO:0002066,GO:0002165,GO:0003006,GO:0003674,GO:0003824,GO:0004497,GO:0006629,GO:0006706,GO:0007275,GO:0007276,GO:0007281,GO:0007292,GO:0007304,GO:0007444,GO:0007478,GO:0007480,GO:0007552,GO:0007560,GO:0008150,GO:0008152,GO:0008202,GO:0008395,GO:0009056,GO:0009653,GO:0009791,GO:0009886,GO:0009887,GO:0009888,GO:0009987,GO:0010817,GO:0016042,GO:0016491,GO:…	ko:K07418,ko:K14985	ko00590,ko00591,ko00981,ko01100,ko04212,ko04726,ko04750,ko04913,map00590,map00591,map00981,map01100,map04212,map04726,map04750,map04913	p450	QPZ89042.1	0	tr|A0A7T3UZ36|A0A7T3UZ36_SCYPA	0	UniRef90_A0A7T3UZ36	0	sp|Q95078|CP18A_DROME	1.2e-134
PB.1088.2|LG13:11320706-11329704(+)|transcript/3786.p1	7739.XP_002608569.1	1.4e-63	S	nuclear DNA replication termination	RTFDC1	GO:0005575,GO:0005622,GO:0005623,GO:0005634,GO:0006139,GO:0006259,GO:0006260,GO:0006261,GO:0006274,GO:0006725,GO:0006807,GO:0008150,GO:0008152,GO:0009058,GO:0009059,GO:0009987,GO:0010453,GO:0019222,GO:0031494,GO:0034641,GO:0034645,GO:0043170,GO:0043226,GO:0043227,GO:0043229,GO:0043231,GO:0044237,GO:0044238,GO:0044249,GO:0044260,GO:0044424,GO:0044464,GO:0045595,GO:0046483,GO:0050789,GO:0050793,GO:…	-	-	Rtf2	MPC07541.1	4.9e-134	tr|A0A0N7ZCF0|A0A0N7ZCF0_SCYOL	7.7e-137	UniRef90_A0A5B7CFM1	1.7e-134	sp|Q4R594|RTF2_MACFA	6.7e-53
PC.154.1|SPA_88|path0:1-2385(+)|transcript/2304.p1	7460.GB41724-PA	1.1e-64	S	Zona pellucida-like domain	-	-	-	-	Zona_pellucida	KAG0711053.1	9.3e-102	tr|A0A5B7EMU8|A0A5B7EMU8_PORTR	1.5e-93	UniRef90_A0A5B7EMU8	9.1e-94	-	-
PB.2911.4|LG32:15284416-15287708(-)|transcript/6975.p1	7165.AGAP004002-PA	7.8e-121	O	Belongs to the chaperonin (HSP60) family	HSPD1	GO:0000302,GO:0001530,GO:0001666,GO:0001775,GO:0001816,GO:0001817,GO:0001819,GO:0002020,GO:0002039,GO:0002119,GO:0002164,GO:0002200,GO:0002204,GO:0002208,GO:0002218,GO:0002221,GO:0002224,GO:0002237,GO:0002250,GO:0002252,GO:0002253,GO:0002263,GO:0002285,GO:0002312,GO:0002366,GO:0002367,GO:0002368,GO:0002376,GO:0002377,GO:0002381,GO:0002440,GO:0002443,GO:0002449,GO:0002460,GO:0002520,GO:0002562,GO:…	ko:K04077	ko03018,ko04212,ko04940,ko05134,ko05152,map03018,map04212,map04940,map05134,map05152	Cpn60_TCP1	AGI74967.1	3.7e-156	tr|A0A0P4WID5|A0A0P4WID5_SCYOL	2.1e-156	UniRef90_A0A0H4ADE0	3.3e-149	sp|O02649|CH60A_DROME	1.1e-119
PB.3475.1|LG4:7595786-7610046(-)|transcript/8467.p1	-	-	-	-	-	-	-	-	-	-	-	-	-	-	-	-	-
PB.3205.1|LG35:7907459-7913149(+)|transcript/678.p1	136037.KDR19625	5.8e-99	CK	Oxidoreductase activity. It is involved in the biological process described with oxidation-reduction process	MECR	GO:0001655,GO:0001822,GO:0003674,GO:0003824,GO:0005102,GO:0005488,GO:0005515,GO:0005575,GO:0005622,GO:0005623,GO:0005634,GO:0005737,GO:0005739,GO:0005759,GO:0005829,GO:0006082,GO:0006629,GO:0006631,GO:0006635,GO:0007275,GO:0008134,GO:0008150,GO:0008152,GO:0009056,GO:0009062,GO:0009888,GO:0009987,GO:0016042,GO:0016054,GO:0016491,GO:0016627,GO:0016628,GO:0016922,GO:0019166,GO:0019395,GO:0019752,GO:…	ko:K07512	ko00062,ko01100,ko01212,map00062,map01100,map01212	ADH_N,ADH_zinc_N	KAG0718649.1	1.1e-172	tr|A0A3R7LWQ6|A0A3R7LWQ6_PENVA	6.1e-131	UniRef90_A0A3R7LWQ6	3.7e-131	sp|Q9V6U9|MECR_DROME	2.6e-91
PB.3038.1|LG33:17244259-17249461(+)|transcript/10287.p1	9031.ENSGALP00000025639	3.7e-07	I	fatty acid binding protein 1	FABP1	GO:0000302,GO:0001666,GO:0003008,GO:0003674,GO:0003682,GO:0005215,GO:0005319,GO:0005324,GO:0005488,GO:0005504,GO:0005543,GO:0005548,GO:0005575,GO:0005622,GO:0005623,GO:0005634,GO:0005654,GO:0005737,GO:0005777,GO:0005782,GO:0005829,GO:0005938,GO:0006629,GO:0006638,GO:0006639,GO:0006641,GO:0006810,GO:0006811,GO:0006820,GO:0006869,GO:0006950,GO:0006979,GO:0007586,GO:0008144,GO:0008150,GO:0008152,GO:…	ko:K08750	ko03320,ko04975,map03320,map04975	Lipocalin_7	AGO02161.1	1.6e-64	tr|R9WNH5|R9WNH5_SCYPA	9.1e-65	UniRef90_A0A1W5KR67	8.7e-63	-	-
PB.832.2|LG11:13739844-13765037(+)|transcript/965.p1	6669.EFX79359	8e-77	A	It is involved in the biological process described with RNA processing	ADAT1	GO:0003674,GO:0003676,GO:0003723,GO:0003824,GO:0004000,GO:0005488,GO:0006139,GO:0006396,GO:0006399,GO:0006400,GO:0006725,GO:0006807,GO:0008033,GO:0008150,GO:0008152,GO:0008251,GO:0009451,GO:0009987,GO:0010467,GO:0016070,GO:0016787,GO:0016810,GO:0016814,GO:0019239,GO:0034470,GO:0034641,GO:0034660,GO:0043170,GO:0043412,GO:0044237,GO:0044238,GO:0046483,GO:0071704,GO:0090304,GO:0097159,GO:1901360,GO:…	ko:K15440	-	A_deamin	MPC43291.1	4.3e-180	tr|A0A0P4W7T8|A0A0P4W7T8_SCYOL	2.4e-273	UniRef90_A0A0P4W7T8	1.4e-273	sp|Q9JHI2|ADAT1_MOUSE	3.2e-73
PB.641.3|LG1:44110723-44139385(+)|transcript/2583.p1	-	-	-	-	-	-	-	-	-	MPC40266.1	1.7e-46	tr|A0A5B7F4G9|A0A5B7F4G9_PORTR	9.5e-47	UniRef90_A0A5B7F4G9	5.7e-47	-	-
PB.1845.1|LG20:30795699-30870353(-)|transcript/2072.p1	6669.EFX85918	2.9e-219	T	Ceramidase	ASAH2	GO:0000139,GO:0001505,GO:0001894,GO:0001895,GO:0003674,GO:0003824,GO:0005488,GO:0005509,GO:0005575,GO:0005576,GO:0005622,GO:0005623,GO:0005737,GO:0005739,GO:0005783,GO:0005789,GO:0005794,GO:0005886,GO:0005887,GO:0006066,GO:0006629,GO:0006643,GO:0006665,GO:0006670,GO:0006672,GO:0006807,GO:0006810,GO:0006836,GO:0006887,GO:0006906,GO:0006996,GO:0007154,GO:0007267,GO:0007268,GO:0007269,GO:0007275,GO:…	ko:K12349	ko00600,ko01100,ko04071,map00600,map01100,map04071	Ceramidase_alk,Ceramidse_alk_C	XP_027227264.1	0	tr|A0A423U9J7|A0A423U9J7_PENVA	9.1e-304	UniRef90_A0A423U9J7	5.5e-304	sp|Q29C43|NCASE_DROPS	8.8e-187
PB.3455.1|LG39:17931130-17943332(-)|transcript/356.p1	7739.XP_002593948.1	1.1e-51	U	FFAT motif binding	VAPA	GO:0000226,GO:0000323,GO:0001505,GO:0001775,GO:0002252,GO:0002263,GO:0002274,GO:0002275,GO:0002283,GO:0002366,GO:0002376,GO:0002443,GO:0002444,GO:0002446,GO:0003674,GO:0005488,GO:0005515,GO:0005575,GO:0005576,GO:0005615,GO:0005622,GO:0005623,GO:0005634,GO:0005635,GO:0005737,GO:0005764,GO:0005765,GO:0005766,GO:0005773,GO:0005774,GO:0005783,GO:0005789,GO:0005856,GO:0005886,GO:0006629,GO:0006643,GO:…	ko:K06096,ko:K10707	ko04979,map04979	Motile_Sperm	MPC09532.1	2.7e-117	tr|A0A0P4WQ59|A0A0P4WQ59_SCYOL	4.6e-122	UniRef90_A0A0P4WQ59	2.8e-122	sp|Q9Z269|VAPB_RAT	7.2e-48
PB.1170.4|LG13:36185652-36189227(-)|transcript/9286.p1	7425.NV14954-PA	4.5e-62	J	Ribosomal L30 N-terminal domain	RPL7	GO:0000184,GO:0000463,GO:0000470,GO:0000956,GO:0001889,GO:0002165,GO:0002181,GO:0003674,GO:0003676,GO:0003677,GO:0003723,GO:0003729,GO:0003735,GO:0005198,GO:0005488,GO:0005515,GO:0005575,GO:0005622,GO:0005623,GO:0005737,GO:0005829,GO:0005840,GO:0005844,GO:0006139,GO:0006364,GO:0006396,GO:0006401,GO:0006402,GO:0006412,GO:0006413,GO:0006518,GO:0006605,GO:0006612,GO:0006613,GO:0006614,GO:0006725,GO:…	ko:K02937	ko03010,map03010	Ribosomal_L30,Ribosomal_L30_N	MPC10260.1	6.9e-104	tr|A0A5B7CLG8|A0A5B7CLG8_PORTR	3.8e-104	UniRef90_A0A5B7CLG8	2.3e-104	sp|Q5ZJ56|RL7_CHICK	3.2e-55
PB.3519.2|LG4:27578884-27596410(-)|transcript/5857.p1	7460.GB48665-PA	8.2e-106	PT	C-terminal extension of sodium/calcium exchanger domain	SLC8A3	GO:0000003,GO:0000302,GO:0001508,GO:0001666,GO:0001701,GO:0001890,GO:0001892,GO:0002026,GO:0002027,GO:0002028,GO:0002244,GO:0002376,GO:0002520,GO:0003006,GO:0003007,GO:0003008,GO:0003012,GO:0003013,GO:0003015,GO:0003018,GO:0003674,GO:0005215,GO:0005432,GO:0005488,GO:0005509,GO:0005515,GO:0005575,GO:0005622,GO:0005623,GO:0005634,GO:0005654,GO:0005737,GO:0005739,GO:0005740,GO:0005741,GO:0005783,GO:…	ko:K05849	ko04020,ko04022,ko04371,ko04740,ko04974,map04020,map04022,map04371,map04740,map04974	Calx-beta,Na_Ca_ex,Na_Ca_ex_C	XP_037780909.1	6.5e-128	tr|A0A110A0P3|A0A110A0P3_ASTLP	1.6e-123	UniRef90_UPI0018A7CA38	2.2e-128	sp|P23685|NAC1_CANLF	1.6e-101
PB.2288.1|LG25:26899951-26902354(-)|transcript/11165.p1	7070.TC005584-PA	7.7e-40	K	Transcription elongation factor that enhances transcription elongation by RNA polymerase II (RNAPII)	SUPT6H	GO:0000003,GO:0000018,GO:0000785,GO:0000988,GO:0000990,GO:0000991,GO:0001756,GO:0002064,GO:0002065,GO:0002066,GO:0002637,GO:0002682,GO:0002694,GO:0002697,GO:0002700,GO:0002703,GO:0002706,GO:0002712,GO:0002759,GO:0002784,GO:0002805,GO:0002819,GO:0002822,GO:0002831,GO:0002889,GO:0002920,GO:0003002,GO:0003006,GO:0003674,GO:0003682,GO:0003700,GO:0005488,GO:0005515,GO:0005575,GO:0005622,GO:0005623,GO:…	ko:K11292	-	DLD,HHH_7,HTH_44,S1,SH2_2,SPT6_acidic,YqgF	KAG0710178.1	1.6e-78	tr|A0A3R7QA02|A0A3R7QA02_PENVA	2.6e-70	UniRef90_UPI0018A78003	6.4e-72	sp|Q8UVK2|SPT6H_DANRE	1.1e-33
PB.2369.6|LG26:15213320-15231288(-)|transcript/4674.p1	12957.ACEP24794-PA	1.3e-93	A	RNA recognition motif	DAZAP1	GO:0000003,GO:0000578,GO:0000902,GO:0000904,GO:0001667,GO:0001890,GO:0001893,GO:0002064,GO:0002065,GO:0002066,GO:0003002,GO:0003006,GO:0003674,GO:0003676,GO:0003677,GO:0003697,GO:0003723,GO:0003727,GO:0003729,GO:0003730,GO:0005488,GO:0005515,GO:0005575,GO:0005622,GO:0005623,GO:0005634,GO:0005654,GO:0005737,GO:0005829,GO:0006403,GO:0006417,GO:0006928,GO:0006935,GO:0007028,GO:0007275,GO:0007276,GO:…	ko:K12741,ko:K14411	ko03015,ko03040,map03015,map03040	RRM_1	MPC14215.1	2.6e-193	tr|A0A0P4WQF8|A0A0P4WQF8_SCYOL	1.4e-199	UniRef90_A0A5B7CYS2	8.9e-194	sp|P48809|RB27C_DROME	1.6e-80
PB.3754.2|LG43:11759173-11765469(+)|transcript/3813.p1	32264.tetur03g09690.1	3.4e-214	A	Belongs to the DEAD box helicase family	EIF4A3	GO:0000003,GO:0000166,GO:0000184,GO:0000375,GO:0000377,GO:0000381,GO:0000398,GO:0000578,GO:0000956,GO:0001501,GO:0003002,GO:0003006,GO:0003008,GO:0003674,GO:0003676,GO:0003723,GO:0003724,GO:0003727,GO:0003729,GO:0003824,GO:0004004,GO:0004386,GO:0005488,GO:0005515,GO:0005524,GO:0005575,GO:0005622,GO:0005623,GO:0005634,GO:0005654,GO:0005681,GO:0005730,GO:0005737,GO:0005829,GO:0006139,GO:0006325,GO:…	ko:K13025	ko03013,ko03015,ko03040,map03013,map03015,map03040	DEAD,Helicase_C	KAG0718491.1	5.3e-224	tr|A0A423SGL7|A0A423SGL7_PENVA	2.3e-221	UniRef90_A0A5N5SM05	1.7e-214	sp|Q9VHS8|IF4A3_DROME	1.5e-209
PB.2338.2|LG26:11161998-11170916(-)|transcript/7720.p1	136037.KDR22157	1.6e-117	B	Methylates (mono- and asymmetric dimethylation) the guanidino nitrogens of arginyl residues in proteins. May methylate histone H3 at 'Arg-17' and activate transcription via chromatin remodeling	CARM1	GO:0000075,GO:0000077,GO:0000278,GO:0001067,GO:0001501,GO:0003420,GO:0003674,GO:0003676,GO:0003677,GO:0003712,GO:0003713,GO:0003824,GO:0005488,GO:0005515,GO:0005575,GO:0005622,GO:0005623,GO:0005634,GO:0005654,GO:0005667,GO:0005737,GO:0005829,GO:0006325,GO:0006338,GO:0006355,GO:0006357,GO:0006464,GO:0006479,GO:0006807,GO:0006950,GO:0006974,GO:0006977,GO:0006996,GO:0007049,GO:0007093,GO:0007154,GO:…	ko:K05931	ko01522,map01522	CARM1,Methyltransf_25,PrmA	MPC09895.1	3.9e-160	tr|A0A5B7CKS0|A0A5B7CKS0_PORTR	2.2e-160	UniRef90_A0A5B7CKS0	1.3e-160	sp|Q174R2|CARM1_AEDAE	1.4e-111
PB.3721.5|LG43:6317479-6319665(+)|transcript/3335.p1	-	-	-	-	-	-	-	-	-	MPC50079.1	3.5e-123	tr|A0A0P4WEI9|A0A0P4WEI9_SCYOL	1.6e-173	UniRef90_A0A0P4WEI9	9.6e-174	-	-
PB.2842.1|LG30:34528963-34531790(+)|transcript/10119.p1	6500.XP_005102107.1	1.3e-44	U	mitochondrial outer membrane translocase complex assembly	TOMM20	GO:0001101,GO:0003674,GO:0005048,GO:0005215,GO:0005488,GO:0005515,GO:0005575,GO:0005622,GO:0005623,GO:0005737,GO:0005739,GO:0005740,GO:0005741,GO:0005742,GO:0006403,GO:0006464,GO:0006508,GO:0006605,GO:0006626,GO:0006807,GO:0006810,GO:0006839,GO:0006886,GO:0006996,GO:0007005,GO:0007006,GO:0007008,GO:0008104,GO:0008150,GO:0008152,GO:0008320,GO:0008565,GO:0009719,GO:0009725,GO:0009987,GO:0010033,GO:…	ko:K17770	-	MAS20	XP_018012939.1	5e-53	tr|A0A0P4W6N7|A0A0P4W6N7_SCYOL	4.1e-81	UniRef90_A0A0P4W6N7	2.5e-81	sp|A6H7B1|TOM20_BOVIN	6.6e-44
PB.58.136|LG2:10451130-10453908(+)|transcript/4512.p1	7176.CPIJ009877-PA	1.3e-58	E	Hemocyanin, ig-like domain	-	-	-	-	Hemocyanin_C,Hemocyanin_M,Hemocyanin_N	ABB59714.1	5.9e-217	tr|Q283K8|Q283K8_METMG	3.3e-217	UniRef90_Q283K8	2e-217	sp|Q6KF81|PHCY2_HOMAM	1.2e-128
PB.1626.10|LG18:29637898-29735146(-)|transcript/4492.p1	-	-	-	-	-	-	-	-	-	-	-	-	-	-	-	-	-
PB.2651.2|LG3:10586283-10608059(-)|transcript/4185.p1	121225.PHUM435190-PA	1.3e-39	J	Transcription factor IIA, alpha/beta subunit	GTF2A1	GO:0000428,GO:0000988,GO:0000989,GO:0001076,GO:0001085,GO:0001091,GO:0001094,GO:0001098,GO:0001099,GO:0001103,GO:0001129,GO:0001132,GO:0003674,GO:0003676,GO:0003677,GO:0003712,GO:0003713,GO:0005488,GO:0005515,GO:0005575,GO:0005622,GO:0005623,GO:0005634,GO:0005654,GO:0005667,GO:0005669,GO:0005672,GO:0005737,GO:0005829,GO:0006139,GO:0006351,GO:0006352,GO:0006355,GO:0006357,GO:0006366,GO:0006367,GO:…	ko:K03122	ko03022,ko05203,map03022,map05203	TFIIA	XP_037784381.1	4.9e-99	tr|A0A2P2I145|A0A2P2I145_9CRUS	2.9e-64	UniRef90_UPI0018A77B45	1.6e-99	sp|O08949|TF2AA_RAT	4.3e-25
PB.117.3|LG2:31829266-31835896(+)|transcript/8529.p1	6669.EFX84946	2.2e-51	J	Belongs to the universal ribosomal protein uL23 family	RPL23A	GO:0000027,GO:0000184,GO:0000956,GO:0002181,GO:0003674,GO:0003676,GO:0003723,GO:0003735,GO:0005198,GO:0005488,GO:0005575,GO:0005622,GO:0005623,GO:0005634,GO:0005737,GO:0005829,GO:0005840,GO:0006139,GO:0006401,GO:0006402,GO:0006412,GO:0006413,GO:0006518,GO:0006605,GO:0006612,GO:0006613,GO:0006614,GO:0006725,GO:0006807,GO:0006810,GO:0006886,GO:0006996,GO:0008104,GO:0008150,GO:0008152,GO:0008283,GO:…	ko:K02893	ko03010,map03010	Ribosomal_L23,Ribosomal_L23eN	XP_037789560.1	3.3e-56	tr|A0A0P4WJ39|A0A0P4WJ39_SCYOL	3.8e-110	UniRef90_A0A0P4WEE7	3.6e-108	sp|Q24JY1|RL23A_BOVIN	8e-49
PB.3586.1|LG4:47021485-47025339(-)|transcript/8865.p1	126957.SMAR000242-PA	8.7e-49	K	Histone deacetylase complex subunit	SAP18	GO:0000118,GO:0000228,GO:0000375,GO:0000377,GO:0000381,GO:0000398,GO:0000785,GO:0000790,GO:0003674,GO:0003712,GO:0003714,GO:0003824,GO:0004407,GO:0005488,GO:0005515,GO:0005575,GO:0005622,GO:0005623,GO:0005634,GO:0005654,GO:0005667,GO:0005694,GO:0005737,GO:0005829,GO:0006139,GO:0006325,GO:0006342,GO:0006355,GO:0006357,GO:0006396,GO:0006397,GO:0006464,GO:0006476,GO:0006725,GO:0006807,GO:0006996,GO:…	ko:K14324	ko03013,ko03015,map03013,map03015	SAP18	MPC14080.1	1.9e-81	tr|A0A0P4WHQ8|A0A0P4WHQ8_SCYOL	1.3e-82	UniRef90_A0A5B7CXD2	6.5e-82	sp|Q9VEX9|SAP18_DROME	1.2e-45
PB.1256.1|LG14:19245458-19259030(+)|transcript/4110.p1	10224.XP_006812045.1	3.1e-38	S	Protein zwilch homolog	ZWILCH	GO:0000075,GO:0000278,GO:0000775,GO:0000776,GO:0005575,GO:0005622,GO:0005623,GO:0005694,GO:0005737,GO:0005829,GO:0007049,GO:0007093,GO:0007346,GO:0008150,GO:0009987,GO:0022402,GO:0032991,GO:0043226,GO:0043228,GO:0043229,GO:0043232,GO:0044422,GO:0044424,GO:0044427,GO:0044444,GO:0044446,GO:0044464,GO:0045786,GO:0045930,GO:0048519,GO:0048523,GO:0050789,GO:0050794,GO:0051726,GO:0065007,GO:0098687,GO:…	ko:K11579	-	Zwilch	XP_037782814.1	1.6e-152	tr|A0A0P4WAW0|A0A0P4WAW0_SCYOL	0	UniRef90_A0A0P4WAW0	0	sp|Q0IJ01|ZWILC_XENTR	6.7e-36
PB.1253.1|LG14:16886736-16892750(-)|transcript/5599.p1	132113.XP_003492766.1	5.1e-105	TZ	Zinc ion binding	TGFB1I1	GO:0000003,GO:0000187,GO:0000302,GO:0000902,GO:0000904,GO:0001667,GO:0001725,GO:0001763,GO:0001932,GO:0001934,GO:0002009,GO:0002064,GO:0002065,GO:0002066,GO:0002102,GO:0002119,GO:0002164,GO:0003006,GO:0003008,GO:0003012,GO:0003674,GO:0003712,GO:0003713,GO:0005102,GO:0005178,GO:0005198,GO:0005488,GO:0005515,GO:0005575,GO:0005622,GO:0005623,GO:0005634,GO:0005737,GO:0005829,GO:0005856,GO:0005875,GO:…	ko:K05760	ko04062,ko04370,ko04510,ko04670,ko04810,ko05100,ko05165,ko05203,ko05205,map04062,map04370,map04510,map04670,map04810,map05100,map05165,map05203,map05205	LIM,Paxillin	XP_037791107.1	5.7e-121	tr|A0A0P4VY42|A0A0P4VY42_SCYOL	8.4e-122	UniRef90_A0A0P4VY42	5e-122	sp|P49023|PAXI_HUMAN	2.1e-85
PB.58.154|LG2:10457263-10460031(+)|transcript/8315.p1	121225.PHUM598430-PA	1.2e-28	E	Hemocyanin, all-alpha domain	-	GO:0000902,GO:0000904,GO:0005575,GO:0005576,GO:0005615,GO:0005616,GO:0006928,GO:0006935,GO:0007275,GO:0007399,GO:0007409,GO:0007411,GO:0008037,GO:0008038,GO:0008039,GO:0008045,GO:0008150,GO:0009605,GO:0009653,GO:0009987,GO:0016043,GO:0016201,GO:0022008,GO:0030030,GO:0030154,GO:0030182,GO:0031175,GO:0032501,GO:0032502,GO:0032989,GO:0032990,GO:0032991,GO:0040011,GO:0042221,GO:0042330,GO:0044421,GO:…	-	-	Hemocyanin_C,Hemocyanin_M,Hemocyanin_N	AST15995.1	2e-130	tr|A0A223G1B9|A0A223G1B9_SCYSE	1.1e-130	UniRef90_A0A223G1B9	6.7e-131	sp|Q6KF81|PHCY2_HOMAM	2.2e-75
PB.1231.3|LG14:12261114-12275533(-)|transcript/9978.p1	69319.XP_008554054.1	3.5e-17	S	Ribosome biogenesis protein Nop16	NOP16	GO:0003674,GO:0003676,GO:0003723,GO:0005488,GO:0005575,GO:0005622,GO:0005623,GO:0005634,GO:0005730,GO:0008150,GO:0022613,GO:0031974,GO:0031981,GO:0042254,GO:0042273,GO:0043226,GO:0043227,GO:0043228,GO:0043229,GO:0043231,GO:0043232,GO:0043233,GO:0044085,GO:0044422,GO:0044424,GO:0044428,GO:0044446,GO:0044464,GO:0070013,GO:0071840,GO:0097159,GO:1901363	-	-	Nop16	KAG0726701.1	6e-42	tr|A0A0P4WFX6|A0A0P4WFX6_SCYOL	2.8e-89	UniRef90_A0A0P4WFX6	1.7e-89	sp|Q4SQ06|NOP16_TETNG	4.9e-14
PB.2177.2|LG25:1360385-1368240(+)|transcript/1772.p1	7460.GB42329-PA	5e-67	K	Belongs to the bZIP family	NFE2L1	GO:0000003,GO:0000122,GO:0000226,GO:0000302,GO:0000303,GO:0000305,GO:0000578,GO:0000785,GO:0000902,GO:0000904,GO:0000976,GO:0000977,GO:0000978,GO:0000980,GO:0000981,GO:0000982,GO:0000987,GO:0000988,GO:0000989,GO:0001012,GO:0001067,GO:0001076,GO:0001077,GO:0001078,GO:0001085,GO:0001102,GO:0001158,GO:0001190,GO:0001205,GO:0001221,GO:0001227,GO:0001228,GO:0001666,GO:0001704,GO:0001706,GO:0001708,GO:…	ko:K05638,ko:K09039,ko:K09040,ko:K09041	ko04141,ko04212,ko05200,ko05225,ko05418,map04141,map04212,map05200,map05225,map05418	bZIP_Maf	KAG0715009.1	6.5e-124	tr|A0A0P4W658|A0A0P4W658_SCYOL	9.5e-133	UniRef90_A0A0P4W658	5.7e-133	sp|P20482|CNC_DROME	2.6e-55
PB.4157.3|LG8:14442799-14448828(-)|transcript/135.p1	6669.EFX79874	0	A	hydrolase activity, acting on acid anhydrides, in phosphorus-containing anhydrides	SKIV2L	GO:0000184,GO:0000288,GO:0000291,GO:0000956,GO:0003674,GO:0003724,GO:0003824,GO:0004004,GO:0004386,GO:0005575,GO:0005622,GO:0005623,GO:0005634,GO:0005737,GO:0005829,GO:0006139,GO:0006401,GO:0006402,GO:0006725,GO:0006807,GO:0008026,GO:0008150,GO:0008152,GO:0008186,GO:0009056,GO:0009057,GO:0009892,GO:0009987,GO:0010468,GO:0010605,GO:0010629,GO:0016070,GO:0016071,GO:0016462,GO:0016787,GO:0016817,GO:…	ko:K12599	ko03018,map03018	DEAD,DSHCT,Helicase_C,rRNA_proc-arch	MPC45344.1	0	tr|A0A0P4WA02|A0A0P4WA02_SCYOL	0	UniRef90_A0A5B7FLN3	0	sp|Q15477|SKIV2_HUMAN	1.1e-298
PB.617.1|LG1:26788528-26791883(+)|transcript/10910.p1	7668.SPU_009817-tr	0.00072	T	Four-disulfide core domains	-	-	-	-	WAP	AUV47158.1	1.4e-51	tr|A0A343T7I5|A0A343T7I5_SCYPA	7.5e-52	UniRef90_A0A343T7I5	4.5e-52	-	-
PB.3410.1|LG39:2666789-2674472(-)|transcript/9266.p1	136037.KDR21974	1.1e-53	K	Acts as a mediator between the cap-binding complex (CBC) and RNA-mediated gene silencing (RNAi). Involved in innate immunity via the short interfering RNAs (siRNAs) processing machinery by restricting the viral RNA production. Also involved microRNA (miRNA)-mediated silencing by contributing to the stability and delivery of primary miRNA transcripts to the primary miRNA processing complex	SRRT	GO:0000375,GO:0000377,GO:0000398,GO:0003674,GO:0003676,GO:0003677,GO:0005488,GO:0005515,GO:0005575,GO:0005622,GO:0005623,GO:0005634,GO:0005654,GO:0005737,GO:0006139,GO:0006351,GO:0006355,GO:0006366,GO:0006396,GO:0006397,GO:0006725,GO:0006807,GO:0006950,GO:0006952,GO:0007275,GO:0007399,GO:0008150,GO:0008152,GO:0008283,GO:0008380,GO:0009058,GO:0009059,GO:0009301,GO:0009605,GO:0009607,GO:0009617,GO:…	-	-	ARS2,DUF3546	XP_037791165.1	4e-76	tr|A0A423U785|A0A423U785_PENVA	2.2e-76	UniRef90_F8SVJ9	1.3e-76	sp|Q99MR6|SRRT_MOUSE	5.3e-43
PB.3047.2|LG34:4054334-4059700(-)|transcript/5288.p1	-	-	-	-	-	-	-	-	-	MPC21999.1	2.5e-95	tr|A0A5B7DLN5|A0A5B7DLN5_PORTR	1.4e-95	UniRef90_A0A5B7DLN5	8.5e-96	-	-
PB.1257.2|LG14:19439315-19447347(+)|transcript/98.p1	136037.KDR14599	1e-94	O	protein-L-isoaspartate (D-aspartate) O-methyltransferase activity. It is involved in the biological process described with cellular protein modification process	PCMT1	GO:0001666,GO:0003674,GO:0003824,GO:0004719,GO:0005575,GO:0005576,GO:0005615,GO:0005622,GO:0005623,GO:0005737,GO:0005829,GO:0005886,GO:0005903,GO:0006082,GO:0006139,GO:0006464,GO:0006479,GO:0006520,GO:0006575,GO:0006725,GO:0006732,GO:0006790,GO:0006807,GO:0006950,GO:0006952,GO:0007568,GO:0008150,GO:0008152,GO:0008168,GO:0008171,GO:0008213,GO:0008276,GO:0008757,GO:0009116,GO:0009119,GO:0009605,GO:…	ko:K00573	-	PCMT	KAG0723110.1	8.8e-127	tr|A0A0P4W7I5|A0A0P4W7I5_SCYOL	8.1e-138	UniRef90_A0A0N7ZBD7	3.5e-136	sp|Q5F3N1|PIMT_CHICK	2.8e-79
PB.81.27|LG2:16873911-16917007(-)|transcript/8797.p1	-	-	-	-	-	-	-	-	-	-	-	tr|A0A146LTV9|A0A146LTV9_LYGHE	5.7e-22	UniRef90_A0A146LTV9	3.4e-22	-	-
PB.1454.1|LG17:10063621-10073323(-)|transcript/845.p1	7739.XP_002593077.1	2e-79	G	Glycosyl hydrolases family 31	-	-	-	-	Glyco_hydro_31	KAG0726067.1	2.7e-138	tr|A0A1S3JFT5|A0A1S3JFT5_LINUN	2.2e-84	UniRef90_UPI0018A7A725	3.3e-104	sp|P32138|SQASE_ECOLI	1.9e-77
PB.3803.4|LG47:7125837-7139797(-)|transcript/4518.p1	6669.EFX83537	6.4e-196	C	Belongs to the isocitrate and isopropylmalate dehydrogenases family	IDH2	GO:0000287,GO:0002791,GO:0002792,GO:0003674,GO:0003824,GO:0004448,GO:0004450,GO:0005488,GO:0005575,GO:0005622,GO:0005623,GO:0005737,GO:0005739,GO:0005740,GO:0005743,GO:0005759,GO:0005777,GO:0005829,GO:0005975,GO:0006082,GO:0006091,GO:0006099,GO:0006101,GO:0006102,GO:0006103,GO:0006139,GO:0006725,GO:0006732,GO:0006733,GO:0006739,GO:0006741,GO:0006753,GO:0006793,GO:0006796,GO:0006807,GO:0007275,GO:…	ko:K00031	ko00020,ko00480,ko00720,ko01100,ko01110,ko01120,ko01130,ko01200,ko01210,ko01230,ko04146,map00020,map00480,map00720,map01100,map01110,map01120,map01130,map01200,map01210,map01230,map04146	Iso_dh	XP_027239404.1	5.5e-233	tr|A0A3R7SZS6|A0A3R7SZS6_PENVA	3.1e-233	UniRef90_A0A2P1JJ64	5.1e-231	sp|Q04467|IDHP_BOVIN	3.8e-180
PB.668.1|LG1:53060805-53069583(+)|transcript/1904.p1	7070.TC004241-PA	1.2e-40	I	Fatty acid hydroxylase superfamily	AGMO	GO:0003674,GO:0003824,GO:0004497,GO:0005488,GO:0005506,GO:0005575,GO:0005622,GO:0005623,GO:0005737,GO:0005783,GO:0005789,GO:0006629,GO:0006638,GO:0006639,GO:0006641,GO:0006643,GO:0006662,GO:0008150,GO:0008152,GO:0008610,GO:0009058,GO:0009987,GO:0012505,GO:0016020,GO:0016491,GO:0016705,GO:0016714,GO:0018904,GO:0019432,GO:0031984,GO:0042175,GO:0043167,GO:0043169,GO:0043226,GO:0043227,GO:0043229,GO:…	ko:K15537	-	FA_hydroxylase	KAG0703722.1	2.9e-85	tr|A0A323TLF4|A0A323TLF4_9GAMM	3.7e-69	UniRef90_A0A323TLF4	2.2e-69	sp|Q6ZNB7|ALKMO_HUMAN	5.7e-35
PB.2597.15|LG3:231309-235813(+)|transcript/6950.p1	69319.XP_008559929.1	6.1e-123	O	Calreticulin family	CALR	GO:0000003,GO:0000122,GO:0001669,GO:0001846,GO:0001848,GO:0001849,GO:0002376,GO:0002396,GO:0002397,GO:0002474,GO:0002478,GO:0002479,GO:0002501,GO:0002502,GO:0002682,GO:0002684,GO:0002685,GO:0002687,GO:0002688,GO:0002690,GO:0003008,GO:0003674,GO:0003676,GO:0003677,GO:0003723,GO:0003729,GO:0005102,GO:0005178,GO:0005488,GO:0005506,GO:0005509,GO:0005515,GO:0005575,GO:0005576,GO:0005615,GO:0005622,GO:…	ko:K08057	ko04141,ko04145,ko04612,ko05142,ko05166,map04141,map04145,map04612,map05142,map05166	Calreticulin	AEN94572.1	2e-167	tr|V9I2Z1|V9I2Z1_SCYPA	1.1e-167	UniRef90_V9I2Z1	6.8e-168	sp|P29413|CALR_DROME	3.1e-114
PB.1060.2|LG12:47030674-47051197(-)|transcript/557.p1	136037.KDR20112	0	U	Protein transporter activity. It is involved in the biological process described with vesicle-mediated transport	AP1B1	GO:0000139,GO:0000323,GO:0001568,GO:0001654,GO:0001944,GO:0002376,GO:0002478,GO:0002495,GO:0002504,GO:0003205,GO:0003231,GO:0003279,GO:0003281,GO:0003674,GO:0005048,GO:0005215,GO:0005488,GO:0005515,GO:0005575,GO:0005622,GO:0005623,GO:0005737,GO:0005764,GO:0005765,GO:0005768,GO:0005773,GO:0005774,GO:0005794,GO:0005802,GO:0005829,GO:0005886,GO:0005905,GO:0006807,GO:0006810,GO:0006886,GO:0006897,GO:…	ko:K11825,ko:K12392	ko04142,ko04144,ko04721,ko04961,ko05016,map04142,map04144,map04721,map04961,map05016	Adaptin_N,Alpha_adaptinC2,B2-adapt-app_C	XP_027207457.1	0	tr|A0A3R7PTT3|A0A3R7PTT3_PENVA	0	UniRef90_UPI0018A7A9A8	0	sp|Q10567|AP1B1_HUMAN	0
PB.2846.1|LG30:34918339-34926723(-)|transcript/2442.p1	7994.ENSAMXP00000015308	3.8e-160	O	NHL repeat containing 2	NHLRC2	GO:0002576,GO:0005575,GO:0005576,GO:0005622,GO:0005623,GO:0005737,GO:0006810,GO:0006887,GO:0008150,GO:0009987,GO:0012505,GO:0016192,GO:0030141,GO:0031091,GO:0031093,GO:0031410,GO:0031974,GO:0031982,GO:0031983,GO:0032940,GO:0034774,GO:0043226,GO:0043227,GO:0043229,GO:0043233,GO:0044422,GO:0044424,GO:0044433,GO:0044444,GO:0044446,GO:0044464,GO:0045055,GO:0046903,GO:0051179,GO:0051234,GO:0060205,GO:…	-	-	NHL,Thioredoxin_8	KAG0718614.1	0	tr|A0A3R7PW59|A0A3R7PW59_PENVA	3.7e-169	UniRef90_UPI0018A7BD0D	2.2e-209	sp|Q8BZW8|NHLC2_MOUSE	4.6e-145
PC.305.1|transcript/8622:1-1281(+)|transcript/8622.p1	32264.tetur13g04060.1	4e-12	U	regulation of response to stimulus	-	-	-	-	LRR_1,LRR_5,LRR_6,LRR_8,Pkinase_Tyr	XP_037783383.1	6.6e-48	tr|A0A0P4WQS7|A0A0P4WQS7_SCYOL	2.3e-111	UniRef90_A0A0P4WQS7	1.4e-111	-	-
PB.2653.2|LG3:10727098-10741018(+)|transcript/10683.p1	-	-	-	-	-	-	-	-	-	-	-	-	-	-	-	-	-
PB.1906.7|LG21:8952323-8972117(-)|transcript/4581.p1	-	-	-	-	-	-	-	-	-	KAG0719880.1	7.5e-87	tr|A0A423U987|A0A423U987_PENVA	1.9e-55	UniRef90_UPI0018A740D9	3e-56	-	-
PB.1265.1|LG14:19679201-19687706(+)|transcript/2824.p1	7029.ACYPI003581-PA	2.2e-221	C	FAD dependent oxidoreductase	DLD	GO:0000003,GO:0000166,GO:0001505,GO:0001669,GO:0003006,GO:0003674,GO:0003824,GO:0004148,GO:0005488,GO:0005575,GO:0005622,GO:0005623,GO:0005634,GO:0005654,GO:0005737,GO:0005739,GO:0005759,GO:0005773,GO:0005929,GO:0005947,GO:0005960,GO:0006082,GO:0006084,GO:0006085,GO:0006086,GO:0006090,GO:0006091,GO:0006099,GO:0006101,GO:0006103,GO:0006119,GO:0006120,GO:0006139,GO:0006163,GO:0006164,GO:0006464,GO:…	ko:K00382	ko00010,ko00020,ko00260,ko00280,ko00620,ko00630,ko00640,ko01100,ko01110,ko01120,ko01130,ko01200,map00010,map00020,map00260,map00280,map00620,map00630,map00640,map01100,map01110,map01120,map01130,map01200	Pyr_redox_2,Pyr_redox_dim	XP_027229711.1	1.4e-253	tr|A0A0P4WHG2|A0A0P4WHG2_SCYOL	8.6e-293	UniRef90_A0A0P4WHG2	5.2e-293	sp|P09623|DLDH_PIG	9.1e-207
PB.4214.3|LG8:28907710-28926135(+)|transcript/673.p1	7918.ENSLOCP00000001084	5.7e-151	I	acyl-CoA synthetase bubblegum family member 2	ACSBG2	GO:0001676,GO:0003674,GO:0003824,GO:0004467,GO:0005575,GO:0005622,GO:0005623,GO:0005737,GO:0005739,GO:0005829,GO:0006082,GO:0006139,GO:0006163,GO:0006164,GO:0006629,GO:0006631,GO:0006633,GO:0006635,GO:0006637,GO:0006725,GO:0006732,GO:0006753,GO:0006790,GO:0006793,GO:0006796,GO:0006807,GO:0006950,GO:0007498,GO:0008150,GO:0008152,GO:0008610,GO:0009056,GO:0009058,GO:0009062,GO:0009108,GO:0009117,GO:…	ko:K01304,ko:K15013	ko00061,ko00071,ko01100,ko01212,ko03320,ko04920,map00061,map00071,map01100,map01212,map03320,map04920	AMP-binding	MPC31419.1	1.6e-247	tr|A0A0P4WGA2|A0A0P4WGA2_SCYOL	2.8e-249	UniRef90_A0A0P4WGA2	1.7e-249	sp|Q7ZYC4|ACBG2_XENLA	7.1e-149
PB.3065.2|LG34:5261634-5264039(+)|transcript/11504.p1	-	-	-	-	-	-	-	-	-	ACR34433.1	1e-14	tr|C4IZT3|C4IZT3_MAIZE	5.8e-15	UniRef90_C4IZT3	3.5e-15	-	-
PB.1201.4|LG14:6825966-6835756(-)|transcript/2782.p1	34740.HMEL007830-PA	1e-272	CE	Aconitase family (aconitate hydratase)	ACO2	GO:0001889,GO:0003674,GO:0003824,GO:0003994,GO:0005488,GO:0005506,GO:0005575,GO:0005622,GO:0005623,GO:0005737,GO:0005739,GO:0005759,GO:0006082,GO:0006091,GO:0006099,GO:0006101,GO:0006102,GO:0006950,GO:0007275,GO:0008150,GO:0008152,GO:0008198,GO:0009060,GO:0009987,GO:0015980,GO:0016829,GO:0016835,GO:0016836,GO:0016999,GO:0017144,GO:0019752,GO:0031974,GO:0032501,GO:0032502,GO:0035900,GO:0043167,GO:…	ko:K01681	ko00020,ko00630,ko00720,ko01100,ko01110,ko01120,ko01130,ko01200,ko01210,ko01230,map00020,map00630,map00720,map01100,map01110,map01120,map01130,map01200,map01210,map01230	Aconitase,Aconitase_C	XP_037783288.1	1e-305	tr|A0A423UAG5|A0A423UAG5_PENVA	4.3e-285	UniRef90_UPI000F6696BC	2.9e-305	sp|Q99KI0|ACON_MOUSE	9.6e-258
PB.207.16|LG5:11654040-11664352(+)|transcript/2890.p1	121225.PHUM156720-PA	8.1e-45	J	Cold shock protein domain	YBX2	GO:0000003,GO:0000122,GO:0000375,GO:0000377,GO:0000398,GO:0000976,GO:0000977,GO:0000978,GO:0000981,GO:0000982,GO:0000987,GO:0001012,GO:0001067,GO:0001077,GO:0001228,GO:0001650,GO:0001701,GO:0002039,GO:0003006,GO:0003674,GO:0003676,GO:0003677,GO:0003682,GO:0003690,GO:0003697,GO:0003700,GO:0003723,GO:0003729,GO:0003730,GO:0005488,GO:0005515,GO:0005575,GO:0005576,GO:0005622,GO:0005623,GO:0005634,GO:…	ko:K06099,ko:K09276,ko:K09277	ko04530,map04530	CSD	AFI74356.1	4.1e-122	tr|A0A0P4W9R6|A0A0P4W9R6_SCYOL	7.7e-171	UniRef90_A0A0P4WMR1	2.8e-168	sp|P41824|YBOXH_APLCA	1.5e-43
PB.4003.8|LG7:464140-480371(+)|transcript/9490.p1	-	-	-	-	-	-	-	-	-	KAG0719765.1	5.9e-54	tr|A0A5N5SPG0|A0A5N5SPG0_9CRUS	1.2e-27	UniRef90_UPI000F68FA9F	1e-42	-	-
PB.3745.1|LG43:11234218-11238024(-)|transcript/9276.p1	6669.EFX69880	1.5e-77	O	RNA binding	PNO1	GO:0005575,GO:0005622,GO:0005623,GO:0005634,GO:0005654,GO:0005730,GO:0005737,GO:0005829,GO:0031974,GO:0031981,GO:0043226,GO:0043227,GO:0043228,GO:0043229,GO:0043231,GO:0043232,GO:0043233,GO:0044422,GO:0044424,GO:0044428,GO:0044444,GO:0044446,GO:0044464,GO:0070013	ko:K11884	-	KH_1	MPC16232.1	1.1e-105	tr|A0A5B7D2F0|A0A5B7D2F0_PORTR	6e-106	UniRef90_A0A5B7D2F0	3.6e-106	sp|Q6DDB9|PNO1_XENTR	1.4e-75
PB.3284.2|LG36:19158480-19169075(+)|transcript/1080.p1	7070.TC014756-PA	1.6e-80	K	binding. It is involved in the biological process described with regulation of	TCEA1	GO:0000428,GO:0002262,GO:0002376,GO:0002520,GO:0005575,GO:0005622,GO:0005623,GO:0005634,GO:0005654,GO:0005667,GO:0005669,GO:0005730,GO:0006139,GO:0006259,GO:0006281,GO:0006283,GO:0006289,GO:0006351,GO:0006354,GO:0006355,GO:0006357,GO:0006366,GO:0006368,GO:0006725,GO:0006807,GO:0006950,GO:0006974,GO:0007275,GO:0008023,GO:0008150,GO:0008152,GO:0009058,GO:0009059,GO:0009889,GO:0009891,GO:0009893,GO:…	ko:K03145	-	Med26,TFIIS_C,TFIIS_M	XP_027207312.1	6.7e-104	tr|A0A0P4WIK7|A0A0P4WIK7_SCYOL	3.5e-142	UniRef90_A0A0P4WIK7	2.1e-142	sp|P20232|TFS2_DROME	4.9e-77
PB.2481.2|LG28:21579122-21581948(+)|transcript/9827.p1	13249.RPRC011108-PA	1.8e-35	O	Glutathione peroxidase	GPX3	GO:0003674,GO:0003824,GO:0004601,GO:0004602,GO:0005488,GO:0005515,GO:0005575,GO:0005576,GO:0005615,GO:0005623,GO:0005886,GO:0006518,GO:0006575,GO:0006749,GO:0006790,GO:0006807,GO:0006950,GO:0006979,GO:0006982,GO:0008134,GO:0008150,GO:0008152,GO:0008430,GO:0009056,GO:0009636,GO:0009987,GO:0010033,GO:0016020,GO:0016043,GO:0016209,GO:0016491,GO:0016684,GO:0016999,GO:0017001,GO:0017144,GO:0022607,GO:…	ko:K00432	ko00480,ko00590,ko04918,map00480,map00590,map04918	GSHPx	MPC16807.1	4.1e-44	tr|A0A0P4VWF4|A0A0P4VWF4_SCYOL	3.5e-61	UniRef90_A0A0P4VWF4	2.1e-61	sp|Q91WR8|GPX6_MOUSE	1.8e-30
PB.405.2|LG27:22951385-23042134(-)|transcript/412.p1	69319.XP_008559399.1	2.6e-113	T	BAR domain	BIN1	GO:0002020,GO:0002027,GO:0003674,GO:0003779,GO:0005488,GO:0005515,GO:0005575,GO:0005622,GO:0005623,GO:0005634,GO:0005635,GO:0005737,GO:0005768,GO:0005829,GO:0005856,GO:0005874,GO:0005886,GO:0006810,GO:0006897,GO:0006937,GO:0006942,GO:0006996,GO:0006997,GO:0007009,GO:0007010,GO:0007034,GO:0007041,GO:0007275,GO:0007399,GO:0008016,GO:0008021,GO:0008064,GO:0008092,GO:0008150,GO:0008283,GO:0008333,GO:…	ko:K12562	ko04144,ko04666,map04144,map04666	BAR,SH3_9	XP_037773431.1	9.3e-128	tr|A0A0P4WP20|A0A0P4WP20_SCYOL	4.3e-223	UniRef90_A0A0P4WBB6	1.9e-218	sp|Q9UBW5|BIN2_HUMAN	1.9e-47
PB.3832.1|LG48:2552964-2560778(+)|transcript/7515.p1	136037.KDR11710	4.9e-34	S	Membrane magnesium transporter	MMGT1	GO:0000041,GO:0000139,GO:0003674,GO:0005215,GO:0005375,GO:0005381,GO:0005384,GO:0005575,GO:0005622,GO:0005623,GO:0005737,GO:0005768,GO:0005769,GO:0005783,GO:0005789,GO:0005794,GO:0005886,GO:0006810,GO:0006811,GO:0006812,GO:0006824,GO:0006825,GO:0006826,GO:0006828,GO:0008150,GO:0008324,GO:0012505,GO:0015075,GO:0015087,GO:0015093,GO:0015095,GO:0015099,GO:0015318,GO:0015675,GO:0015684,GO:0015693,GO:…	-	-	MMgT	MPC09600.1	1.7e-56	tr|A0A5B7CJT5|A0A5B7CJT5_PORTR	9.6e-57	UniRef90_A0A5B7CJT5	5.8e-57	sp|Q05AU4|EMC5B_XENLA	1.3e-21
PB.2043.1|LG23:27498213-27502323(-)|transcript/3406.p1	121225.PHUM290510-PA	2.8e-122	T	Zinc ion binding	UBR4	GO:0001775,GO:0002252,GO:0002263,GO:0002274,GO:0002275,GO:0002283,GO:0002366,GO:0002376,GO:0002443,GO:0002444,GO:0002446,GO:0003674,GO:0003824,GO:0004842,GO:0005575,GO:0005622,GO:0005623,GO:0005634,GO:0005654,GO:0005737,GO:0005813,GO:0005815,GO:0005829,GO:0005856,GO:0005886,GO:0006464,GO:0006508,GO:0006511,GO:0006807,GO:0006810,GO:0006887,GO:0006955,GO:0008150,GO:0008152,GO:0009056,GO:0009057,GO:…	ko:K10691	ko05165,ko05203,map05165,map05203	E3_UbLigase_R4,zf-UBR	XP_037801072.1	9.1e-175	tr|A0A0P4W7E8|A0A0P4W7E8_SCYOL	5.6e-198	UniRef90_A0A0P4W7E8	3.4e-198	sp|A2AN08|UBR4_MOUSE	9.7e-115
PB.806.1|LG11:7252006-7262197(+)|transcript/876.p1	6669.EFX82849	8.4e-254	G	Belongs to the GPI family	GPI	GO:0001701,GO:0001704,GO:0001707,GO:0001775,GO:0002252,GO:0002262,GO:0002263,GO:0002274,GO:0002275,GO:0002283,GO:0002366,GO:0002376,GO:0002443,GO:0002444,GO:0002446,GO:0002637,GO:0002639,GO:0002682,GO:0002684,GO:0002697,GO:0002699,GO:0002700,GO:0002702,GO:0002791,GO:0002793,GO:0003008,GO:0003674,GO:0003824,GO:0004347,GO:0005488,GO:0005515,GO:0005575,GO:0005576,GO:0005622,GO:0005623,GO:0005634,GO:…	ko:K01810	ko00010,ko00030,ko00500,ko00520,ko01100,ko01110,ko01120,ko01130,ko01200,map00010,map00030,map00500,map00520,map01100,map01110,map01120,map01130,map01200	PGI	MPC25057.1	5.2e-297	tr|A0A5B7DVE4|A0A5B7DVE4_PORTR	2.9e-297	UniRef90_A0A5B7DVE4	1.8e-297	sp|P52031|G6PI_DROYA	1.7e-238
PB.745.4|LG10:14056967-14062491(+)|transcript/6357.p1	27679.XP_010329790.1	1.6e-27	P	Band 3 cytoplasmic domain	SLC4A1	GO:0000302,GO:0001101,GO:0002682,GO:0002684,GO:0002694,GO:0002696,GO:0003674,GO:0003779,GO:0005215,GO:0005452,GO:0005488,GO:0005515,GO:0005575,GO:0005622,GO:0005623,GO:0005737,GO:0005856,GO:0005886,GO:0005887,GO:0005911,GO:0005938,GO:0006810,GO:0006811,GO:0006812,GO:0006814,GO:0006820,GO:0006821,GO:0006873,GO:0006885,GO:0006950,GO:0006979,GO:0007623,GO:0008022,GO:0008092,GO:0008150,GO:0008284,GO:…	ko:K06573,ko:K13856	ko04966,map04966	Band_3_cyto,HCO3_cotransp	MPC25386.1	4.1e-61	tr|A0A0P4W5K0|A0A0P4W5K0_SCYOL	5.8e-65	UniRef90_A0A0P4W5K0	3.5e-65	sp|P02730|B3AT_HUMAN	4.6e-27
PB.3089.17|LG34:6342565-6346695(-)|transcript/9493.p1	34740.HMEL004067-PA	3e-48	-	-	-	-	-	-	-	ACR36502.1	7.5e-56	tr|C4J5Q2|C4J5Q2_MAIZE	4.2e-56	UniRef90_C4J5Q2	2.5e-56	-	-
PB.1551.12|LG17:28655669-28661082(-)|transcript/8964.p1	7029.ACYPI004357-PA	4.3e-28	K	SWI complex, BAF60b domains	-	GO:0003674,GO:0005488,GO:0005515,GO:0005575,GO:0005622,GO:0005623,GO:0005634,GO:0006139,GO:0006351,GO:0006725,GO:0006807,GO:0008134,GO:0008150,GO:0008152,GO:0009058,GO:0009059,GO:0009987,GO:0010467,GO:0016070,GO:0018130,GO:0019438,GO:0032774,GO:0034641,GO:0034645,GO:0034654,GO:0043170,GO:0043226,GO:0043227,GO:0043229,GO:0043231,GO:0044237,GO:0044238,GO:0044249,GO:0044260,GO:0044271,GO:0044424,GO:…	ko:K15223	-	DEK_C,SWIB	MPC12299.1	1.8e-75	tr|A0A5B7CRZ3|A0A5B7CRZ3_PORTR	9.9e-76	UniRef90_A0A5B7CRZ3	6e-76	sp|Q05024|TRI1_YEAST	3.2e-07
PB.821.2|LG11:11831405-11840087(+)|transcript/1362.p1	10224.XP_006821634.1	6.4e-68	S	Out at first protein homolog	OAF	-	-	-	OAF	XP_027224333.1	4.5e-131	tr|A0A423U9R9|A0A423U9R9_PENVA	2.5e-131	UniRef90_A0A423U9R9	1.5e-131	sp|O18638|OAF_DROVI	1.2e-66
PB.3086.1|LG34:6250567-6253190(-)|transcript/8539.p1	-	-	-	-	-	-	-	-	-	-	-	-	-	-	-	-	-
PB.3028.22|LG33:15273235-15275373(-)|transcript/3429.p1	69293.ENSGACP00000001805	1.1e-28	-	-	-	-	-	-	-	OIF90008.1	3.3e-39	tr|A0A7R9S4B3|A0A7R9S4B3_9CRUS	8.7e-37	UniRef90_A0A7R9S4B3	5.2e-37	-	-
PB.3365.2|LG38:20140448-20143505(+)|transcript/9969.p1	-	-	-	-	-	-	-	-	-	-	-	-	-	-	-	-	-
PB.3229.1|LG35:10607128-10611399(-)|transcript/11074.p1	13037.EHJ69700	2.5e-40	S	Protein of unknown function (DUF3128)	-	-	-	-	DUF3128	XP_027233734.1	7.3e-49	tr|A0A0P4WPV0|A0A0P4WPV0_SCYOL	1.9e-78	UniRef90_A0A0P4WHH2	4.2e-65	-	-
PB.2136.2|LG24:15302104-15306133(+)|transcript/7266.p1	136037.KDR15939	9.6e-120	A	pre-mRNA-splicing factor	SLU7	GO:0000245,GO:0000375,GO:0000377,GO:0000380,GO:0000386,GO:0000389,GO:0000398,GO:0003674,GO:0003676,GO:0003723,GO:0003824,GO:0005488,GO:0005575,GO:0005622,GO:0005623,GO:0005634,GO:0005654,GO:0005681,GO:0005737,GO:0005829,GO:0006139,GO:0006376,GO:0006396,GO:0006397,GO:0006403,GO:0006405,GO:0006406,GO:0006611,GO:0006725,GO:0006807,GO:0006810,GO:0006886,GO:0006913,GO:0006950,GO:0008104,GO:0008150,GO:…	ko:K12819	ko03040,map03040	Slu7	XP_027225404.1	1.7e-154	tr|A0A0P4VTQ7|A0A0P4VTQ7_SCYOL	3.3e-187	UniRef90_A0A0P4VTQ7	2e-187	sp|Q5ZIG2|SLU7_CHICK	2.7e-114
PB.2885.3|LG31:17095781-17099984(-)|transcript/7763.p1	6669.EFX84177	6.3e-80	T	Epidermal growth factor-like domain.	-	-	-	-	-	RXG57952.1	2.2e-89	tr|A0A444SX40|A0A444SX40_ARMVU	1.2e-89	UniRef90_A0A444SX40	7.3e-90	-	-
PB.2256.3|LG25:21998313-22001458(-)|transcript/8626.p1	7460.GB51068-PA	1.9e-82	T	Arrestin (or S-antigen), C-terminal domain	Arr2	GO:0001894,GO:0001895,GO:0002029,GO:0002032,GO:0002046,GO:0003008,GO:0003674,GO:0005488,GO:0005515,GO:0005575,GO:0005622,GO:0005623,GO:0005737,GO:0005783,GO:0005790,GO:0007154,GO:0007165,GO:0007186,GO:0007600,GO:0007602,GO:0007603,GO:0007605,GO:0007606,GO:0007608,GO:0008150,GO:0008277,GO:0009314,GO:0009416,GO:0009581,GO:0009582,GO:0009583,GO:0009584,GO:0009605,GO:0009628,GO:0009642,GO:0009966,GO:…	ko:K13805	ko04745,map04745	Arrestin_C,Arrestin_N	XP_037792612.1	1.9e-115	tr|A0A423U5K4|A0A423U5K4_PENVA	1.3e-113	UniRef90_A0A423U5K4	7.9e-114	sp|P32122|ARRH_LOCMI	3e-83
PB.1157.2|LG13:33204340-33210873(-)|transcript/76.p1	7425.NV18102-PA	8.1e-149	DUZ	Septin	2022-09-02	GO:0000145,GO:0000166,GO:0000278,GO:0000281,GO:0000910,GO:0001505,GO:0001882,GO:0001883,GO:0002036,GO:0003674,GO:0003824,GO:0003924,GO:0005198,GO:0005488,GO:0005515,GO:0005525,GO:0005575,GO:0005622,GO:0005623,GO:0005634,GO:0005737,GO:0005819,GO:0005826,GO:0005856,GO:0005874,GO:0005876,GO:0005886,GO:0005929,GO:0005930,GO:0005938,GO:0005940,GO:0006996,GO:0007049,GO:0007154,GO:0007165,GO:0007166,GO:…	ko:K16942	ko05100,map05100	Septin	XP_027234153.1	3.2e-186	tr|A0A0P4W999|A0A0P4W999_SCYOL	5.5e-212	UniRef90_A0A5B7DH25	4.5e-185	sp|P42207|SEPT1_DROME	2.2e-141
PB.294.1|000005-1:3911396-3916211(-)|transcript/2002.p1	185453.XP_006865954.1	5.4e-51	U	Beta2-adaptin appendage, C-terminal sub-domain	AP4B1	GO:0000139,GO:0005575,GO:0005622,GO:0005623,GO:0005737,GO:0005768,GO:0005794,GO:0005802,GO:0005829,GO:0006605,GO:0006810,GO:0006886,GO:0008104,GO:0008150,GO:0012505,GO:0015031,GO:0015833,GO:0016020,GO:0016192,GO:0019898,GO:0030117,GO:0030119,GO:0030124,GO:0031090,GO:0031410,GO:0031904,GO:0031974,GO:0031982,GO:0031984,GO:0032588,GO:0032991,GO:0033036,GO:0034613,GO:0042886,GO:0043226,GO:0043227,GO:…	ko:K12401	ko04142,map04142	Adaptin_N,B2-adapt-app_C	MPC31828.1	2e-301	tr|A0A0P4WYR1|A0A0P4WYR1_SCYOL	0	UniRef90_A0A0P4WYR1	0	sp|Q9Y6B7|AP4B1_HUMAN	2.3e-49
PB.3761.1|LG44:441384-449185(+)|transcript/4562.p1	136037.KDR14720	1.6e-130	U	Essential component of the PAM complex, a complex required for the translocation of transit peptide-containing proteins from the inner membrane into the mitochondrial matrix in an ATP-dependent manner	TIMM44	GO:0001101,GO:0001666,GO:0003674,GO:0005215,GO:0005488,GO:0005515,GO:0005575,GO:0005622,GO:0005623,GO:0005737,GO:0005739,GO:0005740,GO:0005743,GO:0005744,GO:0005759,GO:0006605,GO:0006626,GO:0006810,GO:0006839,GO:0006886,GO:0006950,GO:0006996,GO:0007005,GO:0007275,GO:0007507,GO:0008104,GO:0008150,GO:0008320,GO:0008565,GO:0009628,GO:0009719,GO:0009725,GO:0009888,GO:0009987,GO:0010033,GO:0010243,GO:…	ko:K17804	-	Tim44	XP_037781166.1	2.3e-202	tr|A0A0P4W2N5|A0A0P4W2N5_SCYOL	2.4e-257	UniRef90_A0A0P4W2N5	1.4e-257	sp|O43615|TIM44_HUMAN	5.7e-107
PB.802.3|LG11:7238052-7248945(+)|transcript/1132.p1	-	-	-	-	-	-	-	-	-	XP_037791788.1	6e-45	tr|A0A5B7IWX6|A0A5B7IWX6_PORTR	7.4e-37	UniRef90_UPI0018A6ECB1	2e-45	-	-
PB.1917.1|LG21:10203464-10220409(-)|transcript/94.p1	45351.EDO40167	9e-102	U	GTPase activity	RAB1A	GO:0000003,GO:0000045,GO:0000139,GO:0000166,GO:0000278,GO:0000280,GO:0000281,GO:0000407,GO:0000902,GO:0000904,GO:0000910,GO:0001816,GO:0001882,GO:0001883,GO:0002790,GO:0002791,GO:0002793,GO:0003674,GO:0003824,GO:0003924,GO:0005488,GO:0005515,GO:0005525,GO:0005575,GO:0005622,GO:0005623,GO:0005737,GO:0005768,GO:0005769,GO:0005783,GO:0005789,GO:0005793,GO:0005794,GO:0005829,GO:0005886,GO:0006464,GO:…	ko:K07874,ko:K07875	ko05134,map05134	Ras	AJC97112.1	8.8e-106	tr|A0A0N7ZCD7|A0A0N7ZCD7_SCYOL	5.2e-116	UniRef90_A0A2B4SBD0	4.9e-101	sp|Q05974|RAB1A_LYMST	1.1e-99
PB.62.3|LG2:10510877-10513545(+)|transcript/3773.p1	61622.XP_010383018.1	8.1e-183	S	Hemocyanin, copper containing domain	-	-	-	-	Hemocyanin_C,Hemocyanin_M,Hemocyanin_N	AST15995.1	0	tr|A0A223G1B9|A0A223G1B9_SCYSE	0	UniRef90_A0A223G1B9	0	sp|Q6KF81|PHCY2_HOMAM	4.1e-166
PB.75.2|LG2:15449692-15451252(+)|transcript/8499.p1	43151.ADAC006584-PA	1.1e-05	S	Chitin-binding domain type 2	-	-	-	-	CBM_14	KAF2358119.1	9.3e-27	tr|A0A444SI21|A0A444SI21_ARMVU	3.9e-22	UniRef90_A0A444SI21	2.3e-22	-	-
PB.2728.4|LG3:35065211-35068409(+)|transcript/10613.p1	-	-	-	-	-	-	-	-	-	-	-	-	-	-	-	-	-
PB.2488.2|LG28:22317979-22325887(+)|transcript/8961.p1	6669.EFX85168	2.7e-21	A	nucleic acid binding	-	GO:0003674,GO:0003676,GO:0003723,GO:0003729,GO:0005488,GO:0097159,GO:1901363	ko:K13187,ko:K13189	-	RRM_1	KAG0711798.1	7.2e-92	tr|A0A0P4WKA3|A0A0P4WKA3_SCYOL	6.6e-103	UniRef90_A0A0P4WKA3	4e-103	-	-
PB.2415.1|LG26:29817930-29825482(+)|transcript/5422.p1	6669.EFX63600	2.3e-160	E	pyridoxal phosphate binding	CTH	GO:0000096,GO:0000097,GO:0000098,GO:0001558,GO:0003674,GO:0003824,GO:0003962,GO:0004121,GO:0004123,GO:0005488,GO:0005515,GO:0005575,GO:0005622,GO:0005623,GO:0005737,GO:0005829,GO:0006082,GO:0006355,GO:0006464,GO:0006518,GO:0006520,GO:0006534,GO:0006555,GO:0006575,GO:0006749,GO:0006750,GO:0006790,GO:0006807,GO:0006950,GO:0006986,GO:0007154,GO:0007165,GO:0008144,GO:0008150,GO:0008152,GO:0008285,GO:…	ko:K01758	ko00260,ko00270,ko00450,ko01100,ko01130,ko01230,map00260,map00270,map00450,map01100,map01130,map01230	Cys_Met_Meta_PP	KAG0730139.1	6.3e-199	tr|A0A0P4X030|A0A0P4X030_SCYOL	1e-227	UniRef90_A0A0P4X030	6.3e-228	sp|Q8VCN5|CGL_MOUSE	3.9e-147
PB.2275.2|LG25:26351203-26361999(-)|transcript/9453.p1	69319.XP_008545563.1	2.8e-114	U	GTP-binding protein involved in nucleocytoplasmic transport. Required for the import of protein into the nucleus and also for RNA export. Involved in chromatin condensation and control of cell cycle	RAN	GO:0000003,GO:0000054,GO:0000055,GO:0000056,GO:0000060,GO:0000070,GO:0000132,GO:0000166,GO:0000212,GO:0000226,GO:0000278,GO:0000280,GO:0000287,GO:0000819,GO:0001654,GO:0001673,GO:0001882,GO:0001883,GO:0002177,GO:0003006,GO:0003407,GO:0003674,GO:0003676,GO:0003682,GO:0003712,GO:0003713,GO:0003723,GO:0003824,GO:0003924,GO:0005049,GO:0005102,GO:0005488,GO:0005515,GO:0005525,GO:0005575,GO:0005622,GO:…	ko:K07936	ko03008,ko03013,ko05166,ko05169,map03008,map03013,map05166,map05169	Ras	ROT60705.1	8.5e-120	tr|A0A0N7ZD11|A0A0N7ZD11_SCYOL	7.3e-121	UniRef90_V5G541	3.6e-115	sp|Q9VZ23|RAN_DROME	2.5e-110
PB.2911.1|LG32:15284410-15289462(-)|transcript/3533.p1	121225.PHUM397230-PA	8.4e-210	O	TCP-1/cpn60 chaperonin family	HSPD1	GO:0000302,GO:0001530,GO:0001666,GO:0001775,GO:0001816,GO:0001817,GO:0001819,GO:0002020,GO:0002039,GO:0002119,GO:0002164,GO:0002200,GO:0002204,GO:0002208,GO:0002218,GO:0002221,GO:0002224,GO:0002237,GO:0002250,GO:0002252,GO:0002253,GO:0002263,GO:0002285,GO:0002312,GO:0002366,GO:0002367,GO:0002368,GO:0002376,GO:0002377,GO:0002381,GO:0002440,GO:0002443,GO:0002449,GO:0002460,GO:0002520,GO:0002562,GO:…	ko:K04077	ko03018,ko04212,ko04940,ko05134,ko05152,map03018,map04212,map04940,map05134,map05152	Cpn60_TCP1	AGI74967.1	3.7e-259	tr|S4UDU9|S4UDU9_SCYPA	2.1e-259	UniRef90_A0A0H4ADE0	4.9e-248	sp|O02649|CH60A_DROME	2.5e-209
PB.2583.1|LG29:19862007-19867599(+)|transcript/10182.p1	77586.LPERR12G13430.2	1.8e-12	-	-	-	-	-	-	-	XP_033276684.1	1.3e-40	tr|A0A7G3AG34|A0A7G3AG34_LUTLO	3.4e-49	UniRef90_A0A7G3AG34	2e-49	-	-
PB.2070.3|LG24:1452374-1465846(-)|transcript/6708.p1	126957.SMAR012247-PA	1e-28	S	negative regulation of NK T cell proliferation	ZBTB7B	GO:0000122,GO:0000976,GO:0000977,GO:0000978,GO:0000981,GO:0000982,GO:0000987,GO:0001012,GO:0001067,GO:0001077,GO:0001158,GO:0001228,GO:0001775,GO:0001816,GO:0001865,GO:0002376,GO:0002520,GO:0002521,GO:0002682,GO:0002683,GO:0002684,GO:0002694,GO:0002695,GO:0002696,GO:0002697,GO:0002698,GO:0002790,GO:0002819,GO:0002820,GO:0002822,GO:0002823,GO:0003674,GO:0003676,GO:0003677,GO:0003690,GO:0003700,GO:…	ko:K10494	-	BTB,zf-C2H2,zf-C2H2_4	MPC19478.1	1.9e-177	tr|A0A0P4WAB0|A0A0P4WAB0_SCYOL	1.3e-231	UniRef90_A0A0P4WDL8	3e-231	sp|Q7KRI2|LOLAL_DROME	9.8e-27
PB.683.2|LG1:56262858-56280727(-)|transcript/376.p1	126957.SMAR007890-PA	6.7e-178	J	GTPase activity	GSPT1	GO:0000082,GO:0000166,GO:0000184,GO:0000278,GO:0000956,GO:0001882,GO:0001883,GO:0002181,GO:0002184,GO:0003674,GO:0003676,GO:0003723,GO:0003747,GO:0003824,GO:0003924,GO:0005488,GO:0005525,GO:0005575,GO:0005622,GO:0005623,GO:0005737,GO:0005829,GO:0006139,GO:0006401,GO:0006402,GO:0006412,GO:0006415,GO:0006464,GO:0006479,GO:0006518,GO:0006725,GO:0006807,GO:0007049,GO:0008079,GO:0008135,GO:0008150,GO:…	ko:K03267	ko03015,map03015	GTP_EFTU,GTP_EFTU_D2,GTP_EFTU_D3,PAM2	KAG0723203.1	5.2e-256	tr|A0A0P4WIC7|A0A0P4WIC7_SCYOL	1.1e-271	UniRef90_A0A0P4WIC7	6.7e-272	sp|P15170|ERF3A_HUMAN	2e-161
PB.1830.1|LG20:28938372-28950612(-)|transcript/7317.p1	-	-	-	-	-	-	-	-	-	MPC24881.1	2e-40	tr|A0A5B7DTB5|A0A5B7DTB5_PORTR	1.1e-40	UniRef90_A0A5B7DTB5	6.8e-41	-	-
PB.2737.5|LG3:37662385-37675055(-)|transcript/3273.p1	7227.FBpp0074721	1.4e-210	G	It is involved in the biological process described with	serp	GO:0003674,GO:0003824,GO:0004099,GO:0004553,GO:0004568,GO:0005488,GO:0005575,GO:0005576,GO:0005604,GO:0005615,GO:0005622,GO:0005623,GO:0005737,GO:0005768,GO:0005770,GO:0006022,GO:0006026,GO:0006030,GO:0006032,GO:0006040,GO:0006807,GO:0007275,GO:0007424,GO:0007610,GO:0007632,GO:0008061,GO:0008144,GO:0008150,GO:0008152,GO:0009056,GO:0009057,GO:0009314,GO:0009416,GO:0009628,GO:0009653,GO:0009887,GO:…	-	-	CBM_14,Ldl_recept_a,Polysacc_deac_1	KAG0702676.1	2.6e-271	tr|A0A2Z5WAC7|A0A2Z5WAC7_CHIJP	1.6e-270	UniRef90_A0A2Z5WAC7	9.7e-271	sp|H9J9M0|CDA1_BOMMO	2.8e-203
PB.31.1|LG2:7510961-7518441(-)|transcript/8841.p1	121225.PHUM106910-PA	6.2e-61	H	O-methyltransferase that catalyzes the 2 O-methylation steps in the ubiquinone biosynthetic pathway	COQ3	GO:0002119,GO:0002164,GO:0003674,GO:0003824,GO:0004395,GO:0005575,GO:0005622,GO:0005623,GO:0005737,GO:0005739,GO:0005740,GO:0005743,GO:0005759,GO:0005975,GO:0006066,GO:0006071,GO:0006732,GO:0006733,GO:0006743,GO:0006744,GO:0006950,GO:0007275,GO:0008150,GO:0008152,GO:0008168,GO:0008171,GO:0008757,GO:0009058,GO:0009108,GO:0009611,GO:0009791,GO:0009889,GO:0009987,GO:0010420,GO:0010565,GO:0010566,GO:…	ko:K00591	ko00130,ko01100,ko01110,map00130,map01100,map01110	Methyltransf_11,Methyltransf_23	XP_037777911.1	2.3e-85	tr|A0A0N7ZBX4|A0A0N7ZBX4_SCYOL	1.8e-119	UniRef90_A0A0N7ZBX4	1.1e-119	sp|Q63159|COQ3_RAT	2.7e-48
PB.58.45|LG2:10424134-10427163(+)|transcript/2639.p1	7176.CPIJ009877-PA	4.9e-79	E	Hemocyanin, ig-like domain	-	-	-	-	Hemocyanin_C,Hemocyanin_M,Hemocyanin_N	AVM85977.1	0	tr|A0A6J3WT23|A0A6J3WT23_CARMA	0	UniRef90_A0A6J3WT23	0	sp|Q6KF81|PHCY2_HOMAM	4.8e-191
PB.240.4|LG5:36938747-36947947(+)|transcript/3909.p1	6669.EFX84087	7.1e-48	T	Rho GDP-dissociation inhibitor activity	ARHGDIA	GO:0001772,GO:0003674,GO:0005092,GO:0005094,GO:0005488,GO:0005504,GO:0005515,GO:0005575,GO:0005576,GO:0005615,GO:0005622,GO:0005623,GO:0005634,GO:0005737,GO:0005829,GO:0005856,GO:0005886,GO:0007154,GO:0007162,GO:0007165,GO:0007166,GO:0007264,GO:0007265,GO:0007266,GO:0007275,GO:0007399,GO:0008150,GO:0008289,GO:0008360,GO:0009605,GO:0009612,GO:0009628,GO:0009966,GO:0009987,GO:0010033,GO:0010646,GO:…	ko:K12462	ko04722,ko04962,map04722,map04962	Rho_GDI	KAG0728998.1	1.3e-55	tr|A0A286RXT7|A0A286RXT7_PROCL	2e-53	UniRef90_A0A286RXT7	1.2e-53	sp|P52565|GDIR1_HUMAN	1.2e-37
PB.58.67|LG2:10424134-10427186(+)|transcript/2565.p1	61622.XP_010383018.1	1e-202	S	Hemocyanin, copper containing domain	-	-	-	-	Hemocyanin_C,Hemocyanin_M,Hemocyanin_N	AVM85977.1	0	tr|A0A6J3WT23|A0A6J3WT23_CARMA	0	UniRef90_A0A6J3WT23	0	sp|Q6KF81|PHCY2_HOMAM	2.6e-201
PB.3424.1|LG39:7278819-7282594(+)|transcript/9972.p1	7425.NV11189-PA	4.6e-23	TV	C-type lectin (CTL) or carbohydrate-recognition domain (CRD)	CTLGA1	GO:0003674,GO:0005488,GO:0030246	-	-	Lectin_C	XP_037801890.1	1.3e-58	tr|A0A423SM49|A0A423SM49_PENVA	5.5e-51	UniRef90_UPI0018A6E44D	2.4e-57	-	-
PB.873.1|LG11:31647206-31659008(+)|transcript/4931.p1	126957.SMAR003113-PA	2.9e-118	T	T-complex protein 11-like protein	TCP11	GO:0001669,GO:0005575,GO:0005622,GO:0005623,GO:0005634,GO:0005737,GO:0005856,GO:0005874,GO:0005929,GO:0007154,GO:0007165,GO:0007275,GO:0008150,GO:0009966,GO:0009987,GO:0010646,GO:0010737,GO:0012505,GO:0015630,GO:0017157,GO:0019932,GO:0019933,GO:0019935,GO:0023051,GO:0023052,GO:0030141,GO:0031410,GO:0031514,GO:0031982,GO:0032501,GO:0032502,GO:0032879,GO:0035556,GO:0036126,GO:0042995,GO:0043226,GO:…	-	-	Tcp11	XP_037793580.1	2.8e-255	tr|A0A0P4WUF6|A0A0P4WUF6_SCYOL	2.1e-310	UniRef90_A0A0P4WUF6	1.3e-310	sp|Q9NUJ3|T11L1_HUMAN	1.8e-83
PB.2938.1|LG32:22256512-22259159(-)|transcript/6044.p1	136037.KDR07013	1e-81	W	Fibrillar collagens C-terminal domain	COL5A2	GO:0000302,GO:0001101,GO:0001501,GO:0001502,GO:0001503,GO:0001568,GO:0001649,GO:0001654,GO:0001775,GO:0001894,GO:0001944,GO:0001957,GO:0001958,GO:0002020,GO:0002062,GO:0002376,GO:0002682,GO:0002683,GO:0003007,GO:0003008,GO:0003416,GO:0003417,GO:0003674,GO:0005102,GO:0005178,GO:0005198,GO:0005201,GO:0005488,GO:0005515,GO:0005575,GO:0005576,GO:0005581,GO:0005583,GO:0005584,GO:0005585,GO:0005586,GO:…	ko:K06236,ko:K19719,ko:K19720,ko:K19721	ko04151,ko04510,ko04512,ko04611,ko04926,ko04933,ko04974,ko05146,ko05165,map04151,map04510,map04512,map04611,map04926,map04933,map04974,map05146,map05165	COLFI,Collagen,VWC	MPC16761.1	5e-146	tr|A0A0N7ZCS4|A0A0N7ZCS4_SCYOL	1.6e-154	UniRef90_A0A0P4WTQ7	6.5e-151	sp|Q6P4Z2|CO2A1_XENTR	2.8e-55
PB.364.13|LG27:883977-900773(-)|transcript/8689.p1	7220.FBpp0137238	1.8e-07	N	Actin binding. It is involved in the biological process described with cytoskeleton organization	cib	GO:0002165,GO:0003674,GO:0003779,GO:0003785,GO:0005488,GO:0005515,GO:0005575,GO:0005622,GO:0005623,GO:0005737,GO:0005829,GO:0007275,GO:0007399,GO:0007417,GO:0007420,GO:0008092,GO:0008150,GO:0009653,GO:0009791,GO:0009886,GO:0032501,GO:0032502,GO:0035193,GO:0044424,GO:0044444,GO:0044464,GO:0048513,GO:0048731,GO:0048856,GO:0060322	ko:K06643	ko01522,ko01524,ko04068,ko04110,ko04115,ko04120,ko04144,ko04151,ko04218,ko04919,ko05165,ko05169,ko05200,ko05202,ko05203,ko05205,ko05206,ko05214,ko05215,ko05218,ko05219,ko05220,map01522,map01524,map04068,map04110,map04115,map04120,map04144,map04151,map04218,map04919,map05165,map05169,map05200,map05202,map05203,map05205,map05206,map05214,map05215,map05218,map05219,map05220	Thymosin	ACY66642.1	1.2e-15	tr|A0A0N7ZDI0|A0A0N7ZDI0_SCYOL	2.5e-20	UniRef90_A0A0N7ZDI0	1.5e-20	-	-
PB.1112.1|LG13:27027776-27031213(-)|transcript/416.p1	-	-	-	-	-	-	-	-	-	-	-	-	-	-	-	-	-
PB.2204.17|LG25:5370452-5376836(+)|transcript/7996.p1	61622.XP_010357705.1	2.1e-67	Z	mesoderm development	Mlc1	GO:0000146,GO:0003008,GO:0003012,GO:0003674,GO:0003774,GO:0003824,GO:0005575,GO:0005622,GO:0005623,GO:0005737,GO:0005856,GO:0005859,GO:0006936,GO:0007498,GO:0008150,GO:0009888,GO:0015629,GO:0016459,GO:0016460,GO:0016462,GO:0016787,GO:0016817,GO:0016818,GO:0017111,GO:0032501,GO:0032502,GO:0032991,GO:0043226,GO:0043228,GO:0043229,GO:0043232,GO:0043292,GO:0044422,GO:0044424,GO:0044430,GO:0044444,GO:…	ko:K12749	ko04260,ko04261,ko04371,ko05410,ko05414,map04260,map04261,map04371,map05410,map05414	-	QDH76468.1	2e-63	tr|A0A514C9K9|A0A514C9K9_SCYPA	1.1e-63	UniRef90_A0A514C9K9	6.8e-64	sp|J7HCX7|MLC1_PROCL	7.2e-60
PB.2098.2|LG24:5392091-5396250(-)|transcript/10561.p1	6669.EFX79203	1.3e-102	O	The proteasome is a multicatalytic proteinase complex which is characterized by its ability to cleave peptides with Arg, Phe, Tyr, Leu, and Glu adjacent to the leaving group at neutral or slightly basic pH	PSMA7	GO:0000502,GO:0003674,GO:0005488,GO:0005515,GO:0005575,GO:0005622,GO:0005623,GO:0005634,GO:0005654,GO:0005737,GO:0005829,GO:0005839,GO:0006464,GO:0006508,GO:0006511,GO:0006807,GO:0008150,GO:0008152,GO:0009056,GO:0009057,GO:0009987,GO:0010498,GO:0016579,GO:0019538,GO:0019773,GO:0019941,GO:0030163,GO:0031974,GO:0031981,GO:0032991,GO:0036211,GO:0042802,GO:0043161,GO:0043170,GO:0043226,GO:0043227,GO:…	ko:K02731	ko03050,map03050	Proteasome,Proteasome_A_N	XP_027216369.1	1e-121	tr|A0A0P4WGJ6|A0A0P4WGJ6_SCYOL	5e-126	UniRef90_A0A5B7DDC0	4.8e-116	sp|Q9PTW9|PSA7_CARAU	4.1e-101
PB.686.1|LG1:57325198-57333609(+)|transcript/3621.p1	136037.KDR15614	1.2e-99	O	guanylate kinase	MAGI3	GO:0001655,GO:0001664,GO:0001822,GO:0001932,GO:0001934,GO:0001941,GO:0002064,GO:0002090,GO:0002092,GO:0003008,GO:0003014,GO:0003094,GO:0003401,GO:0003402,GO:0003674,GO:0003824,GO:0004385,GO:0005102,GO:0005109,GO:0005198,GO:0005488,GO:0005515,GO:0005575,GO:0005622,GO:0005623,GO:0005634,GO:0005654,GO:0005737,GO:0005768,GO:0005770,GO:0005886,GO:0005911,GO:0005912,GO:0005923,GO:0006139,GO:0006163,GO:…	ko:K05629,ko:K05631,ko:K06112	ko04015,ko04530,ko05165,map04015,map04530,map05165	Guanylate_kin,MAGI_u1,MAGI_u5,PDZ,WW	MPC13471.1	1.7e-222	tr|A0A5B7CX92|A0A5B7CX92_PORTR	9.4e-223	UniRef90_A0A5B7CX92	5.7e-223	sp|Q6RHR9|MAGI1_MOUSE	5.2e-61
PB.639.1|LG1:43600829-43633855(-)|transcript/446.p1	6500.XP_005104812.1	1.6e-22	-	-	-	-	-	-	-	KAG0729428.1	2.1e-127	tr|A0A3R7PF83|A0A3R7PF83_PENVA	2.3e-91	UniRef90_UPI000F673BEA	1.6e-124	-	-
PB.3184.1|LG35:4655498-4661450(-)|transcript/9675.p1	126957.SMAR013742-PA	1.6e-35	A	nucleic acid binding	-	GO:0000375,GO:0000377,GO:0000381,GO:0000398,GO:0001178,GO:0003674,GO:0003676,GO:0003723,GO:0003729,GO:0005488,GO:0006139,GO:0006355,GO:0006357,GO:0006396,GO:0006397,GO:0006725,GO:0006807,GO:0008150,GO:0008152,GO:0008380,GO:0009889,GO:0009987,GO:0010467,GO:0010468,GO:0010556,GO:0016070,GO:0016071,GO:0019219,GO:0019222,GO:0031323,GO:0031326,GO:0031440,GO:0034641,GO:0043170,GO:0043254,GO:0043484,GO:…	ko:K12892	ko03040,ko05168,map03040,map05168	RRM_1	XP_037772544.1	1.2e-44	tr|A0A0P4WD46|A0A0P4WD46_SCYOL	1e-48	UniRef90_A0A0P4WD46	6.2e-49	sp|Q02427|RBP1_DROME	5.9e-33
PB.2653.16|LG3:10824988-10841331(+)|transcript/4068.p1	-	-	-	-	-	-	-	-	-	-	-	-	-	-	-	-	-
PB.2320.2|LG26:5262318-5267870(-)|transcript/4191.p1	7159.AAEL012025-PA	2.2e-95	J	ribosomal protein, L45	MRPL45	GO:0000313,GO:0000315,GO:0003674,GO:0003735,GO:0005198,GO:0005575,GO:0005622,GO:0005623,GO:0005737,GO:0005739,GO:0005740,GO:0005743,GO:0005759,GO:0005761,GO:0005762,GO:0005840,GO:0006412,GO:0006414,GO:0006415,GO:0006518,GO:0006807,GO:0008150,GO:0008152,GO:0009058,GO:0009059,GO:0009987,GO:0010467,GO:0015934,GO:0016020,GO:0016043,GO:0019538,GO:0019866,GO:0022411,GO:0031090,GO:0031966,GO:0031967,GO:…	ko:K17426	-	Tim44	XP_027219882.1	1.1e-122	tr|A0A0P4W317|A0A0P4W317_SCYOL	3.3e-198	UniRef90_A0A0P4W317	2e-198	sp|Q9VCX3|RM45_DROME	1.6e-88
PB.1922.1|LG21:11736015-11757797(-)|transcript/2008.p1	6669.EFX64530	4.6e-140	G	pyruvate kinase activity. It is involved in the biological process described with glycolytic process	PKM	GO:0000166,GO:0000768,GO:0001666,GO:0001775,GO:0001889,GO:0001917,GO:0002252,GO:0002263,GO:0002274,GO:0002275,GO:0002283,GO:0002366,GO:0002376,GO:0002443,GO:0002444,GO:0002446,GO:0003674,GO:0003824,GO:0004743,GO:0005488,GO:0005515,GO:0005575,GO:0005576,GO:0005622,GO:0005623,GO:0005634,GO:0005737,GO:0005829,GO:0005929,GO:0005975,GO:0005996,GO:0006006,GO:0006007,GO:0006082,GO:0006090,GO:0006091,GO:…	ko:K00873,ko:K12406	ko00010,ko00230,ko00620,ko01100,ko01110,ko01120,ko01130,ko01200,ko01230,ko04910,ko04922,ko04930,ko04932,ko04950,ko05165,ko05203,ko05230,map00010,map00230,map00620,map01100,map01110,map01120,map01130,map01200,map01230,map04910,map04922,map04930,map04932,map04950,map05165,map05203,map05230	PK,PK_C	ATU31741.1	5e-172	tr|A0A0P4WF29|A0A0P4WF29_SCYOL	5.1e-182	UniRef90_A0A2D3E2Y1	1.7e-172	sp|O62619|KPYK_DROME	1.2e-130
PB.2142.4|LG24:19271755-19278165(-)|transcript/11433.p1	-	-	-	-	-	-	-	-	-	-	-	-	-	-	-	-	-
PB.316.5|LG22:1226162-1230064(+)|transcript/6369.p1	69319.XP_008559101.1	6.5e-45	C	Essential component of the vacuolar proton pump (V- ATPase), a multimeric enzyme that catalyzes the translocation of protons across the membranes. Required for assembly and activity of the V-ATPase	unc-32	GO:0000220,GO:0001654,GO:0001666,GO:0001763,GO:0002009,GO:0002119,GO:0002164,GO:0003674,GO:0003824,GO:0005215,GO:0005488,GO:0005515,GO:0005516,GO:0005575,GO:0005622,GO:0005623,GO:0005737,GO:0005768,GO:0005769,GO:0005773,GO:0005774,GO:0005886,GO:0006139,GO:0006163,GO:0006164,GO:0006725,GO:0006753,GO:0006754,GO:0006793,GO:0006796,GO:0006807,GO:0006810,GO:0006811,GO:0006812,GO:0006873,GO:0006885,GO:…	ko:K02154	ko00190,ko01100,ko04142,ko04145,ko04721,ko04966,ko05110,ko05120,ko05152,ko05165,ko05323,map00190,map01100,map04142,map04145,map04721,map04966,map05110,map05120,map05152,map05165,map05323	V_ATPase_I	ANV19764.1	2.2e-62	tr|A0A0P4WAA7|A0A0P4WAA7_SCYOL	9.2e-66	UniRef90_A0A1B1SHP9	7.5e-63	sp|Q9HBG4|VPP4_HUMAN	4.9e-40
PC.82.1|SPA_405|path0:1-1675(+)|transcript/5991.p1	136037.KDR16702	8.6e-193	DT	GTP binding. It is involved in the biological process described with adenylate cyclase-modulating G-protein coupled receptor signaling pathway	goa-1	GO:0000166,GO:0001664,GO:0001736,GO:0001737,GO:0001738,GO:0001882,GO:0001883,GO:0001885,GO:0002009,GO:0002064,GO:0002165,GO:0003007,GO:0003008,GO:0003158,GO:0003674,GO:0003824,GO:0003924,GO:0004888,GO:0004930,GO:0005102,GO:0005488,GO:0005515,GO:0005525,GO:0005575,GO:0005622,GO:0005623,GO:0005737,GO:0005834,GO:0005886,GO:0005938,GO:0006950,GO:0006952,GO:0006996,GO:0007010,GO:0007043,GO:0007154,GO:…	ko:K04534,ko:K04630	ko04015,ko04022,ko04024,ko04062,ko04071,ko04261,ko04360,ko04371,ko04540,ko04611,ko04670,ko04713,ko04723,ko04724,ko04725,ko04726,ko04727,ko04728,ko04730,ko04914,ko04915,ko04916,ko04921,ko04923,ko04924,ko04926,ko04934,ko04971,ko05012,ko05030,ko05032,ko05034,ko05133,ko05142,ko05145,ko05200,map04015,map04022,map04024,map04062,map04071,map04261,map04360,map04371,map04540,map04611,map04670,map04713,map…	G-alpha	BAH98114.1	1.2e-192	tr|A0A0N7ZCH2|A0A0N7ZCH2_SCYOL	1.2e-200	UniRef90_C7G307	4.2e-193	sp|P38404|GNAO_LOCMI	1.1e-192
PB.1633.1|LG18:30284034-30286349(-)|transcript/11421.p1	-	-	-	-	-	-	-	-	-	-	-	-	-	-	-	-	-
PB.505.2|group76:1712287-1714924(+)|transcript/9029.p1	7260.FBpp0246076	6.4e-13	S	chitin binding. It is involved in the biological process described with chitin metabolic process	-	GO:0003674,GO:0005488,GO:0005515	-	-	CBM_14	MPC71412.1	1.1e-178	tr|A0A0P4WLF2|A0A0P4WLF2_SCYOL	4.4e-206	UniRef90_A0A0P4WLF2	2.7e-206	-	-
PB.2447.2|LG28:1412385-1419298(+)|transcript/2489.p1	6500.XP_005090703.1	7.4e-132	E	phosphoglycerate dehydrogenase activity	PHGDH	GO:0001505,GO:0003674,GO:0003824,GO:0004617,GO:0005575,GO:0005622,GO:0005623,GO:0005737,GO:0005829,GO:0006082,GO:0006091,GO:0006520,GO:0006541,GO:0006544,GO:0006563,GO:0006564,GO:0006566,GO:0006790,GO:0006805,GO:0006807,GO:0007049,GO:0007275,GO:0007399,GO:0007417,GO:0007420,GO:0008150,GO:0008152,GO:0008652,GO:0009055,GO:0009058,GO:0009064,GO:0009066,GO:0009069,GO:0009070,GO:0009410,GO:0009448,GO:…	ko:K00058	ko00260,ko00680,ko01100,ko01120,ko01130,ko01200,ko01230,map00260,map00680,map01100,map01120,map01130,map01200,map01230	2-Hacid_dh,2-Hacid_dh_C	KAG0711461.1	5.8e-271	tr|A0A0P4W810|A0A0P4W810_SCYOL	7e-298	UniRef90_A0A0P4W810	4.2e-298	sp|A5GFY8|SERA_PIG	2.1e-126
PB.4063.2|LG7:19485720-19490414(-)|transcript/7007.p1	7994.ENSAMXP00000002256	1.5e-33	T	Translocator protein	TSPO	GO:0001505,GO:0001817,GO:0001818,GO:0002082,GO:0002237,GO:0003254,GO:0003674,GO:0005215,GO:0005319,GO:0005488,GO:0005496,GO:0005497,GO:0005515,GO:0005575,GO:0005622,GO:0005623,GO:0005737,GO:0005739,GO:0005740,GO:0005741,GO:0006140,GO:0006605,GO:0006626,GO:0006629,GO:0006694,GO:0006700,GO:0006725,GO:0006778,GO:0006779,GO:0006783,GO:0006807,GO:0006810,GO:0006811,GO:0006820,GO:0006821,GO:0006839,GO:…	ko:K05770	ko04080,ko04214,ko04979,ko05166,map04080,map04214,map04979,map05166	TspO_MBR	XP_027231948.1	6.2e-52	tr|A0A0P4WGA8|A0A0P4WGA8_SCYOL	1.6e-94	UniRef90_A0A0P4WGA8	9.8e-95	sp|E2RDM9|TSPO2_CANLF	5.9e-17
PB.2134.1|LG24:15214440-15218001(+)|transcript/9727.p1	6669.EFX81969	2.4e-86	O	Belongs to the ubiquitin-conjugating enzyme family	UBE2I	GO:0000003,GO:0000122,GO:0000228,GO:0000280,GO:0000578,GO:0000775,GO:0000776,GO:0000777,GO:0000779,GO:0000780,GO:0000793,GO:0000794,GO:0000795,GO:0000940,GO:0001085,GO:0001650,GO:0001700,GO:0001947,GO:0002009,GO:0002119,GO:0002164,GO:0002376,GO:0002520,GO:0002682,GO:0002683,GO:0003002,GO:0003007,GO:0003143,GO:0003674,GO:0003824,GO:0004842,GO:0005488,GO:0005515,GO:0005575,GO:0005622,GO:0005623,GO:…	ko:K10577	ko03013,ko04064,ko04120,ko05206,map03013,map04064,map04120,map05206	UQ_con	ACJ03792.1	6.2e-91	tr|A0A0P4WM61|A0A0P4WM61_SCYOL	3.5e-91	UniRef90_E9GF35	1.3e-85	sp|Q9DDJ0|UBC9B_DANRE	5.7e-83
PB.945.1|LG12:4066557-4093138(-)|transcript/5423.p1	136037.KDR08226	4.1e-173	B	Histone-binding protein RBBP4 or subunit C of CAF1 complex	lin-53	GO:0000003,GO:0000118,GO:0000122,GO:0000228,GO:0000278,GO:0000281,GO:0000785,GO:0000790,GO:0000910,GO:0001708,GO:0002064,GO:0002065,GO:0002066,GO:0003002,GO:0003006,GO:0003674,GO:0005488,GO:0005515,GO:0005575,GO:0005622,GO:0005623,GO:0005634,GO:0005654,GO:0005667,GO:0005694,GO:0005700,GO:0006139,GO:0006259,GO:0006277,GO:0006281,GO:0006323,GO:0006325,GO:0006333,GO:0006334,GO:0006338,GO:0006342,GO:…	ko:K10752	ko04218,map04218	CAF1C_H4-bd,WD40	XP_027221552.1	2.2e-175	tr|A0A0P4WH16|A0A0P4WH16_SCYOL	1.3e-177	UniRef90_A0A5N5TJX5	6.8e-174	sp|Q3MHL3|RBBP4_BOVIN	4.4e-167
PB.58.64|LG2:10424134-10427037(+)|transcript/3631.p1	61622.XP_010383018.1	6.4e-203	S	Hemocyanin, copper containing domain	-	-	-	-	Hemocyanin_C,Hemocyanin_M,Hemocyanin_N	ABM54471.1	8e-231	tr|A1YLF0|A1YLF0_PORPE	4.5e-231	UniRef90_A1YLF0	2.7e-231	sp|Q6KF81|PHCY2_HOMAM	3.6e-121
PB.3751.1|LG43:11591286-11594546(+)|transcript/9584.p1	7425.NV11837-PA	3.9e-75	A	Mago nashi protein	MAGOH	GO:0000003,GO:0000018,GO:0000184,GO:0000226,GO:0000335,GO:0000337,GO:0000375,GO:0000377,GO:0000381,GO:0000398,GO:0000578,GO:0000956,GO:0003002,GO:0003006,GO:0003674,GO:0005488,GO:0005515,GO:0005575,GO:0005622,GO:0005623,GO:0005634,GO:0005654,GO:0005681,GO:0005737,GO:0006139,GO:0006396,GO:0006397,GO:0006401,GO:0006402,GO:0006403,GO:0006405,GO:0006406,GO:0006611,GO:0006725,GO:0006807,GO:0006810,GO:…	ko:K12877	ko03013,ko03015,ko03040,map03013,map03015,map03040	Mago_nashi	MPC24437.1	3.4e-80	tr|A0A0N7ZC06|A0A0N7ZC06_SCYOL	1.9e-80	UniRef90_A0A7M7L8I8	1.8e-73	sp|Q0VC92|MGN2_BOVIN	4.9e-73
PB.4003.9|LG7:464365-480125(+)|transcript/10834.p1	-	-	-	-	-	-	-	-	-	-	-	-	-	-	-	-	-
PB.2954.2|LG32:25945535-25947682(-)|transcript/7296.p1	-	-	-	-	-	-	-	-	-	MPC48040.1	6.3e-08	tr|A0A5B7FK57|A0A5B7FK57_PORTR	3.5e-08	UniRef90_A0A5B7FK57	2.1e-08	-	-
PB.4003.4|LG7:464140-480371(+)|transcript/9027.p1	-	-	-	-	-	-	-	-	-	KAG0719765.1	3.7e-53	tr|A0A5N5SPG0|A0A5N5SPG0_9CRUS	6.7e-28	UniRef90_UPI000F68FA9F	1.3e-42	-	-
PB.169.2|LG2:44275334-44329881(+)|transcript/463.p1	7159.AAEL013367-PA	7.2e-107	S	Polysaccharide deacetylase	Cda5	GO:0003674,GO:0003824,GO:0004553,GO:0004568,GO:0005488,GO:0005575,GO:0005576,GO:0006022,GO:0006026,GO:0006030,GO:0006032,GO:0006040,GO:0006807,GO:0008061,GO:0008144,GO:0008150,GO:0008152,GO:0009056,GO:0009057,GO:0009987,GO:0016787,GO:0016798,GO:0017144,GO:0042737,GO:0043170,GO:0044237,GO:0044248,GO:0046348,GO:0071704,GO:0097367,GO:1901071,GO:1901072,GO:1901135,GO:1901136,GO:1901564,GO:1901565,GO:…	-	-	CBM_14,Polysacc_deac_1	XP_037777921.1	6.4e-112	tr|A0A5N5TP20|A0A5N5TP20_9CRUS	4.6e-112	UniRef90_UPI0018A7972A	2.1e-112	sp|H9J9M0|CDA1_BOMMO	3.1e-28
PB.3752.8|LG43:11645635-11651495(+)|transcript/7855.p1	6669.EFX81580	1.3e-177	G	activity. It is involved in the biological process described with carbohydrate metabolic process	Amyrel	GO:0003674,GO:0003824,GO:0004553,GO:0004556,GO:0005488,GO:0005509,GO:0005575,GO:0005576,GO:0005975,GO:0008150,GO:0008152,GO:0016160,GO:0016787,GO:0016798,GO:0043167,GO:0043169,GO:0044238,GO:0046872,GO:0071704	ko:K01176	ko00500,ko01100,ko04973,map00500,map01100,map04973	Alpha-amylase,Alpha-amylase_C	QIR83433.1	1.6e-258	tr|A0A0P4W0X7|A0A0P4W0X7_SCYOL	2.8e-268	UniRef90_A0A6G9W4W3	5.5e-259	sp|H2N0D4|AMY_ORYLA	4.2e-160
PB.1717.8|LG19:22996329-22998632(+)|transcript/6761.p1	136037.KDR21641	4e-116	S	Larval serum protein	-	GO:0000902,GO:0000904,GO:0005575,GO:0005576,GO:0005615,GO:0005616,GO:0006928,GO:0006935,GO:0007275,GO:0007399,GO:0007409,GO:0007411,GO:0008037,GO:0008038,GO:0008039,GO:0008045,GO:0008150,GO:0009605,GO:0009653,GO:0009987,GO:0016043,GO:0016201,GO:0022008,GO:0030030,GO:0030154,GO:0030182,GO:0031175,GO:0032501,GO:0032502,GO:0032989,GO:0032990,GO:0032991,GO:0040011,GO:0042221,GO:0042330,GO:0044421,GO:…	-	-	Hemocyanin_C,Hemocyanin_M,Hemocyanin_N	AKC96431.1	7.9e-259	tr|A0A0U1ZX76|A0A0U1ZX76_SCYPA	4.4e-259	UniRef90_A0A0U1ZX76	2.7e-259	sp|P10787|HCYB_PANIN	1.2e-157
PB.160.1|LG2:43144584-43146780(+)|transcript/3313.p1	-	-	-	-	-	-	-	-	-	-	-	-	-	-	-	-	-
PB.2956.2|LG32:25784869-25802853(+)|transcript/523.p1	8128.ENSONIP00000007316	0.00023	K	Zinc finger E-box binding homeobox 2a	ZEB2	GO:0000003,GO:0000122,GO:0000228,GO:0000785,GO:0000790,GO:0000902,GO:0000904,GO:0000976,GO:0000977,GO:0000981,GO:0001012,GO:0001067,GO:0001205,GO:0001227,GO:0001228,GO:0001558,GO:0001655,GO:0001667,GO:0001700,GO:0001755,GO:0001756,GO:0001838,GO:0001841,GO:0001843,GO:0001932,GO:0001934,GO:0002009,GO:0002376,GO:0002520,GO:0003002,GO:0003006,GO:0003674,GO:0003676,GO:0003677,GO:0003690,GO:0003700,GO:…	ko:K09299	ko05206,map05206	Homeobox,zf-C2H2,zf-C2H2_6	MPC39487.1	1.4e-281	tr|A0A0P4W510|A0A0P4W510_SCYOL	0	UniRef90_A0A0P4W510	0	-	-
PB.2316.27|LG26:3501536-3520903(-)|transcript/9884.p1	103372.F4WSG5	4.6e-09	Z	Tropomyosin like	Tm1	GO:0000003,GO:0000578,GO:0000902,GO:0000904,GO:0003002,GO:0003006,GO:0003008,GO:0003012,GO:0003674,GO:0003779,GO:0005198,GO:0005488,GO:0005515,GO:0005575,GO:0005622,GO:0005623,GO:0005737,GO:0005856,GO:0005862,GO:0005865,GO:0005884,GO:0006403,GO:0006936,GO:0006950,GO:0006996,GO:0007010,GO:0007015,GO:0007028,GO:0007275,GO:0007276,GO:0007281,GO:0007292,GO:0007308,GO:0007309,GO:0007314,GO:0007315,GO:…	ko:K09290,ko:K10373	ko04260,ko04261,ko05200,ko05206,ko05216,ko05410,ko05414,map04260,map04261,map05200,map05206,map05216,map05410,map05414	Tropomyosin,Tropomyosin_1	XP_037083624.1	7.7e-13	tr|A0A132AEP6|A0A132AEP6_SARSC	2.6e-10	UniRef90_A0A132AEP6	1.6e-10	sp|A2V735|TPM_CHIOP	5.6e-10
PB.4093.2|LG8:6494143-6501649(+)|transcript/6322.p1	136037.KDR11058	5.2e-108	A	Required for endonucleolytic cleavage during polyadenylation-dependent pre-mRNA 3'-end formation	CLP1	GO:0000166,GO:0000214,GO:0000375,GO:0000377,GO:0000394,GO:0000398,GO:0003674,GO:0003824,GO:0005488,GO:0005524,GO:0005575,GO:0005622,GO:0005623,GO:0005634,GO:0005654,GO:0005737,GO:0005829,GO:0006139,GO:0006351,GO:0006353,GO:0006366,GO:0006369,GO:0006378,GO:0006379,GO:0006388,GO:0006396,GO:0006397,GO:0006399,GO:0006725,GO:0006753,GO:0006793,GO:0006796,GO:0006807,GO:0007275,GO:0007399,GO:0007417,GO:…	ko:K14399	ko03015,map03015	CLP1_N,CLP1_P,Clp1	KAG0728770.1	3.6e-150	tr|A0A0P4W9A0|A0A0P4W9A0_SCYOL	9.9e-158	UniRef90_A0A0P4W9A0	5.9e-158	sp|Q7QJW7|CLP1_ANOGA	1.6e-96
PB.3390.1|LG38:23829163-23832939(-)|transcript/7256.p1	126957.SMAR014743-PA	6.3e-05	U	regulation of response to stimulus	-	-	-	-	LRR_8	MPC65957.1	4.7e-118	tr|A0A0P4W3K1|A0A0P4W3K1_SCYOL	2e-195	UniRef90_A0A0P4W1T0	2.2e-168	sp|Q9GV46|LUCB_OPLGR	1.9e-28
PB.4080.4|LG7:35396902-35442064(-)|transcript/7170.p1	132113.XP_003494390.1	1.2e-36	V	Membrane-associating domain	-	GO:0005575,GO:0016020,GO:0016021,GO:0031224,GO:0044425	-	-	MARVEL	XP_037800145.1	2.7e-71	tr|A0A0P4WDE6|A0A0P4WDE6_SCYOL	3.1e-88	UniRef90_A0A0P4WDE6	1.9e-88	sp|Q8CJ61|CKLF4_MOUSE	7.5e-07
PB.4079.13|LG7:35281188-35301732(-)|transcript/5415.p1	6669.EFX71334	4.2e-133	C	Malate dehydrogenase	MDH1	GO:0000166,GO:0003674,GO:0003824,GO:0004470,GO:0005488,GO:0005575,GO:0005576,GO:0005615,GO:0005622,GO:0005623,GO:0005737,GO:0005739,GO:0005777,GO:0005829,GO:0005975,GO:0005996,GO:0006006,GO:0006082,GO:0006091,GO:0006094,GO:0006099,GO:0006101,GO:0006107,GO:0006108,GO:0006139,GO:0006725,GO:0006732,GO:0006733,GO:0006734,GO:0006753,GO:0006793,GO:0006796,GO:0006807,GO:0008150,GO:0008152,GO:0009058,GO:…	ko:K00025	ko00020,ko00270,ko00620,ko00630,ko00710,ko01100,ko01110,ko01120,ko01130,ko01200,ko04964,map00020,map00270,map00620,map00630,map00710,map01100,map01110,map01120,map01130,map01200,map04964	Ldh_1_C,Ldh_1_N	XP_037800096.1	4.9e-167	tr|A0A0P4WLG3|A0A0P4WLG3_SCYOL	1.1e-184	UniRef90_UPI0018A78BFB	1.7e-167	sp|Q3T145|MDHC_BOVIN	1.8e-128
PB.1964.1|LG21:29500680-29511261(+)|transcript/1161.p1	7918.ENSLOCP00000019474	1.9e-205	U	oligomeric golgi complex	COG5	GO:0000003,GO:0000139,GO:0000212,GO:0000226,GO:0000280,GO:0000910,GO:0000916,GO:0001675,GO:0003006,GO:0005575,GO:0005622,GO:0005623,GO:0005634,GO:0005654,GO:0005737,GO:0005783,GO:0005794,GO:0005802,GO:0006810,GO:0006888,GO:0006891,GO:0006996,GO:0006997,GO:0007010,GO:0007017,GO:0007049,GO:0007051,GO:0007110,GO:0007111,GO:0007112,GO:0007140,GO:0007276,GO:0007281,GO:0007283,GO:0007286,GO:0007289,GO:…	ko:K20292	-	COG5	KAG0722980.1	0	tr|A0A0P4W7L2|A0A0P4W7L2_SCYOL	0	UniRef90_A0A0P4W7L2	0	sp|Q8C0L8|COG5_MOUSE	3e-195
PB.1769.3|LG20:981097-984837(+)|transcript/5879.p1	6669.EFX81616	6.7e-170	A	RNA helicase	DDX55	GO:0003674,GO:0003724,GO:0003824,GO:0004004,GO:0004386,GO:0005575,GO:0005622,GO:0005623,GO:0005634,GO:0005730,GO:0005737,GO:0005829,GO:0006139,GO:0006725,GO:0006807,GO:0008026,GO:0008150,GO:0008152,GO:0008186,GO:0009987,GO:0010501,GO:0016070,GO:0016462,GO:0016787,GO:0016817,GO:0016818,GO:0016887,GO:0017111,GO:0031974,GO:0031981,GO:0034641,GO:0042623,GO:0043170,GO:0043226,GO:0043227,GO:0043228,GO:…	ko:K14809,ko:K16833	-	DEAD,DUF4217,Helicase_C	KAG0718176.1	2e-215	tr|A0A0P4W7H0|A0A0P4W7H0_SCYOL	1.4e-295	UniRef90_A0A0P4W7H0	8.6e-296	sp|Q6ZPL9|DDX55_MOUSE	1.1e-162
PB.938.5|LG11:44072276-44079320(+)|transcript/5904.p1	34740.HMEL003005-PA	1.5e-193	C	Belongs to the isocitrate and isopropylmalate dehydrogenases family	IDH1	GO:0000003,GO:0000166,GO:0000287,GO:0001775,GO:0002252,GO:0002263,GO:0002274,GO:0002275,GO:0002283,GO:0002366,GO:0002376,GO:0002443,GO:0002444,GO:0002446,GO:0003006,GO:0003674,GO:0003824,GO:0004448,GO:0004450,GO:0005102,GO:0005488,GO:0005515,GO:0005575,GO:0005576,GO:0005622,GO:0005623,GO:0005737,GO:0005739,GO:0005777,GO:0005782,GO:0005829,GO:0006082,GO:0006102,GO:0006103,GO:0006139,GO:0006518,GO:…	ko:K00031	ko00020,ko00480,ko00720,ko01100,ko01110,ko01120,ko01130,ko01200,ko01210,ko01230,ko04146,map00020,map00480,map00720,map01100,map01110,map01120,map01130,map01200,map01210,map01230,map04146	Iso_dh	KAG0718399.1	5.2e-211	tr|A0A0P4VV59|A0A0P4VV59_SCYOL	9.2e-234	UniRef90_A0A0P4VV59	5.6e-234	sp|P41562|IDHC_RAT	4.6e-182
PB.2365.2|LG26:14834538-14851280(-)|transcript/4748.p1	7159.AAEL002956-PA	5.5e-144	H	citrate synthase	CS	GO:0003674,GO:0003824,GO:0004108,GO:0005575,GO:0005622,GO:0005623,GO:0005737,GO:0005739,GO:0005759,GO:0005975,GO:0006082,GO:0006084,GO:0006091,GO:0006099,GO:0006101,GO:0006107,GO:0006139,GO:0006163,GO:0006637,GO:0006725,GO:0006732,GO:0006753,GO:0006790,GO:0006793,GO:0006796,GO:0006807,GO:0008150,GO:0008152,GO:0009060,GO:0009117,GO:0009150,GO:0009259,GO:0009987,GO:0014823,GO:0015980,GO:0016740,GO:…	ko:K01647	ko00020,ko00630,ko01100,ko01110,ko01120,ko01130,ko01200,ko01210,ko01230,map00020,map00630,map01100,map01110,map01120,map01130,map01200,map01210,map01230	Citrate_synt	XP_037796179.1	6.8e-159	tr|A0A0P4WHU5|A0A0P4WHU5_SCYOL	6.9e-169	UniRef90_A0A423SYM7	5.1e-159	sp|Q17GM7|CISY1_AEDAE	1.3e-145
PB.1906.8|LG21:8952323-9003611(-)|transcript/1118.p1	-	-	-	-	-	-	-	-	-	XP_027231944.1	3.4e-119	tr|A0A423U987|A0A423U987_PENVA	2.8e-118	UniRef90_A0A423U987	1.7e-118	-	-
PB.101.3|LG2:24699219-24701230(+)|transcript/6951.p1	7245.FBpp0266880	2.1e-06	S	chitin binding. It is involved in the biological process described with chitin metabolic process	-	GO:0003674,GO:0005488,GO:0005515	-	-	CBM_14	XP_037796767.1	7e-19	tr|A0A0P4WZ80|A0A0P4WZ80_SCYOL	1.8e-112	UniRef90_A0A0P4WZ80	1.1e-112	-	-
PC.72.1|SPA_36|path2:1-1010(+)|transcript/9676.p1	7070.TC012196-PA	2.8e-47	T	troponin C	TpnC4	GO:0008150,GO:0040011,GO:0060361	-	-	EF-hand_1,EF-hand_6,EF-hand_7	XP_027234312.1	6.9e-71	tr|A0A0P4WEE8|A0A0P4WEE8_SCYOL	5.7e-75	UniRef90_G8H4B8	4.8e-69	sp|P06708|TNNC2_ASTLP	7.2e-59
PB.2523.7|LG29:2560180-2567936(+)|transcript/8504.p1	136037.KDR15697	7.1e-132	G	UTP glucose-1-phosphate uridylyltransferase activity. It is involved in the biological process described with UDP-glucose metabolic process	UGP2	GO:0000166,GO:0000271,GO:0003674,GO:0003824,GO:0003983,GO:0005488,GO:0005515,GO:0005536,GO:0005575,GO:0005622,GO:0005623,GO:0005737,GO:0005829,GO:0005975,GO:0005976,GO:0005977,GO:0005978,GO:0006011,GO:0006065,GO:0006073,GO:0006082,GO:0006091,GO:0006112,GO:0006139,GO:0006725,GO:0006793,GO:0006796,GO:0006807,GO:0006950,GO:0008150,GO:0008152,GO:0009058,GO:0009059,GO:0009225,GO:0009226,GO:0009250,GO:…	ko:K00963	ko00040,ko00052,ko00500,ko00520,ko01100,ko01130,map00040,map00052,map00500,map00520,map01100,map01130	UDPGP	XP_037788470.1	2.6e-151	tr|A0A0P4WF84|A0A0P4WF84_SCYOL	3.5e-166	UniRef90_A0A0P4WK05	2.1e-166	sp|O35156|UGPA_CRIGR	3.2e-124
PB.3287.2|LG36:19365747-19372780(+)|transcript/6367.p1	132113.XP_003486393.1	3.7e-145	O	Essential subunit of the N-oligosaccharyl transferase (OST) complex which catalyzes the transfer of a high mannose oligosaccharide from a lipid-linked oligosaccharide donor to an asparagine residue within an Asn-X-Ser Thr consensus motif in nascent polypeptide chains	DDOST	GO:0000323,GO:0001775,GO:0002252,GO:0002263,GO:0002274,GO:0002275,GO:0002283,GO:0002366,GO:0002376,GO:0002443,GO:0002444,GO:0002446,GO:0005575,GO:0005622,GO:0005623,GO:0005737,GO:0005764,GO:0005765,GO:0005766,GO:0005773,GO:0005774,GO:0005783,GO:0005789,GO:0005886,GO:0006464,GO:0006486,GO:0006487,GO:0006807,GO:0006810,GO:0006887,GO:0006955,GO:0006996,GO:0007030,GO:0008150,GO:0008152,GO:0008250,GO:…	ko:K12670	ko00510,ko00513,ko01100,ko04141,map00510,map00513,map01100,map04141	DDOST_48kD	XP_027211285.1	3.6e-210	tr|A0A0P4W9M7|A0A0P4W9M7_SCYOL	4.3e-245	UniRef90_A0A0P4W9M7	2.6e-245	sp|Q24319|OST48_DROME	1.3e-140
PB.1096.1|LG13:12989238-13006680(+)|transcript/2770.p1	7070.TC004855-PA	3.9e-12	S	Calcium ion binding	LETM1	GO:0001505,GO:0001666,GO:0003674,GO:0005215,GO:0005432,GO:0005451,GO:0005488,GO:0005509,GO:0005575,GO:0005622,GO:0005623,GO:0005737,GO:0005739,GO:0005740,GO:0005743,GO:0006810,GO:0006811,GO:0006812,GO:0006813,GO:0006814,GO:0006816,GO:0006836,GO:0006839,GO:0006851,GO:0006873,GO:0006874,GO:0006875,GO:0006950,GO:0006996,GO:0007005,GO:0007006,GO:0007007,GO:0007154,GO:0007204,GO:0007267,GO:0007268,GO:…	ko:K17800	ko04139,map04139	LETM1	MPC50832.1	3.1e-66	tr|A0A0P4WD41|A0A0P4WD41_SCYOL	3.8e-106	UniRef90_A0A0P4WD41	2.3e-106	-	-
PB.2253.2|LG25:21747729-21755400(+)|transcript/7770.p1	7029.ACYPI004093-PA	3.2e-68	S	Chitin-binding domain type 2	Cpap3-a1	GO:0003674,GO:0005488,GO:0005575,GO:0005576,GO:0005615,GO:0007275,GO:0007424,GO:0008061,GO:0008144,GO:0008150,GO:0008362,GO:0010715,GO:0010716,GO:0032501,GO:0032502,GO:0035150,GO:0035151,GO:0035152,GO:0040003,GO:0040008,GO:0040014,GO:0042335,GO:0044421,GO:0048519,GO:0048523,GO:0048638,GO:0048731,GO:0048856,GO:0050789,GO:0050793,GO:0050794,GO:0051128,GO:0051129,GO:0051239,GO:0060541,GO:0065007,GO:…	-	-	CBM_14	ANJ46028.1	7.9e-108	tr|A0A1Z1BML8|A0A1Z1BML8_ERISI	4.4e-108	UniRef90_A0A1Z1BML8	2.7e-108	-	-
PB.2899.4|LG32:10198388-10205102(-)|transcript/4000.p1	7070.TC004989-PA	5.1e-162	O	aspartic-type endopeptidase activity. It is involved in the biological process described with proteolysis	CTSE	GO:0000003,GO:0000045,GO:0000323,GO:0001775,GO:0001894,GO:0002252,GO:0002263,GO:0002274,GO:0002275,GO:0002283,GO:0002366,GO:0002376,GO:0002443,GO:0002444,GO:0002446,GO:0002478,GO:0002495,GO:0002504,GO:0003006,GO:0003674,GO:0003824,GO:0004175,GO:0004190,GO:0004197,GO:0004252,GO:0005488,GO:0005515,GO:0005575,GO:0005576,GO:0005615,GO:0005622,GO:0005623,GO:0005737,GO:0005764,GO:0005768,GO:0005770,GO:…	ko:K01379,ko:K01382,ko:K08565	ko04071,ko04140,ko04142,ko04210,ko04915,ko05152,map04071,map04140,map04142,map04210,map04915,map05152	A1_Propeptide,Asp	AWI66593.1	2.6e-199	tr|A0A0P4WKX9|A0A0P4WKX9_SCYOL	4.2e-223	UniRef90_A0A0P4WKX9	2.5e-223	sp|Q03168|ASPP_AEDAE	5.6e-156
PB.3786.1|LG45:8028983-8030145(-)|transcript/9158.p1	132113.XP_003485555.1	1.7e-33	-	-	-	GO:0008150,GO:0030431,GO:0032501	-	-	-	MPC38431.1	8.3e-127	tr|A0A5B7EUR6|A0A5B7EUR6_PORTR	4.6e-127	UniRef90_A0A5B7EUR6	2.8e-127	-	-
PB.70.1|LG2:14740298-14751077(-)|transcript/6225.p1	6669.EFX82151	6.3e-56	O	Sulfotransferase	-	GO:0003674,GO:0003824,GO:0005575,GO:0005622,GO:0005623,GO:0005737,GO:0005829,GO:0006790,GO:0006805,GO:0008146,GO:0008150,GO:0008152,GO:0009410,GO:0009987,GO:0016740,GO:0016782,GO:0042221,GO:0044237,GO:0044424,GO:0044444,GO:0044464,GO:0050896,GO:0051716,GO:0051923,GO:0070887,GO:0071466	ko:K01016	ko00140,map00140	Sulfotransfer_1	AJC52502.1	2.2e-190	tr|A0A0P4VYC2|A0A0P4VYC2_SCYOL	7.8e-198	UniRef90_A0A0P4VYC2	4.7e-198	sp|P19217|ST1E1_BOVIN	1.3e-40
PC.177.1|transcript/11268:1-451(+)|transcript/11268.p1	-	-	-	-	-	-	-	-	-	-	-	-	-	-	-	-	-
PB.364.10|LG27:883975-900773(-)|transcript/8672.p1	7220.FBpp0137238	2.2e-07	N	Actin binding. It is involved in the biological process described with cytoskeleton organization	cib	GO:0002165,GO:0003674,GO:0003779,GO:0003785,GO:0005488,GO:0005515,GO:0005575,GO:0005622,GO:0005623,GO:0005737,GO:0005829,GO:0007275,GO:0007399,GO:0007417,GO:0007420,GO:0008092,GO:0008150,GO:0009653,GO:0009791,GO:0009886,GO:0032501,GO:0032502,GO:0035193,GO:0044424,GO:0044444,GO:0044464,GO:0048513,GO:0048731,GO:0048856,GO:0060322	ko:K06643	ko01522,ko01524,ko04068,ko04110,ko04115,ko04120,ko04144,ko04151,ko04218,ko04919,ko05165,ko05169,ko05200,ko05202,ko05203,ko05205,ko05206,ko05214,ko05215,ko05218,ko05219,ko05220,map01522,map01524,map04068,map04110,map04115,map04120,map04144,map04151,map04218,map04919,map05165,map05169,map05200,map05202,map05203,map05205,map05206,map05214,map05215,map05218,map05219,map05220	Thymosin	ACY66642.1	1.4e-15	tr|A0A0N7ZDI0|A0A0N7ZDI0_SCYOL	3.1e-20	UniRef90_A0A0N7ZDI0	1.9e-20	-	-
PB.3193.2|LG35:6684572-6688406(-)|transcript/2161.p1	136037.KDR21568	5.6e-213	A	Binds the poly(A) tail of mRNA	PABPC4	GO:0000003,GO:0000226,GO:0000278,GO:0000280,GO:0000375,GO:0000377,GO:0000398,GO:0000910,GO:0000932,GO:0002119,GO:0002164,GO:0003002,GO:0003006,GO:0003674,GO:0003676,GO:0003723,GO:0003727,GO:0003729,GO:0003730,GO:0005488,GO:0005515,GO:0005575,GO:0005622,GO:0005623,GO:0005634,GO:0005737,GO:0005829,GO:0005844,GO:0006139,GO:0006396,GO:0006397,GO:0006401,GO:0006412,GO:0006417,GO:0006518,GO:0006725,GO:…	ko:K13126	ko03013,ko03015,ko03018,map03013,map03015,map03018	PABP,RRM_1	MPC45793.1	1.2e-288	tr|A0A0P4WRL4|A0A0P4WRL4_SCYOL	6.6e-289	UniRef90_A0A5B7FKU9	4e-289	sp|F1QB54|PABPA_DANRE	3.8e-185
PB.3076.2|LG34:5650796-5655219(+)|transcript/8801.p1	121225.PHUM544800-PA	1.3e-120	J	component of the eukaryotic translation initiation factor 3 (eIF-3) complex, which is involved in protein synthesis of a specialized repertoire of mRNAs and, together with other initiation factors, stimulates binding of mRNA and methionyl-tRNAi to the 40S ribosome. The eIF-3 complex specifically targets and initiates translation of a subset of mRNAs involved in cell proliferation	EIF3M	GO:0000003,GO:0002020,GO:0002181,GO:0002183,GO:0002790,GO:0003006,GO:0003674,GO:0005488,GO:0005515,GO:0005575,GO:0005622,GO:0005623,GO:0005737,GO:0005794,GO:0005829,GO:0005852,GO:0005856,GO:0006412,GO:0006413,GO:0006508,GO:0006518,GO:0006807,GO:0006810,GO:0006996,GO:0007030,GO:0007275,GO:0007276,GO:0007281,GO:0007283,GO:0007286,GO:0007291,GO:0007349,GO:0008104,GO:0008150,GO:0008152,GO:0009058,GO:…	ko:K15030	-	PCI	KAG0709476.1	4.9e-198	tr|A0A3R7QHA0|A0A3R7QHA0_PENVA	5.4e-194	UniRef90_A0A3R7QHA0	3.2e-194	sp|B0WTN3|EIF3M_CULQU	1.8e-114
PB.544.2|LG1:5783046-5792760(-)|transcript/1799.p1	136037.KDR19871	2e-163	S	DNA binding. It is involved in the biological process described with regulation of transcription, DNA-templated	CSDE1	GO:0000003,GO:0000956,GO:0003006,GO:0003674,GO:0003676,GO:0003723,GO:0003729,GO:0003730,GO:0005488,GO:0005515,GO:0005575,GO:0005622,GO:0005623,GO:0005737,GO:0005794,GO:0005829,GO:0005886,GO:0006139,GO:0006401,GO:0006402,GO:0006417,GO:0006725,GO:0006807,GO:0007275,GO:0007548,GO:0007549,GO:0008150,GO:0008152,GO:0008406,GO:0008584,GO:0009047,GO:0009056,GO:0009057,GO:0009889,GO:0009890,GO:0009892,GO:…	-	-	CSD,SUZ-C	AGZ84437.1	8.8e-266	tr|A0A0U1WUQ0|A0A0U1WUQ0_PROCL	4.9e-266	UniRef90_A0A0U1WUQ0	3e-266	sp|O75534|CSDE1_HUMAN	5e-106
PB.2039.1|LG23:26935452-26945864(+)|transcript/1047.p1	136037.KDR20636	1.9e-172	S	KDEL motif-containing protein	KDELC1	GO:0003674,GO:0003824,GO:0005575,GO:0005622,GO:0005623,GO:0005737,GO:0005783,GO:0005788,GO:0006629,GO:0006643,GO:0006664,GO:0008150,GO:0008152,GO:0009987,GO:0012505,GO:0016740,GO:0016757,GO:0016758,GO:0031974,GO:0043226,GO:0043227,GO:0043229,GO:0043231,GO:0043233,GO:0044237,GO:0044238,GO:0044255,GO:0044422,GO:0044424,GO:0044432,GO:0044444,GO:0044446,GO:0044464,GO:0046527,GO:0070013,GO:0071704,GO:…	-	-	Filamin,Glyco_transf_90	MPC16994.1	3.9e-296	tr|A0A5B7D6U5|A0A5B7D6U5_PORTR	2.2e-296	UniRef90_A0A5B7D6U5	1.3e-296	sp|Q6UW63|PLGT2_HUMAN	2e-145
PB.1199.1|LG14:6718057-6721609(-)|transcript/11098.p1	136037.KDR02267	0.00073	S	identical protein binding	GKAP1	GO:0003674,GO:0005488,GO:0005515,GO:0005575,GO:0005622,GO:0005623,GO:0005737,GO:0005794,GO:0007154,GO:0007165,GO:0007186,GO:0007187,GO:0007199,GO:0008150,GO:0009987,GO:0012505,GO:0023052,GO:0042802,GO:0043226,GO:0043227,GO:0043229,GO:0043231,GO:0044424,GO:0044444,GO:0044464,GO:0050789,GO:0050794,GO:0050896,GO:0051716,GO:0065007	-	-	-	MPC08441.1	1.4e-27	tr|A0A5B7CI77|A0A5B7CI77_PORTR	7.6e-28	UniRef90_A0A5B7CI77	4.6e-28	-	-
PB.2499.2|LG28:26851644-26855404(+)|transcript/10609.p1	6669.EFX83063	4.9e-35	O	protein disulfide oxidoreductase activity. It is involved in the biological process described with	TXN	GO:0000122,GO:0000803,GO:0000806,GO:0001101,GO:0001678,GO:0001932,GO:0001934,GO:0003674,GO:0003824,GO:0004791,GO:0005488,GO:0005515,GO:0005575,GO:0005622,GO:0005623,GO:0005634,GO:0005694,GO:0005737,GO:0005829,GO:0005929,GO:0006355,GO:0006357,GO:0006457,GO:0006950,GO:0006952,GO:0006979,GO:0007154,GO:0007165,GO:0007267,GO:0007275,GO:0007568,GO:0008104,GO:0008150,GO:0008152,GO:0008283,GO:0008340,GO:…	ko:K03671	ko04621,ko05418,map04621,map05418	Thioredoxin	AGC96525.1	1.1e-51	tr|L7XAL0|L7XAL0_SCYPA	6.1e-52	UniRef90_L7XAL0	3.6e-52	sp|Q9V429|THIO2_DROME	9.7e-31
PB.3703.14|LG42:13974134-13984324(-)|transcript/4656.p1	7234.FBpp0187460	1.2e-21	P	Structural component of the gap junctions	-	GO:0001700,GO:0002009,GO:0003674,GO:0005215,GO:0005243,GO:0005575,GO:0005623,GO:0005886,GO:0005911,GO:0005921,GO:0006810,GO:0007154,GO:0007165,GO:0007275,GO:0007391,GO:0007602,GO:0007603,GO:0008150,GO:0009314,GO:0009416,GO:0009581,GO:0009582,GO:0009583,GO:0009584,GO:0009605,GO:0009628,GO:0009653,GO:0009790,GO:0009792,GO:0009888,GO:0009987,GO:0010496,GO:0015267,GO:0016020,GO:0016021,GO:0016328,GO:…	ko:K22037	-	Innexin	XP_037790299.1	6.1e-237	tr|A0A3R7Q1H9|A0A3R7Q1H9_PENVA	8.2e-207	UniRef90_A0A3R7Q1H9	5e-207	sp|Q9V3W6|INX7_DROME	3.2e-06
PB.627.1|LG1:31425792-31427831(-)|transcript/4278.p1	-	-	-	-	-	-	-	-	-	-	-	-	-	-	-	-	-
PB.2026.1|LG23:22963441-22976647(+)|transcript/10751.p1	12957.ACEP13496-PA	3.9e-55	J	Ribosomal protein S19e	RPS19	GO:0000028,GO:0000184,GO:0000462,GO:0000956,GO:0001906,GO:0002181,GO:0002262,GO:0002376,GO:0002520,GO:0002548,GO:0002682,GO:0002683,GO:0002684,GO:0002697,GO:0002698,GO:0002699,GO:0003674,GO:0003735,GO:0005198,GO:0005488,GO:0005515,GO:0005575,GO:0005622,GO:0005623,GO:0005634,GO:0005654,GO:0005730,GO:0005737,GO:0005829,GO:0005840,GO:0006139,GO:0006364,GO:0006396,GO:0006401,GO:0006402,GO:0006412,GO:…	ko:K02966	ko03010,map03010	Ribosomal_S19e	AEB54648.1	1.3e-72	tr|F5A6E2|F5A6E2_PROCL	7.4e-73	UniRef90_F5A6E2	4.5e-73	sp|Q94613|RS19_MYAAR	1e-50
PB.4165.2|LG8:15601883-15605974(-)|transcript/10488.p1	126957.SMAR007235-PA	3.7e-34	P	Stores iron in a soluble, non-toxic, readily available form. Important for iron homeostasis. Iron is taken up in the ferrous form and deposited as ferric hydroxides after oxidation	FTH1	GO:0000041,GO:0000323,GO:0001775,GO:0002252,GO:0002263,GO:0002274,GO:0002275,GO:0002283,GO:0002366,GO:0002376,GO:0002443,GO:0002444,GO:0002446,GO:0003674,GO:0005488,GO:0005506,GO:0005575,GO:0005576,GO:0005622,GO:0005623,GO:0005737,GO:0005764,GO:0005767,GO:0005773,GO:0005776,GO:0005829,GO:0006810,GO:0006811,GO:0006812,GO:0006826,GO:0006873,GO:0006875,GO:0006879,GO:0006880,GO:0006887,GO:0006950,GO:…	ko:K00522	ko04216,ko04217,ko04978,map04216,map04217,map04978	Ferritin	PBC25068.1	1.1e-60	tr|A0A2A3DZY3|A0A2A3DZY3_APICC	6.4e-61	UniRef90_A0A2A3DZY3	3.9e-61	sp|Q26061|FRI_PACLE	1.3e-47
PB.4215.6|LG8:30603672-30632851(-)|transcript/4083.p1	136037.KDR18642	3.4e-71	A	RNA binding	Sxl	GO:0000003,GO:0000280,GO:0000375,GO:0000377,GO:0000380,GO:0000381,GO:0000398,GO:0000900,GO:0003006,GO:0003674,GO:0003676,GO:0003723,GO:0003727,GO:0003729,GO:0003730,GO:0005488,GO:0005515,GO:0005575,GO:0005622,GO:0005623,GO:0005634,GO:0005737,GO:0006139,GO:0006259,GO:0006310,GO:0006396,GO:0006397,GO:0006417,GO:0006725,GO:0006807,GO:0006950,GO:0006952,GO:0006996,GO:0007049,GO:0007127,GO:0007131,GO:…	ko:K13201,ko:K18747	-	RRM_1	AHA33390.1	7.4e-120	tr|A0A0P4WGK6|A0A0P4WGK6_SCYOL	2.3e-123	UniRef90_A0A513PXQ7	1.3e-116	sp|O97018|SXL_CHRRU	3.9e-59
PB.1442.1|LG17:1830861-1833919(-)|transcript/9674.p1	7918.ENSLOCP00000010611	1.4e-06	TV	C-type lectin domain family 17, member A	CD209	GO:0001618,GO:0001817,GO:0001819,GO:0001871,GO:0001872,GO:0001878,GO:0001879,GO:0002218,GO:0002220,GO:0002223,GO:0002253,GO:0002376,GO:0002429,GO:0002682,GO:0002684,GO:0002694,GO:0002696,GO:0002757,GO:0002758,GO:0002764,GO:0002768,GO:0002791,GO:0002793,GO:0003674,GO:0003823,GO:0004888,GO:0005488,GO:0005515,GO:0005537,GO:0005575,GO:0005622,GO:0005623,GO:0005737,GO:0005886,GO:0005887,GO:0006810,GO:…	ko:K06563,ko:K10060,ko:K17513	ko04145,ko05152,ko05162,map04145,map05152,map05162	Lectin_C	KAG0710779.1	8.6e-98	tr|U3LVT5|U3LVT5_PROCL	8.5e-71	UniRef90_U3LVT5	5.1e-71	-	-
PB.3384.4|LG38:23584436-23591507(-)|transcript/6850.p1	-	-	-	-	-	-	-	-	-	-	-	-	-	-	-	-	-
PB.2978.2|LG32:27574102-27577457(-)|transcript/9702.p1	7176.CPIJ003512-PA	8.7e-46	I	Essential subunit of the N-oligosaccharyl transferase (OST) complex which catalyzes the transfer of a high mannose oligosaccharide from a lipid-linked oligosaccharide donor to an asparagine residue within an Asn-X-Ser Thr consensus motif in nascent polypeptide chains	DAD1	GO:0001701,GO:0001824,GO:0005575,GO:0005622,GO:0005623,GO:0005737,GO:0005783,GO:0005789,GO:0006464,GO:0006486,GO:0006487,GO:0006807,GO:0007275,GO:0007584,GO:0008150,GO:0008152,GO:0008250,GO:0009058,GO:0009059,GO:0009100,GO:0009101,GO:0009605,GO:0009790,GO:0009792,GO:0009987,GO:0009991,GO:0010941,GO:0012505,GO:0016020,GO:0018193,GO:0018196,GO:0018279,GO:0019538,GO:0031667,GO:0031984,GO:0032501,GO:…	ko:K12668	ko00510,ko00513,ko01100,ko04141,map00510,map00513,map01100,map04141	DAD	MPC31985.1	4.2e-57	tr|A0A0P4WFA4|A0A0P4WFA4_SCYOL	1.8e-57	UniRef90_A0A0P4WFA4	1.1e-57	sp|Q9VLM5|DAD1_DROME	5.7e-45
PB.889.6|LG11:34413543-34453874(-)|transcript/8671.p1	136037.KDR21642	2.4e-53	S	Larval serum protein	-	GO:0000902,GO:0000904,GO:0005575,GO:0005576,GO:0005615,GO:0005616,GO:0006928,GO:0006935,GO:0007275,GO:0007399,GO:0007409,GO:0007411,GO:0008037,GO:0008038,GO:0008039,GO:0008045,GO:0008150,GO:0009605,GO:0009653,GO:0009987,GO:0016043,GO:0016201,GO:0022008,GO:0030030,GO:0030154,GO:0030182,GO:0031175,GO:0032501,GO:0032502,GO:0032989,GO:0032990,GO:0032991,GO:0040011,GO:0042221,GO:0042330,GO:0044421,GO:…	-	-	Hemocyanin_C,Hemocyanin_M,Hemocyanin_N	AKC96430.1	2.1e-151	tr|A0A0U1ZZD3|A0A0U1ZZD3_SCYPA	1.2e-151	UniRef90_A0A223G1C8	4.6e-151	sp|P80096|HCYC_PANIN	5.3e-109
PB.920.1|LG11:41060670-41061636(-)|transcript/9863.p1	8049.ENSGMOP00000006862	3.7e-88	Z	Tubulin alpha	TUBA3E	GO:0005575,GO:0005622,GO:0005623,GO:0005856,GO:0015630,GO:0043226,GO:0043228,GO:0043229,GO:0043232,GO:0044424,GO:0044464	ko:K07374	ko04145,ko04210,ko04530,ko04540,ko05130,map04145,map04210,map04530,map04540,map05130	Tubulin,Tubulin_C	MPC49267.1	5.1e-94	tr|A0A5B7FV33|A0A5B7FV33_PORTR	2.8e-94	UniRef90_A0A5B7FV33	1.7e-94	sp|Q94572|TBA3_HOMAM	2e-89
PB.411.1|LG27:23353492-23360044(+)|transcript/2284.p1	-	-	-	-	-	-	-	-	-	MPC26012.1	6.6e-09	tr|A0A182F8N4|A0A182F8N4_ANOAL	6.7e-19	UniRef90_A0A5B7DWF7	2.2e-09	-	-
PB.1301.3|LG15:7477197-7498941(-)|transcript/4915.p1	136037.KDR11641	3.3e-126	O	dnaJ homolog subfamily C member 3-like	DNAJC3	GO:0000323,GO:0001775,GO:0001932,GO:0001933,GO:0002252,GO:0002263,GO:0002274,GO:0002275,GO:0002283,GO:0002366,GO:0002376,GO:0002443,GO:0002444,GO:0002446,GO:0003674,GO:0004857,GO:0004860,GO:0005488,GO:0005515,GO:0005575,GO:0005576,GO:0005622,GO:0005623,GO:0005737,GO:0005764,GO:0005766,GO:0005773,GO:0005775,GO:0005783,GO:0005788,GO:0005790,GO:0005829,GO:0006417,GO:0006446,GO:0006464,GO:0006469,GO:…	ko:K09523	ko04141,ko05164,map04141,map05164	DnaJ,TPR_1,TPR_11,TPR_16,TPR_19,TPR_2,TPR_8	KAG0717119.1	4.1e-218	tr|A0A0P4WI13|A0A0P4WI13_SCYOL	3.3e-249	UniRef90_A0A0P4WI13	2e-249	sp|Q13217|DNJC3_HUMAN	1.8e-98
PB.1017.1|LG12:41027317-41038980(-)|transcript/2768.p1	7460.GB52204-PA	8.8e-124	G	Sugar (and other) transporter	-	-	-	-	MFS_1	KAG0724750.1	3.5e-190	tr|A0A423TTU4|A0A423TTU4_PENVA	4e-175	UniRef90_A0A423TTU4	2.4e-175	sp|O82390|ANTR1_ARATH	3.8e-50
PB.107.1|LG2:26161371-26219767(+)|transcript/1650.p1	136037.KDR21729	7.5e-73	S	Protein Family FAM60A	FAM60A	GO:0000118,GO:0000228,GO:0000785,GO:0000790,GO:0005575,GO:0005622,GO:0005623,GO:0005634,GO:0005654,GO:0005694,GO:0008150,GO:0008284,GO:0016580,GO:0030334,GO:0030336,GO:0031974,GO:0031981,GO:0032879,GO:0032991,GO:0040012,GO:0040013,GO:0042127,GO:0043226,GO:0043227,GO:0043228,GO:0043229,GO:0043231,GO:0043232,GO:0043233,GO:0044422,GO:0044424,GO:0044427,GO:0044428,GO:0044446,GO:0044451,GO:0044454,GO:…	-	-	FAM60A	MPC26489.1	6.2e-169	tr|A0A0P4VUV6|A0A0P4VUV6_SCYOL	3.5e-169	UniRef90_A0A0P4VUV6	2.1e-169	sp|Q8C8M1|SHCAF_MOUSE	3.3e-52
PB.3333.1|LG38:5424225-5427540(-)|transcript/9767.p1	-	-	-	-	-	-	-	-	-	KAG0713252.1	2.7e-10	tr|A0A5B7GI48|A0A5B7GI48_PORTR	1.7e-09	UniRef90_A0A5B7GI48	9.9e-10	-	-
PB.646.2|LG1:46514618-46519114(-)|transcript/7204.p1	6669.EFX62919	4.7e-121	S	Cleft lip and palate transmembrane protein 1 (CLPTM1)	CLPTM1	GO:0002682,GO:0002694,GO:0005575,GO:0005623,GO:0005886,GO:0005887,GO:0007275,GO:0008150,GO:0009897,GO:0009986,GO:0016020,GO:0016021,GO:0031224,GO:0031226,GO:0032501,GO:0032502,GO:0033081,GO:0044425,GO:0044459,GO:0044464,GO:0045580,GO:0045595,GO:0045619,GO:0048856,GO:0050789,GO:0050793,GO:0050794,GO:0050863,GO:0050865,GO:0051239,GO:0051249,GO:0065007,GO:0071944,GO:0098552,GO:1902105,GO:1903706,GO:…	-	-	CLPTM1	KAG0717579.1	2.3e-153	tr|A0A3R7PMI9|A0A3R7PMI9_PENVA	2.1e-151	UniRef90_A0A3R7PMI9	1.2e-151	sp|O96005|CLPT1_HUMAN	4.4e-119
PC.256.1|transcript/4955:1-1882(+)|transcript/4955.p1	7159.AAEL001127-PA	2.9e-46	T	Defective proboscis extension response	-	GO:0003008,GO:0005575,GO:0005623,GO:0005886,GO:0005887,GO:0007600,GO:0007606,GO:0008150,GO:0009987,GO:0016020,GO:0016021,GO:0016043,GO:0031224,GO:0031226,GO:0032501,GO:0044425,GO:0044459,GO:0044464,GO:0050808,GO:0050877,GO:0071840,GO:0071944	-	-	I-set,Ig_3	XP_037775125.1	7.8e-101	tr|A0A3R7T024|A0A3R7T024_PENVA	1.7e-81	UniRef90_UPI0018A7A29A	2.6e-101	-	-
PB.1648.2|LG18:32121026-32122717(+)|transcript/8709.p1	132113.XP_003486287.1	1.7e-35	O	Trypsin-like serine protease	-	-	ko:K09640	-	TSP_1,Trypsin,cEGF	XP_037793037.1	5.6e-64	tr|A0A0P4WDA5|A0A0P4WDA5_SCYOL	1.1e-72	UniRef90_A0A0P4WDA5	6.5e-73	sp|Q27081|CFB_TACTR	1e-27
PB.3741.3|LG43:10222193-10225443(+)|transcript/9001.p1	7425.NV15593-PA	1.2e-118	J	Arginyl tRNA synthetase N terminal dom	RARS	GO:0000049,GO:0000122,GO:0000166,GO:0003674,GO:0003676,GO:0003723,GO:0003824,GO:0004812,GO:0004814,GO:0005488,GO:0005524,GO:0005575,GO:0005622,GO:0005623,GO:0005634,GO:0005654,GO:0005737,GO:0005829,GO:0006082,GO:0006139,GO:0006355,GO:0006357,GO:0006399,GO:0006412,GO:0006418,GO:0006420,GO:0006518,GO:0006520,GO:0006725,GO:0006807,GO:0007275,GO:0007568,GO:0008144,GO:0008150,GO:0008152,GO:0008340,GO:…	ko:K01887	ko00970,map00970	Arg_tRNA_synt_N,DALR_1,tRNA-synt_1d	KAG0726435.1	3.4e-149	tr|A0A0N7ZDC4|A0A0N7ZDC4_SCYOL	1.4e-173	UniRef90_A0A0N7ZDC4	8.7e-174	sp|Q6P1S4|SYRC_XENTR	6.7e-112
PB.4070.3|LG7:20806261-20816661(-)|transcript/4181.p1	-	-	-	-	-	-	-	-	-	KAG0714699.1	4.9e-61	tr|A0A5B7CX28|A0A5B7CX28_PORTR	3e-60	UniRef90_A0A5B7CX28	1.8e-60	-	-
PB.3457.1|LG39:17949129-17964493(-)|transcript/472.p1	13249.RPRC009232-PA	7.6e-65	A	RNA recognition motif	CPSF6	GO:0000228,GO:0000785,GO:0000790,GO:0003674,GO:0003676,GO:0003723,GO:0003729,GO:0005488,GO:0005575,GO:0005622,GO:0005623,GO:0005634,GO:0005654,GO:0005694,GO:0005726,GO:0005737,GO:0005847,GO:0005849,GO:0006139,GO:0006378,GO:0006379,GO:0006396,GO:0006397,GO:0006725,GO:0006807,GO:0008150,GO:0008152,GO:0009987,GO:0010467,GO:0010468,GO:0016043,GO:0016070,GO:0016071,GO:0016604,GO:0016607,GO:0019219,GO:…	ko:K13911,ko:K14398	ko03015,ko04970,map03015,map04970	RRM_1	XP_037773533.1	2.6e-122	tr|A0A0P4WHJ1|A0A0P4WHJ1_SCYOL	1.2e-169	UniRef90_A0A0P4WHJ1	7.3e-170	sp|Q9VSH4|CPSF6_DROME	6.2e-54
PB.3064.3|LG34:5253949-5257793(-)|transcript/410.p1	215358.XP_010752818.1	3.1e-09	S	zinc finger protein	-	-	-	-	zf-C2H2,zf-C2H2_6,zf-met	KAG0728357.1	2e-105	tr|A0A3R7MQR3|A0A3R7MQR3_PENVA	6.5e-90	UniRef90_UPI000F65CAAD	3.2e-92	sp|Q9CWH1|ZBT8A_MOUSE	1.3e-07
PB.2160.1|LG24:24032091-24117439(+)|transcript/1044.p1	6669.EFX77651	9.7e-152	-	-	-	-	-	-	C2-set_2,I-set,Ig_3	XP_027227559.1	1.5e-233	tr|A0A2P2I5N8|A0A2P2I5N8_9CRUS	4e-196	UniRef90_UPI000F67DA30	5e-234	-	-
PB.2202.5|LG25:4861079-4863751(+)|transcript/10240.p1	6669.EFX76309	1.9e-50	L	G-protein coupled receptor activity. It is involved in the biological process described with	OPN4	GO:0000122,GO:0000323,GO:0000902,GO:0000904,GO:0001654,GO:0001745,GO:0001750,GO:0001751,GO:0001754,GO:0003008,GO:0003674,GO:0004888,GO:0004930,GO:0005488,GO:0005501,GO:0005502,GO:0005515,GO:0005575,GO:0005622,GO:0005623,GO:0005737,GO:0005764,GO:0005767,GO:0005768,GO:0005769,GO:0005770,GO:0005771,GO:0005773,GO:0005783,GO:0005790,GO:0005791,GO:0005886,GO:0005929,GO:0006355,GO:0006357,GO:0006996,GO:…	ko:K04255,ko:K13802	ko04745,map04745	7tm_1	MPC33972.1	8.3e-92	tr|A0A5B7EIH1|A0A5B7EIH1_PORTR	4.6e-92	UniRef90_A0A5B7EIH1	2.8e-92	sp|Q25157|OPSC1_HEMSA	4.5e-76
PB.2136.1|LG24:15302099-15306077(+)|transcript/7572.p1	136037.KDR15939	1.7e-169	A	pre-mRNA-splicing factor	SLU7	GO:0000245,GO:0000375,GO:0000377,GO:0000380,GO:0000386,GO:0000389,GO:0000398,GO:0003674,GO:0003676,GO:0003723,GO:0003824,GO:0005488,GO:0005575,GO:0005622,GO:0005623,GO:0005634,GO:0005654,GO:0005681,GO:0005737,GO:0005829,GO:0006139,GO:0006376,GO:0006396,GO:0006397,GO:0006403,GO:0006405,GO:0006406,GO:0006611,GO:0006725,GO:0006807,GO:0006810,GO:0006886,GO:0006913,GO:0006950,GO:0008104,GO:0008150,GO:…	ko:K12819	ko03040,map03040	Slu7	MPC08134.1	2.3e-223	tr|A0A0P4VTQ7|A0A0P4VTQ7_SCYOL	1.1e-259	UniRef90_A0A0P4VTQ7	6.6e-260	sp|Q5ZIG2|SLU7_CHICK	1.7e-153
PB.3499.2|LG4:12860933-12879189(-)|transcript/20.p1	6669.EFX85076	3.1e-06	-	-	-	GO:0000003,GO:0000070,GO:0000151,GO:0000152,GO:0000278,GO:0000280,GO:0000819,GO:0002009,GO:0002165,GO:0003002,GO:0003674,GO:0003682,GO:0005488,GO:0005515,GO:0005575,GO:0005622,GO:0005623,GO:0005634,GO:0005654,GO:0005694,GO:0005700,GO:0005813,GO:0005815,GO:0005856,GO:0006323,GO:0006325,GO:0006342,GO:0006355,GO:0006996,GO:0007049,GO:0007059,GO:0007076,GO:0007275,GO:0007389,GO:0007444,GO:0007472,GO:…	-	-	-	XP_037780808.1	1.4e-153	tr|A0A423TYY1|A0A423TYY1_PENVA	1.1e-113	UniRef90_UPI000F686E53	2.2e-146	-	-
PB.951.1|LG12:4452214-4457113(+)|transcript/8378.p1	-	-	-	-	-	-	-	-	-	-	-	-	-	-	-	-	-
PB.378.1|LG27:5493955-5501378(+)|transcript/2737.p1	136037.KDR23958	1.6e-46	S	ubiquitin-protein transferase activity	FBXW2	GO:0000209,GO:0003674,GO:0003824,GO:0004842,GO:0005575,GO:0005622,GO:0005623,GO:0005737,GO:0005829,GO:0006464,GO:0006508,GO:0006807,GO:0008150,GO:0008152,GO:0009987,GO:0016567,GO:0016740,GO:0019538,GO:0019787,GO:0032446,GO:0036211,GO:0043170,GO:0043412,GO:0043687,GO:0044237,GO:0044238,GO:0044260,GO:0044267,GO:0044424,GO:0044444,GO:0044464,GO:0070647,GO:0071704,GO:0140096,GO:1901564	ko:K10261	-	F-box-like,WD40	MPC13168.1	0	tr|A0A0P4WGB4|A0A0P4WGB4_SCYOL	0	UniRef90_A0A5B7CVH0	0	-	-
PB.3506.3|LG4:20421826-20425707(+)|transcript/8118.p1	6669.EFX66281	2.6e-14	S	Insect cuticle protein	-	GO:0003674,GO:0005198,GO:0005214,GO:0005575,GO:0005576,GO:0007275,GO:0008010,GO:0008150,GO:0031012,GO:0032501,GO:0032502,GO:0040003,GO:0042302,GO:0042335,GO:0044421,GO:0048856	-	-	Chitin_bind_4	ABB91677.1	2.6e-71	tr|Q2V6T8|Q2V6T8_CALSI	1.4e-71	UniRef90_Q2V6T8	8.7e-72	sp|P81577|CUPA3_CANPG	2.3e-26
PB.4079.1|LG7:35279056-35301732(-)|transcript/170.p1	6669.EFX71334	4.2e-133	C	Malate dehydrogenase	MDH1	GO:0000166,GO:0003674,GO:0003824,GO:0004470,GO:0005488,GO:0005575,GO:0005576,GO:0005615,GO:0005622,GO:0005623,GO:0005737,GO:0005739,GO:0005777,GO:0005829,GO:0005975,GO:0005996,GO:0006006,GO:0006082,GO:0006091,GO:0006094,GO:0006099,GO:0006101,GO:0006107,GO:0006108,GO:0006139,GO:0006725,GO:0006732,GO:0006733,GO:0006734,GO:0006753,GO:0006793,GO:0006796,GO:0006807,GO:0008150,GO:0008152,GO:0009058,GO:…	ko:K00025	ko00020,ko00270,ko00620,ko00630,ko00710,ko01100,ko01110,ko01120,ko01130,ko01200,ko04964,map00020,map00270,map00620,map00630,map00710,map01100,map01110,map01120,map01130,map01200,map04964	Ldh_1_C,Ldh_1_N	XP_037800096.1	4.9e-167	tr|A0A0P4WLG3|A0A0P4WLG3_SCYOL	1.1e-184	UniRef90_UPI0018A78BFB	1.7e-167	sp|Q3T145|MDHC_BOVIN	1.8e-128
PB.1859.2|LG21:2463931-2467895(+)|transcript/6818.p1	136037.KDR12598	2e-110	A	methyltransferase activity. It is involved in the biological process described with tRNA processing	FBL	GO:0000154,GO:0000494,GO:0001085,GO:0001091,GO:0001094,GO:0001098,GO:0001099,GO:0001510,GO:0001650,GO:0001651,GO:0001652,GO:0003674,GO:0003676,GO:0003723,GO:0003824,GO:0005488,GO:0005515,GO:0005575,GO:0005622,GO:0005623,GO:0005634,GO:0005654,GO:0005694,GO:0005730,GO:0005732,GO:0006139,GO:0006325,GO:0006364,GO:0006396,GO:0006403,GO:0006417,GO:0006464,GO:0006479,GO:0006725,GO:0006807,GO:0006996,GO:…	ko:K14563	ko03008,map03008	Fibrillarin	KAG0711657.1	8.2e-126	tr|A0A0P4VP94|A0A0P4VP94_SCYOL	2.3e-133	UniRef90_A0A0P4VP94	1.4e-133	sp|Q8I1F4|FBRL_DROER	7.6e-110
PB.273.1|000005-1:2250550-2266015(+)|transcript/1381.p1	136037.KDR14051	1.1e-88	G	Belongs to the type-B carboxylesterase lipase family	CES5A	GO:0003674,GO:0003824,GO:0004771,GO:0004806,GO:0005575,GO:0005576,GO:0005615,GO:0005622,GO:0005623,GO:0005737,GO:0005783,GO:0005788,GO:0005811,GO:0005829,GO:0006066,GO:0006082,GO:0006139,GO:0006163,GO:0006464,GO:0006486,GO:0006629,GO:0006631,GO:0006637,GO:0006638,GO:0006639,GO:0006690,GO:0006692,GO:0006693,GO:0006694,GO:0006695,GO:0006725,GO:0006732,GO:0006753,GO:0006790,GO:0006793,GO:0006796,GO:…	ko:K01044,ko:K01049,ko:K03927,ko:K15743	ko00564,ko00983,ko01100,ko04725,map00564,map00983,map01100,map04725	COesterase	ALO17573.1	0	tr|A0A3S5XFQ9|A0A3S5XFQ9_SCYPA	0	UniRef90_A0A3S5XFQ9	0	sp|B2D0J5|EST6_APIME	1.2e-74
PB.3698.1|LG42:13341198-13387782(+)|transcript/8380.p1	8364.ENSXETP00000054333	8.9e-30	S	Persulfide dioxygenase ETHE1	ETHE1	GO:0003674,GO:0003824,GO:0005488,GO:0005506,GO:0005575,GO:0005622,GO:0005623,GO:0005634,GO:0005654,GO:0005737,GO:0005739,GO:0005759,GO:0006518,GO:0006575,GO:0006749,GO:0006790,GO:0006807,GO:0008150,GO:0008152,GO:0009404,GO:0009987,GO:0016491,GO:0016701,GO:0016702,GO:0017144,GO:0019418,GO:0019748,GO:0031974,GO:0031981,GO:0034641,GO:0043167,GO:0043169,GO:0043226,GO:0043227,GO:0043229,GO:0043231,GO:…	ko:K17725	ko00920,map00920	Lactamase_B	QTJ02333.1	5.9e-43	tr|A0A0N7ZC78|A0A0N7ZC78_SCYOL	2.4e-65	UniRef90_A0A0N7ZC78	1.4e-65	sp|Q9DCM0|ETHE1_MOUSE	3.4e-29
PB.58.190|LG2:10465127-10467863(+)|transcript/3160.p1	7176.CPIJ009877-PA	1.5e-70	E	Hemocyanin, ig-like domain	-	-	-	-	Hemocyanin_C,Hemocyanin_M,Hemocyanin_N	AVM85977.1	4.3e-268	tr|A0A6J3WT23|A0A6J3WT23_CARMA	2.4e-268	UniRef90_A0A6J3WT23	1.5e-268	sp|Q6KF81|PHCY2_HOMAM	2.7e-160
PC.98.6|SPA_4|path0:2802-6711(+)|transcript/175.p1	-	-	-	-	-	-	-	-	-	XP_027235090.1	5.7e-99	tr|A0A5B7K4X4|A0A5B7K4X4_PORTR	2.1e-50	UniRef90_UPI000F66F12F	1.9e-99	-	-
PB.4234.1|LG8:37532886-37553592(-)|transcript/5715.p1	6500.XP_005110633.1	7.5e-19	F	heme binding	THAP4	GO:0000981,GO:0003674,GO:0003700,GO:0005488,GO:0005515,GO:0006355,GO:0006357,GO:0008150,GO:0009889,GO:0010468,GO:0010556,GO:0019219,GO:0019222,GO:0020037,GO:0031323,GO:0031326,GO:0042802,GO:0042803,GO:0046906,GO:0046983,GO:0048037,GO:0050789,GO:0050794,GO:0051171,GO:0051252,GO:0060255,GO:0065007,GO:0080090,GO:0097159,GO:0140110,GO:1901363,GO:1903506,GO:2000112,GO:2001141	-	-	DUF1794,ShK,THAP	XP_027238795.1	3.1e-98	tr|A0A3R7PEH6|A0A3R7PEH6_PENVA	1.7e-98	UniRef90_A0A3R7PEH6	1e-98	-	-
PB.272.1|000005-1:2216594-2240701(+)|transcript/2380.p1	69319.XP_008560682.1	2.8e-84	G	Carboxylesterase family	CES5A	GO:0003674,GO:0003824,GO:0004771,GO:0004806,GO:0005575,GO:0005576,GO:0005615,GO:0005622,GO:0005623,GO:0005737,GO:0005783,GO:0005788,GO:0005811,GO:0005829,GO:0006066,GO:0006082,GO:0006139,GO:0006163,GO:0006464,GO:0006486,GO:0006629,GO:0006631,GO:0006637,GO:0006638,GO:0006639,GO:0006690,GO:0006692,GO:0006693,GO:0006694,GO:0006695,GO:0006725,GO:0006732,GO:0006753,GO:0006790,GO:0006793,GO:0006796,GO:…	ko:K01044,ko:K01049,ko:K03927,ko:K15743	ko00564,ko00983,ko01100,ko04725,map00564,map00983,map01100,map04725	COesterase	ALO17573.1	7.6e-256	tr|A0A3S5XFQ9|A0A3S5XFQ9_SCYPA	4.3e-256	UniRef90_A0A3S5XFQ9	2.6e-256	sp|B2D0J5|EST6_APIME	1.5e-69
PB.4020.1|LG7:7832417-7839095(+)|transcript/8184.p1	7091.BGIBMGA001124-TA	1.5e-106	L	Endonuclease/Exonuclease/phosphatase family	APEX1	GO:0000228,GO:0000302,GO:0000723,GO:0000781,GO:0000784,GO:0001947,GO:0002009,GO:0002119,GO:0002164,GO:0003007,GO:0003008,GO:0003013,GO:0003015,GO:0003143,GO:0003674,GO:0003676,GO:0003677,GO:0003682,GO:0003684,GO:0003690,GO:0003691,GO:0003712,GO:0003713,GO:0003714,GO:0003824,GO:0003906,GO:0004518,GO:0004519,GO:0004520,GO:0004521,GO:0004523,GO:0004527,GO:0004528,GO:0004529,GO:0004536,GO:0004540,GO:…	ko:K10771,ko:K10772	ko03410,map03410	Exo_endo_phos	MPC10287.1	6.1e-138	tr|A0A5B7CL02|A0A5B7CL02_PORTR	3.4e-138	UniRef90_A0A5B7CL02	2e-138	sp|A0MTA1|APEX1_DANRE	7.4e-98
PB.3640.2|LG40:15586584-15588805(-)|transcript/8271.p1	6669.EFX89657	1.9e-206	Z	Belongs to the actin family	ACTB	GO:0000123,GO:0000278,GO:0000281,GO:0000910,GO:0003674,GO:0005198,GO:0005200,GO:0005575,GO:0005622,GO:0005623,GO:0005634,GO:0005654,GO:0005737,GO:0005856,GO:0005884,GO:0005886,GO:0005912,GO:0005924,GO:0005925,GO:0006325,GO:0006338,GO:0006464,GO:0006473,GO:0006475,GO:0006807,GO:0006996,GO:0007010,GO:0007015,GO:0007049,GO:0007275,GO:0007507,GO:0007517,GO:0007519,GO:0007528,GO:0008150,GO:0008152,GO:…	ko:K05692	ko04015,ko04145,ko04210,ko04390,ko04391,ko04510,ko04520,ko04530,ko04611,ko04670,ko04714,ko04745,ko04810,ko04919,ko04921,ko05100,ko05110,ko05130,ko05131,ko05132,ko05164,ko05205,ko05225,ko05410,ko05412,ko05414,ko05416,ko05418,map04015,map04145,map04210,map04390,map04391,map04510,map04520,map04530,map04611,map04670,map04714,map04745,map04810,map04919,map04921,map05100,map05110,map05130,map05131,map0…	Actin	KAG0722749.1	7.9e-214	tr|A0A423TUK0|A0A423TUK0_PENVA	5.4e-212	UniRef90_A0A3R7N8I3	9.2e-207	sp|P07837|ACT2_BOMMO	1e-207
PB.1676.1|LG19:9918765-9922289(-)|transcript/10802.p1	-	-	-	-	-	-	-	-	-	-	-	-	-	-	-	-	-
PB.2916.4|LG32:17219810-17223462(-)|transcript/8577.p1	-	-	-	-	-	-	-	-	-	MPC22184.1	3.5e-24	tr|A0A5B7DMA5|A0A5B7DMA5_PORTR	2e-24	UniRef90_A0A5B7DMA5	1.2e-24	-	-
PB.2948.2|LG32:24911202-24924077(+)|transcript/4855.p1	136037.KDR16002	2.4e-46	-	-	-	GO:0001885,GO:0002064,GO:0003158,GO:0005575,GO:0005623,GO:0005886,GO:0005887,GO:0007043,GO:0007275,GO:0007399,GO:0007424,GO:0008150,GO:0009888,GO:0009987,GO:0010001,GO:0016020,GO:0016021,GO:0016043,GO:0019991,GO:0021782,GO:0022008,GO:0022607,GO:0030154,GO:0030855,GO:0031224,GO:0031226,GO:0032501,GO:0032502,GO:0034329,GO:0034330,GO:0035150,GO:0035151,GO:0035152,GO:0035159,GO:0042063,GO:0043297,GO:…	-	-	DUF4728	MPC20485.1	1.3e-130	tr|A0A0P4WIS6|A0A0P4WIS6_SCYOL	7.2e-142	UniRef90_A0A5B7DHA8	4.5e-131	-	-
PB.3662.1|LG41:7620748-7627418(-)|transcript/1341.p1	-	-	-	-	-	-	-	-	-	-	-	-	-	-	-	-	-
PB.2782.1|LG30:7485270-7492117(+)|transcript/1065.p1	34740.HMEL014677-PA	4.9e-15	-	-	-	GO:0005575,GO:0005623,GO:0009986,GO:0044464	-	-	-	MPC08926.1	7.9e-67	tr|A0A5B7CKM9|A0A5B7CKM9_PORTR	4.4e-67	UniRef90_A0A5B7CKM9	2.7e-67	-	-
PB.2721.2|LG3:33532184-33570848(+)|transcript/1454.p1	136037.KDR23246	4.3e-233	Z	It is involved in the biological process described with microtubule-based movement	DYNC1I2	GO:0000003,GO:0000086,GO:0000226,GO:0000278,GO:0000775,GO:0000776,GO:0000922,GO:0001654,GO:0001754,GO:0002376,GO:0002478,GO:0002495,GO:0002504,GO:0003006,GO:0003674,GO:0003774,GO:0003777,GO:0003824,GO:0005488,GO:0005515,GO:0005575,GO:0005622,GO:0005623,GO:0005634,GO:0005694,GO:0005737,GO:0005768,GO:0005813,GO:0005815,GO:0005819,GO:0005829,GO:0005856,GO:0005868,GO:0005874,GO:0005875,GO:0005929,GO:…	ko:K10415	ko04145,ko04962,ko05132,map04145,map04962,map05132	Dynein_IC2,WD40	XP_037797945.1	0	tr|A0A0P4WQJ3|A0A0P4WQJ3_SCYOL	0	UniRef90_A0A0P4WIK6	0	sp|Q24246|DYIN_DROME	8.6e-205
PB.1575.1|LG18:13012675-13030319(-)|transcript/2849.p1	69319.XP_008545571.1	2.9e-95	Z	Regulator of Vps4 activity in the MVB pathway	IST1	GO:0000323,GO:0000910,GO:0001558,GO:0001775,GO:0002252,GO:0002263,GO:0002274,GO:0002275,GO:0002283,GO:0002366,GO:0002376,GO:0002443,GO:0002444,GO:0002446,GO:0003674,GO:0005488,GO:0005515,GO:0005575,GO:0005576,GO:0005615,GO:0005622,GO:0005623,GO:0005737,GO:0005764,GO:0005766,GO:0005768,GO:0005773,GO:0005775,GO:0005793,GO:0005813,GO:0005815,GO:0005829,GO:0005856,GO:0006810,GO:0006887,GO:0006955,GO:…	ko:K19476	ko04144,map04144	Ist1	MPC32991.1	7e-119	tr|A0A0P4WZ47|A0A0P4WZ47_SCYOL	2.1e-237	UniRef90_A0A0P4WZ47	1.2e-237	sp|Q3ZBV1|IST1_BOVIN	3.2e-78
PB.3309.2|LG37:13690885-13701234(+)|transcript/7048.p1	136037.KDR09953	1.2e-58	S	Uncharacterized conserved protein (DUF2358)	C6orf136	GO:0003674,GO:0005488,GO:0005515	-	-	DUF2358	XP_037800877.1	4.5e-83	tr|A0A423SEV4|A0A423SEV4_PENVA	9.5e-83	UniRef90_UPI0018A6FEAD	1.5e-83	-	-
PB.3905.3|LG49:12930493-12937168(-)|transcript/3828.p1	7668.SPU_008365-tr	2.8e-95	L	8-oxo-7,8-dihydroguanine DNA N-glycosylase activity	OGG1	GO:0000702,GO:0001101,GO:0002526,GO:0003674,GO:0003676,GO:0003677,GO:0003684,GO:0003824,GO:0003906,GO:0004518,GO:0004519,GO:0005488,GO:0005515,GO:0005575,GO:0005622,GO:0005623,GO:0005634,GO:0005654,GO:0005737,GO:0005739,GO:0006139,GO:0006220,GO:0006244,GO:0006259,GO:0006281,GO:0006282,GO:0006284,GO:0006285,GO:0006289,GO:0006304,GO:0006355,GO:0006725,GO:0006753,GO:0006793,GO:0006796,GO:0006807,GO:…	ko:K03660,ko:K20315	ko03410,map03410	HhH-GPD,OGG_N	XP_037776376.1	5.2e-127	tr|A0A0P4W234|A0A0P4W234_SCYOL	2.1e-202	UniRef90_A0A0P4W234	1.3e-202	sp|O70249|OGG1_RAT	7.8e-77
PB.2162.1|LG24:23226725-23232459(-)|transcript/9830.p1	-	-	-	-	-	-	-	-	-	-	-	-	-	-	-	-	-
PB.2730.4|LG3:34188533-34214071(-)|transcript/4111.p1	6669.EFX77131	2.7e-88	O	Belongs to the peptidase S1 family	CLIPD1	-	ko:K01315	ko04080,ko04610,ko05150,ko05164,map04080,map04610,map05150,map05164	Trypsin	ACI46638.1	8.7e-237	tr|C9WDX5|C9WDX5_PORTR	4.9e-237	UniRef90_C9WDX5	2.9e-237	sp|P21902|PCE_TACTR	6.9e-55
PB.58.104|LG2:10431859-10432980(+)|transcript/10086.p1	7176.CPIJ009877-PA	1.8e-06	E	Hemocyanin, ig-like domain	-	-	-	-	Hemocyanin_C,Hemocyanin_M,Hemocyanin_N	AST15995.1	4.1e-31	tr|A0A223G1B9|A0A223G1B9_SCYSE	2.3e-31	UniRef90_A0A223G1B9	1.4e-31	sp|Q6KF81|PHCY2_HOMAM	7.8e-21
PB.961.1|LG12:16276850-16289361(+)|transcript/5416.p1	69319.XP_008560682.1	9.8e-82	G	Carboxylesterase family	CES5A	GO:0003674,GO:0003824,GO:0004771,GO:0004806,GO:0005575,GO:0005576,GO:0005615,GO:0005622,GO:0005623,GO:0005737,GO:0005783,GO:0005788,GO:0005811,GO:0005829,GO:0006066,GO:0006082,GO:0006139,GO:0006163,GO:0006464,GO:0006486,GO:0006629,GO:0006631,GO:0006637,GO:0006638,GO:0006639,GO:0006690,GO:0006692,GO:0006693,GO:0006694,GO:0006695,GO:0006725,GO:0006732,GO:0006753,GO:0006790,GO:0006793,GO:0006796,GO:…	ko:K01044,ko:K01049,ko:K03927,ko:K15743	ko00564,ko00983,ko01100,ko04725,map00564,map00983,map01100,map04725	COesterase	ALO17575.1	2.8e-186	tr|A0A3S5WLH8|A0A3S5WLH8_SCYPA	1.5e-186	UniRef90_A0A0P4WIU0	1.2e-186	sp|D6WMZ8|ESTJ_TRICA	1.3e-70
PB.1254.4|LG14:15680672-15683595(+)|transcript/4106.p1	144197.XP_008290598.1	1.2e-114	T	Xylose isomerase-like	-	-	ko:K01805	ko00040,ko00051,ko01100,map00040,map00051,map01100	-	XP_027213952.1	2.7e-192	tr|A0A423TG74|A0A423TG74_PENVA	3.6e-191	UniRef90_A0A423TG74	2.2e-191	sp|Q9FKK7|XYLA_ARATH	1.4e-91
PB.2233.1|LG25:14289418-14301040(-)|transcript/5406.p1	181119.XP_005533388.1	7.2e-14	S	Melanoma-associated antigen G1-like	NDNL2	GO:0000003,GO:0000793,GO:0002576,GO:0003008,GO:0003014,GO:0003096,GO:0003674,GO:0005488,GO:0005515,GO:0005575,GO:0005576,GO:0005622,GO:0005623,GO:0005634,GO:0005654,GO:0005694,GO:0005730,GO:0005737,GO:0005829,GO:0006139,GO:0006259,GO:0006281,GO:0006355,GO:0006725,GO:0006807,GO:0006810,GO:0006811,GO:0006812,GO:0006814,GO:0006887,GO:0006950,GO:0006974,GO:0007275,GO:0007399,GO:0007406,GO:0007565,GO:…	-	-	MAGE	KAG0727245.1	8.8e-37	tr|A0A5B9G9B8|A0A5B9G9B8_PROCL	2.8e-24	UniRef90_A0A5B9G9B8	1.7e-24	-	-
PB.1375.1|LG15:34542886-34547208(+)|transcript/8697.p1	6669.EFX72994	5.1e-50	C	Subunit of the peripheral V1 complex of vacuolar ATPase essential for assembly or catalytic function. V-ATPase is responsible for acidifying a variety of intracellular compartments in eukaryotic cells	ATP6V1F	GO:0000041,GO:0000221,GO:0003674,GO:0003824,GO:0005215,GO:0005575,GO:0005622,GO:0005623,GO:0005737,GO:0005773,GO:0005774,GO:0005829,GO:0005886,GO:0006810,GO:0006811,GO:0006812,GO:0006826,GO:0007154,GO:0007165,GO:0007166,GO:0007167,GO:0007169,GO:0008104,GO:0008150,GO:0008286,GO:0008324,GO:0009719,GO:0009725,GO:0009987,GO:0010033,GO:0010243,GO:0015031,GO:0015075,GO:0015077,GO:0015078,GO:0015318,GO:…	ko:K02151	ko00190,ko01100,ko04145,ko04150,ko04721,ko04966,ko05110,ko05120,ko05323,map00190,map01100,map04145,map04150,map04721,map04966,map05110,map05120,map05323	ATP-synt_F	MPC14295.1	1.2e-60	tr|A0A5B7CZ12|A0A5B7CZ12_PORTR	6.8e-61	UniRef90_A0A5B7CZ12	4.1e-61	sp|Q1HQK8|VATF_AEDAE	2.9e-48
PB.1574.3|LG18:12593844-12595369(+)|transcript/10061.p1	7220.FBpp0134094	4.1e-09	S	chitin binding. It is involved in the biological process described with chitin metabolic process	-	GO:0003674,GO:0005488,GO:0005515	-	-	CBM_14	MPC75784.1	1.9e-71	tr|A0A0P4X0G8|A0A0P4X0G8_SCYOL	5.8e-78	UniRef90_A0A0P4X0G8	3.5e-78	-	-
PB.483.3|group321:874032-884869(-)|transcript/3696.p1	136037.KDR22703	1.6e-45	K	Belongs to the NAC-beta family	BTF3L4	GO:0000003,GO:0000578,GO:0001700,GO:0003002,GO:0003006,GO:0003674,GO:0005215,GO:0005488,GO:0005515,GO:0005575,GO:0005622,GO:0005623,GO:0005737,GO:0005739,GO:0005854,GO:0006403,GO:0006810,GO:0007028,GO:0007275,GO:0007276,GO:0007281,GO:0007292,GO:0007308,GO:0007309,GO:0007314,GO:0007315,GO:0007317,GO:0007318,GO:0007350,GO:0007351,GO:0007389,GO:0008104,GO:0008150,GO:0008298,GO:0008358,GO:0008565,GO:…	ko:K01527	ko04214,map04214	NAC	KAG0716216.1	2.2e-64	tr|A0A0P4W372|A0A0P4W372_SCYOL	4.1e-68	UniRef90_A0A0N7ZA13	2.1e-64	sp|Q6PC91|BT3L4_DANRE	2.7e-45
PB.1049.3|LG12:44929709-44955685(+)|transcript/6764.p1	126957.SMAR015631-PA	3.2e-49	U	May be involved in fusion of retrograde transport vesicles derived from an endocytic compartment with the Golgi complex	SFT2D2	GO:0005575,GO:0006810,GO:0008150,GO:0016020,GO:0016192,GO:0051179,GO:0051234	-	-	Got1	XP_037786712.1	3.3e-71	tr|A0A0N7ZBL7|A0A0N7ZBL7_SCYOL	2.6e-81	UniRef90_A0A0P4W0T7	2.5e-79	sp|Q5SSN7|SFT2A_MOUSE	2.4e-44
PB.419.3|LG27:23908388-23915559(-)|transcript/5623.p1	136037.KDR09230	3.5e-88	O	Belongs to the ubiquitin-conjugating enzyme family	UBE2G1	GO:0000209,GO:0003674,GO:0003824,GO:0004842,GO:0005488,GO:0005515,GO:0005575,GO:0005622,GO:0005623,GO:0005737,GO:0005829,GO:0006464,GO:0006508,GO:0006511,GO:0006807,GO:0008150,GO:0008152,GO:0009056,GO:0009057,GO:0009987,GO:0016567,GO:0016740,GO:0019538,GO:0019787,GO:0019899,GO:0019941,GO:0030163,GO:0031625,GO:0032446,GO:0036211,GO:0043170,GO:0043412,GO:0043632,GO:0044237,GO:0044238,GO:0044248,GO:…	ko:K02331,ko:K10575	ko04120,ko04141,ko05012,map04120,map04141,map05012	UQ_con	XP_037793575.1	4.2e-90	tr|A0A0P4WM43|A0A0P4WM43_SCYOL	7.7e-94	UniRef90_A0A0P4WM43	4.6e-94	sp|P62253|UB2G1_HUMAN	5.5e-81
PB.3530.2|LG4:30367449-30374915(-)|transcript/10693.p1	4530.OS04T0430150-00	3.7e-06	-	-	-	-	-	-	-	EDM03406.1	4e-09	tr|A0A3Q2GZA4|A0A3Q2GZA4_HORSE	4.5e-18	UniRef90_A0A3Q2GZA4	2.7e-18	-	-
PB.1834.1|LG20:29724828-29734058(+)|transcript/8137.p1	69319.XP_008559974.1	7.9e-67	T	SGS domain	SUGT1	GO:0000151,GO:0000226,GO:0000278,GO:0000775,GO:0000776,GO:0003674,GO:0005488,GO:0005515,GO:0005575,GO:0005622,GO:0005623,GO:0005694,GO:0005737,GO:0005813,GO:0005815,GO:0005829,GO:0005856,GO:0005886,GO:0006996,GO:0007010,GO:0007017,GO:0007049,GO:0007098,GO:0007163,GO:0007275,GO:0007399,GO:0007405,GO:0008150,GO:0008283,GO:0008356,GO:0009987,GO:0015630,GO:0016020,GO:0016043,GO:0017145,GO:0022008,GO:…	ko:K12795	ko04621,ko04626,map04621,map04626	CS,SGS,TPR_1,TPR_2	XP_027233499.1	2.7e-84	tr|A0A0N7ZCX6|A0A0N7ZCX6_SCYOL	1.6e-118	UniRef90_A0A0P4WUK9	9.7e-119	sp|Q2KIK0|SGT1_BOVIN	1.7e-61
PB.989.1|LG12:33761546-33783773(-)|transcript/530.p1	136037.KDR23012	1.4e-64	S	negative regulation of phosphatase activity	GPATCH2	GO:0005575,GO:0005622,GO:0005623,GO:0005634,GO:0005654,GO:0008150,GO:0009892,GO:0010563,GO:0010921,GO:0010923,GO:0016604,GO:0016607,GO:0019220,GO:0019222,GO:0031323,GO:0031324,GO:0031974,GO:0031981,GO:0035303,GO:0035305,GO:0043086,GO:0043226,GO:0043227,GO:0043229,GO:0043231,GO:0043233,GO:0044092,GO:0044422,GO:0044424,GO:0044428,GO:0044446,GO:0044451,GO:0044464,GO:0045936,GO:0048519,GO:0048523,GO:…	ko:K17569	-	G-patch	XP_037787239.1	1.5e-240	tr|A0A5B7DWB7|A0A5B7DWB7_PORTR	3.2e-176	UniRef90_UPI0018A6E86B	1.3e-238	sp|Q6PE65|GPT2L_MOUSE	1.2e-07
PB.3628.2|LG40:15482907-15485929(-)|transcript/8149.p1	61622.XP_010378728.1	4.2e-185	Z	actin, beta	ACTB	GO:0003674,GO:0005198,GO:0005200,GO:0005575,GO:0005622,GO:0005623,GO:0005634,GO:0005737,GO:0005856,GO:0005884,GO:0005886,GO:0005912,GO:0005924,GO:0005925,GO:0006996,GO:0007010,GO:0008150,GO:0009987,GO:0015629,GO:0016020,GO:0016043,GO:0030054,GO:0030055,GO:0032991,GO:0043226,GO:0043227,GO:0043228,GO:0043229,GO:0043231,GO:0043232,GO:0044422,GO:0044424,GO:0044430,GO:0044444,GO:0044446,GO:0044464,GO:…	ko:K05692	ko04015,ko04145,ko04210,ko04390,ko04391,ko04510,ko04520,ko04530,ko04611,ko04670,ko04714,ko04745,ko04810,ko04919,ko04921,ko05100,ko05110,ko05130,ko05131,ko05132,ko05164,ko05205,ko05225,ko05410,ko05412,ko05414,ko05416,ko05418,map04015,map04145,map04210,map04390,map04391,map04510,map04520,map04530,map04611,map04670,map04714,map04745,map04810,map04919,map04921,map05100,map05110,map05130,map05131,map0…	Actin	AFC88033.1	3e-184	tr|H9B3Y9|H9B3Y9_SCYPA	1.7e-184	UniRef90_A0A482LUC2	2.9e-184	sp|P30163|ACT2_ONCVO	1.8e-175
PB.3576.1|LG4:45553648-45565632(+)|transcript/5791.p1	9593.ENSGGOP00000001510	5.2e-109	H	Uroporphyrinogen decarboxylase	UROD	GO:0001889,GO:0003674,GO:0003824,GO:0004853,GO:0005488,GO:0005506,GO:0005575,GO:0005622,GO:0005623,GO:0005634,GO:0005654,GO:0005737,GO:0005829,GO:0006082,GO:0006725,GO:0006778,GO:0006779,GO:0006783,GO:0006807,GO:0007275,GO:0008150,GO:0008152,GO:0008198,GO:0009058,GO:0009636,GO:0009719,GO:0009725,GO:0009987,GO:0010033,GO:0010035,GO:0010038,GO:0010039,GO:0010243,GO:0014070,GO:0014075,GO:0016829,GO:…	ko:K01599	ko00860,ko01100,ko01110,map00860,map01100,map01110	URO-D	KAG0729754.1	2.1e-159	tr|A0A0P4WEY3|A0A0P4WEY3_SCYOL	2.7e-169	UniRef90_A0A0P4WEY3	1.7e-169	sp|P06132|DCUP_HUMAN	1.6e-110
PB.3916.1|LG49:14072134-14081997(+)|transcript/5906.p1	-	-	-	-	-	-	-	-	-	MPC85877.1	1e-71	tr|A0A5B7IWR5|A0A5B7IWR5_PORTR	5.6e-72	UniRef90_A0A5B7IWR5	3.3e-72	-	-
PB.1202.1|LG14:6841235-6846270(-)|transcript/5146.p1	136037.KDR22911	1.1e-137	O	assists the folding of proteins upon ATP hydrolysis	CCT8	GO:0000003,GO:0000323,GO:0001775,GO:0002199,GO:0002252,GO:0002263,GO:0002274,GO:0002275,GO:0002283,GO:0002366,GO:0002376,GO:0002443,GO:0002444,GO:0002446,GO:0003674,GO:0003824,GO:0005488,GO:0005515,GO:0005575,GO:0005576,GO:0005622,GO:0005623,GO:0005634,GO:0005654,GO:0005737,GO:0005764,GO:0005766,GO:0005773,GO:0005775,GO:0005813,GO:0005815,GO:0005829,GO:0005832,GO:0005856,GO:0005874,GO:0006457,GO:…	ko:K09500	-	Cpn60_TCP1	KAG0719053.1	4.9e-195	tr|A0A3R7QPD2|A0A3R7QPD2_PENVA	1.4e-183	UniRef90_A0A3R7QPD2	8.4e-184	sp|P42932|TCPQ_MOUSE	5.9e-131
PB.2932.1|LG32:20052549-20057831(+)|transcript/130.p1	7260.FBpp0245105	3.2e-20	DT	Cyclin-dependent kinase 2-associated protein	CDK2AP1	GO:0001701,GO:0001932,GO:0001934,GO:0003674,GO:0005488,GO:0005515,GO:0005575,GO:0005622,GO:0005623,GO:0005634,GO:0005654,GO:0005737,GO:0005829,GO:0005856,GO:0005874,GO:0006139,GO:0006259,GO:0006260,GO:0006261,GO:0006725,GO:0006807,GO:0007275,GO:0007346,GO:0008150,GO:0008152,GO:0009058,GO:0009059,GO:0009653,GO:0009790,GO:0009792,GO:0009893,GO:0009987,GO:0010171,GO:0010562,GO:0010564,GO:0010604,GO:…	-	-	CDK2AP	MPC27428.1	2.1e-68	tr|A0A0P4VZM0|A0A0P4VZM0_SCYOL	5.5e-79	UniRef90_A0A5B7E0X5	6.9e-69	sp|P49119|CDKA1_MESAU	1.3e-16
PB.1906.6|LG21:8952323-8963196(-)|transcript/6728.p1	-	-	-	-	-	-	-	-	-	KAG0719880.1	5e-52	tr|A0A423U987|A0A423U987_PENVA	9.9e-34	UniRef90_A0A423U987	6e-34	-	-
PB.1710.1|LG19:21119922-21121582(-)|transcript/6512.p1	-	-	-	-	-	-	-	-	-	-	-	-	-	-	-	-	-
PB.3772.1|LG44:5036718-5044908(-)|transcript/3734.p1	126957.SMAR009711-PA	6.6e-46	T	Regulator of G protein signalling domain	RGS3	GO:0000188,GO:0001932,GO:0001933,GO:0003674,GO:0005096,GO:0005488,GO:0005515,GO:0005575,GO:0005622,GO:0005623,GO:0005634,GO:0005654,GO:0005737,GO:0005829,GO:0005886,GO:0005938,GO:0006469,GO:0007154,GO:0007165,GO:0007186,GO:0008047,GO:0008150,GO:0008277,GO:0009892,GO:0009966,GO:0009968,GO:0009987,GO:0010563,GO:0010605,GO:0010646,GO:0010648,GO:0016020,GO:0019220,GO:0019222,GO:0023051,GO:0023052,GO:…	ko:K07524,ko:K16449	ko04360,map04360	C2,PDZ,RGS	KAG0726859.1	2.5e-94	tr|A0A0P4WAD0|A0A0P4WAD0_SCYOL	5.3e-102	UniRef90_A0A0P4WAD0	3.2e-102	sp|Q3S853|RGS2_PIG	9.1e-35
PB.58.73|LG2:10425995-10427157(+)|transcript/9406.p1	7176.CPIJ009877-PA	8.6e-33	E	Hemocyanin, ig-like domain	-	-	-	-	Hemocyanin_C,Hemocyanin_M,Hemocyanin_N	AST15995.1	9.9e-131	tr|A0A223G1B9|A0A223G1B9_SCYSE	5.5e-131	UniRef90_A0A223G1B9	3.3e-131	sp|Q6KF81|PHCY2_HOMAM	4.9e-76
PB.58.137|LG2:10451130-10467864(+)|transcript/2798.p1	7460.GB43738-PA	5.5e-49	E	Common central domain of tyrosinase	PPO3	GO:0002252,GO:0002376,GO:0003674,GO:0003824,GO:0004097,GO:0004497,GO:0004503,GO:0005575,GO:0005576,GO:0005615,GO:0006082,GO:0006520,GO:0006570,GO:0006582,GO:0006583,GO:0006584,GO:0006725,GO:0006807,GO:0006950,GO:0006952,GO:0006955,GO:0008150,GO:0008152,GO:0009058,GO:0009072,GO:0009605,GO:0009607,GO:0009617,GO:0009620,GO:0009712,GO:0009987,GO:0016491,GO:0016679,GO:0016682,GO:0016705,GO:0016716,GO:…	ko:K00505	ko00350,ko00950,ko00965,ko01100,ko01110,ko04916,map00350,map00950,map00965,map01100,map01110,map04916	Hemocyanin_C,Hemocyanin_M,Hemocyanin_N	ABB59714.1	9.7e-196	tr|A0A0P4WE98|A0A0P4WE98_SCYOL	9.2e-212	UniRef90_A0A0P4WE98	5.5e-212	sp|Q6KF81|PHCY2_HOMAM	1.4e-113
PB.2977.7|LG32:27511491-27542148(-)|transcript/457.p1	6669.EFX71611	1.3e-203	Z	Moesin ezrin radixin homolog	RDX	GO:0000003,GO:0000122,GO:0000226,GO:0000578,GO:0000785,GO:0000902,GO:0000904,GO:0001650,GO:0001654,GO:0001726,GO:0001738,GO:0001745,GO:0001751,GO:0001754,GO:0001771,GO:0001772,GO:0001775,GO:0001817,GO:0001818,GO:0001885,GO:0001931,GO:0001932,GO:0001933,GO:0001951,GO:0002009,GO:0002064,GO:0002119,GO:0002164,GO:0002165,GO:0002168,GO:0002376,GO:0002682,GO:0002683,GO:0002685,GO:0002791,GO:0002792,GO:…	ko:K05762,ko:K05763,ko:K08007	ko04530,ko04670,ko04810,ko04971,ko05130,ko05162,ko05205,ko05206,map04530,map04670,map04810,map04971,map05130,map05162,map05205,map05206	ERM,FERM_C,FERM_M,FERM_N	KAG0711727.1	1.1e-243	tr|A0A0P4W4C3|A0A0P4W4C3_SCYOL	4e-251	UniRef90_A0A0P4W4C3	2.4e-251	sp|P46150|MOEH_DROME	1.8e-192
PB.128.3|LG2:36295380-36314001(-)|transcript/2073.p1	6669.EFX84260	1.4e-99	T	It is involved in the biological process described with N-glycan processing	PRKCSH	GO:0001655,GO:0001701,GO:0001889,GO:0003674,GO:0003676,GO:0003723,GO:0005080,GO:0005488,GO:0005509,GO:0005515,GO:0005575,GO:0005622,GO:0005623,GO:0005737,GO:0005783,GO:0005788,GO:0006464,GO:0006491,GO:0006807,GO:0007154,GO:0007165,GO:0007275,GO:0007399,GO:0008150,GO:0008152,GO:0009100,GO:0009790,GO:0009792,GO:0009987,GO:0010721,GO:0010975,GO:0010977,GO:0012505,GO:0016043,GO:0017177,GO:0019538,GO:…	ko:K08288	ko04141,map04141	EF-hand_5,PRKCSH-like,PRKCSH_1	MPC09348.1	1.9e-230	tr|A0A0P4WPZ0|A0A0P4WPZ0_SCYOL	5.9e-245	UniRef90_A0A5B7CJK1	6.5e-231	sp|O08795|GLU2B_MOUSE	4.4e-72
PB.3250.1|LG35:22496268-22502050(-)|transcript/1048.p1	136037.KDR14967	2.5e-18	K	basic region leucin zipper	CEBPG	GO:0000976,GO:0000977,GO:0000978,GO:0000981,GO:0000982,GO:0000987,GO:0001012,GO:0001067,GO:0001077,GO:0001228,GO:0001775,GO:0001817,GO:0001819,GO:0001889,GO:0001906,GO:0001909,GO:0002228,GO:0002252,GO:0002262,GO:0002376,GO:0002443,GO:0002449,GO:0002520,GO:0002521,GO:0003674,GO:0003676,GO:0003677,GO:0003690,GO:0003700,GO:0005488,GO:0005515,GO:0005575,GO:0005622,GO:0005623,GO:0005634,GO:0005654,GO:…	ko:K10049	ko05152,map05152	bZIP_2	XP_027222278.1	1e-28	tr|A0A0P4WFU5|A0A0P4WFU5_SCYOL	1.8e-64	UniRef90_A0A0P4WFU5	1.1e-64	sp|Q3T0B9|CEBPG_BOVIN	1.7e-14
PB.2244.3|LG25:14371762-14374592(-)|transcript/7201.p1	13037.EHJ64632	4.3e-86	O	Ubiquitin-conjugating enzyme E2, catalytic domain homologues	UBE2G2	GO:0000209,GO:0003674,GO:0003824,GO:0004842,GO:0005488,GO:0005515,GO:0005575,GO:0005622,GO:0005623,GO:0005737,GO:0005783,GO:0005829,GO:0006464,GO:0006486,GO:0006487,GO:0006508,GO:0006511,GO:0006807,GO:0006950,GO:0008150,GO:0008152,GO:0009056,GO:0009057,GO:0009058,GO:0009059,GO:0009100,GO:0009101,GO:0009892,GO:0009894,GO:0009895,GO:0009987,GO:0010033,GO:0010243,GO:0010498,GO:0010605,GO:0012505,GO:…	ko:K04555	ko04120,ko04141,ko05012,map04120,map04141,map05012	UQ_con	ADF45344.1	2.4e-93	tr|A0A0P4WBL4|A0A0P4WBL4_SCYOL	1.6e-94	UniRef90_T1IP95	3.1e-85	sp|P60604|UB2G2_HUMAN	5.6e-81
PB.1415.1|LG16:16057085-16081562(-)|transcript/197.p1	7739.XP_002595879.1	0	G	glycoside hydrolase family 63	-	-	-	-	Glyco_hydro_63	XP_037790462.1	0	tr|A0A3R7QMM8|A0A3R7QMM8_PENVA	0	UniRef90_UPI0018A7E0C5	0	sp|Q04336|YM54_YEAST	2.5e-252
PB.2768.5|LG30:2715079-2717077(+)|transcript/4327.p1	-	-	-	-	-	-	-	-	-	-	-	-	-	-	-	-	-
PB.4098.1|LG8:9182400-9188026(-)|transcript/2220.p1	7245.FBpp0260801	5.9e-30	T	Bravo-like intracellular region	CHL1	GO:0000003,GO:0000132,GO:0000226,GO:0000278,GO:0000902,GO:0000904,GO:0001101,GO:0001501,GO:0001508,GO:0001525,GO:0001558,GO:0001568,GO:0001667,GO:0001764,GO:0001775,GO:0001871,GO:0001932,GO:0001944,GO:0002009,GO:0002020,GO:0002064,GO:0002165,GO:0002175,GO:0002252,GO:0002263,GO:0002274,GO:0002275,GO:0002283,GO:0002366,GO:0002376,GO:0002443,GO:0002444,GO:0002446,GO:0003007,GO:0003008,GO:0003381,GO:…	ko:K06550,ko:K06756,ko:K06757,ko:K06758,ko:K06760	ko04360,ko04514,map04360,map04514	Bravo_FIGEY,I-set,Ig_3,fn3,ig	KAG0694453.1	6.6e-99	tr|A0A5B7DVF8|A0A5B7DVF8_PORTR	5.7e-68	UniRef90_A0A5B7DVF8	3.5e-68	sp|Q810U4|NRCAM_MOUSE	1.1e-18
PB.852.2|LG11:20932052-20942692(+)|transcript/4187.p1	7217.FBpp0120080	1.5e-07	G	Chitin binding. It is involved in the biological process described with chitin metabolic process	-	GO:0003674,GO:0005198,GO:0005201,GO:0005575,GO:0005576,GO:0031012,GO:0044421	-	-	CBM_14	KAG0715345.1	2.3e-94	tr|A0A5B7HVQ9|A0A5B7HVQ9_PORTR	2e-76	UniRef90_A0A5B7HVQ9	1.2e-76	-	-
PB.582.1|LG1:17433994-17439895(+)|transcript/10107.p1	136037.KDR23022	1.5e-80	A	It is involved in the biological process described with mRNA	BCAS2	GO:0000375,GO:0000377,GO:0000398,GO:0000974,GO:0005575,GO:0005622,GO:0005623,GO:0005634,GO:0005654,GO:0005681,GO:0005684,GO:0005813,GO:0005815,GO:0005856,GO:0006139,GO:0006396,GO:0006397,GO:0006725,GO:0006807,GO:0008150,GO:0008152,GO:0008380,GO:0009987,GO:0010467,GO:0015630,GO:0016070,GO:0016071,GO:0016604,GO:0016607,GO:0031974,GO:0031981,GO:0032991,GO:0034641,GO:0043170,GO:0043226,GO:0043227,GO:…	ko:K12861	ko03040,map03040	BCAS2	MPC13629.1	3.8e-112	tr|A0A0P4WJX4|A0A0P4WJX4_SCYOL	1.1e-113	UniRef90_A0A5B7CW54	1.3e-112	sp|Q5RKQ0|SPF27_DANRE	8.9e-68
PB.3599.1|LG40:7744853-7752925(-)|transcript/6154.p1	34740.HMEL005570-PA	1.1e-114	E	Serine hydroxymethyltransferase	SHMT1	GO:0000900,GO:0001101,GO:0001505,GO:0003674,GO:0003676,GO:0003723,GO:0003729,GO:0003824,GO:0004372,GO:0004793,GO:0005488,GO:0005515,GO:0005575,GO:0005622,GO:0005623,GO:0005634,GO:0005737,GO:0005739,GO:0005829,GO:0006082,GO:0006139,GO:0006144,GO:0006220,GO:0006221,GO:0006231,GO:0006417,GO:0006520,GO:0006544,GO:0006545,GO:0006563,GO:0006564,GO:0006565,GO:0006575,GO:0006577,GO:0006578,GO:0006725,GO:…	ko:K00600	ko00260,ko00460,ko00630,ko00670,ko00680,ko01100,ko01110,ko01120,ko01130,ko01200,ko01230,ko01523,map00260,map00460,map00630,map00670,map00680,map01100,map01110,map01120,map01130,map01200,map01230,map01523	SHMT	KAG0720247.1	4.2e-152	tr|A0A0P4WDV7|A0A0P4WDV7_SCYOL	5.7e-175	UniRef90_A0A0P4WDV7	3.4e-175	sp|Q2F5L3|GLYC_BOMMO	1.9e-111
PB.2099.1|LG24:8333446-8336035(+)|transcript/8175.p1	6412.HelroP181826	1.8e-14	S	Replication protein	RPA3	GO:0000082,GO:0000228,GO:0000278,GO:0000723,GO:0000724,GO:0000725,GO:0000731,GO:0003674,GO:0003676,GO:0003677,GO:0003684,GO:0003697,GO:0005488,GO:0005575,GO:0005622,GO:0005623,GO:0005634,GO:0005654,GO:0005657,GO:0005662,GO:0005694,GO:0006139,GO:0006259,GO:0006260,GO:0006261,GO:0006281,GO:0006283,GO:0006284,GO:0006289,GO:0006293,GO:0006294,GO:0006296,GO:0006297,GO:0006298,GO:0006301,GO:0006302,GO:…	ko:K10740	ko03030,ko03420,ko03430,ko03440,ko03460,map03030,map03420,map03430,map03440,map03460	Rep_fac-A_3	KAG0714348.1	5.5e-36	tr|A0A3R7QFG2|A0A3R7QFG2_PENVA	2.7e-32	UniRef90_A0A3R7QFG2	1.6e-32	-	-
PB.3336.2|LG38:6488203-6512312(+)|transcript/5968.p1	7070.TC002315-PA	7.2e-62	K	binding. It is involved in the biological process described with regulation of transcription, DNA-templated	GATA3	GO:0000003,GO:0000122,GO:0000228,GO:0000785,GO:0000790,GO:0000902,GO:0000904,GO:0000976,GO:0000977,GO:0000978,GO:0000980,GO:0000981,GO:0000982,GO:0000987,GO:0001012,GO:0001046,GO:0001047,GO:0001067,GO:0001077,GO:0001078,GO:0001085,GO:0001158,GO:0001161,GO:0001162,GO:0001227,GO:0001228,GO:0001501,GO:0001654,GO:0001655,GO:0001656,GO:0001657,GO:0001701,GO:0001708,GO:0001709,GO:0001764,GO:0001775,GO:…	ko:K09182,ko:K17894,ko:K17895	ko04658,ko04659,map04658,map04659	GATA	XP_037776177.1	8.8e-202	tr|A0A3R7SUF3|A0A3R7SUF3_PENVA	1.9e-137	UniRef90_UPI000F674D86	7.3e-201	sp|P91623|GATAC_DROME	1.1e-60
PB.2607.2|LG3:1047121-1050703(-)|transcript/6039.p1	6669.EFX66481	5.3e-41	O	It is involved in the biological process described with proteolysis	-	-	-	-	Astacin	MPC14609.1	1.6e-126	tr|A0A5B7CZ30|A0A5B7CZ30_PORTR	8.7e-127	UniRef90_A0A5B7CZ30	5.3e-127	sp|P07584|ASTA_ASTAS	7.2e-78
PB.2531.4|LG29:3369784-3374995(+)|transcript/2826.p1	136037.KDR10948	7.5e-80	MW	Four repeated domains in the Fasciclin I family of proteins, present in many other contexts.	-	GO:0000902,GO:0000904,GO:0002682,GO:0002683,GO:0003674,GO:0005488,GO:0005515,GO:0007155,GO:0007275,GO:0007399,GO:0007409,GO:0008150,GO:0008285,GO:0009653,GO:0009987,GO:0016043,GO:0022008,GO:0022610,GO:0030030,GO:0030154,GO:0030182,GO:0030198,GO:0031175,GO:0032501,GO:0032502,GO:0032989,GO:0032990,GO:0035206,GO:0035207,GO:0042127,GO:0043062,GO:0048468,GO:0048519,GO:0048523,GO:0048666,GO:0048667,GO:…	ko:K19519	-	Fasciclin	MPC25591.1	1.5e-198	tr|A0A0P4W9M8|A0A0P4W9M8_SCYOL	2.5e-235	UniRef90_A0A0P4W9M8	1.5e-235	sp|Q15582|BGH3_HUMAN	4.5e-32
PB.2566.1|LG29:10466005-10467475(-)|transcript/9851.p1	-	-	-	-	-	-	-	-	-	-	-	-	-	-	-	-	-
PB.951.5|LG12:4452215-4457082(+)|transcript/8497.p1	-	-	-	-	-	-	-	-	-	-	-	-	-	-	-	-	-
PB.1404.1|LG16:13415228-13425648(-)|transcript/6859.p1	126957.SMAR004771-PA	1.4e-26	O	Prefoldin subunit	PFDN6	GO:0003674,GO:0005488,GO:0005515,GO:0005575,GO:0005622,GO:0005623,GO:0005634,GO:0005737,GO:0005829,GO:0006457,GO:0008150,GO:0009987,GO:0016043,GO:0016272,GO:0022607,GO:0032991,GO:0034622,GO:0043226,GO:0043227,GO:0043229,GO:0043231,GO:0043933,GO:0044085,GO:0044424,GO:0044444,GO:0044464,GO:0051082,GO:0051087,GO:0051131,GO:0065003,GO:0071840	ko:K04798	-	Prefoldin_2	MPC29379.1	2.1e-55	tr|A0A0P4WJD8|A0A0P4WJD8_SCYOL	2.8e-57	UniRef90_A0A5B7E7J2	7e-56	sp|Q5TJE6|PFD6_CANLF	1.5e-23
PB.2297.1|LG26:406808-409823(+)|transcript/10043.p1	7245.FBpp0261302	5.7e-45	Q	Oxidoreductase activity. It is involved in the biological process described with metabolic process	-	-	ko:K13370	ko00140,ko01100,map00140,map01100	adh_short_C2	KAG0713537.1	3.7e-85	tr|A0A5B7GFF6|A0A5B7GFF6_PORTR	5.1e-68	UniRef90_A0A5B7GFF6	3.1e-68	sp|P50171|DHB8_MOUSE	1.4e-38
PB.2581.1|LG29:20081789-20084266(-)|transcript/1995.p1	106582.XP_004569533.1	1.9e-39	S	Septin	-	-	-	-	AIG1,MMR_HSR1,Septin,fn3	MPC55012.1	2.4e-99	tr|A0A5B7G7W4|A0A5B7G7W4_PORTR	1.3e-99	UniRef90_A0A5B7G7W4	8e-100	-	-
PB.3206.1|LG35:7940764-7948207(-)|transcript/888.p1	-	-	-	-	-	-	-	-	-	XP_037791641.1	3.2e-18	tr|A0A0P4WC43|A0A0P4WC43_SCYOL	1.1e-270	UniRef90_A0A0P4W7Y0	3.3e-270	-	-
PB.161.2|LG2:43169059-43170656(-)|transcript/11453.p1	-	-	-	-	-	-	-	-	-	-	-	-	-	-	-	-	-
PB.3193.6|LG35:6684637-6691110(-)|transcript/1287.p1	136037.KDR21568	1.9e-243	A	Binds the poly(A) tail of mRNA	PABPC4	GO:0000003,GO:0000226,GO:0000278,GO:0000280,GO:0000375,GO:0000377,GO:0000398,GO:0000910,GO:0000932,GO:0002119,GO:0002164,GO:0003002,GO:0003006,GO:0003674,GO:0003676,GO:0003723,GO:0003727,GO:0003729,GO:0003730,GO:0005488,GO:0005515,GO:0005575,GO:0005622,GO:0005623,GO:0005634,GO:0005737,GO:0005829,GO:0005844,GO:0006139,GO:0006396,GO:0006397,GO:0006401,GO:0006412,GO:0006417,GO:0006518,GO:0006725,GO:…	ko:K13126	ko03013,ko03015,ko03018,map03013,map03015,map03018	PABP,RRM_1	AYA22653.1	0	tr|A0A0P4WRL4|A0A0P4WRL4_SCYOL	0	UniRef90_A0A5B7FKU9	4.8e-304	sp|F1QB54|PABPA_DANRE	8.7e-215
PB.3524.5|LG4:28605540-28618670(+)|transcript/3310.p1	-	-	-	-	-	-	-	-	-	MPC16770.1	1.8e-23	tr|A0A5B7D675|A0A5B7D675_PORTR	1e-23	UniRef90_A0A5B7D675	6.2e-24	-	-
PB.1598.4|LG18:23669541-23677807(+)|transcript/6827.p1	6669.EFX70226	1.4e-108	Z	Functions as component of the Arp2 3 complex which is involved in regulation of actin polymerization and together with an activating nucleation-promoting factor (NPF) mediates the formation of branched actin networks	ARPC1A	GO:0000902,GO:0000904,GO:0001654,GO:0001700,GO:0001745,GO:0002252,GO:0002253,GO:0002376,GO:0002429,GO:0002431,GO:0002433,GO:0002682,GO:0002684,GO:0002757,GO:0002764,GO:0002768,GO:0003674,GO:0003779,GO:0005198,GO:0005200,GO:0005488,GO:0005515,GO:0005575,GO:0005622,GO:0005623,GO:0005737,GO:0005829,GO:0005856,GO:0005885,GO:0005886,GO:0006810,GO:0006886,GO:0006897,GO:0006909,GO:0006996,GO:0007010,GO:…	ko:K05757	ko04144,ko04666,ko04810,ko05100,ko05130,ko05131,ko05132,map04144,map04666,map04810,map05100,map05130,map05131,map05132	WD40	KAG0714611.1	2.6e-156	tr|A0A0P4WLJ6|A0A0P4WLJ6_SCYOL	4.2e-164	UniRef90_A0A3R7N738	3.1e-154	sp|A0A1L8EXB5|AR1AB_XENLA	7.2e-105
PB.58.19|LG2:10418246-10420993(+)|transcript/4571.p1	61622.XP_010383018.1	5e-125	S	Hemocyanin, copper containing domain	-	-	-	-	Hemocyanin_C,Hemocyanin_M,Hemocyanin_N	ABB59714.1	5e-275	tr|Q283K8|Q283K8_METMG	2.8e-275	UniRef90_Q283K8	1.7e-275	sp|Q6KF81|PHCY2_HOMAM	1.6e-158
PB.2434.5|LG28:214636-216816(-)|transcript/9699.p1	-	-	-	-	-	-	-	-	-	-	-	tr|A0A182MHF3|A0A182MHF3_9DIPT	8.2e-12	UniRef90_A0A182MHF3	4.9e-12	-	-
PB.1408.1|LG16:14018038-14021643(-)|transcript/5050.p1	103372.F4WNH5	2.6e-57	O	Thioredoxin	TXNDC5	GO:0000323,GO:0001775,GO:0002252,GO:0002263,GO:0002274,GO:0002275,GO:0002283,GO:0002366,GO:0002376,GO:0002443,GO:0002444,GO:0002446,GO:0003674,GO:0003756,GO:0003824,GO:0005575,GO:0005576,GO:0005622,GO:0005623,GO:0005737,GO:0005764,GO:0005766,GO:0005773,GO:0005775,GO:0005783,GO:0005788,GO:0006457,GO:0006810,GO:0006887,GO:0006897,GO:0006909,GO:0006950,GO:0006955,GO:0008150,GO:0009987,GO:0010941,GO:…	ko:K13984	ko04141,map04141	Thioredoxin	KAG0724573.1	4.9e-81	tr|A0A0P4WIM3|A0A0P4WIM3_SCYOL	2.2e-99	UniRef90_A0A0P4WIM3	1.3e-99	sp|Q9VYV3|TXND5_DROME	2e-41
PB.2885.4|LG31:17095781-17106062(-)|transcript/2169.p1	6669.EFX84177	1.1e-94	T	Epidermal growth factor-like domain.	-	-	-	-	-	XP_027234460.1	3.1e-159	tr|A0A3R7QAR9|A0A3R7QAR9_PENVA	1.8e-159	UniRef90_A0A3R7QAR9	1.1e-159	-	-
PB.1747.1|LG19:30218289-30220966(-)|transcript/9869.p1	136037.KDR16313	8e-48	S	Tim17/Tim22/Tim23/Pmp24 family	TIMMDC1	GO:0005575,GO:0005622,GO:0005623,GO:0005634,GO:0005654,GO:0005737,GO:0005739,GO:0005740,GO:0005743,GO:0006996,GO:0007005,GO:0007275,GO:0008150,GO:0009987,GO:0010257,GO:0016020,GO:0016043,GO:0019866,GO:0022607,GO:0031090,GO:0031966,GO:0031967,GO:0031974,GO:0031975,GO:0031981,GO:0032501,GO:0032502,GO:0032981,GO:0033108,GO:0034622,GO:0043226,GO:0043227,GO:0043229,GO:0043231,GO:0043233,GO:0043933,GO:…	-	-	Tim17	MPC23252.1	3.6e-134	tr|A0A5B7DNQ9|A0A5B7DNQ9_PORTR	2e-134	UniRef90_A0A5B7DNQ9	1.2e-134	-	-
PB.2153.5|LG24:22562199-22575614(-)|transcript/6445.p1	-	-	-	-	-	-	-	-	-	KAG0726035.1	1.9e-33	-	-	UniRef90_UPI0018A73AF7	1.1e-07	-	-
PB.3628.3|LG40:15482907-15485929(-)|transcript/8219.p1	4530.OS03T0718150-00	6.1e-46	-	-	-	-	-	-	-	TGZ37707.1	8.4e-97	tr|A0A1J3DXI2|A0A1J3DXI2_NOCCA	1.1e-111	UniRef90_A0A1J3DXI2	6.9e-112	-	-
PB.3161.3|LG35:3736591-3744279(-)|transcript/1293.p1	-	-	-	-	-	-	-	-	-	MPC11993.1	1.6e-185	tr|A0A0P4W7I2|A0A0P4W7I2_SCYOL	1.3e-256	UniRef90_A0A0P4W7I2	7.8e-257	-	-
PB.2139.3|LG24:19025813-19031895(-)|transcript/2347.p1	7425.NV10584-PA	3.1e-185	EO	Peptidase family M1 domain	-	GO:0003674,GO:0003824,GO:0004177,GO:0005488,GO:0005575,GO:0005622,GO:0005623,GO:0005737,GO:0006508,GO:0006518,GO:0006807,GO:0008150,GO:0008152,GO:0008233,GO:0008235,GO:0008237,GO:0008238,GO:0008270,GO:0009056,GO:0009987,GO:0016787,GO:0019538,GO:0033218,GO:0034641,GO:0042277,GO:0043167,GO:0043169,GO:0043170,GO:0043171,GO:0043603,GO:0044237,GO:0044238,GO:0044248,GO:0044424,GO:0044464,GO:0046872,GO:…	ko:K11140	ko00480,ko01100,ko04614,ko04640,map00480,map01100,map04614,map04640	ERAP1_C,Peptidase_M1	XP_027225483.1	1.9e-252	tr|A0A423ST31|A0A423ST31_PENVA	3.5e-240	UniRef90_A0A423ST31	2.1e-240	sp|P15684|AMPN_RAT	3.2e-145
PB.925.1|LG11:41250642-41264362(-)|transcript/4527.p1	159749.K0T1I2	1.5e-84	F	MafB19-like deaminase	-	-	ko:K01493	ko00240,ko01100,map00240,map01100	dCMP_cyt_deam_1	XP_037785748.1	5.9e-135	tr|A0A0P4WGY5|A0A0P4WGY5_SCYOL	4.1e-226	UniRef90_A0A0P4WGY5	2.5e-226	sp|Q8K2D6|DCTD_MOUSE	6.4e-59
PB.3648.4|LG40:16428499-16437270(-)|transcript/5195.p1	136037.KDR09518	1.5e-40	A	zinc finger	-	-	ko:K12896,ko:K12897	ko03040,ko05168,map03040,map05168	RRM_1,zf-CCHC	MPC10096.1	4.7e-91	tr|A0A0P4W8K2|A0A0P4W8K2_SCYOL	3.7e-93	UniRef90_A0A5B7CNZ7	1.6e-91	sp|Q3T106|SRSF7_BOVIN	2.7e-16
PB.1306.2|LG15:8653931-8659897(+)|transcript/8742.p1	6669.EFX80631	1.2e-63	O	metallocarboxypeptidase activity. It is involved in the biological process described with proteolysis	-	GO:0003674,GO:0003824,GO:0004180,GO:0004181,GO:0005575,GO:0005576,GO:0005615,GO:0006508,GO:0006807,GO:0008150,GO:0008152,GO:0008233,GO:0008235,GO:0008237,GO:0008238,GO:0016787,GO:0019538,GO:0043170,GO:0044238,GO:0044421,GO:0070011,GO:0071704,GO:0140096,GO:1901564	ko:K01290,ko:K01298,ko:K08781,ko:K08782	ko04972,ko04974,map04972,map04974	Peptidase_M14,Propep_M14	PYZ99324.1	4.5e-91	tr|A0A323TLD5|A0A323TLD5_9GAMM	2.5e-91	UniRef90_A0A323TLD5	1.5e-91	sp|P04069|CBPB_ASTAS	9.2e-59
PB.62.13|LG2:10510877-10513545(+)|transcript/2833.p1	61622.XP_010383018.1	9.4e-146	S	Hemocyanin, copper containing domain	-	-	-	-	Hemocyanin_C,Hemocyanin_M,Hemocyanin_N	AST15995.1	2.8e-175	tr|A0A223G1B9|A0A223G1B9_SCYSE	1.6e-175	UniRef90_A0A223G1B9	9.5e-176	sp|Q6KF81|PHCY2_HOMAM	2.7e-84
PB.716.1|LG10:8414530-8421119(+)|transcript/9069.p1	126957.SMAR000588-PA	2e-23	S	Tetraspanin family	-	GO:0005575,GO:0005623,GO:0005886,GO:0005887,GO:0007154,GO:0007165,GO:0007166,GO:0008150,GO:0009987,GO:0016020,GO:0016021,GO:0023052,GO:0031224,GO:0031226,GO:0044425,GO:0044459,GO:0044464,GO:0050789,GO:0050794,GO:0050896,GO:0051716,GO:0065007,GO:0071944	ko:K06497	ko04142,ko05205,map04142,map05205	Tetraspannin	AEN94569.1	1.9e-128	tr|V9I2Y4|V9I2Y4_SCYPA	1.1e-128	UniRef90_A0A0P4WIL5	1e-126	sp|Q61451|CD53_MOUSE	3e-19
PB.2811.1|LG30:23461085-23463405(+)|transcript/2766.p1	-	-	-	-	-	-	-	-	-	-	-	-	-	-	-	-	-
PB.58.125|LG2:10442421-10445124(+)|transcript/2846.p1	7176.CPIJ009877-PA	2.9e-79	E	Hemocyanin, ig-like domain	-	-	-	-	Hemocyanin_C,Hemocyanin_M,Hemocyanin_N	AVM85977.1	0	tr|A0A6J3WT23|A0A6J3WT23_CARMA	0	UniRef90_A0A6J3WT23	0	sp|Q6KF81|PHCY2_HOMAM	7.1e-190
PB.500.1|group473:217875-218998(-)|transcript/10028.p1	132113.XP_003486522.1	9.1e-32	A	SART-1 family	SART1	GO:0000375,GO:0000377,GO:0000387,GO:0000398,GO:0000481,GO:0002682,GO:0002684,GO:0002694,GO:0002696,GO:0003674,GO:0003676,GO:0003723,GO:0005488,GO:0005575,GO:0005622,GO:0005623,GO:0005634,GO:0005654,GO:0005681,GO:0005684,GO:0005737,GO:0005794,GO:0005829,GO:0006139,GO:0006364,GO:0006396,GO:0006397,GO:0006725,GO:0006807,GO:0008150,GO:0008152,GO:0008380,GO:0009893,GO:0009987,GO:0010467,GO:0010468,GO:…	ko:K01301,ko:K11984	ko03040,map03040	SART-1	KAG0695209.1	6.1e-53	tr|A0A3R7STH5|A0A3R7STH5_PENVA	3.8e-52	UniRef90_UPI0018A79A59	2.3e-52	sp|O43290|SNUT1_HUMAN	8.6e-30
PB.3778.1|LG45:6478904-6486661(+)|transcript/1431.p1	30611.ENSOGAP00000005947	5.7e-39	S	Mpv17 / PMP22 family	PXMP2	GO:0003674,GO:0005215,GO:0005575,GO:0005622,GO:0005623,GO:0005737,GO:0005777,GO:0005778,GO:0005779,GO:0006810,GO:0006811,GO:0006820,GO:0008150,GO:0015267,GO:0015711,GO:0015849,GO:0016020,GO:0016021,GO:0022803,GO:0022857,GO:0031090,GO:0031224,GO:0031231,GO:0031300,GO:0031301,GO:0031903,GO:0032991,GO:0042579,GO:0043226,GO:0043227,GO:0043229,GO:0043231,GO:0044422,GO:0044424,GO:0044425,GO:0044438,GO:…	ko:K13347	ko04146,map04146	Mpv17_PMP22	KAG0716489.1	1.6e-74	tr|A0A0P4WKL9|A0A0P4WKL9_SCYOL	7.5e-98	UniRef90_A0A0P4WKL9	4.5e-98	sp|Q07066|PXMP2_RAT	4.6e-36
PB.890.17|LG11:34467890-34471100(+)|transcript/2967.p1	136037.KDR21642	1.3e-146	S	Larval serum protein	-	GO:0000902,GO:0000904,GO:0005575,GO:0005576,GO:0005615,GO:0005616,GO:0006928,GO:0006935,GO:0007275,GO:0007399,GO:0007409,GO:0007411,GO:0008037,GO:0008038,GO:0008039,GO:0008045,GO:0008150,GO:0009605,GO:0009653,GO:0009987,GO:0016043,GO:0016201,GO:0022008,GO:0030030,GO:0030154,GO:0030182,GO:0031175,GO:0032501,GO:0032502,GO:0032989,GO:0032990,GO:0032991,GO:0040011,GO:0042221,GO:0042330,GO:0044421,GO:…	-	-	Hemocyanin_C,Hemocyanin_M,Hemocyanin_N	AAW57891.1	0	tr|Q5G2A6|Q5G2A6_METMG	0	UniRef90_Q5G2A6	0	sp|P84293|HCY2_CARAE	1.2e-280
PB.563.2|LG1:15203734-15212057(+)|transcript/6892.p1	43151.ADAC002654-PA	2.9e-73	TV	Etoposide-induced protein 2.4 (EI24)	EI24	GO:0001558,GO:0003008,GO:0005575,GO:0005622,GO:0005623,GO:0005737,GO:0005783,GO:0005794,GO:0005829,GO:0006914,GO:0006915,GO:0006950,GO:0006974,GO:0007154,GO:0007165,GO:0008150,GO:0008152,GO:0008219,GO:0008630,GO:0009056,GO:0009314,GO:0009411,GO:0009416,GO:0009628,GO:0009892,GO:0009894,GO:0009895,GO:0009966,GO:0009967,GO:0009987,GO:0010225,GO:0010506,GO:0010507,GO:0010639,GO:0010646,GO:0010647,GO:…	ko:K10134	ko04115,map04115	EI24	MPC17306.1	3.3e-158	tr|A0A0P4WA67|A0A0P4WA67_SCYOL	9.1e-174	UniRef90_A0A0P4WNY3	1.6e-170	sp|O14681|EI24_HUMAN	3e-57
PB.3155.5|LG35:3407522-3411278(-)|transcript/9492.p1	121225.PHUM548270-PA	1.1e-34	U	Translocon-associated protein, delta subunit precursor (TRAP-delta)	SSR4	GO:0003674,GO:0005488,GO:0005515,GO:0005575,GO:0005622,GO:0005623,GO:0005737,GO:0005783,GO:0005784,GO:0005789,GO:0005791,GO:0012505,GO:0016020,GO:0030867,GO:0031090,GO:0031984,GO:0032991,GO:0042175,GO:0043226,GO:0043227,GO:0043229,GO:0043231,GO:0044422,GO:0044424,GO:0044425,GO:0044432,GO:0044444,GO:0044446,GO:0044464,GO:0071256,GO:0098588,GO:0098796,GO:0098827	ko:K04571	ko04141,map04141	TRAP-delta	KAG0726578.1	3.5e-79	tr|A0A0P4WBS0|A0A0P4WBS0_SCYOL	4.4e-84	UniRef90_F5A6C1	1.3e-75	-	-
PB.1771.1|LG20:877793-886490(-)|transcript/9451.p1	7739.XP_002603507.1	3.1e-122	S	S-formylglutathione hydrolase activity	ESD	GO:0003674,GO:0003824,GO:0005488,GO:0005515,GO:0005575,GO:0005622,GO:0005623,GO:0005737,GO:0005783,GO:0005788,GO:0006790,GO:0006807,GO:0008150,GO:0008152,GO:0009058,GO:0009987,GO:0012505,GO:0016787,GO:0016788,GO:0016790,GO:0018738,GO:0031974,GO:0042802,GO:0043226,GO:0043227,GO:0043229,GO:0043231,GO:0043233,GO:0044237,GO:0044249,GO:0044272,GO:0044422,GO:0044424,GO:0044432,GO:0044444,GO:0044446,GO:…	ko:K01070	ko00680,ko01120,ko01200,map00680,map01120,map01200	Esterase	XP_027217817.1	1.4e-144	tr|A0A0P4W3N4|A0A0P4W3N4_SCYOL	3.1e-181	UniRef90_A0A0P4W3N4	1.9e-181	sp|P10768|ESTD_HUMAN	2e-113
PB.1050.1|LG12:44754254-44765522(-)|transcript/5615.p1	6669.EFX89772	1.9e-54	S	Kazal type serine protease inhibitors	FSTL1	GO:0003674,GO:0005488,GO:0005539,GO:0005575,GO:0005576,GO:0005622,GO:0005623,GO:0005737,GO:0005783,GO:0005788,GO:0006355,GO:0006357,GO:0006464,GO:0006807,GO:0006950,GO:0007154,GO:0007165,GO:0007166,GO:0007167,GO:0007178,GO:0008150,GO:0008152,GO:0008201,GO:0009605,GO:0009719,GO:0009889,GO:0009987,GO:0009991,GO:0010033,GO:0010468,GO:0010556,GO:0012505,GO:0019219,GO:0019222,GO:0019538,GO:0023052,GO:…	-	-	FOLN,Kazal_2	XP_037804180.1	4.7e-107	tr|A0A3R7MJU2|A0A3R7MJU2_PENVA	2.7e-88	UniRef90_UPI0018A7AB75	1.6e-107	sp|P31696|AGRIN_CHICK	1e-12
PB.1201.2|LG14:6825966-6833677(-)|transcript/4812.p1	13037.EHJ72366	2.5e-213	CE	Aconitase family (aconitate hydratase)	ACO2	GO:0001889,GO:0003674,GO:0003824,GO:0003994,GO:0005488,GO:0005506,GO:0005575,GO:0005622,GO:0005623,GO:0005737,GO:0005739,GO:0005759,GO:0006082,GO:0006091,GO:0006099,GO:0006101,GO:0006102,GO:0006950,GO:0007275,GO:0008150,GO:0008152,GO:0008198,GO:0009060,GO:0009987,GO:0015980,GO:0016829,GO:0016835,GO:0016836,GO:0016999,GO:0017144,GO:0019752,GO:0031974,GO:0032501,GO:0032502,GO:0035900,GO:0043167,GO:…	ko:K01681	ko00020,ko00630,ko00720,ko01100,ko01110,ko01120,ko01130,ko01200,ko01210,ko01230,map00020,map00630,map00720,map01100,map01110,map01120,map01130,map01200,map01210,map01230	Aconitase,Aconitase_C	XP_037783288.1	5.2e-236	tr|A0A5N5SP73|A0A5N5SP73_9CRUS	7.1e-219	UniRef90_UPI000F6696BC	1.5e-235	sp|P16276|ACON_PIG	6.9e-195
PB.4027.2|LG7:12598375-12615921(-)|transcript/288.p1	136037.KDR13890	9.7e-145	S	PWWP domain	ZMYND11	GO:0000122,GO:0000976,GO:0000977,GO:0001012,GO:0001067,GO:0001932,GO:0001933,GO:0002252,GO:0002376,GO:0003674,GO:0003676,GO:0003677,GO:0003682,GO:0003690,GO:0003712,GO:0003714,GO:0005102,GO:0005488,GO:0005515,GO:0005575,GO:0005622,GO:0005623,GO:0005634,GO:0005654,GO:0006355,GO:0006357,GO:0006950,GO:0006952,GO:0007275,GO:0007568,GO:0008150,GO:0008270,GO:0008283,GO:0008340,GO:0009605,GO:0009607,GO:…	-	-	Bromodomain,PWWP,zf-MYND	XP_027215378.1	1.4e-277	tr|A0A5B7EG35|A0A5B7EG35_PORTR	1.7e-264	UniRef90_A0A5B7EG35	1e-264	sp|Q15326|ZMY11_HUMAN	2.9e-96
PB.1795.1|LG20:10144109-10153651(-)|transcript/7380.p1	6669.EFX90456	2.6e-34	M	negative regulation of lipoprotein oxidation	-	-	ko:K03098	-	Lipocalin	MPC19037.1	2.3e-124	tr|A0A0P4WAY8|A0A0P4WAY8_SCYOL	6.6e-129	UniRef90_A0A5B7DCU0	7.8e-125	-	-
PB.2510.1|LG28:28859153-28861009(+)|transcript/10293.p1	176946.XP_007441702.1	9.4e-05	TV	asialoglycoprotein receptor activity	ASGR1	GO:0002218,GO:0002220,GO:0002223,GO:0002246,GO:0002248,GO:0002253,GO:0002376,GO:0002429,GO:0002682,GO:0002684,GO:0002757,GO:0002758,GO:0002764,GO:0002768,GO:0003674,GO:0004873,GO:0005488,GO:0005515,GO:0005575,GO:0005623,GO:0005886,GO:0005887,GO:0006464,GO:0006486,GO:0006487,GO:0006807,GO:0006810,GO:0006897,GO:0006898,GO:0006950,GO:0006952,GO:0006954,GO:0007154,GO:0007165,GO:0007166,GO:0008150,GO:…	ko:K06721,ko:K10063	ko04918,map04918	Lectin_C,Lectin_N	MPC07992.1	5.8e-56	tr|A0A5B7CEF3|A0A5B7CEF3_PORTR	3.3e-56	UniRef90_A0A5B7CEF3	2e-56	-	-
PB.4130.1|LG8:12099574-12101882(-)|transcript/9441.p1	136037.KDR12828	3.6e-58	Z	Calcium ion binding	MYL9	GO:0000003,GO:0000278,GO:0000281,GO:0000902,GO:0000904,GO:0000910,GO:0001667,GO:0001700,GO:0001725,GO:0001736,GO:0001738,GO:0001894,GO:0002009,GO:0002064,GO:0002065,GO:0002066,GO:0002165,GO:0002682,GO:0003002,GO:0003006,GO:0003008,GO:0003012,GO:0003381,GO:0003382,GO:0003383,GO:0003384,GO:0003674,GO:0005198,GO:0005488,GO:0005515,GO:0005575,GO:0005576,GO:0005622,GO:0005623,GO:0005737,GO:0005819,GO:…	ko:K12755,ko:K12757	ko04022,ko04024,ko04270,ko04510,ko04530,ko04611,ko04670,ko04810,ko04921,map04022,map04024,map04270,map04510,map04530,map04611,map04670,map04810,map04921	EF-hand_1,EF-hand_6,EF-hand_7,EF-hand_8	ACY66440.1	9.1e-63	tr|A0A0P4VVS3|A0A0P4VVS3_SCYOL	1.7e-63	UniRef90_A0A5B7DIP8	1.7e-58	sp|P40423|SQH_DROME	5.2e-57
PB.348.6|LG22:27476784-27483829(-)|transcript/4634.p1	7425.NV13832-PA	2.2e-42	S	Ulp1 protease family, C-terminal catalytic domain	SENP8	GO:0000338,GO:0003674,GO:0003824,GO:0004175,GO:0005575,GO:0005622,GO:0005623,GO:0005634,GO:0005737,GO:0005829,GO:0006464,GO:0006508,GO:0006807,GO:0008150,GO:0008152,GO:0008233,GO:0008234,GO:0009987,GO:0010941,GO:0010942,GO:0016579,GO:0016787,GO:0016926,GO:0018193,GO:0018205,GO:0019538,GO:0019783,GO:0019784,GO:0036211,GO:0042981,GO:0043065,GO:0043067,GO:0043068,GO:0043170,GO:0043226,GO:0043227,GO:…	ko:K08597	-	Peptidase_C48	XP_027231599.1	1.3e-96	tr|A0A0P4VSF4|A0A0P4VSF4_SCYOL	5.2e-119	UniRef90_A0A0P4VSF4	3.1e-119	-	-
PB.2523.1|LG29:2535742-2568363(+)|transcript/2032.p1	136037.KDR15697	4.4e-89	G	UTP glucose-1-phosphate uridylyltransferase activity. It is involved in the biological process described with UDP-glucose metabolic process	UGP2	GO:0000166,GO:0000271,GO:0003674,GO:0003824,GO:0003983,GO:0005488,GO:0005515,GO:0005536,GO:0005575,GO:0005622,GO:0005623,GO:0005737,GO:0005829,GO:0005975,GO:0005976,GO:0005977,GO:0005978,GO:0006011,GO:0006065,GO:0006073,GO:0006082,GO:0006091,GO:0006112,GO:0006139,GO:0006725,GO:0006793,GO:0006796,GO:0006807,GO:0006950,GO:0008150,GO:0008152,GO:0009058,GO:0009059,GO:0009225,GO:0009226,GO:0009250,GO:…	ko:K00963	ko00040,ko00052,ko00500,ko00520,ko01100,ko01130,map00040,map00052,map00500,map00520,map01100,map01130	UDPGP	XP_037788470.1	1.7e-105	tr|A0A0P4WF84|A0A0P4WF84_SCYOL	1.2e-116	UniRef90_A0A0P4WK05	7.1e-117	sp|O35156|UGPA_CRIGR	3.3e-84
PB.1790.3|LG20:9864354-9872583(-)|transcript/1573.p1	136037.KDR11250	1.2e-54	S	Protein kinase binding. It is involved in the biological process described with regulation of cyclin-dependent protein serine threonine kinase activity	CNPPD1	-	-	-	Cyclin,Cyclin_N	KAG0719213.1	2.6e-231	tr|A0A0P4WAC8|A0A0P4WAC8_SCYOL	6.8e-298	UniRef90_A0A0P4WAC8	4.1e-298	sp|Q5ZJH7|CNPD1_CHICK	1.6e-41
PB.1419.6|LG16:17552505-17570060(-)|transcript/1463.p1	136037.KDR12773	1.4e-62	G	Belongs to the type-B carboxylesterase lipase family	CES5A	GO:0003674,GO:0003824,GO:0004771,GO:0004806,GO:0005575,GO:0005576,GO:0005615,GO:0005622,GO:0005623,GO:0005737,GO:0005783,GO:0005788,GO:0005811,GO:0005829,GO:0006066,GO:0006082,GO:0006139,GO:0006163,GO:0006464,GO:0006486,GO:0006629,GO:0006631,GO:0006637,GO:0006638,GO:0006639,GO:0006690,GO:0006692,GO:0006693,GO:0006694,GO:0006695,GO:0006725,GO:0006732,GO:0006753,GO:0006790,GO:0006793,GO:0006796,GO:…	ko:K01044,ko:K01049,ko:K03927,ko:K15743	ko00564,ko00983,ko01100,ko04725,map00564,map00983,map01100,map04725	COesterase	ALO17574.1	4.8e-261	tr|A0A3S5X9E2|A0A3S5X9E2_SCYPA	2.7e-261	UniRef90_A0A3S5X9E2	1.6e-261	sp|D6WMZ8|ESTJ_TRICA	5.9e-48
PC.136.1|SPA_643|path1:1-664(+)|transcript/10764.p1	-	-	-	-	-	-	-	-	-	-	-	-	-	-	-	-	-
PB.492.5|group456:756328-765153(-)|transcript/2469.p1	136037.KDR09360	5e-64	V	Belongs to the BI1 family	TMBIM6	GO:0000003,GO:0000122,GO:0001101,GO:0002165,GO:0002637,GO:0002638,GO:0002682,GO:0002683,GO:0002697,GO:0002698,GO:0002700,GO:0002701,GO:0002791,GO:0002792,GO:0003674,GO:0004857,GO:0005488,GO:0005515,GO:0005575,GO:0005622,GO:0005623,GO:0005634,GO:0005737,GO:0005739,GO:0005740,GO:0005783,GO:0005789,GO:0005886,GO:0005887,GO:0006355,GO:0006357,GO:0006873,GO:0006874,GO:0006875,GO:0006915,GO:0006950,GO:…	ko:K21889	-	Bax1-I	XP_037784001.1	3.8e-105	tr|A0A0P4WJC4|A0A0P4WJC4_SCYOL	1e-123	UniRef90_A0A0N7ZDF6	6.6e-118	sp|Q0V882|BI1_BOVIN	1.7e-59
PB.3503.2|LG4:13877253-13888218(+)|transcript/6513.p1	7070.TC007087-PA	5.6e-77	S	rRNA-processing protein FCF1	FCF1	GO:0000447,GO:0000460,GO:0000462,GO:0000466,GO:0000469,GO:0000478,GO:0000479,GO:0000480,GO:0005575,GO:0005622,GO:0005623,GO:0005634,GO:0005654,GO:0005730,GO:0006139,GO:0006364,GO:0006396,GO:0006725,GO:0006807,GO:0008150,GO:0008152,GO:0009987,GO:0010467,GO:0016070,GO:0016072,GO:0022613,GO:0030490,GO:0030684,GO:0031974,GO:0031981,GO:0032040,GO:0032991,GO:0034470,GO:0034641,GO:0034660,GO:0042254,GO:…	ko:K14566	ko03008,map03008	Fcf1	KAG0711161.1	5.7e-91	tr|A0A0P4WI72|A0A0P4WI72_SCYOL	1.4e-107	UniRef90_A0A0P4WI72	8.6e-108	sp|Q32PD0|FCF1_BOVIN	4.5e-74
PB.3179.1|LG35:4333726-4338341(+)|transcript/9438.p1	13249.RPRC003844-PA	1.6e-09	-	-	-	-	-	-	-	KAG0713896.1	9.1e-78	tr|A0A3R7Q1D4|A0A3R7Q1D4_PENVA	4.9e-49	UniRef90_A0A3R7Q1D4	3e-49	-	-
PB.3169.1|LG35:4078854-4087356(+)|transcript/1930.p1	69319.XP_008559609.1	3.1e-86	A	RNA recognition motif	HNRNPM	GO:0000003,GO:0000228,GO:0000375,GO:0000377,GO:0000380,GO:0000398,GO:0000578,GO:0000785,GO:0000790,GO:0002237,GO:0003002,GO:0003006,GO:0003674,GO:0003676,GO:0003723,GO:0003729,GO:0003730,GO:0003823,GO:0005488,GO:0005515,GO:0005575,GO:0005622,GO:0005623,GO:0005634,GO:0005654,GO:0005681,GO:0005694,GO:0005737,GO:0006139,GO:0006396,GO:0006397,GO:0006403,GO:0006725,GO:0006807,GO:0007028,GO:0007154,GO:…	ko:K12887	ko03040,map03040	HnRNP_M,RRM_1	KAG0726426.1	1.2e-184	tr|A0A444SKK2|A0A444SKK2_ARMVU	8.5e-103	UniRef90_UPI0018A71C2F	8.3e-162	sp|Q8C854|MYEF2_MOUSE	4.7e-50
PB.3600.1|LG40:8560017-8561950(-)|transcript/7923.p1	-	-	-	-	-	-	-	-	-	MPC74924.1	3e-22	tr|A0A5B7I2F3|A0A5B7I2F3_PORTR	1.7e-22	UniRef90_A0A5B7I2F3	1e-22	-	-
PB.3360.1|LG38:13633038-13647307(+)|transcript/3347.p1	103372.F4X773	2e-207	I	SCP-2 sterol transfer family	SCP2	GO:0000038,GO:0000062,GO:0000166,GO:0001676,GO:0002119,GO:0002164,GO:0003008,GO:0003674,GO:0003824,GO:0003988,GO:0005102,GO:0005215,GO:0005319,GO:0005488,GO:0005496,GO:0005504,GO:0005515,GO:0005548,GO:0005575,GO:0005622,GO:0005623,GO:0005634,GO:0005654,GO:0005737,GO:0005739,GO:0005740,GO:0005741,GO:0005777,GO:0005782,GO:0005783,GO:0005829,GO:0006066,GO:0006082,GO:0006139,GO:0006163,GO:0006605,GO:…	ko:K08764	ko00120,ko01100,ko03320,ko04146,map00120,map01100,map03320,map04146	SCP2,Thiolase_C,Thiolase_N	QGC85391.1	7.2e-254	tr|A0A5Q1L2J8|A0A5Q1L2J8_PROCL	4e-254	UniRef90_A0A5Q1L2J8	2.4e-254	sp|O62742|SCP2_RABIT	7.4e-197
PB.3082.1|LG34:5947295-5949677(-)|transcript/5893.p1	885580.XP_010634309.1	9.4e-06	IT	Ergosterol biosynthesis ERG4/ERG24 family	TM7SF2	GO:0000166,GO:0003674,GO:0003682,GO:0003824,GO:0005488,GO:0005515,GO:0005521,GO:0005575,GO:0005622,GO:0005623,GO:0005634,GO:0005635,GO:0005637,GO:0005639,GO:0005737,GO:0005783,GO:0005789,GO:0005886,GO:0005887,GO:0006066,GO:0006629,GO:0006694,GO:0006695,GO:0006996,GO:0006997,GO:0008150,GO:0008152,GO:0008202,GO:0008203,GO:0008610,GO:0009058,GO:0009889,GO:0009987,GO:0012505,GO:0016020,GO:0016021,GO:…	ko:K00222,ko:K19532	ko00100,ko01100,ko01110,ko01130,map00100,map01100,map01110,map01130	ERG4_ERG24,LBR_tudor	-	-	-	-	-	-	-	-
PB.1836.2|LG20:29936420-29943375(+)|transcript/10324.p1	121225.PHUM562650-PA	5.7e-70	O	Ubiquitin carboxyl-terminal hydrolase, family 1	UCHL5	GO:0000228,GO:0000502,GO:0000785,GO:0000790,GO:0003674,GO:0003824,GO:0004843,GO:0004857,GO:0004866,GO:0005488,GO:0005575,GO:0005622,GO:0005623,GO:0005634,GO:0005654,GO:0005694,GO:0005737,GO:0005739,GO:0005829,GO:0005838,GO:0006464,GO:0006508,GO:0006511,GO:0006807,GO:0007275,GO:0007399,GO:0007417,GO:0007420,GO:0008150,GO:0008152,GO:0008233,GO:0008234,GO:0009056,GO:0009057,GO:0009653,GO:0009887,GO:…	ko:K05610,ko:K08588	-	Peptidase_C12	ACM43511.1	2.9e-115	tr|A0A0P4X1K4|A0A0P4X1K4_SCYOL	1.6e-115	UniRef90_A0A5B7CTY3	2.9e-115	sp|Q9XSJ0|UCHL5_BOVIN	2.6e-62
PB.2716.2|LG3:33354199-33366778(+)|transcript/6867.p1	126957.SMAR014193-PA	4e-56	U	Phosphatidylinositol binding	-	GO:0002791,GO:0002793,GO:0003674,GO:0005488,GO:0005543,GO:0005575,GO:0005622,GO:0005623,GO:0005737,GO:0005768,GO:0005769,GO:0006810,GO:0006996,GO:0007275,GO:0007444,GO:0008150,GO:0008289,GO:0009888,GO:0009987,GO:0010646,GO:0010647,GO:0012505,GO:0016020,GO:0016043,GO:0016050,GO:0016192,GO:0016197,GO:0019898,GO:0023051,GO:0023056,GO:0030904,GO:0031410,GO:0031647,GO:0031982,GO:0032266,GO:0032456,GO:…	ko:K17918	ko04144,map04144	PX	XP_027207173.1	4e-57	tr|A0A0P4VUT4|A0A0P4VUT4_SCYOL	1.7e-57	UniRef90_A0A444TLE2	5.2e-57	sp|Q9UMY4|SNX12_HUMAN	1e-51
PB.3088.2|LG34:6292547-6295523(-)|transcript/8900.p1	-	-	-	-	-	-	-	-	-	-	-	-	-	-	-	-	-
PB.687.7|LG10:69646-71238(+)|transcript/9829.p1	126957.SMAR009869-PA	1e-79	U	It is involved in the biological process described with protein transport	Sec61alpha	GO:0001700,GO:0002009,GO:0005575,GO:0005622,GO:0005623,GO:0005737,GO:0005783,GO:0005791,GO:0007275,GO:0007391,GO:0008150,GO:0008258,GO:0009605,GO:0009607,GO:0009615,GO:0009653,GO:0009790,GO:0009792,GO:0009888,GO:0009892,GO:0009894,GO:0009895,GO:0010506,GO:0010507,GO:0010941,GO:0010942,GO:0010959,GO:0012505,GO:0016331,GO:0019222,GO:0031323,GO:0031324,GO:0031329,GO:0031330,GO:0032501,GO:0032502,GO:…	ko:K10956	ko03060,ko04141,ko04145,ko05110,map03060,map04141,map04145,map05110	Plug_translocon,SecY	KAG0719819.1	9.5e-87	tr|A0A0P4WHE8|A0A0P4WHE8_SCYOL	2.1e-88	UniRef90_UPI0018A78736	3.9e-85	sp|Q5EA68|S61A1_BOVIN	3.3e-78
PB.3372.44|LG38:21299102-21301889(-)|transcript/9837.p1	6669.EFX74629	1.6e-49	G	Belongs to the glycosyl hydrolase 18 family	Cht5	GO:0003674,GO:0003824,GO:0004553,GO:0004568,GO:0005488,GO:0005575,GO:0005576,GO:0005615,GO:0005622,GO:0005623,GO:0005737,GO:0006022,GO:0006026,GO:0006030,GO:0006032,GO:0006040,GO:0006807,GO:0006950,GO:0007275,GO:0007591,GO:0008061,GO:0008144,GO:0008150,GO:0008152,GO:0009056,GO:0009057,GO:0009611,GO:0009987,GO:0016787,GO:0016798,GO:0017144,GO:0018990,GO:0022404,GO:0032501,GO:0032502,GO:0040003,GO:…	ko:K01183	ko00520,ko01100,map00520,map01100	CBM_14,Glyco_hydro_18	ACG60512.1	2.9e-140	tr|B5B0D2|B5B0D2_SCYSE	1.6e-140	UniRef90_B5B0D2	9.9e-141	sp|P36362|CHIT_MANSE	9.6e-21
PC.95.2|SPA_474|path0:4-993(+)|transcript/9743.p1	7029.ACYPI007949-PA	1.4e-48	K	high mobility group	HMGB2	GO:0000003,GO:0000122,GO:0000217,GO:0000228,GO:0000400,GO:0000737,GO:0000785,GO:0000790,GO:0000793,GO:0000976,GO:0001067,GO:0001158,GO:0001708,GO:0001936,GO:0001938,GO:0002119,GO:0002164,GO:0002200,GO:0002237,GO:0002376,GO:0002437,GO:0002520,GO:0002562,GO:0002682,GO:0002683,GO:0002684,GO:0002759,GO:0002831,GO:0002832,GO:0002920,GO:0002921,GO:0003002,GO:0003006,GO:0003674,GO:0003676,GO:0003677,GO:…	ko:K10802,ko:K11295	ko03410,ko04140,ko04217,map03410,map04140,map04217	HMG_box,HMG_box_2	ATL75652.1	1.6e-93	tr|A0A0P4WMM1|A0A0P4WMM1_SCYOL	3.3e-112	UniRef90_A0A0P4WMM1	2e-112	sp|Q24537|HMG2_DROME	2.7e-47
PB.2389.1|LG26:21160251-21168319(+)|transcript/4335.p1	42254.XP_004600320.1	3.1e-38	S	Rix1 complex component involved in 60S ribosome maturation	TEX10	GO:0005575,GO:0005622,GO:0005623,GO:0005634,GO:0005654,GO:0006139,GO:0006364,GO:0006396,GO:0006725,GO:0006807,GO:0008150,GO:0008152,GO:0009987,GO:0010467,GO:0016070,GO:0016072,GO:0022613,GO:0031974,GO:0031981,GO:0032991,GO:0034470,GO:0034641,GO:0034660,GO:0034708,GO:0035097,GO:0042254,GO:0043170,GO:0043226,GO:0043227,GO:0043229,GO:0043231,GO:0043233,GO:0044085,GO:0044237,GO:0044238,GO:0044422,GO:…	ko:K14827	-	Ipi1_N	KAG0723334.1	5.2e-268	tr|A0A0P4WF07|A0A0P4WF07_SCYOL	0	UniRef90_A0A0P4WF07	0	sp|O94718|IPI1_SCHPO	2.5e-06
PB.58.175|LG2:10465127-10467864(+)|transcript/3332.p1	7176.CPIJ009877-PA	5.5e-44	E	Hemocyanin, ig-like domain	-	-	-	-	Hemocyanin_C,Hemocyanin_M,Hemocyanin_N	ABB59714.1	2.9e-150	tr|Q283K8|Q283K8_METMG	1.6e-150	UniRef90_Q283K8	9.6e-151	sp|Q6KF81|PHCY2_HOMAM	1.1e-87
PB.3013.1|LG33:7521747-7523461(-)|transcript/6072.p1	-	-	-	-	-	-	-	-	-	MPC11688.1	8.4e-35	tr|A0A5B7CRF6|A0A5B7CRF6_PORTR	4.7e-35	UniRef90_A0A5B7CRF6	2.8e-35	-	-
PB.2026.3|LG23:22963442-22976501(+)|transcript/10983.p1	12957.ACEP13496-PA	3.9e-55	J	Ribosomal protein S19e	RPS19	GO:0000028,GO:0000184,GO:0000462,GO:0000956,GO:0001906,GO:0002181,GO:0002262,GO:0002376,GO:0002520,GO:0002548,GO:0002682,GO:0002683,GO:0002684,GO:0002697,GO:0002698,GO:0002699,GO:0003674,GO:0003735,GO:0005198,GO:0005488,GO:0005515,GO:0005575,GO:0005622,GO:0005623,GO:0005634,GO:0005654,GO:0005730,GO:0005737,GO:0005829,GO:0005840,GO:0006139,GO:0006364,GO:0006396,GO:0006401,GO:0006402,GO:0006412,GO:…	ko:K02966	ko03010,map03010	Ribosomal_S19e	AEB54648.1	1.3e-72	tr|F5A6E2|F5A6E2_PROCL	7.4e-73	UniRef90_F5A6E2	4.5e-73	sp|Q94613|RS19_MYAAR	1e-50
PB.2728.2|LG3:35064341-35068988(+)|transcript/7655.p1	6669.EFX89904	2.4e-35	M	Pigment binding	-	-	ko:K03098	-	Lipocalin_2	MPC38436.1	1.3e-74	tr|A0A5B7EZ82|A0A5B7EZ82_PORTR	7.4e-75	UniRef90_A0A5B7EZ82	4.5e-75	sp|Q32KY0|APOD_BOVIN	4.1e-22
PB.3579.3|LG4:46200851-46215158(-)|transcript/6119.p1	69319.XP_008544457.1	3.2e-56	H	Peptidase C26	GGH	GO:0000323,GO:0001775,GO:0002252,GO:0002263,GO:0002274,GO:0002275,GO:0002283,GO:0002366,GO:0002376,GO:0002443,GO:0002444,GO:0002446,GO:0003674,GO:0003824,GO:0005575,GO:0005576,GO:0005615,GO:0005622,GO:0005623,GO:0005737,GO:0005764,GO:0005766,GO:0005773,GO:0005775,GO:0005829,GO:0006082,GO:0006508,GO:0006575,GO:0006725,GO:0006732,GO:0006760,GO:0006807,GO:0006810,GO:0006887,GO:0006955,GO:0008150,GO:…	ko:K01307,ko:K15699	ko00790,ko01523,map00790,map01523	Peptidase_C26	KAG0719127.1	2e-107	tr|A0A0P4W9R9|A0A0P4W9R9_SCYOL	2.5e-136	UniRef90_A0A0P4W9R9	1.5e-136	sp|A7YWG4|GGH_BOVIN	8e-39
PB.1855.5|LG21:2194044-2225018(-)|transcript/565.p1	136037.KDR21612	1.3e-51	T	It is involved in the biological process described with	SPRED2	GO:0000165,GO:0000188,GO:0001568,GO:0001570,GO:0001932,GO:0001933,GO:0001944,GO:0003674,GO:0004857,GO:0004860,GO:0005102,GO:0005126,GO:0005173,GO:0005488,GO:0005515,GO:0005575,GO:0005622,GO:0005623,GO:0005634,GO:0005737,GO:0005829,GO:0005886,GO:0006464,GO:0006468,GO:0006469,GO:0006793,GO:0006796,GO:0006807,GO:0007154,GO:0007165,GO:0007166,GO:0007167,GO:0007169,GO:0007275,GO:0007507,GO:0008150,GO:…	ko:K04703	-	Sprouty,WH1	KAG0718937.1	2e-69	tr|A0A0P4W001|A0A0P4W001_SCYOL	9.7e-77	UniRef90_A0A0P4W1J5	5.8e-77	sp|Q66JG9|SPRE1_XENTR	4.8e-33
PB.29.1|LG2:7334024-7339923(+)|transcript/3387.p1	9305.ENSSHAP00000006940	4.9e-151	C	Aldehyde dehydrogenase 5 family, member A1	ALDH5A1	GO:0000166,GO:0001505,GO:0003674,GO:0003824,GO:0004777,GO:0005488,GO:0005515,GO:0005575,GO:0005622,GO:0005623,GO:0005737,GO:0005739,GO:0005759,GO:0005975,GO:0005996,GO:0006006,GO:0006082,GO:0006083,GO:0006091,GO:0006105,GO:0006518,GO:0006520,GO:0006536,GO:0006538,GO:0006540,GO:0006541,GO:0006575,GO:0006629,GO:0006631,GO:0006643,GO:0006644,GO:0006650,GO:0006664,GO:0006665,GO:0006672,GO:0006677,GO:…	ko:K00139	ko00250,ko00650,ko01100,ko01120,map00250,map00650,map01100,map01120	Aldedh	KAG0722638.1	5e-229	tr|A0A7R8W2L2|A0A7R8W2L2_9CRUS	4.4e-158	UniRef90_UPI0018A78FFF	4.4e-214	sp|Q8BWF0|SSDH_MOUSE	3.3e-147
PB.550.10|LG1:11479330-11486462(-)|transcript/9909.p1	7739.XP_002588701.1	1.4e-22	O	Belongs to the peptidase S1 family	PRSS2	GO:0000323,GO:0001558,GO:0001667,GO:0001775,GO:0002252,GO:0002263,GO:0002274,GO:0002275,GO:0002283,GO:0002366,GO:0002376,GO:0002443,GO:0002444,GO:0002446,GO:0003674,GO:0003824,GO:0004175,GO:0004222,GO:0004252,GO:0005488,GO:0005509,GO:0005515,GO:0005575,GO:0005576,GO:0005615,GO:0005622,GO:0005623,GO:0005737,GO:0005764,GO:0005766,GO:0005773,GO:0005775,GO:0006508,GO:0006725,GO:0006766,GO:0006767,GO:…	ko:K01312,ko:K01324	ko04080,ko04610,ko04972,ko04974,ko05164,map04080,map04610,map04972,map04974,map05164	Trypsin	KAG0723396.1	3.6e-104	tr|A0A423SDJ5|A0A423SDJ5_PENVA	1.7e-26	UniRef90_UPI0018A703EE	3.4e-59	sp|P35034|TRYP_PLEPL	2.6e-16
PB.4078.1|LG7:32609421-32654600(-)|transcript/1533.p1	13249.RPRC011059-PA	2.5e-84	G	Domain of unknown function (DUF4147)	-	GO:0003674,GO:0003824,GO:0005575,GO:0005622,GO:0005623,GO:0005737,GO:0006464,GO:0006468,GO:0006793,GO:0006796,GO:0006807,GO:0008150,GO:0008152,GO:0008887,GO:0009987,GO:0016301,GO:0016310,GO:0016740,GO:0016772,GO:0016773,GO:0019538,GO:0036211,GO:0043170,GO:0043412,GO:0044237,GO:0044238,GO:0044260,GO:0044267,GO:0044424,GO:0044464,GO:0071704,GO:1901564	ko:K11529	ko00030,ko00260,ko00561,ko00630,ko00680,ko01100,ko01120,ko01130,ko01200,map00030,map00260,map00561,map00630,map00680,map01100,map01120,map01130,map01200	DUF4147,MOFRL	XP_037791825.1	5.1e-147	tr|A0A0P4WI00|A0A0P4WI00_SCYOL	2.4e-279	UniRef90_A0A0P4WI00	1.4e-279	sp|Q08BL7|GLCTK_DANRE	5.4e-79
PB.2194.2|LG25:4591017-4605038(-)|transcript/2231.p1	6669.EFX65347	4.6e-64	F	Inosine-uridine preferring nucleoside	-	GO:0003674,GO:0003824,GO:0005575,GO:0005622,GO:0005623,GO:0005737,GO:0005829,GO:0006139,GO:0006152,GO:0006725,GO:0006807,GO:0008150,GO:0008152,GO:0008477,GO:0009056,GO:0009116,GO:0009164,GO:0009987,GO:0016787,GO:0016798,GO:0016799,GO:0019439,GO:0034641,GO:0034655,GO:0034656,GO:0042278,GO:0044237,GO:0044238,GO:0044248,GO:0044270,GO:0044281,GO:0044282,GO:0044424,GO:0044444,GO:0044464,GO:0046483,GO:…	-	-	IU_nuc_hydro	KAG0721300.1	9.4e-127	tr|A0A3R7QJH1|A0A3R7QJH1_PENVA	5e-93	UniRef90_UPI0018A6F2F3	2.1e-94	sp|Q9SJM7|URH1_ARATH	9.2e-28
PB.3372.45|LG38:21299102-21304503(-)|transcript/5228.p1	6669.EFX74629	9.3e-191	G	Belongs to the glycosyl hydrolase 18 family	Cht5	GO:0003674,GO:0003824,GO:0004553,GO:0004568,GO:0005488,GO:0005575,GO:0005576,GO:0005615,GO:0005622,GO:0005623,GO:0005737,GO:0006022,GO:0006026,GO:0006030,GO:0006032,GO:0006040,GO:0006807,GO:0006950,GO:0007275,GO:0007591,GO:0008061,GO:0008144,GO:0008150,GO:0008152,GO:0009056,GO:0009057,GO:0009611,GO:0009987,GO:0016787,GO:0016798,GO:0017144,GO:0018990,GO:0022404,GO:0032501,GO:0032502,GO:0040003,GO:…	ko:K01183	ko00520,ko01100,map00520,map01100	CBM_14,Glyco_hydro_18	ACG60512.1	0	tr|B5B0D2|B5B0D2_SCYSE	0	UniRef90_B5B0D2	0	sp|P36362|CHIT_MANSE	4.5e-140
PB.4182.3|LG8:22607592-22610919(-)|transcript/1512.p1	136037.KDR20506	4.1e-44	T	GTPase-activator protein for Rho-like GTPases	FAM13A	GO:0003674,GO:0005096,GO:0005575,GO:0005622,GO:0005623,GO:0005737,GO:0005829,GO:0008047,GO:0008150,GO:0009966,GO:0010646,GO:0023051,GO:0030234,GO:0030695,GO:0043085,GO:0043087,GO:0043547,GO:0044093,GO:0044424,GO:0044444,GO:0044464,GO:0048583,GO:0050789,GO:0050790,GO:0050794,GO:0051056,GO:0051336,GO:0051345,GO:0060589,GO:0065007,GO:0065009,GO:0098772,GO:1902531	-	-	RhoGAP	XP_027212925.1	1.3e-112	tr|A0A423TID1|A0A423TID1_PENVA	1.3e-109	UniRef90_UPI000F66108C	4.5e-113	sp|Q8BGI4|FA13A_MOUSE	7.1e-36
PB.1450.2|LG17:4290485-4303637(-)|transcript/4673.p1	6669.EFX75656	2.1e-143	I	activity. It is involved in the biological process described with oxidation-reduction process	-	-	ko:K00471	ko00310,map00310	DUF971,TauD	KAG0713455.1	6.7e-215	tr|A0A3R7QNF4|A0A3R7QNF4_PENVA	2.4e-201	UniRef90_A0A3R7QNF4	1.4e-201	sp|Q924Y0|BODG_MOUSE	5.6e-43
PB.837.1|LG11:14279940-14285504(-)|transcript/2601.p1	400682.PAC_15708115	1.2e-30	B	Herpesvirus alkaline exonuclease	-	-	-	-	YqaJ	XP_034039296.1	6.8e-27	tr|A0A1X7US45|A0A1X7US45_AMPQE	2.8e-30	UniRef90_A0A1X7US45	1.7e-30	-	-
PB.3110.4|LG34:7760927-7766072(-)|transcript/7196.p1	126957.SMAR012795-PA	3.2e-67	K	protein dimerization activity	MLX	GO:0000122,GO:0000976,GO:0000977,GO:0000981,GO:0001012,GO:0001067,GO:0001227,GO:0003674,GO:0003676,GO:0003677,GO:0003690,GO:0003700,GO:0005488,GO:0005515,GO:0005575,GO:0005622,GO:0005623,GO:0005634,GO:0005635,GO:0005654,GO:0005737,GO:0005829,GO:0006355,GO:0006357,GO:0006810,GO:0006913,GO:0007275,GO:0007568,GO:0007610,GO:0007631,GO:0008134,GO:0008150,GO:0008340,GO:0008343,GO:0009889,GO:0009890,GO:…	ko:K09113	ko04931,ko04932,map04931,map04932	HLH	KAG0714150.1	9.5e-113	tr|A0A0P4VY58|A0A0P4VY58_SCYOL	2.3e-116	UniRef90_A0A0P4VY58	1.4e-116	sp|Q9UH92|MLX_HUMAN	7.5e-56
PB.848.3|LG11:18716190-18719430(-)|transcript/5753.p1	136037.KDR09305	6.9e-188	J	GTPase activity	EEF2	GO:0000302,GO:0001101,GO:0001775,GO:0002039,GO:0002244,GO:0002252,GO:0002263,GO:0002274,GO:0002275,GO:0002283,GO:0002366,GO:0002376,GO:0002443,GO:0002444,GO:0002446,GO:0002520,GO:0002931,GO:0003008,GO:0003009,GO:0003012,GO:0003674,GO:0003676,GO:0003723,GO:0003746,GO:0003779,GO:0003824,GO:0003924,GO:0005488,GO:0005515,GO:0005575,GO:0005576,GO:0005622,GO:0005623,GO:0005737,GO:0005829,GO:0005840,GO:…	ko:K03234	ko04152,ko04921,map04152,map04921	EFG_C,EFG_II,EFG_IV,GTP_EFTU,GTP_EFTU_D2	AFN08748.1	9e-221	tr|A0A0P4X1S7|A0A0P4X1S7_SCYOL	1.6e-227	UniRef90_A0A0P4X1S7	9.7e-228	sp|Q1HPK6|EF2_BOMMO	2e-187
PC.245.1|transcript/4329:1-1498(+)|transcript/4329.p1	6669.EFX82035	4.4e-234	Z	Tubulin is the major constituent of microtubules. It binds two moles of GTP, one at an exchangeable site on the beta chain and one at a non-exchangeable site on the alpha chain	betaTub56D	GO:0003674,GO:0005198,GO:0005200,GO:0005575,GO:0005622,GO:0005623,GO:0005856,GO:0005874,GO:0006996,GO:0007010,GO:0007275,GO:0007517,GO:0008150,GO:0009987,GO:0015630,GO:0016043,GO:0016203,GO:0032501,GO:0032502,GO:0043226,GO:0043228,GO:0043229,GO:0043232,GO:0044422,GO:0044424,GO:0044430,GO:0044446,GO:0044464,GO:0048513,GO:0048731,GO:0048856,GO:0060538,GO:0061061,GO:0071840,GO:0099080,GO:0099081,GO:…	ko:K07375	ko04145,ko04540,ko05130,map04145,map04540,map05130	Tubulin,Tubulin_C	XP_037791027.1	3.3e-251	tr|A0A3R7MGX0|A0A3R7MGX0_PENVA	3e-249	UniRef90_A0A3R7MGX0	1.8e-249	sp|Q25009|TBB1_HOMAM	1.1e-237
PB.2633.3|LG3:3026536-3029227(-)|transcript/3511.p1	6669.EFX82035	6.1e-202	Z	Tubulin is the major constituent of microtubules. It binds two moles of GTP, one at an exchangeable site on the beta chain and one at a non-exchangeable site on the alpha chain	betaTub56D	GO:0003674,GO:0005198,GO:0005200,GO:0005575,GO:0005622,GO:0005623,GO:0005856,GO:0005874,GO:0006996,GO:0007010,GO:0007275,GO:0007517,GO:0008150,GO:0009987,GO:0015630,GO:0016043,GO:0016203,GO:0032501,GO:0032502,GO:0043226,GO:0043228,GO:0043229,GO:0043232,GO:0044422,GO:0044424,GO:0044430,GO:0044446,GO:0044464,GO:0048513,GO:0048731,GO:0048856,GO:0060538,GO:0061061,GO:0071840,GO:0099080,GO:0099081,GO:…	ko:K07375	ko04145,ko04540,ko05130,map04145,map04540,map05130	Tubulin,Tubulin_C	KAG0715060.1	2.5e-212	tr|A0A0P4WJD4|A0A0P4WJD4_SCYOL	3.7e-213	UniRef90_Q94571	9e-207	sp|Q25009|TBB1_HOMAM	1.4e-214
PB.2018.1|LG23:22462004-22470284(-)|transcript/4543.p1	69319.XP_008556208.1	5.1e-79	T	Repeat of unknown function (DUF1136)	sls	GO:0000070,GO:0000228,GO:0000278,GO:0000280,GO:0000768,GO:0000793,GO:0000794,GO:0000819,GO:0002682,GO:0003674,GO:0003779,GO:0005198,GO:0005488,GO:0005515,GO:0005575,GO:0005622,GO:0005623,GO:0005634,GO:0005694,GO:0005737,GO:0005856,GO:0005859,GO:0005863,GO:0006323,GO:0006949,GO:0006996,GO:0007010,GO:0007049,GO:0007059,GO:0007062,GO:0007076,GO:0007275,GO:0007498,GO:0007517,GO:0007519,GO:0007520,GO:…	ko:K12567	ko05410,ko05414,map05410,map05414	DUF1136,I-set,Ig_3,Pkinase,SH3_1,SH3_9,fn3	KAG0723046.1	1e-152	tr|A0A0P4WFH5|A0A0P4WFH5_SCYOL	2e-158	UniRef90_A0A0P4WFH5	1.2e-158	sp|Q9I7U4|TITIN_DROME	6.1e-72
PB.2007.2|LG23:15258871-15267490(+)|transcript/680.p1	126957.SMAR003127-PA	9.1e-84	U	Belongs to the SNF7 family	CHMP2A	GO:0000070,GO:0000278,GO:0000280,GO:0000815,GO:0000819,GO:0000920,GO:0003674,GO:0005488,GO:0005515,GO:0005543,GO:0005575,GO:0005622,GO:0005623,GO:0005634,GO:0005635,GO:0005737,GO:0005768,GO:0005829,GO:0006508,GO:0006511,GO:0006807,GO:0006810,GO:0006914,GO:0006996,GO:0006997,GO:0006998,GO:0007032,GO:0007049,GO:0007059,GO:0007080,GO:0007088,GO:0007346,GO:0008104,GO:0008150,GO:0008152,GO:0008289,GO:…	ko:K12191	ko04144,ko04217,map04144,map04217	Snf7	MPC11979.1	3.8e-107	tr|A0A5B7CR42|A0A5B7CR42_PORTR	2.1e-107	UniRef90_A0A5B7CR42	1.3e-107	sp|Q6DFS6|CHM2A_XENTR	4.8e-80
PB.32.1|LG2:7613703-7618582(-)|transcript/6311.p1	132113.XP_003484404.1	1.3e-17	U	CHD5-like protein	WRB	GO:0000003,GO:0001654,GO:0003006,GO:0005575,GO:0005622,GO:0005623,GO:0005634,GO:0005737,GO:0005783,GO:0006996,GO:0007029,GO:0007275,GO:0007276,GO:0007281,GO:0007292,GO:0007423,GO:0007507,GO:0008104,GO:0008150,GO:0009605,GO:0009612,GO:0009628,GO:0009987,GO:0010256,GO:0010996,GO:0012505,GO:0016043,GO:0019953,GO:0022412,GO:0022414,GO:0030154,GO:0032501,GO:0032502,GO:0032504,GO:0033036,GO:0033365,GO:…	ko:K22384	-	CHD5	XP_037777354.1	4.8e-58	tr|A0A0N7ZCN0|A0A0N7ZCN0_SCYOL	1.3e-100	UniRef90_A0A0N7ZCN0	7.7e-101	sp|Q6P6S5|GET1_RAT	3.8e-17
PB.2204.9|LG25:5365056-5376831(+)|transcript/7790.p1	-	-	-	-	-	-	-	-	-	-	-	tr|A0A293MYV9|A0A293MYV9_ORNER	7e-11	UniRef90_A0A293MYV9	4.2e-11	-	-
PB.2128.2|LG24:13892194-13894487(-)|transcript/7678.p1	7070.TC000749-PA	4e-58	Z	Calcium ion binding	SPTAN1	GO:0000003,GO:0000149,GO:0000165,GO:0000902,GO:0000904,GO:0001709,GO:0001775,GO:0002064,GO:0002065,GO:0002066,GO:0002119,GO:0002164,GO:0002252,GO:0002263,GO:0002274,GO:0002275,GO:0002283,GO:0002366,GO:0002376,GO:0002443,GO:0002444,GO:0002446,GO:0003006,GO:0003674,GO:0003779,GO:0005085,GO:0005088,GO:0005198,GO:0005200,GO:0005488,GO:0005515,GO:0005575,GO:0005576,GO:0005622,GO:0005623,GO:0005737,GO:…	ko:K06114	ko04210,map04210	EF-hand_1,EF-hand_7,EF-hand_8,EFhand_Ca_insen,SH3_1,Spectrin	QGC85413.1	1.9e-69	tr|A0A0P4WJV7|A0A0P4WJV7_SCYOL	2.6e-71	UniRef90_A0A5Q1L311	6.5e-70	sp|P13395|SPTCA_DROME	2.9e-56
PB.3290.1|LG36:19386176-19416910(+)|transcript/3072.p1	126957.SMAR010078-PA	7.9e-104	T	Cell surface proteoglycan that bears heparan sulfate	GPC4	GO:0000323,GO:0000902,GO:0000904,GO:0001523,GO:0001654,GO:0001764,GO:0002009,GO:0002119,GO:0002164,GO:0002165,GO:0003002,GO:0003008,GO:0003674,GO:0005488,GO:0005515,GO:0005575,GO:0005576,GO:0005622,GO:0005623,GO:0005737,GO:0005764,GO:0005773,GO:0005775,GO:0005783,GO:0005794,GO:0005796,GO:0005886,GO:0005887,GO:0006022,GO:0006023,GO:0006024,GO:0006026,GO:0006027,GO:0006629,GO:0006720,GO:0006721,GO:…	ko:K08108,ko:K08110,ko:K08112,ko:K16330	ko00240,ko04310,map00240,map04310	Glypican	KAG0721388.1	9.3e-255	tr|A0A0P4W3D9|A0A0P4W3D9_SCYOL	0	UniRef90_A0A0P4W3D9	0	sp|P51655|GPC4_MOUSE	1.1e-95
PB.2676.1|LG3:29254518-29266153(-)|transcript/1681.p1	7370.XP_005187897.1	4e-20	S	Slit protein	-	GO:0000902,GO:0000904,GO:0007275,GO:0007399,GO:0007409,GO:0008150,GO:0009653,GO:0009987,GO:0016043,GO:0022008,GO:0030030,GO:0030154,GO:0030182,GO:0031175,GO:0032501,GO:0032502,GO:0032989,GO:0032990,GO:0048468,GO:0048666,GO:0048667,GO:0048699,GO:0048731,GO:0048812,GO:0048856,GO:0048858,GO:0048869,GO:0061564,GO:0071840,GO:0120036,GO:0120039	-	-	LRR_5,LRR_8	KAG0721513.1	1.1e-82	tr|A0A5B7JLK3|A0A5B7JLK3_PORTR	9.9e-62	UniRef90_A0A5B7JLK3	6e-62	-	-
PB.2203.1|LG25:5300500-5307370(+)|transcript/82.p1	6669.EFX75830	3.9e-160	T	It is involved in the biological process described with protein phosphorylation	MKNK1	GO:0000166,GO:0001932,GO:0001934,GO:0002376,GO:0002520,GO:0003674,GO:0003824,GO:0004672,GO:0004674,GO:0004683,GO:0005488,GO:0005515,GO:0005516,GO:0005524,GO:0005575,GO:0005622,GO:0005623,GO:0005634,GO:0005635,GO:0005654,GO:0005737,GO:0005813,GO:0005815,GO:0005829,GO:0005856,GO:0005874,GO:0006417,GO:0006446,GO:0006464,GO:0006468,GO:0006793,GO:0006796,GO:0006807,GO:0006915,GO:0006950,GO:0006970,GO:…	ko:K04372	ko04010,ko04066,ko04910,map04010,map04066,map04910	Pkinase	MPC18776.1	1.3e-244	tr|A0A0P4WH39|A0A0P4WH39_SCYOL	3.2e-245	UniRef90_A0A2P1JJ29	6.2e-236	sp|Q66I46|MKNK2_XENTR	5.8e-135
PB.1460.1|LG17:10608531-10618020(+)|transcript/162.p1	136037.KDR23195	1.8e-63	S	Ubiquitin associated domain	UBAC1	GO:0005575,GO:0005622,GO:0005623,GO:0005737,GO:0005794,GO:0005829,GO:0005886,GO:0012505,GO:0016020,GO:0043226,GO:0043227,GO:0043229,GO:0043231,GO:0044424,GO:0044444,GO:0044464,GO:0071944	ko:K12174	-	UBA	MPC36176.1	3.9e-200	tr|A0A0N7ZB13|A0A0N7ZB13_SCYOL	0	UniRef90_A0A0N7ZB13	0	sp|Q28DG7|UBAC1_XENTR	7.3e-52
PB.1334.1|LG15:22798978-22809672(-)|transcript/9923.p1	121225.PHUM326020-PA	9.4e-127	H	S-adenosyl-L-homocysteine hydrolase, NAD binding domain	AHCYL1	GO:0000096,GO:0002028,GO:0003674,GO:0005488,GO:0005515,GO:0005575,GO:0005622,GO:0005623,GO:0005737,GO:0005783,GO:0005789,GO:0005829,GO:0005886,GO:0006082,GO:0006139,GO:0006378,GO:0006396,GO:0006397,GO:0006520,GO:0006534,GO:0006555,GO:0006575,GO:0006611,GO:0006725,GO:0006732,GO:0006790,GO:0006807,GO:0006810,GO:0006886,GO:0006913,GO:0007154,GO:0007165,GO:0007186,GO:0008016,GO:0008104,GO:0008150,GO:…	ko:K01251	ko00270,ko01100,map00270,map01100	AdoHcyase,AdoHcyase_NAD	ROT70828.1	9.7e-133	tr|A0A0P4VWT9|A0A0P4VWT9_SCYOL	3.8e-134	UniRef90_A0A0P4VWT9	2.3e-134	sp|Q9VZX9|SAHH2_DROME	9.8e-124
PB.1019.1|LG12:41366232-41500091(+)|transcript/3487.p1	69319.XP_008560682.1	2e-80	G	Carboxylesterase family	CES5A	GO:0003674,GO:0003824,GO:0004771,GO:0004806,GO:0005575,GO:0005576,GO:0005615,GO:0005622,GO:0005623,GO:0005737,GO:0005783,GO:0005788,GO:0005811,GO:0005829,GO:0006066,GO:0006082,GO:0006139,GO:0006163,GO:0006464,GO:0006486,GO:0006629,GO:0006631,GO:0006637,GO:0006638,GO:0006639,GO:0006690,GO:0006692,GO:0006693,GO:0006694,GO:0006695,GO:0006725,GO:0006732,GO:0006753,GO:0006790,GO:0006793,GO:0006796,GO:…	ko:K01044,ko:K01049,ko:K03927,ko:K15743	ko00564,ko00983,ko01100,ko04725,map00564,map00983,map01100,map04725	COesterase	ALO17570.1	3.4e-251	tr|A0A0P4WCJ5|A0A0P4WCJ5_SCYOL	1.1e-251	UniRef90_A0A3S5WLK6	1.2e-251	sp|D6WMZ8|ESTJ_TRICA	7.6e-72
PB.831.3|LG11:13644810-13654219(-)|transcript/2579.p1	6669.EFX70448	5.9e-150	E	Belongs to the class-III pyridoxal-phosphate-dependent aminotransferase family	PHYKPL	GO:0002376,GO:0002520,GO:0003674,GO:0003824,GO:0005488,GO:0005515,GO:0005575,GO:0005622,GO:0005623,GO:0005737,GO:0005739,GO:0005759,GO:0006082,GO:0006520,GO:0006553,GO:0006554,GO:0006629,GO:0006644,GO:0006646,GO:0006650,GO:0006793,GO:0006796,GO:0006807,GO:0007275,GO:0008144,GO:0008150,GO:0008152,GO:0008453,GO:0008483,GO:0008610,GO:0008654,GO:0009056,GO:0009058,GO:0009063,GO:0009066,GO:0009068,GO:…	ko:K14286,ko:K18202	ko00310,ko00564,ko01100,map00310,map00564,map01100	Aminotran_3	XP_027211402.1	5e-182	tr|A0A0N7ZCN1|A0A0N7ZCN1_SCYOL	1e-229	UniRef90_A0A0N7ZCN1	6.3e-230	sp|Q6DEB1|AT2L1_XENLA	2.1e-134
PB.1851.14|LG21:1671045-1683813(-)|transcript/60.p1	136037.KDR21014	0	G	It is involved in the biological process described with carbohydrate metabolic process	Cht3	GO:0003674,GO:0003824,GO:0004553,GO:0004568,GO:0005488,GO:0005575,GO:0005576,GO:0006022,GO:0006026,GO:0006030,GO:0006032,GO:0006040,GO:0006807,GO:0008061,GO:0008144,GO:0008150,GO:0008152,GO:0009056,GO:0009057,GO:0009987,GO:0016787,GO:0016798,GO:0017144,GO:0042737,GO:0043170,GO:0044237,GO:0044248,GO:0046348,GO:0071704,GO:0097367,GO:1901071,GO:1901072,GO:1901135,GO:1901136,GO:1901564,GO:1901565,GO:…	ko:K01183	ko00520,ko01100,map00520,map01100	CBM_14,Glyco_hydro_18	MPC08482.1	0	tr|A0A5B7CFS3|A0A5B7CFS3_PORTR	0	UniRef90_A0A5B7CFS3	0	sp|Q9W5U2|CHI10_DROME	0
PB.1254.3|LG14:15680672-15683385(+)|transcript/5255.p1	144197.XP_008290598.1	1.2e-114	T	Xylose isomerase-like	-	-	ko:K01805	ko00040,ko00051,ko01100,map00040,map00051,map01100	-	XP_027213952.1	2.7e-192	tr|A0A423TG74|A0A423TG74_PENVA	3.6e-191	UniRef90_A0A423TG74	2.2e-191	sp|Q9FKK7|XYLA_ARATH	1.4e-91
PB.3568.2|LG4:44038129-44054902(+)|transcript/5548.p1	10224.XP_006815564.1	9.7e-58	UY	posttranscriptional tethering of RNA polymerase II gene DNA at nuclear periphery	NUP107	GO:0000003,GO:0000280,GO:0000724,GO:0000725,GO:0000910,GO:0000972,GO:0000973,GO:0003006,GO:0003674,GO:0005198,GO:0005575,GO:0005622,GO:0005623,GO:0005634,GO:0005635,GO:0005643,GO:0005737,GO:0005829,GO:0006139,GO:0006259,GO:0006281,GO:0006302,GO:0006310,GO:0006355,GO:0006403,GO:0006405,GO:0006406,GO:0006606,GO:0006611,GO:0006725,GO:0006807,GO:0006810,GO:0006886,GO:0006913,GO:0006950,GO:0006974,GO:…	ko:K14301	ko03013,map03013	Nup84_Nup100	MPC33339.1	2.5e-99	tr|A0A0P4WL91|A0A0P4WL91_SCYOL	6.3e-140	UniRef90_A0A0P4WL91	3.8e-140	sp|Q8BH74|NU107_MOUSE	1.8e-46
PB.2525.1|LG29:2852508-2858441(-)|transcript/1937.p1	-	-	-	-	-	-	-	-	-	-	-	tr|A0A0P4W1N9|A0A0P4W1N9_SCYOL	5.5e-27	UniRef90_A0A0P4W359	3.3e-27	-	-
PB.3316.2|LG37:16692696-16698371(-)|transcript/3007.p1	7165.AGAP005630-PA	3.3e-207	O	Belongs to the AAA ATPase family	VCP	GO:0000003,GO:0000166,GO:0000226,GO:0000323,GO:0000502,GO:0000731,GO:0000785,GO:0000902,GO:0000904,GO:0001775,GO:0002020,GO:0002082,GO:0002165,GO:0002252,GO:0002263,GO:0002274,GO:0002275,GO:0002283,GO:0002366,GO:0002376,GO:0002443,GO:0002444,GO:0002446,GO:0003006,GO:0003674,GO:0003824,GO:0005102,GO:0005488,GO:0005515,GO:0005524,GO:0005575,GO:0005576,GO:0005622,GO:0005623,GO:0005634,GO:0005654,GO:…	ko:K13525	ko04141,ko05134,map04141,map05134	AAA,CDC48_2,CDC48_N,Vps4_C	QBA31014.1	2.1e-234	tr|A0A0P4W3V4|A0A0P4W3V4_SCYOL	2.4e-240	UniRef90_A0A411DYM9	6.9e-235	sp|Q7KN62|TERA_DROME	4.8e-206
PB.2316.23|LG26:3501536-3548657(-)|transcript/8727.p1	7213.XP_004519767.1	1.8e-25	Z	Belongs to the tropomyosin family	Tm1	GO:0000003,GO:0000578,GO:0000902,GO:0000904,GO:0003002,GO:0003006,GO:0003008,GO:0003012,GO:0003674,GO:0003779,GO:0005198,GO:0005488,GO:0005515,GO:0005575,GO:0005622,GO:0005623,GO:0005737,GO:0005856,GO:0005862,GO:0005865,GO:0005884,GO:0006403,GO:0006936,GO:0006950,GO:0006996,GO:0007010,GO:0007015,GO:0007028,GO:0007275,GO:0007276,GO:0007281,GO:0007292,GO:0007308,GO:0007309,GO:0007314,GO:0007315,GO:…	ko:K09290,ko:K10373	ko04260,ko04261,ko05200,ko05206,ko05216,ko05410,ko05414,map04260,map04261,map05200,map05206,map05216,map05410,map05414	Tropomyosin,Tropomyosin_1	AGI96989.1	1e-29	tr|V5JDH0|V5JDH0_NILLU	5.8e-30	UniRef90_V5JDH0	3.5e-30	sp|Q95VA8|TPM_TRISP	1.8e-23
PB.1512.1|LG17:22828676-22843906(+)|transcript/3799.p1	10224.XP_002736947.1	5.3e-138	T	Serine threonine-protein phosphatase	-	-	ko:K06269	ko03015,ko04022,ko04024,ko04113,ko04114,ko04218,ko04261,ko04270,ko04390,ko04510,ko04611,ko04720,ko04728,ko04750,ko04810,ko04910,ko04921,ko04931,ko05031,ko05034,ko05168,ko05205,map03015,map04022,map04024,map04113,map04114,map04218,map04261,map04270,map04390,map04510,map04611,map04720,map04728,map04750,map04810,map04910,map04921,map04931,map05031,map05034,map05168,map05205	Metallophos	AXF35715.1	6.9e-179	tr|A0A345AH81|A0A345AH81_HOMAM	3.9e-179	UniRef90_A0A345AH81	2.3e-179	sp|P48480|PP11_ACEPE	7.1e-122
PB.2765.1|LG30:2519414-2540254(-)|transcript/1211.p1	6669.EFX77858	1.7e-137	J	Domain at the C-termini of GCD6, eIF-2B epsilon, eIF-4 gamma and eIF-5	BZW2	GO:0000003,GO:0000902,GO:0000904,GO:0002064,GO:0002065,GO:0002066,GO:0003006,GO:0003008,GO:0003674,GO:0005488,GO:0005515,GO:0005575,GO:0005622,GO:0005623,GO:0005737,GO:0006417,GO:0006928,GO:0006935,GO:0007275,GO:0007276,GO:0007281,GO:0007292,GO:0007399,GO:0007409,GO:0007411,GO:0007610,GO:0007611,GO:0007613,GO:0007616,GO:0008037,GO:0008038,GO:0008150,GO:0009605,GO:0009636,GO:0009653,GO:0009888,GO:…	-	-	W2	ROT65566.1	4.7e-221	tr|A0A0P4WDF0|A0A0P4WDF0_SCYOL	2.3e-233	UniRef90_A0A0P4WDF0	1.4e-233	sp|Q9VNE2|PKRA_DROME	1.8e-126
PB.578.1|LG1:17031612-17091714(-)|transcript/3735.p1	-	-	-	-	-	-	-	-	-	-	-	-	-	-	-	-	-
PB.548.1|LG1:9468568-9536989(-)|transcript/3454.p1	4932.YCR013C	9.9e-23	-	-	-	-	-	-	-	CAF4937728.1	8.4e-31	tr|L0R694|L0R694_GYMCE	5.2e-30	UniRef90_L0R694	3.1e-30	sp|P25614|YCQ3_YEAST	2.4e-24
PB.3956.2|LG6:23289965-23292730(+)|transcript/4757.p1	126957.SMAR009139-PA	1.3e-05	D	Cysteine-type endopeptidase activity. It is involved in the biological process described with	CASP2	GO:0000003,GO:0000075,GO:0000077,GO:0000278,GO:0000902,GO:0000904,GO:0001554,GO:0001654,GO:0001700,GO:0002165,GO:0002376,GO:0003006,GO:0003407,GO:0003674,GO:0003824,GO:0004175,GO:0004197,GO:0005488,GO:0005515,GO:0005575,GO:0005622,GO:0005623,GO:0005634,GO:0005737,GO:0005739,GO:0005829,GO:0006508,GO:0006582,GO:0006725,GO:0006807,GO:0006915,GO:0006919,GO:0006950,GO:0006952,GO:0006955,GO:0006974,GO:…	ko:K02186,ko:K20009,ko:K20106	ko04210,ko04214,ko04215,map04210,map04214,map04215	CARD,Peptidase_C14	KAG0719145.1	3.1e-40	tr|A0A3R7PYH5|A0A3R7PYH5_PENVA	4.5e-17	UniRef90_UPI0018A722B5	2.8e-22	-	-
PB.3158.1|LG35:3436111-3439362(-)|transcript/7059.p1	136037.KDQ84855	2.1e-124	I	Transferase activity. It is involved in the biological process described with metabolic process	MCAT	GO:0003674,GO:0003824,GO:0004312,GO:0004314,GO:0005575,GO:0005622,GO:0005623,GO:0005737,GO:0005739,GO:0005759,GO:0006082,GO:0006629,GO:0006631,GO:0006633,GO:0006635,GO:0008150,GO:0008152,GO:0008610,GO:0009056,GO:0009058,GO:0009062,GO:0009987,GO:0016042,GO:0016053,GO:0016054,GO:0016417,GO:0016419,GO:0016420,GO:0016740,GO:0016746,GO:0016747,GO:0019395,GO:0019752,GO:0030258,GO:0031974,GO:0032787,GO:…	ko:K00645	ko00061,ko00333,ko01100,ko01130,ko01212,map00061,map00333,map01100,map01130,map01212	Acyl_transf_1	XP_037792398.1	1.8e-153	tr|A0A0P4W3S8|A0A0P4W3S8_SCYOL	1.2e-244	UniRef90_A0A0P4W3S8	7.4e-245	sp|Q8T3L6|FABD_DROME	7.7e-103
PB.2138.2|LG24:15351101-15363967(-)|transcript/7698.p1	103372.F4X0S2	1.1e-134	T	RUN	RUFY1	GO:0001558,GO:0003674,GO:0005215,GO:0005488,GO:0005515,GO:0005575,GO:0005622,GO:0005623,GO:0005634,GO:0005654,GO:0005737,GO:0005768,GO:0005769,GO:0005829,GO:0006629,GO:0006644,GO:0006650,GO:0006661,GO:0006793,GO:0006796,GO:0006810,GO:0006996,GO:0007010,GO:0007015,GO:0007275,GO:0007399,GO:0008104,GO:0008150,GO:0008152,GO:0008361,GO:0008565,GO:0008610,GO:0008654,GO:0009058,GO:0009987,GO:0010008,GO:…	ko:K10742,ko:K12482	ko03030,ko04144,map03030,map04144	FYVE,RUN	MPC08126.1	3.2e-212	tr|A0A0P4W9W2|A0A0P4W9W2_SCYOL	3.6e-253	UniRef90_A0A0P4WD73	7.5e-230	sp|Q5R5R4|RUFY2_PONAB	1.8e-100
PB.2632.1|LG3:2806659-2822878(-)|transcript/1107.p1	136037.KDR10135	1.6e-159	T	It is involved in the biological process described with protein phosphorylation	IKBKB	GO:0000165,GO:0000166,GO:0000302,GO:0001101,GO:0001666,GO:0001702,GO:0001756,GO:0001757,GO:0001776,GO:0001782,GO:0001817,GO:0001819,GO:0001959,GO:0002009,GO:0002011,GO:0002028,GO:0002218,GO:0002220,GO:0002221,GO:0002223,GO:0002224,GO:0002225,GO:0002230,GO:0002237,GO:0002252,GO:0002253,GO:0002260,GO:0002376,GO:0002429,GO:0002474,GO:0002478,GO:0002479,GO:0002520,GO:0002521,GO:0002573,GO:0002682,GO:…	ko:K04467,ko:K07209	ko01523,ko04010,ko04014,ko04062,ko04064,ko04068,ko04150,ko04151,ko04210,ko04380,ko04620,ko04621,ko04622,ko04623,ko04624,ko04657,ko04658,ko04659,ko04660,ko04662,ko04668,ko04722,ko04910,ko04920,ko04930,ko04931,ko04932,ko05120,ko05131,ko05142,ko05145,ko05160,ko05161,ko05162,ko05164,ko05165,ko05166,ko05167,ko05168,ko05169,ko05200,ko05206,ko05212,ko05215,ko05220,ko05221,ko05222,ko05418,map01523,map040…	IKKbetaNEMObind,Pkinase	AVI10168.1	0	tr|A0A2P1AAT5|A0A2P1AAT5_SCYPA	0	UniRef90_A0A0N7ZBM3	0	sp|Q5ZJB4|IKKA_CHICK	4e-121
PB.89.1|LG2:19793930-19795629(+)|transcript/6109.p1	-	-	-	-	-	-	-	-	-	-	-	-	-	-	-	-	-
PB.1894.1|LG21:7362634-7375301(+)|transcript/2725.p1	6669.EFX90083	9.5e-111	B	SET and MYND	-	GO:0001654,GO:0001745,GO:0001751,GO:0001754,GO:0003674,GO:0005488,GO:0005515,GO:0005575,GO:0005622,GO:0005623,GO:0005634,GO:0005737,GO:0007275,GO:0007399,GO:0007423,GO:0007562,GO:0008150,GO:0009653,GO:0009887,GO:0009892,GO:0009987,GO:0010468,GO:0010605,GO:0010629,GO:0019222,GO:0019899,GO:0022008,GO:0030154,GO:0030182,GO:0032501,GO:0032502,GO:0042051,GO:0042461,GO:0042462,GO:0042826,GO:0043226,GO:…	-	-	SET,zf-MYND	XP_027215462.1	4.6e-207	tr|A0A3R7PR35|A0A3R7PR35_PENVA	5.5e-117	UniRef90_UPI000F66A177	1.6e-207	-	-
PB.255.1|LG5:42666176-42846382(-)|transcript/1181.p1	136037.KDR11977	4.2e-96	T	It is involved in the biological process described with signal transduction	-	-	ko:K04439	ko04010,ko04062,ko04144,ko04340,ko04740,ko04926,ko05032,map04010,map04062,map04144,map04340,map04740,map04926,map05032	Arrestin_C,Arrestin_N	XP_027214656.1	1.5e-182	tr|A0A067QZW4|A0A067QZW4_ZOONE	3.7e-95	UniRef90_UPI000F682A1C	4.9e-183	sp|P55274|ARRH_HELVI	1.7e-73
PB.1381.7|LG16:5999088-6014375(-)|transcript/4869.p1	136037.KDR17007	2.4e-44	U	Clathrin is the major protein of the polyhedral coat of coated pits and vesicles	CLTA	GO:0000139,GO:0000323,GO:0002376,GO:0002478,GO:0002495,GO:0002504,GO:0003674,GO:0005198,GO:0005488,GO:0005515,GO:0005575,GO:0005622,GO:0005623,GO:0005737,GO:0005764,GO:0005765,GO:0005768,GO:0005773,GO:0005774,GO:0005794,GO:0005802,GO:0005819,GO:0005829,GO:0005856,GO:0005886,GO:0005905,GO:0005938,GO:0006807,GO:0006810,GO:0006897,GO:0006898,GO:0008021,GO:0008150,GO:0008152,GO:0009056,GO:0009057,GO:…	ko:K04644,ko:K04645	ko04142,ko04144,ko04721,ko04961,ko05016,ko05100,map04142,map04144,map04721,map04961,map05016,map05100	Clathrin_lg_ch	KAG0716321.1	4.3e-98	tr|A0A0P4WS21|A0A0P4WS21_SCYOL	7.4e-116	UniRef90_A0A0P4WS21	4.4e-116	sp|Q9VWA1|CLC_DROME	7.3e-28
PB.613.1|LG1:26568858-26581911(-)|transcript/2043.p1	43151.ADAC008847-PA	2.4e-50	O	Belongs to the peptidase S1 family	-	GO:0000003,GO:0001703,GO:0002225,GO:0002376,GO:0002682,GO:0002684,GO:0002697,GO:0002699,GO:0002700,GO:0002702,GO:0002759,GO:0002760,GO:0002784,GO:0002786,GO:0002788,GO:0002803,GO:0002804,GO:0002805,GO:0002807,GO:0002808,GO:0002813,GO:0002816,GO:0002831,GO:0002833,GO:0002920,GO:0002922,GO:0003002,GO:0003006,GO:0003674,GO:0003824,GO:0004175,GO:0004252,GO:0005575,GO:0005576,GO:0006508,GO:0006582,GO:…	ko:K09640,ko:K20672	ko04624,map04624	CLIP,Trypsin	AKC96436.1	3.7e-225	tr|A0A139ZSY5|A0A139ZSY5_SCYPA	2.1e-225	UniRef90_A0A139ZSY5	1.2e-225	sp|Q2VG86|BAEE_BOMMO	9.3e-50
PB.3638.1|LG40:15575923-15577961(+)|transcript/6998.p1	6669.EFX89657	2.2e-207	Z	Belongs to the actin family	ACTB	GO:0000123,GO:0000278,GO:0000281,GO:0000910,GO:0003674,GO:0005198,GO:0005200,GO:0005575,GO:0005622,GO:0005623,GO:0005634,GO:0005654,GO:0005737,GO:0005856,GO:0005884,GO:0005886,GO:0005912,GO:0005924,GO:0005925,GO:0006325,GO:0006338,GO:0006464,GO:0006473,GO:0006475,GO:0006807,GO:0006996,GO:0007010,GO:0007015,GO:0007049,GO:0007275,GO:0007507,GO:0007517,GO:0007519,GO:0007528,GO:0008150,GO:0008152,GO:…	ko:K05692	ko04015,ko04145,ko04210,ko04390,ko04391,ko04510,ko04520,ko04530,ko04611,ko04670,ko04714,ko04745,ko04810,ko04919,ko04921,ko05100,ko05110,ko05130,ko05131,ko05132,ko05164,ko05205,ko05225,ko05410,ko05412,ko05414,ko05416,ko05418,map04015,map04145,map04210,map04390,map04391,map04510,map04520,map04530,map04611,map04670,map04714,map04745,map04810,map04919,map04921,map05100,map05110,map05130,map05131,map0…	Actin	AGT42326.1	3.8e-216	tr|U3M692|U3M692_PORTR	2.1e-216	UniRef90_A0A3R7N8I3	1.7e-208	sp|P07837|ACT2_BOMMO	1.2e-208
PB.460.2|LG46:4449880-4471234(+)|transcript/955.p1	13037.EHJ73856	7.5e-60	H	It is involved in the biological process described with cellular protein modification process	LIPT1	GO:0003674,GO:0003824,GO:0005575,GO:0005622,GO:0005623,GO:0005737,GO:0005739,GO:0005759,GO:0006464,GO:0006629,GO:0006807,GO:0008150,GO:0008152,GO:0009249,GO:0009987,GO:0010467,GO:0016740,GO:0016746,GO:0016747,GO:0016772,GO:0016779,GO:0016874,GO:0016879,GO:0016979,GO:0017118,GO:0018065,GO:0018193,GO:0018205,GO:0019538,GO:0031974,GO:0034641,GO:0036211,GO:0043170,GO:0043226,GO:0043227,GO:0043229,GO:…	ko:K10105	ko00785,ko01100,map00785,map01100	BPL_LplA_LipB	KAG0724653.1	1.2e-146	tr|A0A5B7CLD7|A0A5B7CLD7_PORTR	1.3e-94	UniRef90_A0A5B7CLD7	7.8e-95	sp|O46419|LIPT_BOVIN	4.8e-46
PC.88.1|SPA_41|path0:1-3501(+)|transcript/340.p1	132113.XP_003491806.1	1.8e-28	S	PKC-activated protein phosphatase-1 inhibitor	PPP1R14B	GO:0002376,GO:0003674,GO:0004857,GO:0006950,GO:0006952,GO:0006955,GO:0008150,GO:0010921,GO:0019208,GO:0019212,GO:0019220,GO:0019222,GO:0019888,GO:0030234,GO:0031323,GO:0031399,GO:0032268,GO:0035303,GO:0035304,GO:0043086,GO:0043666,GO:0044092,GO:0045087,GO:0050789,GO:0050790,GO:0050794,GO:0050896,GO:0051171,GO:0051174,GO:0051246,GO:0051336,GO:0060255,GO:0065007,GO:0065009,GO:0080090,GO:0098772	ko:K17555	-	PP1_inhibitor	KAG0712506.1	2.6e-55	tr|A0A0P4WEI0|A0A0P4WEI0_SCYOL	2.5e-68	UniRef90_A0A0P4WEI0	1.5e-68	-	-
PB.1985.2|LG23:11502412-11505568(-)|transcript/5831.p1	7739.XP_002596927.1	1.3e-251	Z	structural constituent of cytoskeleton	-	-	ko:K07374	ko04145,ko04210,ko04530,ko04540,ko05130,map04145,map04210,map04530,map04540,map05130	Tubulin,Tubulin_C	XP_027221149.1	2.5e-259	tr|A0A3R7M1P4|A0A3R7M1P4_PENVA	1.4e-259	UniRef90_C3Z395	7.3e-251	sp|Q94572|TBA3_HOMAM	1.4e-251
PB.4191.1|LG8:25723319-25723907(+)|transcript/10720.p1	69293.ENSGACP00000001805	1.2e-33	-	-	-	-	-	-	-	OIF90008.1	3.5e-45	tr|A0A7R9S4B3|A0A7R9S4B3_9CRUS	2.9e-41	UniRef90_A0A7R9S4B3	1.8e-41	-	-
PB.1081.1|LG13:5450404-5527589(+)|transcript/5509.p1	192875.XP_004346286.1	7.9e-10	S	COMM domain-containing protein 7	COMMD7	GO:0003674,GO:0005488,GO:0005515,GO:0005575,GO:0005622,GO:0005623,GO:0006355,GO:0007154,GO:0007165,GO:0007166,GO:0008134,GO:0008150,GO:0009889,GO:0009890,GO:0009892,GO:0009987,GO:0010033,GO:0010468,GO:0010556,GO:0010558,GO:0010605,GO:0010629,GO:0019219,GO:0019221,GO:0019222,GO:0023052,GO:0031323,GO:0031324,GO:0031326,GO:0031327,GO:0032088,GO:0033209,GO:0034097,GO:0034612,GO:0042221,GO:0043226,GO:…	-	-	COMM_domain	KAG0726793.1	1.2e-43	tr|A0A0P4WNS6|A0A0P4WNS6_SCYOL	4.5e-80	UniRef90_A0A0P4WNS6	2.7e-80	-	-
PC.237.1|transcript/4049:1-2043(+)|transcript/4049.p1	103372.F4WC24	1.3e-189	T	Serine/Threonine protein kinases, catalytic domain	CDK14	GO:0000086,GO:0000278,GO:0000307,GO:0000308,GO:0001700,GO:0002009,GO:0002164,GO:0002165,GO:0002168,GO:0003674,GO:0003824,GO:0004672,GO:0004674,GO:0004693,GO:0005488,GO:0005515,GO:0005575,GO:0005622,GO:0005623,GO:0005634,GO:0005737,GO:0005829,GO:0005886,GO:0006464,GO:0006468,GO:0006793,GO:0006796,GO:0006807,GO:0007049,GO:0007275,GO:0007552,GO:0008150,GO:0008152,GO:0009653,GO:0009790,GO:0009791,GO:…	ko:K08821,ko:K15594	ko05202,map05202	Pkinase	XP_037791764.1	2.1e-273	tr|A0A0P4W8A0|A0A0P4W8A0_SCYOL	2.4e-274	UniRef90_A0A0P4W8A0	1.4e-274	sp|O94921|CDK14_HUMAN	8.5e-128
PB.2813.1|LG30:23295887-23319369(-)|transcript/6470.p1	7220.FBpp0135331	1.5e-06	G	Chitin binding. It is involved in the biological process described with chitin metabolic process	-	GO:0003674,GO:0005198,GO:0005201,GO:0005575,GO:0005576,GO:0031012,GO:0044421	-	-	CBM_14	XP_037799771.1	1.2e-38	tr|A0A423TMX8|A0A423TMX8_PENVA	1.3e-32	UniRef90_UPI0018A7C29C	4.2e-39	-	-
PB.3992.3|LG6:27807691-27810670(+)|transcript/2921.p1	-	-	-	-	-	-	-	-	-	KNC23064.1	3e-43	tr|A0A1I8IB90|A0A1I8IB90_9PLAT	4.5e-65	UniRef90_A0A1I8IB90	2.7e-65	-	-
PB.1563.2|LG18:3172980-3180607(-)|transcript/6498.p1	136037.KDR24426	2.4e-121	C	Oxidoreductase activity. It is involved in the biological process described with oxidation-reduction process	HAO1	GO:0000166,GO:0001561,GO:0003674,GO:0003824,GO:0003973,GO:0005102,GO:0005488,GO:0005515,GO:0005575,GO:0005622,GO:0005623,GO:0005737,GO:0005777,GO:0005782,GO:0005829,GO:0006066,GO:0006082,GO:0006605,GO:0006625,GO:0006629,GO:0006631,GO:0006725,GO:0006807,GO:0006810,GO:0006886,GO:0006996,GO:0007031,GO:0008104,GO:0008150,GO:0008152,GO:0008891,GO:0009056,GO:0009062,GO:0009441,GO:0009987,GO:0010181,GO:…	ko:K00070,ko:K11517	ko00140,ko00630,ko01100,ko01110,ko01120,ko01130,ko01200,ko04146,ko04913,ko04925,ko04927,ko04934,map00140,map00630,map01100,map01110,map01120,map01130,map01200,map04146,map04913,map04925,map04927,map04934	FMN_dh	KAG0727650.1	5.8e-177	tr|A0A0P4WKT1|A0A0P4WKT1_SCYOL	1.6e-208	UniRef90_A0A0P4WKT1	9.7e-209	sp|B8AKX6|GLO1_ORYSI	5e-98
PB.550.9|LG1:11479248-11483511(-)|transcript/9731.p1	7739.XP_002588700.1	1.8e-21	O	Belongs to the peptidase S1 family	PRSS2	GO:0000323,GO:0001558,GO:0001667,GO:0001775,GO:0002252,GO:0002263,GO:0002274,GO:0002275,GO:0002283,GO:0002366,GO:0002376,GO:0002443,GO:0002444,GO:0002446,GO:0003674,GO:0003824,GO:0004175,GO:0004222,GO:0004252,GO:0005488,GO:0005509,GO:0005515,GO:0005575,GO:0005576,GO:0005615,GO:0005622,GO:0005623,GO:0005737,GO:0005764,GO:0005766,GO:0005773,GO:0005775,GO:0006508,GO:0006725,GO:0006766,GO:0006767,GO:…	ko:K01312,ko:K01324	ko04080,ko04610,ko04972,ko04974,ko05164,map04080,map04610,map04972,map04974,map05164	Trypsin	KAG0723396.1	1.1e-99	tr|A0A423SDJ5|A0A423SDJ5_PENVA	4.5e-26	UniRef90_UPI0018A703EE	3.5e-58	sp|P35034|TRYP_PLEPL	5.8e-15
PB.3575.3|LG4:45667699-45680036(-)|transcript/8971.p1	136037.KDR13798	3.9e-93	I	Oxidoreductase activity, acting on the CH-CH group of donors. It is involved in the biological process described with lipid metabolic process	TECR	GO:0000038,GO:0003674,GO:0003824,GO:0003995,GO:0004466,GO:0005575,GO:0005622,GO:0005623,GO:0005737,GO:0005783,GO:0005789,GO:0006082,GO:0006139,GO:0006163,GO:0006164,GO:0006629,GO:0006631,GO:0006633,GO:0006637,GO:0006725,GO:0006732,GO:0006753,GO:0006790,GO:0006793,GO:0006796,GO:0006807,GO:0008150,GO:0008152,GO:0008610,GO:0009058,GO:0009108,GO:0009117,GO:0009150,GO:0009152,GO:0009165,GO:0009259,GO:…	ko:K10258	ko00062,ko01040,ko01110,ko01212,map00062,map01040,map01110,map01212	Steroid_dh,ubiquitin	XP_037780775.1	1.2e-103	tr|A0A0P4W5Z7|A0A0P4W5Z7_SCYOL	1.1e-125	UniRef90_A0A0P4W5Z7	6.5e-126	sp|Q9NZ01|TECR_HUMAN	9.1e-74
PB.2167.1|LG24:25406834-25415302(-)|transcript/3386.p1	126957.SMAR010921-PA	9.8e-100	U	Belongs to the small GTPase superfamily. Arf family	arf1	GO:0000003,GO:0000278,GO:0000280,GO:0000281,GO:0000910,GO:0001505,GO:0001654,GO:0001745,GO:0002682,GO:0003006,GO:0003674,GO:0003824,GO:0003924,GO:0005575,GO:0005622,GO:0005623,GO:0005737,GO:0005783,GO:0005794,GO:0005795,GO:0005886,GO:0006810,GO:0006836,GO:0006886,GO:0006892,GO:0006893,GO:0006897,GO:0006996,GO:0007005,GO:0007049,GO:0007112,GO:0007140,GO:0007154,GO:0007165,GO:0007264,GO:0007265,GO:…	ko:K07937	ko04072,ko04144,ko05110,ko05134,map04072,map04144,map05110,map05134	Arf	XP_027220166.1	1.6e-98	tr|D5I1P3|D5I1P3_PENJP	8.7e-99	UniRef90_T1JAZ4	5.3e-99	sp|P61209|ARF1_DROME	3.1e-101
PB.58.13|LG2:10418246-10420990(+)|transcript/3298.p1	61622.XP_010383018.1	1.8e-188	S	Hemocyanin, copper containing domain	-	-	-	-	Hemocyanin_C,Hemocyanin_M,Hemocyanin_N	AVM85977.1	0	tr|A0A6J3WT23|A0A6J3WT23_CARMA	0	UniRef90_A0A6J3WT23	0	sp|Q6KF81|PHCY2_HOMAM	1.2e-187
PB.3511.2|LG4:23655218-23679501(+)|transcript/2222.p1	136037.KDR14947	2.1e-87	O	Ubiquitin homologues	UBFD1	-	-	-	ubiquitin	XP_027228870.1	2.1e-120	tr|A0A0P4WR58|A0A0P4WR58_SCYOL	1.2e-141	UniRef90_A0A0P4WZ69	7.2e-142	sp|O14562|UBFD1_HUMAN	4.4e-77
PB.62.17|LG2:10512670-10513547(+)|transcript/10468.p1	7165.AGAP004975-PA	1e-15	E	Common central domain of tyrosinase	-	-	-	-	Hemocyanin_C,Hemocyanin_M,Hemocyanin_N	AST15995.1	7.4e-84	tr|A0A223G1B9|A0A223G1B9_SCYSE	4.1e-84	UniRef90_A0A223G1B9	2.5e-84	sp|Q6KF81|PHCY2_HOMAM	1.9e-46
PB.58.196|LG2:10465127-10467864(+)|transcript/2889.p1	61622.XP_010383018.1	1.4e-202	S	Hemocyanin, copper containing domain	-	-	-	-	Hemocyanin_C,Hemocyanin_M,Hemocyanin_N	ABM54471.1	7.4e-221	tr|A1YLF0|A1YLF0_PORPE	4.1e-221	UniRef90_A1YLF0	2.5e-221	sp|Q6KF81|PHCY2_HOMAM	2e-116
PB.903.2|LG11:40216448-40226543(-)|transcript/1746.p1	136037.KDR20724	6.1e-75	L	May play an essential role at the early stage of chromosomal DNA replication by coupling the polymerase alpha primase complex to the cellular replication machinery	POLA2	GO:0000060,GO:0000082,GO:0000228,GO:0000278,GO:0000428,GO:0000723,GO:0003674,GO:0003824,GO:0003887,GO:0005488,GO:0005515,GO:0005575,GO:0005622,GO:0005623,GO:0005634,GO:0005635,GO:0005654,GO:0005657,GO:0005658,GO:0005694,GO:0005737,GO:0005829,GO:0006139,GO:0006259,GO:0006260,GO:0006261,GO:0006270,GO:0006606,GO:0006725,GO:0006807,GO:0006810,GO:0006886,GO:0006913,GO:0006996,GO:0007049,GO:0008104,GO:…	ko:K02321	ko00230,ko00240,ko01100,ko03030,map00230,map00240,map01100,map03030	DNA_pol_E_B,Pol_alpha_B_N	KAG0693510.1	9.3e-141	tr|A0A0P4WMW3|A0A0P4WMW3_SCYOL	6.6e-213	UniRef90_A0A0P4WMW3	4e-213	sp|Q14181|DPOA2_HUMAN	3.9e-69
PB.2809.3|LG30:22865724-22871477(-)|transcript/4783.p1	-	-	-	-	-	-	-	-	-	XP_027229681.1	9e-89	tr|A0A3R7LW35|A0A3R7LW35_PENVA	5e-89	UniRef90_A0A3R7LW35	3e-89	-	-
PB.2660.1|LG3:12524525-12529083(+)|transcript/1789.p1	126957.SMAR010061-PA	1.2e-58	Q	ABC protein, subfamily ABCH	-	GO:0005575,GO:0005622,GO:0005623,GO:0005737,GO:0007275,GO:0008150,GO:0031410,GO:0031982,GO:0032501,GO:0032502,GO:0042335,GO:0043226,GO:0043227,GO:0043229,GO:0044424,GO:0044444,GO:0044464,GO:0048856,GO:0097708	-	-	ABC2_membrane,ABC2_membrane_3,ABC_tran	XP_037784456.1	2.9e-93	tr|A0A5B7E7K1|A0A5B7E7K1_PORTR	7.5e-75	UniRef90_UPI0018A7D45A	9.7e-94	sp|Q8T674|ABCGK_DICDI	1.2e-29
PB.2501.1|LG28:26908891-26910687(+)|transcript/5620.p1	136037.KDR24458	1.5e-32	K	snRNA binding. It is involved in the biological process described with negative regulation of transcription from RNA polymerase II promoter	HEXIM1	GO:0000079,GO:0000122,GO:0001932,GO:0001933,GO:0002218,GO:0002253,GO:0002376,GO:0002682,GO:0002684,GO:0003674,GO:0003676,GO:0003723,GO:0004857,GO:0004860,GO:0004861,GO:0005488,GO:0005515,GO:0005575,GO:0005622,GO:0005623,GO:0005634,GO:0005654,GO:0005737,GO:0005829,GO:0006355,GO:0006357,GO:0006469,GO:0007275,GO:0007507,GO:0008150,GO:0009889,GO:0009890,GO:0009892,GO:0009966,GO:0009967,GO:0010468,GO:…	ko:K15189	-	HEXIM	MPC35223.1	1e-149	tr|A0A5B7EQJ1|A0A5B7EQJ1_PORTR	5.6e-150	UniRef90_A0A5B7EQJ1	3.4e-150	sp|Q0X0C4|HEXI1_BOVIN	7.1e-09
PB.1135.1|LG13:29330871-29336176(-)|transcript/780.p1	136037.KDR23552	1.8e-44	S	Catalytic activity	PPAPDC2	GO:0003674,GO:0003824,GO:0005575,GO:0005623,GO:0005886,GO:0006066,GO:0006629,GO:0006694,GO:0006695,GO:0006793,GO:0006796,GO:0008150,GO:0008152,GO:0008202,GO:0008203,GO:0008610,GO:0009058,GO:0009987,GO:0016020,GO:0016125,GO:0016126,GO:0016311,GO:0016787,GO:0016788,GO:0016791,GO:0030258,GO:0042577,GO:0042578,GO:0044237,GO:0044238,GO:0044255,GO:0044281,GO:0044283,GO:0044464,GO:0046165,GO:0046839,GO:…	ko:K17981	-	PAP2	AXY87735.1	2.6e-92	tr|A0A0P4WDL2|A0A0P4WDL2_SCYOL	2.4e-111	UniRef90_A0A0P4WDL2	1.4e-111	sp|Q58DI5|PLPP6_BOVIN	2.2e-26
PB.59.4|LG2:10505067-10508307(-)|transcript/3328.p1	61622.XP_010383018.1	5.1e-136	S	Hemocyanin, copper containing domain	-	-	-	-	Hemocyanin_C,Hemocyanin_M,Hemocyanin_N	AST15995.1	1.1e-168	tr|A0A223G1B9|A0A223G1B9_SCYSE	6.3e-169	UniRef90_A0A223G1B9	3.8e-169	sp|Q6KF81|PHCY2_HOMAM	1.6e-76
PB.778.8|LG10:26642686-26649475(+)|transcript/10509.p1	6669.EFX79881	1e-66	O	assists the folding of proteins upon ATP hydrolysis	cct-1	GO:0000003,GO:0002064,GO:0002065,GO:0002066,GO:0003006,GO:0003674,GO:0005488,GO:0005515,GO:0005575,GO:0005622,GO:0005623,GO:0005634,GO:0005737,GO:0005829,GO:0005832,GO:0006457,GO:0006458,GO:0007276,GO:0007281,GO:0007292,GO:0008150,GO:0009888,GO:0009987,GO:0019953,GO:0022412,GO:0022414,GO:0030154,GO:0030707,GO:0030855,GO:0032501,GO:0032502,GO:0032504,GO:0032991,GO:0043226,GO:0043227,GO:0043229,GO:…	ko:K09493	-	Cpn60_TCP1	ACY66498.1	1.4e-88	tr|D2DST8|D2DST8_SCYPA	7.8e-89	UniRef90_D2DST8	4.7e-89	sp|P12613|TCPA_DROME	1.5e-65
PC.307.1|transcript/8713:1-1267(+)|transcript/8713.p1	126957.SMAR008613-PA	2.9e-21	S	Thyroid hormone-inducible hepatic protein Spot 14	-	GO:0003674,GO:0005488,GO:0005515,GO:0008092,GO:0017022	-	-	Spot_14	KAG0729067.1	1.5e-95	tr|A0A0P4WH56|A0A0P4WH56_SCYOL	2.1e-118	UniRef90_A0A0P4WE25	8.9e-109	-	-
PB.1408.4|LG16:14018047-14025363(-)|transcript/1881.p1	7070.TC004980-PA	3.8e-122	O	It is involved in the biological process described with cell redox homeostasis	TXNDC5	GO:0000323,GO:0001775,GO:0002252,GO:0002263,GO:0002274,GO:0002275,GO:0002283,GO:0002366,GO:0002376,GO:0002443,GO:0002444,GO:0002446,GO:0003674,GO:0003756,GO:0003824,GO:0005575,GO:0005576,GO:0005622,GO:0005623,GO:0005737,GO:0005764,GO:0005766,GO:0005773,GO:0005775,GO:0005783,GO:0005788,GO:0006457,GO:0006810,GO:0006887,GO:0006897,GO:0006909,GO:0006950,GO:0006955,GO:0008150,GO:0009987,GO:0010941,GO:…	ko:K13984	ko04141,map04141	Thioredoxin	KAG0724573.1	1.5e-180	tr|A0A0P4WIM3|A0A0P4WIM3_SCYOL	1.4e-223	UniRef90_A0A0P4WIM3	8.4e-224	sp|Q8NBS9|TXND5_HUMAN	1.2e-94
PB.778.3|LG10:26630409-26649475(+)|transcript/5233.p1	121225.PHUM125100-PA	3.5e-238	O	assists the folding of proteins upon ATP hydrolysis	cct-1	GO:0000003,GO:0002064,GO:0002065,GO:0002066,GO:0003006,GO:0003674,GO:0005488,GO:0005515,GO:0005575,GO:0005622,GO:0005623,GO:0005634,GO:0005737,GO:0005829,GO:0005832,GO:0006457,GO:0006458,GO:0007276,GO:0007281,GO:0007292,GO:0008150,GO:0009888,GO:0009987,GO:0019953,GO:0022412,GO:0022414,GO:0030154,GO:0030707,GO:0030855,GO:0032501,GO:0032502,GO:0032504,GO:0032991,GO:0043226,GO:0043227,GO:0043229,GO:…	ko:K09493	-	Cpn60_TCP1	AIS24843.1	2e-295	tr|A0A096ZS66|A0A096ZS66_SCYPA	1.1e-295	UniRef90_A0A5B7D5R6	2.7e-292	sp|P28480|TCPA_RAT	1.3e-224
PB.2297.2|LG26:406808-409872(+)|transcript/9868.p1	7245.FBpp0261302	1.2e-50	Q	Oxidoreductase activity. It is involved in the biological process described with metabolic process	-	-	ko:K13370	ko00140,ko01100,map00140,map01100	adh_short_C2	KAG0713537.1	1.3e-90	tr|A0A5B7GFF6|A0A5B7GFF6_PORTR	6e-72	UniRef90_A0A5B7GFF6	3.6e-72	sp|P50171|DHB8_MOUSE	6.6e-44
PB.2858.2|LG31:5793127-5814090(-)|transcript/5347.p1	13249.RPRC009256-PA	6.4e-22	Q	Stores iron in a soluble, non-toxic, readily available form. Important for iron homeostasis. Iron is taken up in the ferrous form and deposited as ferric hydroxides after oxidation	FTHL17	GO:0000041,GO:0003674,GO:0005488,GO:0005506,GO:0005575,GO:0005576,GO:0005622,GO:0005623,GO:0005737,GO:0005739,GO:0005794,GO:0006810,GO:0006811,GO:0006812,GO:0006826,GO:0006873,GO:0006875,GO:0006879,GO:0006880,GO:0007275,GO:0008043,GO:0008150,GO:0008198,GO:0008283,GO:0009605,GO:0009607,GO:0009620,GO:0009636,GO:0009791,GO:0009987,GO:0010035,GO:0010038,GO:0010039,GO:0012505,GO:0019725,GO:0030001,GO:…	ko:K00522	ko04216,ko04217,ko04978,map04216,map04217,map04978	Ferritin	ADF87491.1	1.4e-62	tr|A0A0P4WWY6|A0A0P4WWY6_SCYOL	1.3e-129	UniRef90_A0A0P4WWY6	7.7e-130	-	-
PB.2709.1|LG3:32930505-32940304(-)|transcript/3578.p1	136037.KDR13973	2.7e-46	S	Alpha-tubulin binding. It is involved in the biological process described with Arp2 3 complex-mediated actin nucleation	WASHC1	GO:0000003,GO:0000212,GO:0000226,GO:0000280,GO:0000910,GO:0001556,GO:0001578,GO:0001775,GO:0002165,GO:0002376,GO:0002468,GO:0002682,GO:0003006,GO:0003674,GO:0005102,GO:0005488,GO:0005515,GO:0005575,GO:0005622,GO:0005623,GO:0005634,GO:0005737,GO:0005768,GO:0005769,GO:0005773,GO:0005776,GO:0005813,GO:0005815,GO:0005856,GO:0006810,GO:0006873,GO:0006885,GO:0006886,GO:0006887,GO:0006996,GO:0007010,GO:…	ko:K18461	ko04144,ko04212,map04144,map04212	WASH_WAHD	XP_027239163.1	1.2e-98	tr|A0A0P4WRH0|A0A0P4WRH0_SCYOL	8.2e-211	UniRef90_A0A0P4WRH0	4.9e-211	sp|Q8VDD8|WASH1_MOUSE	1.8e-42
PB.64.3|LG2:10673433-10689709(+)|transcript/9229.p1	7230.FBpp0168796	6.4e-40	J	Mitochondrial ribosomal protein MRP-S35	mRpS28	GO:0000313,GO:0000314,GO:0003674,GO:0003735,GO:0005198,GO:0005575,GO:0005622,GO:0005623,GO:0005737,GO:0005739,GO:0005759,GO:0005761,GO:0005763,GO:0005840,GO:0006412,GO:0006518,GO:0006807,GO:0008150,GO:0008152,GO:0009058,GO:0009059,GO:0009987,GO:0010467,GO:0015935,GO:0019538,GO:0031974,GO:0032543,GO:0032991,GO:0034641,GO:0034645,GO:0043043,GO:0043170,GO:0043226,GO:0043227,GO:0043228,GO:0043229,GO:…	ko:K17407	-	MRP-S35	XP_037781002.1	6.8e-43	tr|A0A0P4W682|A0A0P4W682_SCYOL	4.6e-89	UniRef90_A0A0P4W682	2.8e-89	sp|Q9CY16|RT28_MOUSE	1.3e-32
PB.799.1|LG11:4777178-4798028(+)|transcript/6268.p1	-	-	-	-	-	-	-	-	-	-	-	-	-	-	-	-	-
PB.2473.5|LG28:19824178-19830342(-)|transcript/9915.p1	10160.XP_004623265.1	2.4e-07	S	Centromere-associated protein K	CENPK	GO:0000775,GO:0000776,GO:0000777,GO:0000779,GO:0000793,GO:0005575,GO:0005622,GO:0005623,GO:0005634,GO:0005654,GO:0005694,GO:0005737,GO:0005829,GO:0006323,GO:0006325,GO:0006333,GO:0006334,GO:0006336,GO:0006338,GO:0006355,GO:0006357,GO:0006996,GO:0008150,GO:0009889,GO:0009891,GO:0009893,GO:0009987,GO:0010468,GO:0010556,GO:0010557,GO:0010604,GO:0010628,GO:0016043,GO:0019219,GO:0019222,GO:0022607,GO:…	ko:K11503	-	CENP-K	TGO90471.1	2.2e-22	tr|A0A2M3ZYC7|A0A2M3ZYC7_9DIPT	2.1e-38	UniRef90_A0A2M3ZYC7	1.3e-38	-	-
PB.3999.2|LG7:86889-94325(+)|transcript/9705.p1	7070.TC000082-PA	5.9e-43	S	Transmembrane protein 70	TMEM70	GO:0005575,GO:0005622,GO:0005623,GO:0005634,GO:0005654,GO:0005737,GO:0005739,GO:0005740,GO:0006996,GO:0007005,GO:0008150,GO:0009987,GO:0016020,GO:0016021,GO:0016043,GO:0022607,GO:0031090,GO:0031224,GO:0031300,GO:0031301,GO:0031966,GO:0031967,GO:0031974,GO:0031975,GO:0031981,GO:0032592,GO:0033615,GO:0034622,GO:0043226,GO:0043227,GO:0043229,GO:0043231,GO:0043233,GO:0043461,GO:0043933,GO:0044085,GO:…	ko:K17966	-	TMEM70	MPC27391.1	5.6e-119	tr|A0A0P4W5T6|A0A0P4W5T6_SCYOL	1.7e-133	UniRef90_A0A0P4W5T6	1e-133	sp|Q95SS8|TMM70_DROME	2.1e-40
PB.938.4|LG11:44067097-44079320(+)|transcript/4961.p1	34740.HMEL003005-PA	5.1e-197	C	Belongs to the isocitrate and isopropylmalate dehydrogenases family	IDH1	GO:0000003,GO:0000166,GO:0000287,GO:0001775,GO:0002252,GO:0002263,GO:0002274,GO:0002275,GO:0002283,GO:0002366,GO:0002376,GO:0002443,GO:0002444,GO:0002446,GO:0003006,GO:0003674,GO:0003824,GO:0004448,GO:0004450,GO:0005102,GO:0005488,GO:0005515,GO:0005575,GO:0005576,GO:0005622,GO:0005623,GO:0005737,GO:0005739,GO:0005777,GO:0005782,GO:0005829,GO:0006082,GO:0006102,GO:0006103,GO:0006139,GO:0006518,GO:…	ko:K00031	ko00020,ko00480,ko00720,ko01100,ko01110,ko01120,ko01130,ko01200,ko01210,ko01230,ko04146,map00020,map00480,map00720,map01100,map01110,map01120,map01130,map01200,map01210,map01230,map04146	Iso_dh	KAG0718399.1	4.6e-215	tr|A0A0P4VV59|A0A0P4VV59_SCYOL	9.7e-239	UniRef90_A0A0P4VV59	5.8e-239	sp|P41562|IDHC_RAT	6.6e-184
PB.81.6|LG2:16873813-16887995(-)|transcript/10098.p1	-	-	-	-	-	-	-	-	-	-	-	-	-	-	-	-	-
PB.890.11|LG11:34467888-34471195(+)|transcript/1831.p1	136037.KDR21642	1.3e-146	S	Larval serum protein	-	GO:0000902,GO:0000904,GO:0005575,GO:0005576,GO:0005615,GO:0005616,GO:0006928,GO:0006935,GO:0007275,GO:0007399,GO:0007409,GO:0007411,GO:0008037,GO:0008038,GO:0008039,GO:0008045,GO:0008150,GO:0009605,GO:0009653,GO:0009987,GO:0016043,GO:0016201,GO:0022008,GO:0030030,GO:0030154,GO:0030182,GO:0031175,GO:0032501,GO:0032502,GO:0032989,GO:0032990,GO:0032991,GO:0040011,GO:0042221,GO:0042330,GO:0044421,GO:…	-	-	Hemocyanin_C,Hemocyanin_M,Hemocyanin_N	AAW57891.1	0	tr|Q5G2A6|Q5G2A6_METMG	0	UniRef90_Q5G2A6	0	sp|P84293|HCY2_CARAE	1.2e-280
PB.4077.1|LG7:21947276-21960962(+)|transcript/4823.p1	176946.XP_007426163.1	1.4e-70	J	tRNA pseudouridine synthase activity	PUS1	GO:0000049,GO:0000959,GO:0000963,GO:0001522,GO:0002153,GO:0003674,GO:0003676,GO:0003712,GO:0003713,GO:0003723,GO:0003727,GO:0003824,GO:0005488,GO:0005575,GO:0005622,GO:0005623,GO:0005634,GO:0005667,GO:0005730,GO:0005737,GO:0005739,GO:0005759,GO:0006139,GO:0006355,GO:0006357,GO:0006396,GO:0006399,GO:0006400,GO:0006725,GO:0006807,GO:0008033,GO:0008150,GO:0008152,GO:0009451,GO:0009889,GO:0009891,GO:…	ko:K06173,ko:K20674	ko04624,map04624	PseudoU_synth_1	MPC38676.1	8.3e-213	tr|A0A0P4VSN5|A0A0P4VSN5_SCYOL	3.3e-259	UniRef90_A0A0P4VXG8	3.2e-254	sp|Q9WU56|TRUA_MOUSE	8.7e-68
PB.3953.1|LG6:22500853-22509787(+)|transcript/1535.p1	136037.KDR08912	3.1e-188	U	signal recognition particle	SRPR	GO:0000902,GO:0000904,GO:0002791,GO:0003674,GO:0003676,GO:0003723,GO:0005488,GO:0005575,GO:0005622,GO:0005623,GO:0005737,GO:0005783,GO:0005789,GO:0006605,GO:0006612,GO:0006613,GO:0006810,GO:0006886,GO:0006950,GO:0006986,GO:0007154,GO:0007165,GO:0007275,GO:0007399,GO:0007409,GO:0008104,GO:0008150,GO:0009653,GO:0009987,GO:0010033,GO:0012505,GO:0015031,GO:0015833,GO:0016020,GO:0016043,GO:0022008,GO:…	ko:K13431	ko03060,map03060	SRP-alpha_N,SRP54,SRP54_N	XP_027214135.1	3.4e-260	tr|A0A0P4WEF8|A0A0P4WEF8_SCYOL	0	UniRef90_A0A0P4WEF8	0	sp|Q9U5L1|SRPRA_DROME	1.6e-163
PB.922.3|LG11:41229598-41231350(-)|transcript/8429.p1	8010.XP_010873348.1	3.1e-51	O	Glutathione S-transferase mu	GSTM3	GO:0001101,GO:0001885,GO:0002064,GO:0003158,GO:0003674,GO:0003824,GO:0004364,GO:0005488,GO:0005496,GO:0005515,GO:0005575,GO:0005576,GO:0005622,GO:0005623,GO:0005737,GO:0005829,GO:0005886,GO:0005929,GO:0006518,GO:0006575,GO:0006725,GO:0006749,GO:0006790,GO:0006805,GO:0006807,GO:0006950,GO:0007275,GO:0007399,GO:0007422,GO:0007568,GO:0008065,GO:0008150,GO:0008152,GO:0008289,GO:0009056,GO:0009058,GO:…	ko:K00799	ko00480,ko00980,ko00982,ko00983,ko01524,ko05200,ko05204,ko05225,ko05418,map00480,map00980,map00982,map00983,map01524,map05200,map05204,map05225,map05418	GST_C,GST_C_3,GST_N	QCI55811.1	7.4e-62	tr|A0A0P4X0D3|A0A0P4X0D3_SCYOL	7.3e-75	UniRef90_A0A0P4X0D3	4.4e-75	sp|P21266|GSTM3_HUMAN	2.3e-41
PB.796.2|LG11:1466000-1492142(-)|transcript/2481.p1	126957.SMAR003048-PA	3.9e-78	V	Belongs to the serpin family	-	-	ko:K13963	ko05146,map05146	Serpin	MPC37886.1	2.1e-189	tr|A0A0P4WD07|A0A0P4WD07_SCYOL	1.8e-230	UniRef90_A0A0P4WD07	1.1e-230	sp|P29508|SPB3_HUMAN	8e-71
PB.3756.4|LG43:11834690-11840689(+)|transcript/6544.p1	6669.EFX70402	2.6e-58	Q	Belongs to the short-chain dehydrogenases reductases (SDR) family	SDR16C5	GO:0000122,GO:0000988,GO:0000989,GO:0001076,GO:0001191,GO:0001523,GO:0003674,GO:0003824,GO:0004745,GO:0005488,GO:0005515,GO:0005575,GO:0005622,GO:0005623,GO:0005634,GO:0005737,GO:0005783,GO:0005789,GO:0005811,GO:0006066,GO:0006081,GO:0006355,GO:0006357,GO:0006629,GO:0006720,GO:0006721,GO:0006950,GO:0008134,GO:0008150,GO:0008152,GO:0008283,GO:0009889,GO:0009890,GO:0009892,GO:0009893,GO:0009987,GO:…	ko:K11151,ko:K15734	ko00830,ko01100,map00830,map01100	adh_short	WP_140073948.1	1.9e-78	tr|A0A423ST77|A0A423ST77_PENVA	9.3e-75	UniRef90_UPI0011203DEA	6.4e-79	sp|A5PJJ7|S16C6_BOVIN	1.2e-47
PB.830.1|LG11:13328819-13332387(+)|transcript/6967.p1	6500.XP_005108035.1	1.4e-56	C	2 iron, 2 sulfur cluster binding	FDX1L	GO:0003674,GO:0003824,GO:0005488,GO:0005575,GO:0005622,GO:0005623,GO:0005737,GO:0005739,GO:0006091,GO:0007553,GO:0007554,GO:0008150,GO:0008152,GO:0009055,GO:0009889,GO:0009891,GO:0009893,GO:0009987,GO:0010565,GO:0010566,GO:0010817,GO:0010893,GO:0016491,GO:0019216,GO:0019218,GO:0019222,GO:0022900,GO:0031323,GO:0031325,GO:0031326,GO:0031328,GO:0032350,GO:0032352,GO:0043226,GO:0043227,GO:0043229,GO:…	ko:K22071	-	Fer2	KAG0722838.1	5.7e-72	tr|A0A0P4W260|A0A0P4W260_SCYOL	5.2e-99	UniRef90_A0A0P4W260	3.1e-99	sp|P37193|ADXH1_DROME	5.6e-50
PB.2210.1|LG25:5852483-5854657(-)|transcript/3354.p1	6669.EFX69668	1.4e-35	J	Belongs to the class-I aminoacyl-tRNA synthetase family	LARS	GO:0000122,GO:0000323,GO:0001101,GO:0001932,GO:0001934,GO:0003674,GO:0003824,GO:0004812,GO:0004819,GO:0004823,GO:0004832,GO:0005096,GO:0005575,GO:0005622,GO:0005623,GO:0005634,GO:0005654,GO:0005737,GO:0005764,GO:0005773,GO:0005783,GO:0005829,GO:0006082,GO:0006139,GO:0006355,GO:0006357,GO:0006399,GO:0006412,GO:0006418,GO:0006425,GO:0006429,GO:0006438,GO:0006518,GO:0006520,GO:0006605,GO:0006622,GO:…	ko:K01869	ko00970,map00970	Anticodon_1,tRNA-synt_1,tRNA-synt_1g	MPC21978.1	4.6e-104	tr|A0A0P4VY79|A0A0P4VY79_SCYOL	1e-105	UniRef90_A0A5B7DKL0	1.6e-104	-	-
PB.352.6|LG22:28002255-28004117(+)|transcript/7552.p1	-	-	-	-	-	-	-	-	-	-	-	-	-	-	-	-	-
PB.2026.4|LG23:22963468-22976502(+)|transcript/10875.p1	12957.ACEP13496-PA	3.6e-55	J	Ribosomal protein S19e	RPS19	GO:0000028,GO:0000184,GO:0000462,GO:0000956,GO:0001906,GO:0002181,GO:0002262,GO:0002376,GO:0002520,GO:0002548,GO:0002682,GO:0002683,GO:0002684,GO:0002697,GO:0002698,GO:0002699,GO:0003674,GO:0003735,GO:0005198,GO:0005488,GO:0005515,GO:0005575,GO:0005622,GO:0005623,GO:0005634,GO:0005654,GO:0005730,GO:0005737,GO:0005829,GO:0005840,GO:0006139,GO:0006364,GO:0006396,GO:0006401,GO:0006402,GO:0006412,GO:…	ko:K02966	ko03010,map03010	Ribosomal_S19e	AEB54648.1	1.2e-72	tr|F5A6E2|F5A6E2_PROCL	7e-73	UniRef90_F5A6E2	4.2e-73	sp|Q94613|RS19_MYAAR	9.4e-51
PC.221.1|transcript/2800:1-2278(+)|transcript/2800.p1	13249.RPRC009158-PA	1.6e-194	P	Neurotransmitter-gated ion-channel transmembrane region	GABRB2	GO:0000003,GO:0003008,GO:0003674,GO:0004888,GO:0004890,GO:0005102,GO:0005215,GO:0005216,GO:0005230,GO:0005237,GO:0005253,GO:0005254,GO:0005488,GO:0005515,GO:0005575,GO:0005622,GO:0005623,GO:0005634,GO:0005635,GO:0005737,GO:0005829,GO:0005886,GO:0005887,GO:0006810,GO:0006811,GO:0006820,GO:0006821,GO:0007154,GO:0007165,GO:0007166,GO:0007186,GO:0007214,GO:0007267,GO:0007268,GO:0007275,GO:0007399,GO:…	ko:K05181,ko:K05192	ko04080,ko04723,ko04726,ko04727,ko05032,ko05033,map04080,map04723,map04726,map04727,map05032,map05033	Neur_chan_LBD,Neur_chan_memb	APC26100.1	4.1e-271	tr|A0A1J0FAT0|A0A1J0FAT0_CANBE	2.3e-271	UniRef90_A0A1J0FAT0	1.4e-271	sp|Q08832|GBRB3_DROME	5e-183
PB.117.8|LG2:31829266-31835896(+)|transcript/8975.p1	6669.EFX84946	2.1e-51	J	Belongs to the universal ribosomal protein uL23 family	RPL23A	GO:0000027,GO:0000184,GO:0000956,GO:0002181,GO:0003674,GO:0003676,GO:0003723,GO:0003735,GO:0005198,GO:0005488,GO:0005575,GO:0005622,GO:0005623,GO:0005634,GO:0005737,GO:0005829,GO:0005840,GO:0006139,GO:0006401,GO:0006402,GO:0006412,GO:0006413,GO:0006518,GO:0006605,GO:0006612,GO:0006613,GO:0006614,GO:0006725,GO:0006807,GO:0006810,GO:0006886,GO:0006996,GO:0008104,GO:0008150,GO:0008152,GO:0008283,GO:…	ko:K02893	ko03010,map03010	Ribosomal_L23,Ribosomal_L23eN	XP_037789560.1	3.1e-56	tr|A0A0P4WJ39|A0A0P4WJ39_SCYOL	1.6e-105	UniRef90_A0A0P4WEE7	1.5e-103	sp|Q24JY1|RL23A_BOVIN	7.6e-49
PB.2387.2|LG26:20912176-20923732(-)|transcript/3747.p1	59894.ENSFALP00000009108	6.6e-66	I	Belongs to the GHMP kinase family. Mevalonate kinase subfamily	MVK	GO:0000166,GO:0000287,GO:0003674,GO:0003676,GO:0003723,GO:0003729,GO:0003824,GO:0004496,GO:0005488,GO:0005515,GO:0005524,GO:0005575,GO:0005622,GO:0005623,GO:0005737,GO:0005777,GO:0005829,GO:0006066,GO:0006084,GO:0006139,GO:0006163,GO:0006417,GO:0006629,GO:0006637,GO:0006644,GO:0006694,GO:0006695,GO:0006720,GO:0006725,GO:0006732,GO:0006753,GO:0006790,GO:0006793,GO:0006796,GO:0006807,GO:0008144,GO:…	ko:K00869	ko00900,ko01100,ko01110,ko01130,ko04146,map00900,map01100,map01110,map01130,map04146	GHMP_kinases_C,GHMP_kinases_N	MPC12559.1	6.9e-157	tr|A0A0P4VZU0|A0A0P4VZU0_SCYOL	5.5e-188	UniRef90_A0A0P4VZU0	3.3e-188	sp|Q5E9T8|KIME_BOVIN	6.7e-66
PB.4082.1|LG7:34143234-34218923(+)|transcript/7911.p1	6669.EFX66978	2.6e-80	TZ	It is involved in the biological process described with metabolic process	UCK1	GO:0003674,GO:0003824,GO:0004849,GO:0005575,GO:0005622,GO:0005623,GO:0005737,GO:0005829,GO:0006139,GO:0006206,GO:0006213,GO:0006220,GO:0006221,GO:0006222,GO:0006464,GO:0006508,GO:0006725,GO:0006753,GO:0006793,GO:0006796,GO:0006807,GO:0006950,GO:0007610,GO:0007631,GO:0008150,GO:0008152,GO:0008655,GO:0009058,GO:0009112,GO:0009116,GO:0009117,GO:0009119,GO:0009123,GO:0009124,GO:0009129,GO:0009130,GO:…	ko:K00876	ko00240,ko00983,ko01100,map00240,map00983,map01100	PRK	XP_027208768.1	2.1e-99	tr|A0A3R7MC16|A0A3R7MC16_PENVA	2.3e-95	UniRef90_UPI000F65FA0F	7.2e-100	sp|Q7SYM0|UCK2A_DANRE	6.6e-71
PB.2558.1|LG29:9676829-9702265(+)|transcript/5506.p1	136037.KDR18088	5.9e-93	J	N2,N2-dimethylguanosine tRNA methyltransferase	TRMT1L	GO:0007610,GO:0007626,GO:0008150,GO:0008344,GO:0030534,GO:0032501	-	-	TRM	MPC27155.1	3.2e-249	tr|A0A0P4WJZ5|A0A0P4WJZ5_SCYOL	1.1e-259	UniRef90_A0A5B7E0Z3	1.1e-249	sp|A5D7S3|TRM1L_BOVIN	3.6e-77
PB.538.1|LG1:3211572-3221658(+)|transcript/1421.p1	126957.SMAR008947-PA	7.2e-142	P	ATPase required for the post-translational delivery of tail-anchored (TA) proteins to the endoplasmic reticulum. Recognizes and selectively binds the transmembrane domain of TA proteins in the cytosol. This complex then targets to the endoplasmic reticulum by membrane-bound receptors, where the tail- anchored protein is released for insertion. This process is regulated by ATP binding and hydrolys…	ASNA1	GO:0002791,GO:0002793,GO:0003674,GO:0003824,GO:0005215,GO:0005488,GO:0005515,GO:0005575,GO:0005622,GO:0005623,GO:0005634,GO:0005730,GO:0005737,GO:0005783,GO:0005789,GO:0006810,GO:0006811,GO:0006820,GO:0006950,GO:0006986,GO:0006996,GO:0007029,GO:0007154,GO:0007165,GO:0007275,GO:0007399,GO:0007416,GO:0008104,GO:0008150,GO:0008509,GO:0009636,GO:0009987,GO:0010033,GO:0010256,GO:0010646,GO:0010647,GO:…	ko:K01551	-	ArsA_ATPase	KAG0715303.1	1.1e-164	tr|A0A5N5T1A1|A0A5N5T1A1_9CRUS	1.1e-151	UniRef90_A0A444TAW1	6e-150	sp|B0WEV5|ASNA_CULQU	1.5e-142
PB.2146.3|LG24:20889727-20892006(-)|transcript/11334.p1	128390.XP_009459738.1	2.6e-42	J	ribosomal protein	RPL27A	GO:0002181,GO:0003674,GO:0003676,GO:0003723,GO:0003735,GO:0005198,GO:0005488,GO:0005575,GO:0005622,GO:0005623,GO:0005737,GO:0005783,GO:0005829,GO:0005840,GO:0006412,GO:0006518,GO:0006807,GO:0008150,GO:0008152,GO:0009058,GO:0009059,GO:0009987,GO:0010467,GO:0012505,GO:0015934,GO:0019538,GO:0022625,GO:0022626,GO:0032991,GO:0034641,GO:0034645,GO:0043043,GO:0043170,GO:0043226,GO:0043227,GO:0043228,GO:…	ko:K02900	ko03010,map03010	Ribosomal_L27A	AHB12474.1	3.1e-44	tr|A0A0X7YHM3|A0A0X7YHM3_PANFL	1.7e-44	UniRef90_A0A0X7YHM3	1e-44	sp|Q00454|RL27A_TETTH	8.3e-36
PB.1458.1|LG17:10584127-10591241(+)|transcript/9653.p1	132113.XP_003494087.1	3e-85	O	Proteasome subunit beta	PSMB6	GO:0000502,GO:0001889,GO:0002376,GO:0002520,GO:0003008,GO:0003012,GO:0003674,GO:0003824,GO:0004175,GO:0005488,GO:0005575,GO:0005622,GO:0005623,GO:0005634,GO:0005654,GO:0005737,GO:0005829,GO:0005839,GO:0006464,GO:0006508,GO:0006511,GO:0006807,GO:0007275,GO:0008150,GO:0008152,GO:0008233,GO:0009056,GO:0009057,GO:0009605,GO:0009607,GO:0009615,GO:0009617,GO:0009628,GO:0009987,GO:0010033,GO:0010243,GO:…	ko:K02738,ko:K02741	ko03050,map03050	Proteasome	XP_037794801.1	1.5e-109	tr|A0A3R7P4C8|A0A3R7P4C8_PENVA	1.3e-102	UniRef90_A0A3R7P4C8	7.7e-103	sp|Q3MHN0|PSB6_BOVIN	1.3e-75
PB.3894.2|LG49:12379086-12383926(+)|transcript/7128.p1	136037.KDR17944	2e-58	UZ	Dynactin	DCTN6	GO:0000226,GO:0000278,GO:0002376,GO:0002478,GO:0002495,GO:0002504,GO:0003674,GO:0003824,GO:0005488,GO:0005575,GO:0005622,GO:0005623,GO:0005737,GO:0005739,GO:0005813,GO:0005815,GO:0005829,GO:0005856,GO:0005869,GO:0005875,GO:0006629,GO:0006810,GO:0006888,GO:0006928,GO:0006996,GO:0007005,GO:0007010,GO:0007017,GO:0007018,GO:0007049,GO:0007051,GO:0007052,GO:0008150,GO:0008152,GO:0008610,GO:0009058,GO:…	ko:K10428	ko04962,map04962	Hexapep	MPC31124.1	3.3e-102	tr|A0A5B7EEM3|A0A5B7EEM3_PORTR	1.8e-102	UniRef90_A0A5B7EEM3	1.1e-102	sp|Q148G7|DCTN6_BOVIN	1e-57
PC.155.2|SPA_90|path0:4-2907(+)|transcript/4937.p1	215358.XP_010728521.1	3.4e-78	Q	Cytochrome P450, family 2, subfamily J, polypeptide 2	-	-	ko:K07418,ko:K17857	ko00590,ko00591,ko01100,ko04212,ko04726,ko04750,ko04913,map00590,map00591,map01100,map04212,map04726,map04750,map04913	p450	pir|JC8025|	1.7e-232	tr|Q6VT82|Q6VT82_CARMA	9.7e-233	UniRef90_Q6VT82	5.9e-233	sp|P51590|CP2J3_RAT	6.1e-75
PB.2262.3|LG25:22844163-22855440(+)|transcript/4648.p1	6669.EFX87434	3.4e-133	O	Cathepsin C exclusion domain	CTSC	GO:0000323,GO:0001775,GO:0001906,GO:0001909,GO:0001913,GO:0002250,GO:0002252,GO:0002263,GO:0002274,GO:0002275,GO:0002283,GO:0002366,GO:0002376,GO:0002443,GO:0002444,GO:0002446,GO:0002449,GO:0002456,GO:0002460,GO:0003674,GO:0003824,GO:0004175,GO:0004197,GO:0004252,GO:0005488,GO:0005515,GO:0005575,GO:0005576,GO:0005615,GO:0005622,GO:0005623,GO:0005634,GO:0005654,GO:0005737,GO:0005764,GO:0005766,GO:…	ko:K01275	ko04142,ko04210,map04142,map04210	CathepsinC_exc,Peptidase_C1	ADO65979.1	2.1e-200	tr|E3TGS3|E3TGS3_ERISI	1.2e-200	UniRef90_E3TGS3	7e-201	sp|P97821|CATC_MOUSE	3.8e-124
PB.1255.1|LG14:17747557-17750060(+)|transcript/9569.p1	-	-	-	-	-	-	-	-	-	MPC58924.1	1.9e-45	tr|A0A5B7GQP1|A0A5B7GQP1_PORTR	1e-45	UniRef90_A0A5B7GQP1	6.3e-46	-	-
PB.353.3|LG27:142854-153209(+)|transcript/649.p1	126957.SMAR003950-PA	5.2e-97	W	Collagen triple helix repeat (20 copies)	COL11A1	GO:0001501,GO:0001502,GO:0001503,GO:0001568,GO:0001654,GO:0001704,GO:0001706,GO:0001894,GO:0001944,GO:0002009,GO:0002011,GO:0002062,GO:0002063,GO:0003007,GO:0003008,GO:0003205,GO:0003206,GO:0003208,GO:0003229,GO:0003231,GO:0003674,GO:0005102,GO:0005178,GO:0005198,GO:0005201,GO:0005488,GO:0005515,GO:0005539,GO:0005575,GO:0005576,GO:0005581,GO:0005583,GO:0005588,GO:0005592,GO:0005604,GO:0005622,GO:…	ko:K19721	ko04974,map04974	COLFI,Collagen,Laminin_G_2	KAG0713890.1	4.1e-151	tr|A0A0P4W1C4|A0A0P4W1C4_SCYOL	7.1e-161	UniRef90_A0A0P4W1C4	4.3e-161	sp|P12107|COBA1_HUMAN	8.9e-52
PB.2997.1|LG32:29246584-29249907(+)|transcript/3136.p1	103372.F4W666	1.7e-253	O	Hsp70 protein	Hsc70-4	GO:0000003,GO:0000228,GO:0000375,GO:0000377,GO:0000398,GO:0000785,GO:0000790,GO:0000902,GO:0000904,GO:0001505,GO:0001700,GO:0002064,GO:0002065,GO:0002066,GO:0003006,GO:0003674,GO:0003824,GO:0005488,GO:0005515,GO:0005575,GO:0005622,GO:0005623,GO:0005634,GO:0005694,GO:0005726,GO:0005737,GO:0005739,GO:0005829,GO:0006139,GO:0006325,GO:0006342,GO:0006355,GO:0006396,GO:0006397,GO:0006457,GO:0006725,GO:…	ko:K03283	ko03040,ko04010,ko04141,ko04144,ko04213,ko04612,ko04915,ko05134,ko05145,ko05162,ko05164,ko05169,map03040,map04010,map04141,map04144,map04213,map04612,map04915,map05134,map05145,map05162,map05164,map05169	HSP70	MPC19348.1	2.3e-275	tr|A0A5B7DDG9|A0A5B7DDG9_PORTR	1.3e-275	UniRef90_A0A5B7DDG9	7.6e-276	sp|Q9U639|HSP7D_MANSE	1e-250
PB.1773.2|LG20:2736915-2747071(+)|transcript/11081.p1	9371.XP_004718115.1	1.8e-62	J	ribosomal protein	RPS15	GO:0000028,GO:0000054,GO:0000056,GO:0000184,GO:0000956,GO:0001889,GO:0003674,GO:0003676,GO:0003677,GO:0003723,GO:0003735,GO:0005198,GO:0005488,GO:0005575,GO:0005622,GO:0005623,GO:0005634,GO:0005654,GO:0005737,GO:0005783,GO:0005789,GO:0005791,GO:0005829,GO:0005840,GO:0006139,GO:0006364,GO:0006396,GO:0006401,GO:0006402,GO:0006403,GO:0006405,GO:0006412,GO:0006413,GO:0006518,GO:0006605,GO:0006611,GO:…	ko:K02958	ko03010,map03010	Ribosomal_S19	KAG0721216.1	3.9e-74	tr|A0A0P4WJ91|A0A0P4WJ91_SCYOL	1e-79	UniRef90_A0A0P4WJ91	6e-80	sp|P62846|RS15_CHICK	3.7e-63
PB.2376.1|LG26:16404688-16408477(-)|transcript/4132.p1	-	-	-	-	-	-	-	-	-	-	-	-	-	-	-	-	-
PB.1441.1|LG17:136205-141552(-)|transcript/5268.p1	-	-	-	-	-	-	-	-	-	-	-	-	-	-	-	-	-
PB.3056.4|LG34:4697973-4699213(+)|transcript/9476.p1	34740.HMEL003232-PA	1e-46	Z	EF-hand domain	Mlc2	GO:0003008,GO:0003012,GO:0005575,GO:0005622,GO:0005623,GO:0005737,GO:0005856,GO:0006996,GO:0007010,GO:0008150,GO:0009653,GO:0009987,GO:0010927,GO:0015629,GO:0016043,GO:0016459,GO:0022607,GO:0030016,GO:0030029,GO:0030036,GO:0030154,GO:0030239,GO:0031032,GO:0032501,GO:0032502,GO:0032989,GO:0032991,GO:0040011,GO:0042692,GO:0043226,GO:0043228,GO:0043229,GO:0043232,GO:0043292,GO:0044085,GO:0044422,GO:…	ko:K12757	ko04510,ko04530,ko04611,ko04670,ko04810,map04510,map04530,map04611,map04670,map04810	EF-hand_6,EF-hand_8	MPC22031.1	2.5e-86	tr|A0A0P4WFR5|A0A0P4WFR5_SCYOL	1.1e-88	UniRef90_A0A5B7DK96	8.3e-87	sp|Q1HPS0|MLR_BOMMO	2.7e-47
PB.813.2|LG11:9683552-9687028(+)|transcript/11303.p1	10036.XP_005075688.1	6.6e-64	J	ribosomal protein	RPS13	GO:0000184,GO:0000956,GO:0002181,GO:0003674,GO:0003676,GO:0003723,GO:0003729,GO:0003735,GO:0005198,GO:0005488,GO:0005575,GO:0005622,GO:0005623,GO:0005634,GO:0005654,GO:0005730,GO:0005737,GO:0005829,GO:0005840,GO:0006139,GO:0006401,GO:0006402,GO:0006412,GO:0006413,GO:0006518,GO:0006605,GO:0006612,GO:0006613,GO:0006614,GO:0006725,GO:0006807,GO:0006810,GO:0006886,GO:0008104,GO:0008150,GO:0008152,GO:…	ko:K02953	ko03010,map03010	Ribosomal_S13_N,Ribosomal_S15	XP_040190431.1	1.3e-63	tr|A0A0P4VX25|A0A0P4VX25_SCYOL	7.7e-71	UniRef90_A0A1S3JW81	9.4e-64	sp|P49393|RS13_XENLA	7.2e-66
PC.6.3|SPA_108|path0:23-2783(+)|transcript/1344.p1	-	-	-	-	-	-	-	-	-	-	-	-	-	-	-	-	-
PB.681.2|LG1:55504659-55513582(-)|transcript/7292.p1	6669.EFX64963	7.6e-60	G	Carboxylesterase family	-	-	ko:K01044,ko:K01049	ko00564,ko00983,ko01100,ko04725,map00564,map00983,map01100,map04725	COesterase	AKN79605.1	4.6e-223	tr|A0A0R7EXL6|A0A0R7EXL6_PORTR	2.6e-223	UniRef90_A0A0R7EXL6	1.5e-223	sp|D6WMZ8|ESTJ_TRICA	4.6e-28
PB.3852.1|LG48:9756257-9762978(-)|transcript/11178.p1	45351.EDO42340	2.7e-60	Z	cellular response to nitrogen levels	GABARAP	GO:0000045,GO:0000226,GO:0000323,GO:0000421,GO:0000422,GO:0002119,GO:0002164,GO:0002165,GO:0003674,GO:0005102,GO:0005488,GO:0005515,GO:0005575,GO:0005622,GO:0005623,GO:0005737,GO:0005739,GO:0005740,GO:0005741,GO:0005764,GO:0005767,GO:0005773,GO:0005774,GO:0005776,GO:0005783,GO:0005790,GO:0005794,GO:0005829,GO:0005856,GO:0005875,GO:0005886,GO:0005929,GO:0005930,GO:0006605,GO:0006810,GO:0006886,GO:…	ko:K08341	ko04068,ko04136,ko04137,ko04138,ko04139,ko04140,ko04212,ko04371,ko04621,ko04727,ko05167,map04068,map04136,map04137,map04138,map04139,map04140,map04212,map04371,map04621,map04727,map05167	Atg8	ARD09184.1	1e-60	tr|A0A6F8BYC9|A0A6F8BYC9_PORTR	5.6e-61	UniRef90_A7S1K4	1.4e-59	sp|Q9GJW7|GBRAP_BOVIN	7.3e-58
PB.3821.2|LG47:8421229-8462677(+)|transcript/2395.p1	-	-	-	-	-	-	-	-	-	-	-	-	-	-	-	-	-
PB.2307.2|LG26:2355100-2358809(+)|transcript/4641.p1	136037.KDR22771	2.4e-74	G	transferase activity, transferring hexosyl groups. It is involved in the biological process described with metabolic process	UGT2A1	GO:0001523,GO:0001889,GO:0001972,GO:0002237,GO:0002526,GO:0003008,GO:0003674,GO:0003824,GO:0004857,GO:0005080,GO:0005488,GO:0005496,GO:0005501,GO:0005504,GO:0005515,GO:0005575,GO:0005622,GO:0005623,GO:0005634,GO:0005635,GO:0005640,GO:0005737,GO:0005783,GO:0005789,GO:0005886,GO:0005887,GO:0005975,GO:0005996,GO:0006011,GO:0006063,GO:0006082,GO:0006109,GO:0006139,GO:0006629,GO:0006631,GO:0006706,GO:…	ko:K00699,ko:K04628	ko00040,ko00053,ko00140,ko00565,ko00600,ko00830,ko00860,ko00980,ko00982,ko00983,ko01100,ko01110,ko05204,map00040,map00053,map00140,map00565,map00600,map00830,map00860,map00980,map00982,map00983,map01100,map01110,map05204	UDPGT	XP_027217130.1	5.1e-134	tr|A0A423TA24|A0A423TA24_PENVA	1.3e-131	UniRef90_UPI000F66E5C2	1.2e-132	sp|A0A291PQF1|UGT5_DACCO	6.4e-67
PB.3316.8|LG37:16692698-16701156(-)|transcript/1541.p1	7165.AGAP005630-PA	4.7e-286	O	Belongs to the AAA ATPase family	VCP	GO:0000003,GO:0000166,GO:0000226,GO:0000323,GO:0000502,GO:0000731,GO:0000785,GO:0000902,GO:0000904,GO:0001775,GO:0002020,GO:0002082,GO:0002165,GO:0002252,GO:0002263,GO:0002274,GO:0002275,GO:0002283,GO:0002366,GO:0002376,GO:0002443,GO:0002444,GO:0002446,GO:0003006,GO:0003674,GO:0003824,GO:0005102,GO:0005488,GO:0005515,GO:0005524,GO:0005575,GO:0005576,GO:0005622,GO:0005623,GO:0005634,GO:0005654,GO:…	ko:K13525	ko04141,ko05134,map04141,map05134	AAA,CDC48_2,CDC48_N,Vps4_C	QBA31014.1	0	tr|A0A0P4W3V4|A0A0P4W3V4_SCYOL	0	UniRef90_A0A411DYM9	0	sp|Q7KN62|TERA_DROME	3.4e-284
PB.161.1|LG2:43169059-43171894(-)|transcript/11112.p1	159749.K0R6G9	4.4e-14	P	Cation efflux family	-	-	-	-	Cation_efflux	EJK48958.1	7.1e-13	tr|A0A146KS17|A0A146KS17_LYGHE	1e-13	UniRef90_A0A146KS17	6.3e-14	-	-
PB.95.6|LG2:21778662-21799761(+)|transcript/4409.p1	126957.SMAR015054-PA	4.2e-119	S	Cation channel activity. It is involved in the biological process described with monovalent inorganic cation transport	TMEM38B	GO:0003674,GO:0005215,GO:0005216,GO:0005227,GO:0005261,GO:0005267,GO:0005488,GO:0005515,GO:0005575,GO:0005622,GO:0005623,GO:0005634,GO:0005635,GO:0005737,GO:0005783,GO:0005789,GO:0006810,GO:0006811,GO:0006812,GO:0006813,GO:0008150,GO:0008324,GO:0009987,GO:0012505,GO:0015075,GO:0015077,GO:0015079,GO:0015267,GO:0015269,GO:0015318,GO:0015672,GO:0016020,GO:0016528,GO:0016529,GO:0022803,GO:0022836,GO:…	-	-	TRIC	KAG0725884.1	2.5e-152	tr|A0A444TSX8|A0A444TSX8_ARMVU	1.3e-134	UniRef90_UPI000F670EBA	2.1e-148	sp|Q9NA75|T38B1_CAEEL	5.5e-82
PC.202.1|transcript/173:1-3850(+)|transcript/173.p1	136037.KDR16037	4.4e-228	T	transmembrane receptor protein tyrosine kinase activity. It is involved in the biological process described with protein phosphorylation	ROR1	GO:0000003,GO:0000165,GO:0000902,GO:0000904,GO:0001501,GO:0001502,GO:0001664,GO:0001725,GO:0001756,GO:0001932,GO:0001934,GO:0002376,GO:0002682,GO:0002684,GO:0002761,GO:0002763,GO:0003002,GO:0003006,GO:0003008,GO:0003674,GO:0003824,GO:0004672,GO:0004713,GO:0004714,GO:0004888,GO:0005102,GO:0005109,GO:0005488,GO:0005515,GO:0005575,GO:0005622,GO:0005623,GO:0005737,GO:0005856,GO:0005874,GO:0005886,GO:…	ko:K05122,ko:K05123,ko:K08252	-	Fz,I-set,Kringle,Pkinase_Tyr	XP_027226104.1	0	tr|A0A0N7ZBW8|A0A0N7ZBW8_SCYOL	0	UniRef90_A0A0N7ZBW8	0	sp|Q01973|ROR1_HUMAN	2e-191
PB.3993.1|LG6:27847874-27854499(-)|transcript/3557.p1	136037.KDR24079	1.3e-124	B	Belongs to the SNF2 RAD54 helicase family. SMARCAL1 subfamily	SMARCAL1	GO:0000278,GO:0000723,GO:0000724,GO:0000725,GO:0000726,GO:0000733,GO:0001325,GO:0001501,GO:0001525,GO:0001568,GO:0001944,GO:0002376,GO:0002520,GO:0003674,GO:0003676,GO:0003678,GO:0003824,GO:0004003,GO:0004386,GO:0005488,GO:0005575,GO:0005622,GO:0005623,GO:0005634,GO:0005654,GO:0005694,GO:0005700,GO:0005705,GO:0006139,GO:0006259,GO:0006260,GO:0006261,GO:0006281,GO:0006302,GO:0006310,GO:0006355,GO:…	ko:K14440	-	HARP,Helicase_C,SNF2_N	XP_027216102.1	2.5e-148	tr|A0A0P4VYB5|A0A0P4VYB5_SCYOL	1.4e-254	UniRef90_A0A0P4VYB5	8.6e-255	sp|Q0P4U8|SMAL1_XENTR	4.4e-120
PB.73.2|LG2:15453995-15455781(-)|transcript/10059.p1	7222.FBpp0151037	2.9e-05	S	chitin binding. It is involved in the biological process described with chitin metabolic process	-	GO:0003674,GO:0005488,GO:0005515	-	-	CBM_14	XP_027233975.1	2.7e-36	tr|A0A5N5SQU1|A0A5N5SQU1_9CRUS	1.5e-20	UniRef90_UPI000F66095B	9e-37	-	-
PB.2815.1|LG30:24434968-24495185(+)|transcript/29.p1	-	-	-	-	-	-	-	-	-	-	-	-	-	-	-	-	-
PC.161.1|transcript/10129:1-878(+)|transcript/10129.p1	244447.XP_008334488.1	3.2e-28	O	Zinc and ring finger 3	ZNRF3	GO:0001664,GO:0003674,GO:0003824,GO:0004842,GO:0005102,GO:0005109,GO:0005488,GO:0005515,GO:0005575,GO:0005622,GO:0005623,GO:0005737,GO:0005768,GO:0005769,GO:0005770,GO:0005794,GO:0005886,GO:0005887,GO:0006464,GO:0006508,GO:0006511,GO:0006807,GO:0007154,GO:0007165,GO:0007166,GO:0007267,GO:0008150,GO:0008152,GO:0008283,GO:0009056,GO:0009057,GO:0009966,GO:0009968,GO:0009987,GO:0010646,GO:0010648,GO:…	ko:K16273	-	zf-RING_2	XP_028681083.1	7.9e-28	tr|A0A672U2U2|A0A672U2U2_STRHB	5.8e-28	UniRef90_A0A672U2U2	3.5e-28	-	-
PB.3469.12|LG39:26411548-26414551(+)|transcript/9269.p1	7213.XP_004533256.1	8e-34	O	metallocarboxypeptidase activity. It is involved in the biological process described with proteolysis	-	GO:0003674,GO:0003824,GO:0004180,GO:0004181,GO:0005575,GO:0005576,GO:0005615,GO:0006508,GO:0006807,GO:0007586,GO:0008150,GO:0008152,GO:0008233,GO:0008235,GO:0008237,GO:0008238,GO:0016787,GO:0019538,GO:0032501,GO:0043170,GO:0044238,GO:0044421,GO:0070011,GO:0071704,GO:0140096,GO:1901564	ko:K01298	ko04972,ko04974,map04972,map04974	Peptidase_M14,Propep_M14	QIR83436.1	1.3e-53	tr|A0A6G9W3K2|A0A6G9W3K2_PORTR	7.3e-54	UniRef90_A0A6G9W3K2	4.4e-54	sp|P04069|CBPB_ASTAS	3.6e-50
PB.803.2|LG11:4901576-4960864(-)|transcript/2378.p1	126957.SMAR008444-PA	5.8e-262	T	Protein tyrosine phosphatase activity. It is involved in the biological process described with protein dephosphorylation	PTPN11	GO:0000003,GO:0000075,GO:0000077,GO:0000187,GO:0000278,GO:0000578,GO:0000902,GO:0000904,GO:0001501,GO:0001654,GO:0001664,GO:0001667,GO:0001745,GO:0001751,GO:0001752,GO:0001754,GO:0001763,GO:0001775,GO:0001784,GO:0001894,GO:0001932,GO:0001934,GO:0001959,GO:0002009,GO:0002064,GO:0002065,GO:0002066,GO:0002376,GO:0002520,GO:0002682,GO:0002684,GO:0002694,GO:0002696,GO:0002791,GO:0002792,GO:0003002,GO:…	ko:K07293	ko04013,ko04014,ko04072,ko04360,ko04630,ko04650,ko04670,ko04722,ko04920,ko04931,ko05120,ko05168,ko05205,ko05211,ko05220,map04013,map04014,map04072,map04360,map04630,map04650,map04670,map04722,map04920,map04931,map05120,map05168,map05205,map05211,map05220	SH2,Y_phosphatase	XP_037785856.1	0	tr|A0A0P4W7B6|A0A0P4W7B6_SCYOL	0	UniRef90_A0A0P4W7B6	0	sp|Q06124|PTN11_HUMAN	3.4e-225
PB.566.3|LG1:15220126-15228570(-)|transcript/368.p1	69319.XP_008552789.1	3.9e-143	A	DEAD/DEAH box helicase	DDX6	GO:0000003,GO:0000288,GO:0000291,GO:0000785,GO:0000792,GO:0000932,GO:0000956,GO:0001520,GO:0002064,GO:0002065,GO:0002066,GO:0002682,GO:0002697,GO:0002831,GO:0003006,GO:0003008,GO:0003674,GO:0003676,GO:0003723,GO:0003724,GO:0003824,GO:0004004,GO:0004386,GO:0005488,GO:0005515,GO:0005575,GO:0005622,GO:0005623,GO:0005634,GO:0005694,GO:0005730,GO:0005737,GO:0005739,GO:0005829,GO:0005856,GO:0005929,GO:…	ko:K12614	ko03018,map03018	DEAD,Helicase_C	AGH27724.1	4.6e-161	tr|A0A0P4WF17|A0A0P4WF17_SCYOL	8.7e-162	UniRef90_A0A423SMP0	6.4e-160	sp|P23128|DDX6_DROME	3.6e-136
PB.1709.1|LG19:20993204-21011872(+)|transcript/1565.p1	-	-	-	-	-	-	-	-	-	-	-	-	-	-	-	-	-
PB.1292.1|LG14:29185353-29205347(-)|transcript/919.p1	136037.KDR22217	4.3e-71	T	Calcium and integrin-binding protein	CIB1	GO:0000003,GO:0000226,GO:0000278,GO:0000902,GO:0000904,GO:0001558,GO:0001726,GO:0001932,GO:0001933,GO:0001934,GO:0001952,GO:0001954,GO:0002376,GO:0002520,GO:0002682,GO:0002683,GO:0002931,GO:0003006,GO:0003674,GO:0004857,GO:0004860,GO:0005488,GO:0005509,GO:0005515,GO:0005575,GO:0005622,GO:0005623,GO:0005634,GO:0005654,GO:0005737,GO:0005783,GO:0005813,GO:0005815,GO:0005856,GO:0005886,GO:0006139,GO:…	ko:K17259	-	EF-hand_7	XP_037788173.1	1.4e-86	tr|A0A423T2T1|A0A423T2T1_PENVA	1.7e-86	UniRef90_A0A423T2T1	1e-86	sp|Q17QE5|CIB1_BOVIN	7.3e-42
PB.2977.6|LG32:27511491-27568832(-)|transcript/311.p1	6669.EFX71611	1.3e-203	Z	Moesin ezrin radixin homolog	RDX	GO:0000003,GO:0000122,GO:0000226,GO:0000578,GO:0000785,GO:0000902,GO:0000904,GO:0001650,GO:0001654,GO:0001726,GO:0001738,GO:0001745,GO:0001751,GO:0001754,GO:0001771,GO:0001772,GO:0001775,GO:0001817,GO:0001818,GO:0001885,GO:0001931,GO:0001932,GO:0001933,GO:0001951,GO:0002009,GO:0002064,GO:0002119,GO:0002164,GO:0002165,GO:0002168,GO:0002376,GO:0002682,GO:0002683,GO:0002685,GO:0002791,GO:0002792,GO:…	ko:K05762,ko:K05763,ko:K08007	ko04530,ko04670,ko04810,ko04971,ko05130,ko05162,ko05205,ko05206,map04530,map04670,map04810,map04971,map05130,map05162,map05205,map05206	ERM,FERM_C,FERM_M,FERM_N	KAG0711727.1	1.1e-243	tr|A0A0P4W4C3|A0A0P4W4C3_SCYOL	4e-251	UniRef90_A0A0P4W4C3	2.4e-251	sp|P46150|MOEH_DROME	1.8e-192
PB.768.3|LG10:23997307-24007364(-)|transcript/1083.p1	126957.SMAR007381-PA	1.8e-209	A	Belongs to the DEAD box helicase family	DDX17	GO:0000122,GO:0000375,GO:0000377,GO:0000380,GO:0000381,GO:0000398,GO:0000956,GO:0001837,GO:0002376,GO:0002682,GO:0002697,GO:0002831,GO:0003674,GO:0003676,GO:0003682,GO:0003712,GO:0003713,GO:0003723,GO:0003724,GO:0003729,GO:0003730,GO:0003824,GO:0004004,GO:0004386,GO:0005102,GO:0005488,GO:0005515,GO:0005516,GO:0005575,GO:0005622,GO:0005623,GO:0005634,GO:0005654,GO:0005681,GO:0005694,GO:0005700,GO:…	ko:K12823,ko:K13178	ko03040,ko05202,ko05205,map03040,map05202,map05205	DEAD,Helicase_C,P68HR	AEF33826.1	3.9e-266	tr|A0A0P4WJT1|A0A0P4WJT1_SCYOL	0	UniRef90_G8BLI3	7.3e-257	sp|Q92841|DDX17_HUMAN	1.8e-196
PB.3136.2|LG34:16227260-16228488(-)|transcript/9718.p1	10160.XP_004641271.1	2.4e-52	H	methionine catabolic process	MAT1A	GO:0000096,GO:0000098,GO:0000166,GO:0000287,GO:0001887,GO:0003674,GO:0003824,GO:0004478,GO:0005488,GO:0005515,GO:0005524,GO:0005575,GO:0005622,GO:0005623,GO:0005634,GO:0005737,GO:0005829,GO:0006082,GO:0006520,GO:0006555,GO:0006556,GO:0006732,GO:0006790,GO:0006807,GO:0007275,GO:0007568,GO:0008144,GO:0008150,GO:0008152,GO:0008340,GO:0009056,GO:0009058,GO:0009063,GO:0009066,GO:0009068,GO:0009087,GO:…	ko:K00789	ko00270,ko01100,ko01110,ko01230,map00270,map01100,map01110,map01230	S-AdoMet_synt_C,S-AdoMet_synt_M,S-AdoMet_synt_N	KAG0718467.1	9e-64	tr|A0A0P4WB30|A0A0P4WB30_SCYOL	6.1e-70	UniRef90_A0A0P4WB30	3.7e-70	sp|Q2KJC6|METK1_BOVIN	3.8e-53
PB.2971.1|LG32:27275100-27290017(+)|transcript/7217.p1	6669.EFX79260	2.6e-63	U	It is involved in the biological process described with ER to Golgi vesicle-mediated transport	TRAPPC2	GO:0000003,GO:0001501,GO:0003674,GO:0005085,GO:0005088,GO:0005488,GO:0005515,GO:0005575,GO:0005622,GO:0005623,GO:0005634,GO:0005654,GO:0005737,GO:0005783,GO:0005829,GO:0006355,GO:0006403,GO:0006810,GO:0006888,GO:0006900,GO:0006901,GO:0006903,GO:0006996,GO:0007154,GO:0007165,GO:0007166,GO:0007224,GO:0007275,GO:0007276,GO:0007283,GO:0008134,GO:0008150,GO:0009889,GO:0009987,GO:0010468,GO:0010556,GO:…	ko:K20301	-	Sedlin_N	XP_027236415.1	2.7e-74	tr|A0A0P4WA40|A0A0P4WA40_SCYOL	7.8e-79	UniRef90_A0A444T2I8	1.5e-72	sp|Q5RES6|TPPC2_PONAB	2.6e-55
PB.2127.1|LG24:13377431-13378094(-)|transcript/10745.p1	32264.tetur21g03280.1	5.4e-21	EO	zinc ion binding. It is involved in the biological process described with proteolysis	-	GO:0003674,GO:0003824,GO:0004177,GO:0005488,GO:0005575,GO:0005622,GO:0005623,GO:0005737,GO:0006508,GO:0006518,GO:0006807,GO:0008150,GO:0008152,GO:0008233,GO:0008235,GO:0008237,GO:0008238,GO:0008270,GO:0009056,GO:0009987,GO:0016787,GO:0019538,GO:0033218,GO:0034641,GO:0042277,GO:0043167,GO:0043169,GO:0043170,GO:0043171,GO:0043603,GO:0044237,GO:0044238,GO:0044248,GO:0044424,GO:0044464,GO:0046872,GO:…	ko:K11140	ko00480,ko01100,ko04614,ko04640,map00480,map01100,map04614,map04640	ERAP1_C,Peptidase_M1	MPC46831.1	7.4e-64	tr|A0A5B7FHS0|A0A5B7FHS0_PORTR	4.1e-64	UniRef90_A0A5B7FHS0	2.5e-64	sp|Q8C129|LCAP_MOUSE	6.7e-11
PB.3089.4|LG34:6341823-6346696(-)|transcript/2544.p1	34740.HMEL004067-PA	9.3e-94	-	-	-	-	-	-	-	GAO48339.1	6.6e-109	tr|G1LAS7|G1LAS7_AILME	4.5e-115	UniRef90_G1LAS7	2.7e-115	-	-
PB.2254.9|LG25:21215543-21224107(-)|transcript/3488.p1	6669.EFX83457	2.2e-77	TZ	Adenylyl cyclase-associated protein	CAP1	GO:0000003,GO:0000226,GO:0000323,GO:0000902,GO:0000904,GO:0001654,GO:0001667,GO:0001745,GO:0001751,GO:0001754,GO:0001775,GO:0002252,GO:0002263,GO:0002274,GO:0002275,GO:0002283,GO:0002366,GO:0002376,GO:0002443,GO:0002444,GO:0002446,GO:0003002,GO:0003006,GO:0003674,GO:0003779,GO:0005488,GO:0005515,GO:0005575,GO:0005576,GO:0005622,GO:0005623,GO:0005737,GO:0005764,GO:0005766,GO:0005773,GO:0005775,GO:…	ko:K17261	-	CAP_C,CAP_N	MPC34755.1	1e-144	tr|A0A0P4WF82|A0A0P4WF82_SCYOL	4e-170	UniRef90_A0A0P4WJ30	2.4e-170	sp|Q3SYV4|CAP1_BOVIN	6.2e-72
PB.3279.1|LG36:17407195-17408628(-)|transcript/7860.p1	-	-	-	-	-	-	-	-	-	-	-	-	-	-	-	-	-
PB.1717.17|LG19:22996329-22998632(+)|transcript/4998.p1	136037.KDR21642	1.3e-138	S	Larval serum protein	-	GO:0000902,GO:0000904,GO:0005575,GO:0005576,GO:0005615,GO:0005616,GO:0006928,GO:0006935,GO:0007275,GO:0007399,GO:0007409,GO:0007411,GO:0008037,GO:0008038,GO:0008039,GO:0008045,GO:0008150,GO:0009605,GO:0009653,GO:0009987,GO:0016043,GO:0016201,GO:0022008,GO:0030030,GO:0030154,GO:0030182,GO:0031175,GO:0032501,GO:0032502,GO:0032989,GO:0032990,GO:0032991,GO:0040011,GO:0042221,GO:0042330,GO:0044421,GO:…	-	-	Hemocyanin_C,Hemocyanin_M,Hemocyanin_N	AKC96431.1	1.3e-304	tr|A0A0U1ZX76|A0A0U1ZX76_SCYPA	7.3e-305	UniRef90_A0A0U1ZX76	4.4e-305	sp|P04254|HCYA_PANIN	7.1e-172
PB.474.1|group234:1640348-1654446(-)|transcript/6108.p1	13249.RPRC009997-PA	6.9e-49	P	Sugar (and other) transporter	-	-	ko:K08145,ko:K14258	-	Sugar_tr	KAG0711150.1	7.9e-155	tr|A0A0P4WL09|A0A0P4WL09_SCYOL	5.5e-105	UniRef90_UPI0018A7587F	7.1e-116	sp|A9ZSY3|TRET1_BOMMO	2.8e-42
PB.2204.11|LG25:5365056-5376828(+)|transcript/7676.p1	61622.XP_010357705.1	3.3e-80	Z	mesoderm development	Mlc1	GO:0000146,GO:0003008,GO:0003012,GO:0003674,GO:0003774,GO:0003824,GO:0005575,GO:0005622,GO:0005623,GO:0005737,GO:0005856,GO:0005859,GO:0006936,GO:0007498,GO:0008150,GO:0009888,GO:0015629,GO:0016459,GO:0016460,GO:0016462,GO:0016787,GO:0016817,GO:0016818,GO:0017111,GO:0032501,GO:0032502,GO:0032991,GO:0043226,GO:0043228,GO:0043229,GO:0043232,GO:0043292,GO:0044422,GO:0044424,GO:0044430,GO:0044444,GO:…	ko:K12749	ko04260,ko04261,ko04371,ko05410,ko05414,map04260,map04261,map04371,map05410,map05414	-	QDH76468.1	3.2e-76	tr|A0A514C9K9|A0A514C9K9_SCYPA	1.8e-76	UniRef90_A0A514C9K9	1.1e-76	sp|J7HCX7|MLC1_PROCL	3.3e-72
PB.2260.2|LG25:22741236-22760805(-)|transcript/5073.p1	136037.KDR20744	9.1e-79	G	UDP-glucoronosyl and UDP-glucosyl transferase	UGT2A1	GO:0001523,GO:0001889,GO:0001972,GO:0002237,GO:0002526,GO:0003008,GO:0003674,GO:0003824,GO:0004857,GO:0005080,GO:0005488,GO:0005496,GO:0005501,GO:0005504,GO:0005515,GO:0005575,GO:0005622,GO:0005623,GO:0005634,GO:0005635,GO:0005640,GO:0005737,GO:0005783,GO:0005789,GO:0005886,GO:0005887,GO:0005975,GO:0005996,GO:0006063,GO:0006082,GO:0006109,GO:0006629,GO:0006631,GO:0006706,GO:0006711,GO:0006720,GO:…	ko:K00699,ko:K04628	ko00040,ko00053,ko00140,ko00565,ko00600,ko00830,ko00860,ko00980,ko00982,ko00983,ko01100,ko01110,ko05204,map00040,map00053,map00140,map00565,map00600,map00830,map00860,map00980,map00982,map00983,map01100,map01110,map05204	UDPGT	KAG0700404.1	1.2e-204	tr|A0A5B7EB60|A0A5B7EB60_PORTR	7.6e-201	UniRef90_A0A5B7EB60	4.6e-201	sp|A0A291PQF1|UGT5_DACCO	2.3e-77
PB.1486.4|LG17:12157228-12159574(+)|transcript/6894.p1	10224.XP_006825282.1	3.7e-44	BK	NAD-dependent histone deacetylase activity (H4-K16 specific)	Sirt2	GO:0003674,GO:0003824,GO:0004407,GO:0005575,GO:0005622,GO:0005623,GO:0005634,GO:0005737,GO:0006325,GO:0006464,GO:0006476,GO:0006807,GO:0006996,GO:0007275,GO:0007568,GO:0008150,GO:0008152,GO:0008340,GO:0009987,GO:0010259,GO:0016043,GO:0016569,GO:0016570,GO:0016575,GO:0016787,GO:0016810,GO:0016811,GO:0017136,GO:0019213,GO:0019538,GO:0032501,GO:0032502,GO:0033558,GO:0034979,GO:0035601,GO:0036211,GO:…	ko:K11412,ko:K11413	ko05230,map05230	SIR2	QHD64855.1	3.1e-68	tr|A0A0P4WM13|A0A0P4WM13_SCYOL	3.4e-80	UniRef90_A0A0P4WM13	2e-80	sp|Q4R834|SIR2_MACFA	1.7e-41
PB.3706.1|LG42:13945479-13956453(+)|transcript/1648.p1	136037.KDQ96253	1.9e-175	J	polyribonucleotide nucleotidyltransferase activity. It is involved in the biological process described with mRNA catabolic process	PNPT1	GO:0000175,GO:0000177,GO:0000178,GO:0000957,GO:0000958,GO:0000959,GO:0000960,GO:0000962,GO:0000963,GO:0000964,GO:0000965,GO:0000966,GO:0003674,GO:0003676,GO:0003723,GO:0003727,GO:0003824,GO:0004518,GO:0004527,GO:0004532,GO:0004540,GO:0004654,GO:0005488,GO:0005575,GO:0005622,GO:0005623,GO:0005634,GO:0005737,GO:0005739,GO:0005740,GO:0005758,GO:0005783,GO:0005789,GO:0005829,GO:0005840,GO:0005844,GO:…	ko:K00962	ko00230,ko00240,ko03018,map00230,map00240,map03018	KH_1,PNPase,RNase_PH,RNase_PH_C,S1	MPC21985.1	2.7e-292	tr|A0A0P4WEM9|A0A0P4WEM9_SCYOL	2.1e-302	UniRef90_A0A5B7DLC9	9.2e-293	sp|Q8TCS8|PNPT1_HUMAN	4e-165
PB.1588.1|LG18:20110329-20112565(+)|transcript/3111.p1	-	-	-	-	-	-	-	-	-	-	-	-	-	-	-	-	-
PB.2487.1|LG28:22308606-22316279(+)|transcript/1125.p1	136037.KDR21487	4e-254	O	Peptidyl-prolyl cis-trans isomerase activity. It is involved in the biological process described with protein folding	PPWD1	GO:0000375,GO:0000377,GO:0000398,GO:0000413,GO:0003674,GO:0003755,GO:0003824,GO:0005488,GO:0005575,GO:0005622,GO:0005623,GO:0005634,GO:0005654,GO:0005681,GO:0006139,GO:0006396,GO:0006397,GO:0006464,GO:0006725,GO:0006807,GO:0008144,GO:0008150,GO:0008152,GO:0008380,GO:0009987,GO:0010467,GO:0016018,GO:0016070,GO:0016071,GO:0016604,GO:0016853,GO:0016859,GO:0018193,GO:0018208,GO:0019538,GO:0031974,GO:…	ko:K12736	-	Pro_isomerase,WD40	MPC22110.1	0	tr|A0A0N7ZAE1|A0A0N7ZAE1_SCYOL	0	UniRef90_A0A5B7DKU1	0	sp|Q29RZ2|PPWD1_BOVIN	6.1e-234
PB.4157.2|LG8:14432403-14448839(-)|transcript/4672.p1	1026970.XP_008828973.1	1.2e-98	L	Origin recognition complex, subunit 5	ORC5	GO:0000070,GO:0000082,GO:0000166,GO:0000226,GO:0000228,GO:0000278,GO:0000280,GO:0000808,GO:0000819,GO:0003674,GO:0003676,GO:0003677,GO:0003688,GO:0003690,GO:0005488,GO:0005575,GO:0005622,GO:0005623,GO:0005634,GO:0005654,GO:0005664,GO:0005694,GO:0005737,GO:0005829,GO:0006139,GO:0006259,GO:0006260,GO:0006261,GO:0006270,GO:0006323,GO:0006725,GO:0006807,GO:0006996,GO:0007010,GO:0007017,GO:0007049,GO:…	ko:K02607	ko04110,ko04111,ko04113,map04110,map04111,map04113	AAA_16,ORC5_C	KAG0710203.1	7e-193	tr|A0A423UA72|A0A423UA72_PENVA	1.3e-116	UniRef90_A0A423UA72	8e-117	sp|Q9WUV0|ORC5_MOUSE	2.7e-98
PB.2169.3|LG24:25528731-25534864(+)|transcript/6828.p1	136037.KDR11422	1.8e-196	Z	Belongs to the actin family	ACTR1A	GO:0000003,GO:0000086,GO:0000278,GO:0001775,GO:0002177,GO:0002252,GO:0002263,GO:0002274,GO:0002275,GO:0002283,GO:0002366,GO:0002376,GO:0002443,GO:0002444,GO:0002446,GO:0002478,GO:0002495,GO:0002504,GO:0003674,GO:0005198,GO:0005200,GO:0005575,GO:0005576,GO:0005622,GO:0005623,GO:0005737,GO:0005798,GO:0005813,GO:0005814,GO:0005815,GO:0005829,GO:0005856,GO:0005869,GO:0005875,GO:0005884,GO:0005938,GO:…	ko:K16575	-	Actin	MPC30524.1	1.1e-215	tr|A0A0P4WFQ2|A0A0P4WFQ2_SCYOL	6.2e-216	UniRef90_A0A0P4WFQ2	3.7e-216	sp|Q8R5C5|ACTY_MOUSE	1.2e-192
PB.2419.3|LG26:29915850-29923009(-)|transcript/4609.p1	6669.EFX88581	1.9e-117	E	manganese ion binding	PEPD	GO:0003674,GO:0003824,GO:0004177,GO:0004180,GO:0004181,GO:0005575,GO:0005622,GO:0005623,GO:0005634,GO:0005654,GO:0006082,GO:0006508,GO:0006520,GO:0006807,GO:0008150,GO:0008152,GO:0008233,GO:0008235,GO:0008237,GO:0008238,GO:0008239,GO:0009987,GO:0016787,GO:0019538,GO:0019752,GO:0031974,GO:0031981,GO:0043170,GO:0043226,GO:0043227,GO:0043229,GO:0043231,GO:0043233,GO:0043436,GO:0044237,GO:0044238,GO:…	ko:K06106,ko:K14213	ko04530,ko05100,ko05130,ko05131,ko05205,map04530,map05100,map05130,map05131,map05205	AMP_N,Peptidase_M24	QIR83459.1	3e-188	tr|A0A6G9W666|A0A6G9W666_CHAJP	1.7e-188	UniRef90_A0A6G9W474	3.6e-186	sp|Q11136|PEPD_MOUSE	6e-111
PB.2137.7|LG24:15369248-15389762(+)|transcript/4398.p1	69319.XP_008549496.1	5.5e-232	E	Belongs to the Glu Leu Phe Val dehydrogenases family	GLUD1	GO:0000166,GO:0001882,GO:0001883,GO:0002791,GO:0002793,GO:0003008,GO:0003674,GO:0003824,GO:0004352,GO:0004353,GO:0005488,GO:0005515,GO:0005525,GO:0005575,GO:0005622,GO:0005623,GO:0005737,GO:0005739,GO:0005740,GO:0005743,GO:0005759,GO:0006082,GO:0006103,GO:0006106,GO:0006116,GO:0006139,GO:0006520,GO:0006536,GO:0006537,GO:0006538,GO:0006541,GO:0006725,GO:0006732,GO:0006733,GO:0006734,GO:0006753,GO:…	ko:K00261	ko00220,ko00250,ko00471,ko00910,ko01100,ko01200,ko04217,ko04964,map00220,map00250,map00471,map00910,map01100,map01200,map04217,map04964	ELFV_dehydrog,ELFV_dehydrog_N	AJE31860.1	3.5e-272	tr|A0A0P4WM91|A0A0P4WM91_SCYOL	6.8e-273	UniRef90_A0A3R7PGP1	8.5e-263	sp|P54385|DHE3_DROME	7.8e-226
PB.472.1|group219:638647-641945(-)|transcript/8712.p1	13735.ENSPSIP00000014004	2.9e-11	S	Vitelline membrane outer layer protein 1-like	VMO1	-	-	-	VOMI	MPC63348.1	3.9e-49	tr|A0A5B7H2F5|A0A5B7H2F5_PORTR	2.2e-49	UniRef90_A0A5B7H2F5	1.3e-49	-	-
PB.2821.1|LG30:32859838-32867178(-)|transcript/5027.p1	43151.ADAC007324-PA	2.1e-21	G	Solute carrier family 3 member 2 N-terminus	-	GO:0003333,GO:0006810,GO:0006811,GO:0006812,GO:0006820,GO:0006865,GO:0008150,GO:0015711,GO:0015803,GO:0015804,GO:0015807,GO:0015820,GO:0015849,GO:0034220,GO:0043090,GO:0046942,GO:0051179,GO:0051234,GO:0055085,GO:0071702,GO:0071705,GO:0089718,GO:0098655,GO:0098656,GO:0098657,GO:0098713,GO:0098739,GO:1902475,GO:1903801,GO:1903825,GO:1905039	ko:K06519,ko:K14210	ko04150,ko04216,ko04974,map04150,map04216,map04974	Alpha-amylase,SLC3A2_N	KAG0710949.1	4.1e-175	tr|A0A0P4WLM9|A0A0P4WLM9_SCYOL	3e-252	UniRef90_A0A0P4WLM9	1.8e-252	sp|P10852|4F2_MOUSE	1.6e-08
PB.2928.2|LG32:19328043-19342348(+)|transcript/1098.p1	78245.Xaut_3186	2.2e-161	I	Acyl-CoA dehydrogenase, C-terminal domain	-	-	ko:K00249	ko00071,ko00280,ko00410,ko00640,ko01100,ko01110,ko01130,ko01200,ko01212,ko03320,map00071,map00280,map00410,map00640,map01100,map01110,map01130,map01200,map01212,map03320	Acyl-CoA_dh_1,Acyl-CoA_dh_M,Acyl-CoA_dh_N	XP_037785204.1	0	tr|A0A423SIW9|A0A423SIW9_PENVA	0	UniRef90_UPI0018A6F84B	0	sp|A5E7U2|NCB5R_LODEL	6.3e-39
PB.3376.2|LG38:21941867-21946225(+)|transcript/8095.p1	7029.ACYPI008933-PA	8e-125	C	Aldehyde dehydrogenase family	ALDH3A2	GO:0000302,GO:0001561,GO:0001666,GO:0001775,GO:0002252,GO:0002263,GO:0002274,GO:0002275,GO:0002283,GO:0002366,GO:0002376,GO:0002443,GO:0002444,GO:0002446,GO:0003674,GO:0003824,GO:0004028,GO:0004029,GO:0004030,GO:0004033,GO:0005488,GO:0005515,GO:0005575,GO:0005622,GO:0005623,GO:0005634,GO:0005737,GO:0005777,GO:0005778,GO:0005783,GO:0005789,GO:0005811,GO:0005829,GO:0005886,GO:0006066,GO:0006081,GO:…	ko:K00128,ko:K00129,ko:K04513	ko00010,ko00053,ko00071,ko00280,ko00310,ko00330,ko00340,ko00350,ko00360,ko00380,ko00410,ko00561,ko00620,ko00625,ko00903,ko00980,ko00981,ko00982,ko01100,ko01110,ko01120,ko01130,ko04011,ko04014,ko04015,ko04022,ko04024,ko04062,ko04071,ko04072,ko04144,ko04150,ko04270,ko04310,ko04350,ko04360,ko04510,ko04520,ko04530,ko04611,ko04621,ko04660,ko04670,ko04722,ko04810,ko04921,ko04972,ko05100,ko05130,ko05133…	Aldedh	XP_037797528.1	5.3e-162	tr|A0A323TK36|A0A323TK36_9GAMM	1.5e-161	UniRef90_A0A323TK36	8.9e-162	sp|P47740|AL3A2_MOUSE	1.2e-112
PB.3807.3|LG47:7565932-7587987(+)|transcript/2392.p1	7230.FBpp0161627	7.5e-129	Z	Motor activity	unc-15	GO:0003674,GO:0005488,GO:0005515,GO:0005575,GO:0005622,GO:0005623,GO:0005737,GO:0005856,GO:0006996,GO:0007010,GO:0007498,GO:0008092,GO:0008150,GO:0009653,GO:0009888,GO:0009987,GO:0010638,GO:0010720,GO:0010927,GO:0014866,GO:0015629,GO:0016043,GO:0016459,GO:0017124,GO:0019899,GO:0019900,GO:0019901,GO:0019904,GO:0022603,GO:0022607,GO:0030016,GO:0030017,GO:0030029,GO:0030036,GO:0030154,GO:0030239,GO:…	ko:K17751	ko04260,ko04261,ko05416,map04260,map04261,map05416	Myosin_tail_1	KAG0719394.1	2.7e-188	tr|A0A0N7ZB37|A0A0N7ZB37_SCYOL	1.2e-206	UniRef90_A0A0N7ZB37	7.5e-207	sp|P35415|MYSP1_DROME	1.4e-127
PB.3752.1|LG43:11643284-11651529(+)|transcript/6120.p1	6669.EFX81580	2.5e-201	G	activity. It is involved in the biological process described with carbohydrate metabolic process	Amyrel	GO:0003674,GO:0003824,GO:0004553,GO:0004556,GO:0005488,GO:0005509,GO:0005575,GO:0005576,GO:0005975,GO:0008150,GO:0008152,GO:0016160,GO:0016787,GO:0016798,GO:0043167,GO:0043169,GO:0044238,GO:0046872,GO:0071704	ko:K01176	ko00500,ko01100,ko04973,map00500,map01100,map04973	Alpha-amylase,Alpha-amylase_C	QIR83433.1	2.3e-296	tr|A0A0P4W0X7|A0A0P4W0X7_SCYOL	0	UniRef90_A0A6G9W4W3	7.7e-297	sp|H2N0D4|AMY_ORYLA	1.4e-183
PB.3140.1|LG34:16397085-16403723(-)|transcript/698.p1	7244.FBpp0235996	4.3e-178	J	It is involved in the biological process described with RNA processing	DKC1	GO:0000003,GO:0000154,GO:0000454,GO:0000455,GO:0000495,GO:0000723,GO:0001522,GO:0001650,GO:0003006,GO:0003674,GO:0003676,GO:0003720,GO:0003723,GO:0003824,GO:0003964,GO:0005488,GO:0005575,GO:0005622,GO:0005623,GO:0005634,GO:0005654,GO:0005697,GO:0005730,GO:0005732,GO:0006139,GO:0006259,GO:0006278,GO:0006364,GO:0006396,GO:0006403,GO:0006725,GO:0006807,GO:0006996,GO:0007004,GO:0007275,GO:0007276,GO:…	ko:K11131	ko03008,map03008	DKCLD,PUA,TruB_C_2,TruB_N	MPC16721.1	1.8e-246	tr|A0A5B7D631|A0A5B7D631_PORTR	1e-246	UniRef90_A0A5B7D631	6.2e-247	sp|O44081|DKC1_DROME	2.6e-178
PB.301.2|000005-1:4477072-4491585(+)|transcript/1072.p1	6669.EFX86468	2.2e-195	U	The coatomer is a cytosolic protein complex that binds to dilysine motifs and reversibly associates with Golgi non- clathrin-coated vesicles, which further mediate biosynthetic protein transport from the ER, via the Golgi up to the trans Golgi network. Coatomer complex is required for budding from Golgi membranes, and is essential for the retrograde Golgi-to-ER transport of dilysine-tagged protei…	COPB1	GO:0000139,GO:0000902,GO:0001775,GO:0002252,GO:0002263,GO:0002274,GO:0002275,GO:0002283,GO:0002366,GO:0002376,GO:0002443,GO:0002444,GO:0002446,GO:0005575,GO:0005622,GO:0005623,GO:0005737,GO:0005783,GO:0005789,GO:0005794,GO:0005798,GO:0005829,GO:0005886,GO:0006810,GO:0006887,GO:0006888,GO:0006890,GO:0006891,GO:0006955,GO:0007275,GO:0008150,GO:0009653,GO:0009790,GO:0009888,GO:0009987,GO:0010883,GO:…	ko:K17301	-	Adaptin_N,Coatamer_beta_C,Coatomer_b_Cpla	MPC15383.1	7.4e-293	tr|A0A0N7ZDA5|A0A0N7ZDA5_SCYOL	5e-299	UniRef90_A0A0N7ZDA5	3e-299	sp|Q5ZIA5|COPB_CHICK	1.1e-186
PB.2076.3|LG24:4185429-4188876(+)|transcript/5940.p1	7070.TC000481-PA	5.2e-204	A	Helicase	DHX15	GO:0000375,GO:0000377,GO:0000398,GO:0001932,GO:0001934,GO:0003674,GO:0003676,GO:0003723,GO:0003724,GO:0003725,GO:0003824,GO:0004004,GO:0004386,GO:0005488,GO:0005575,GO:0005622,GO:0005623,GO:0005634,GO:0005654,GO:0005681,GO:0005689,GO:0005730,GO:0005737,GO:0006139,GO:0006364,GO:0006396,GO:0006397,GO:0006725,GO:0006807,GO:0008026,GO:0008150,GO:0008152,GO:0008186,GO:0008380,GO:0009893,GO:0009966,GO:…	ko:K12820,ko:K14305	ko03013,ko03040,map03013,map03040	DEAD,HA2,Helicase_C,OB_NTP_bind	KAG0716729.1	4.5e-217	tr|A0A5B7CWH8|A0A5B7CWH8_PORTR	2.5e-217	UniRef90_A0A423T422	1.5e-209	sp|O43143|DHX15_HUMAN	7.4e-198
PB.1851.11|LG21:1671044-1682287(-)|transcript/281.p1	7070.TC012734-PA	0	G	It is involved in the biological process described with carbohydrate metabolic process	Cht3	GO:0003674,GO:0003824,GO:0004553,GO:0004568,GO:0005488,GO:0005575,GO:0005576,GO:0006022,GO:0006026,GO:0006030,GO:0006032,GO:0006040,GO:0006807,GO:0008061,GO:0008144,GO:0008150,GO:0008152,GO:0009056,GO:0009057,GO:0009987,GO:0016787,GO:0016798,GO:0017144,GO:0042737,GO:0043170,GO:0044237,GO:0044248,GO:0046348,GO:0071704,GO:0097367,GO:1901071,GO:1901072,GO:1901135,GO:1901136,GO:1901564,GO:1901565,GO:…	ko:K01183	ko00520,ko01100,map00520,map01100	CBM_14,Glyco_hydro_18	MPC08482.1	0	tr|A0A5B7CFS3|A0A5B7CFS3_PORTR	0	UniRef90_A0A5B7CFS3	0	sp|Q9W5U2|CHI10_DROME	7.6e-306
PB.2853.2|LG31:3830910-3849402(-)|transcript/11238.p1	13249.RPRC007750-PA	3.4e-44	A	RNA recognition motif. (a.k.a. RRM, RBD, or RNP domain)	SNRPA	GO:0000003,GO:0000375,GO:0000377,GO:0000381,GO:0000398,GO:0001650,GO:0003006,GO:0003674,GO:0003676,GO:0003723,GO:0003727,GO:0003729,GO:0005488,GO:0005515,GO:0005575,GO:0005622,GO:0005623,GO:0005634,GO:0005654,GO:0005681,GO:0005684,GO:0005685,GO:0005686,GO:0005730,GO:0006139,GO:0006325,GO:0006342,GO:0006355,GO:0006396,GO:0006397,GO:0006725,GO:0006807,GO:0006996,GO:0007275,GO:0007276,GO:0007281,GO:…	ko:K11091,ko:K11094	ko03040,map03040	RRM_1	ROT85944.1	4.6e-50	tr|A0A0N7ZDP9|A0A0N7ZDP9_SCYOL	1.4e-51	UniRef90_A0A423UB53	1.5e-50	sp|Q2KIR1|SNRPA_BOVIN	1.9e-42
PB.568.2|LG1:16536009-16539078(+)|transcript/9509.p1	43151.ADAC004601-PA	4.2e-36	J	Mitochondrial ribosomal protein S18A	MRPS18A	GO:0000313,GO:0000314,GO:0003674,GO:0003735,GO:0005198,GO:0005575,GO:0005622,GO:0005623,GO:0005737,GO:0005739,GO:0005740,GO:0005743,GO:0005759,GO:0005761,GO:0005763,GO:0005829,GO:0005840,GO:0006412,GO:0006414,GO:0006415,GO:0006518,GO:0006807,GO:0008150,GO:0008152,GO:0009058,GO:0009059,GO:0009987,GO:0010467,GO:0015935,GO:0016020,GO:0016043,GO:0019538,GO:0019866,GO:0022411,GO:0022626,GO:0022627,GO:…	ko:K02963	ko03010,map03010	Ribosomal_S18	KAF0305200.1	1.9e-37	tr|A0A0P4WAJ1|A0A0P4WAJ1_SCYOL	1.4e-90	UniRef90_A0A0P4WAJ1	8.4e-91	sp|Q99N85|RT18A_MOUSE	1.4e-15
PB.3670.2|LG42:347877-357567(+)|transcript/7610.p1	136037.KDR07697	1.1e-84	E	Transmembrane amino acid transporter protein	-	GO:0003333,GO:0003674,GO:0005215,GO:0005342,GO:0006810,GO:0006811,GO:0006820,GO:0006865,GO:0008150,GO:0008509,GO:0008514,GO:0015075,GO:0015171,GO:0015318,GO:0015711,GO:0015849,GO:0022857,GO:0034220,GO:0046942,GO:0046943,GO:0051179,GO:0051234,GO:0055085,GO:0071702,GO:0071705,GO:0098656,GO:1903825,GO:1905039	ko:K15015	ko04721,ko04723,ko04727,ko05032,ko05033,map04721,map04723,map04727,map05032,map05033	Aa_trans	KAG0724217.1	2.4e-162	tr|A0A0P4VZI8|A0A0P4VZI8_SCYOL	3.4e-166	UniRef90_A0A0P4VZI8	2e-166	-	-
PC.53.1|SPA_288|path0:1-2004(+)|transcript/4150.p1	-	-	-	-	-	-	-	-	-	-	-	-	-	-	-	-	-
PB.3630.3|LG40:15498245-15500363(-)|transcript/9202.p1	61622.XP_010378728.1	2.3e-184	Z	actin, beta	ACTB	GO:0003674,GO:0005198,GO:0005200,GO:0005575,GO:0005622,GO:0005623,GO:0005634,GO:0005737,GO:0005856,GO:0005884,GO:0005886,GO:0005912,GO:0005924,GO:0005925,GO:0006996,GO:0007010,GO:0008150,GO:0009987,GO:0015629,GO:0016020,GO:0016043,GO:0030054,GO:0030055,GO:0032991,GO:0043226,GO:0043227,GO:0043228,GO:0043229,GO:0043231,GO:0043232,GO:0044422,GO:0044424,GO:0044430,GO:0044444,GO:0044446,GO:0044464,GO:…	ko:K05692	ko04015,ko04145,ko04210,ko04390,ko04391,ko04510,ko04520,ko04530,ko04611,ko04670,ko04714,ko04745,ko04810,ko04919,ko04921,ko05100,ko05110,ko05130,ko05131,ko05132,ko05164,ko05205,ko05225,ko05410,ko05412,ko05414,ko05416,ko05418,map04015,map04145,map04210,map04390,map04391,map04510,map04520,map04530,map04611,map04670,map04714,map04745,map04810,map04919,map04921,map05100,map05110,map05130,map05131,map0…	Actin	WP_208094045.1	9.6e-184	tr|H9B3Y9|H9B3Y9_SCYPA	2e-183	UniRef90_A0A482LUC2	1.6e-183	sp|P07836|ACT1_BOMMO	1.7e-174
PB.827.1|LG11:13138814-13154881(+)|transcript/48.p1	103372.F4W7I9	1.7e-107	T	Protein tyrosine kinase	PINK1	GO:0000003,GO:0000166,GO:0000266,GO:0000287,GO:0000422,GO:0000785,GO:0000902,GO:0000904,GO:0001101,GO:0001654,GO:0001666,GO:0001932,GO:0001933,GO:0001934,GO:0002020,GO:0002082,GO:0003006,GO:0003674,GO:0003824,GO:0004672,GO:0004674,GO:0005488,GO:0005515,GO:0005524,GO:0005575,GO:0005622,GO:0005623,GO:0005634,GO:0005694,GO:0005737,GO:0005739,GO:0005740,GO:0005741,GO:0005743,GO:0005758,GO:0005829,GO:…	ko:K05688,ko:K10632	ko04014,ko04137,ko05012,map04014,map04137,map05012	Pkinase	QPO25076.1	0	tr|A0A0P4WBP1|A0A0P4WBP1_SCYOL	0	UniRef90_A0A0P4WBP1	0	sp|Q0KHV6|PINK1_DROME	3.3e-98
PB.2168.1|LG24:25400949-25407337(+)|transcript/8701.p1	7070.TC000482-PA	1.2e-93	J	Catalytic subunit of tRNA (adenine-N(1)-)- methyltransferase, which catalyzes the formation of N(1)- methyladenine at position 58 (m1A58) in initiator methionyl-tRNA	TRMT61A	GO:0001510,GO:0003674,GO:0003824,GO:0005575,GO:0005622,GO:0005623,GO:0005634,GO:0005654,GO:0005737,GO:0006139,GO:0006725,GO:0006807,GO:0008150,GO:0008152,GO:0008168,GO:0008173,GO:0008174,GO:0008757,GO:0009451,GO:0009987,GO:0016070,GO:0016071,GO:0016556,GO:0016740,GO:0016741,GO:0031515,GO:0031974,GO:0031981,GO:0032259,GO:0032991,GO:0034641,GO:0034708,GO:0043170,GO:0043226,GO:0043227,GO:0043229,GO:…	ko:K07442	-	GCD14	MPC29514.1	1.5e-190	tr|A0A0P4WSQ9|A0A0P4WSQ9_SCYOL	2.2e-199	UniRef90_A0A5B7E9P7	5.1e-191	sp|Q96FX7|TRM61_HUMAN	1.1e-70
PB.2704.1|LG3:32638324-32644069(+)|transcript/9999.p1	-	-	-	-	-	-	-	-	-	MPC68102.1	1.5e-47	tr|A0A0P4WEE0|A0A0P4WEE0_SCYOL	2.4e-63	UniRef90_A0A0P4WEE0	1.4e-63	-	-
PB.1850.2|LG21:1608771-1612919(-)|transcript/8189.p1	-	-	-	-	-	-	-	-	-	-	-	-	-	-	-	-	-
PB.3484.2|LG4:7824229-7839916(+)|transcript/3175.p1	136037.KDR20657	5.9e-90	S	Belongs to the CRISP family	glipr2	-	-	-	CAP	XP_037780822.1	1.3e-143	tr|A0A5B7CZ24|A0A5B7CZ24_PORTR	7.8e-133	UniRef90_UPI0018A77BDF	4.5e-144	sp|Q9CYL5|GAPR1_MOUSE	3.4e-24
PB.58.176|LG2:10465127-10467864(+)|transcript/3399.p1	-	-	-	-	-	-	-	-	-	AVM85977.1	1.6e-248	tr|A0A0P4WE98|A0A0P4WE98_SCYOL	5.9e-264	UniRef90_A0A0P4WE98	3.6e-264	sp|Q6KF81|PHCY2_HOMAM	2.6e-144
PB.2383.1|LG26:20225517-20233490(+)|transcript/11009.p1	136037.KDR11909	6.1e-16	J	ribosomal protein, L42	-	GO:0000313,GO:0000314,GO:0000315,GO:0003674,GO:0003735,GO:0005198,GO:0005575,GO:0005622,GO:0005623,GO:0005737,GO:0005739,GO:0005759,GO:0005761,GO:0005762,GO:0005763,GO:0005840,GO:0006412,GO:0006518,GO:0006807,GO:0008150,GO:0008152,GO:0009058,GO:0009059,GO:0009987,GO:0010467,GO:0015934,GO:0015935,GO:0019538,GO:0031974,GO:0032543,GO:0032991,GO:0034641,GO:0034645,GO:0043043,GO:0043170,GO:0043226,GO:…	ko:K17423	-	MRP-S32	MPC26347.1	3.3e-55	tr|A0A5B7DZ38|A0A5B7DZ38_PORTR	1.8e-55	UniRef90_A0A5B7DZ38	1.1e-55	sp|P82927|RM42_BOVIN	6e-11
PB.2653.9|LG3:10740738-10841332(+)|transcript/1562.p1	-	-	-	-	-	-	-	-	-	WP_208094211.1	1.5e-07	-	-	UniRef90_UPI001AA1496E	5e-08	-	-
PB.4139.2|LG8:13038756-13040474(-)|transcript/6054.p1	32264.tetur09g01770.1	1.9e-74	A	nucleic acid binding	TIAL1	GO:0000003,GO:0000323,GO:0000375,GO:0000377,GO:0000381,GO:0000398,GO:0001817,GO:0001818,GO:0002119,GO:0002164,GO:0003006,GO:0003674,GO:0003676,GO:0003723,GO:0003727,GO:0003729,GO:0005488,GO:0005575,GO:0005622,GO:0005623,GO:0005634,GO:0005654,GO:0005685,GO:0005737,GO:0005764,GO:0005773,GO:0005829,GO:0006139,GO:0006355,GO:0006357,GO:0006396,GO:0006397,GO:0006417,GO:0006725,GO:0006807,GO:0006915,GO:…	ko:K13201,ko:K19041	-	RRM_1	MPC23709.1	5.6e-160	tr|A0A5B7DRJ7|A0A5B7DRJ7_PORTR	3.1e-160	UniRef90_A0A5B7DRJ7	1.9e-160	sp|P31483|TIA1_HUMAN	5.1e-59
PB.3312.1|LG37:15129348-15135943(+)|transcript/7910.p1	-	-	-	-	-	-	-	-	-	-	-	-	-	-	-	-	-
PB.1857.1|LG21:2430410-2436580(+)|transcript/1687.p1	126957.SMAR013073-PA	1.6e-111	U	It is involved in the biological process described with vesicle-mediated transport	GGA1	GO:0000139,GO:0002790,GO:0003674,GO:0005215,GO:0005488,GO:0005515,GO:0005575,GO:0005622,GO:0005623,GO:0005634,GO:0005654,GO:0005737,GO:0005768,GO:0005769,GO:0005794,GO:0005802,GO:0005829,GO:0006807,GO:0006810,GO:0006886,GO:0006892,GO:0008104,GO:0008150,GO:0008152,GO:0008565,GO:0009306,GO:0009893,GO:0009894,GO:0009896,GO:0009987,GO:0010008,GO:0010604,GO:0012505,GO:0015031,GO:0015833,GO:0016020,GO:…	ko:K12404	ko04142,map04142	Alpha_adaptinC2,GAT,VHS	MPC16901.1	0	tr|A0A5B7D6J5|A0A5B7D6J5_PORTR	0	UniRef90_A0A5B7D6J5	0	sp|Q9NZ52|GGA3_HUMAN	7.3e-96
PB.3575.1|LG4:45667586-45680036(-)|transcript/8167.p1	13249.RPRC007799-PA	6.6e-117	I	3-oxo-5-alpha-steroid 4-dehydrogenase	TECR	GO:0000038,GO:0003674,GO:0003824,GO:0003995,GO:0004466,GO:0005575,GO:0005622,GO:0005623,GO:0005737,GO:0005783,GO:0005789,GO:0006082,GO:0006139,GO:0006163,GO:0006164,GO:0006629,GO:0006631,GO:0006633,GO:0006637,GO:0006725,GO:0006732,GO:0006753,GO:0006790,GO:0006793,GO:0006796,GO:0006807,GO:0008150,GO:0008152,GO:0008610,GO:0009058,GO:0009108,GO:0009117,GO:0009150,GO:0009152,GO:0009165,GO:0009259,GO:…	ko:K10258	ko00062,ko01040,ko01110,ko01212,map00062,map01040,map01110,map01212	Steroid_dh,ubiquitin	XP_027236455.1	6e-143	tr|A0A0P4W5Z7|A0A0P4W5Z7_SCYOL	3.8e-179	UniRef90_A0A0P4W5Z7	2.3e-179	sp|Q9N5Y2|TECR_CAEEL	1.2e-94
PB.952.3|LG12:4464599-4471928(-)|transcript/4808.p1	136037.KDR17690	3e-155	U	import receptor	TOMM70A	GO:0001101,GO:0001558,GO:0003674,GO:0005215,GO:0005575,GO:0005622,GO:0005623,GO:0005737,GO:0005739,GO:0005740,GO:0005741,GO:0005742,GO:0006605,GO:0006626,GO:0006810,GO:0006839,GO:0006886,GO:0006996,GO:0007005,GO:0008104,GO:0008150,GO:0008320,GO:0008565,GO:0009719,GO:0009725,GO:0009987,GO:0010033,GO:0010243,GO:0010611,GO:0010614,GO:0010721,GO:0014070,GO:0014741,GO:0014743,GO:0015031,GO:0015399,GO:…	ko:K17768	-	TPR_1,TPR_16,TPR_2,TPR_8	XP_037787073.1	1.2e-269	tr|A0A0P4WPR9|A0A0P4WPR9_SCYOL	0	UniRef90_A0A0P4WPR9	0	sp|Q75Q39|TOM70_RAT	6e-143
PB.2316.28|LG26:3501536-3534766(-)|transcript/758.p1	-	-	-	-	-	-	-	-	-	-	-	-	-	-	-	-	-
PB.1343.3|LG15:26306474-26306895(+)|transcript/11492.p1	-	-	-	-	-	-	-	-	-	-	-	-	-	-	-	-	-
PB.4018.1|LG7:7709158-7720861(+)|transcript/7891.p1	7955.ENSDARP00000119870	2.3e-44	Q	Belongs to the short-chain dehydrogenases reductases (SDR) family	BDH1	GO:0001889,GO:0003674,GO:0003824,GO:0003858,GO:0005488,GO:0005543,GO:0005575,GO:0005622,GO:0005623,GO:0005634,GO:0005654,GO:0005737,GO:0005739,GO:0005740,GO:0005743,GO:0005759,GO:0006091,GO:0006950,GO:0007275,GO:0007399,GO:0007417,GO:0007420,GO:0007584,GO:0008150,GO:0008152,GO:0008289,GO:0009056,GO:0009058,GO:0009605,GO:0009636,GO:0009719,GO:0009725,GO:0009888,GO:0009987,GO:0009991,GO:0010033,GO:…	ko:K00019	ko00072,ko00650,ko01100,map00072,map00650,map01100	adh_short	XP_037783264.1	8.5e-72	tr|A0A423TQD0|A0A423TQD0_PENVA	8.7e-66	UniRef90_UPI0018A71BA9	2.9e-72	sp|Q02337|BDH_BOVIN	3.5e-40
PB.2933.1|LG32:20161581-20168708(+)|transcript/7492.p1	136037.KDR19702	1.4e-49	T	post-GPI attachment to proteins factor	PGAP2	GO:0000139,GO:0003674,GO:0005215,GO:0005575,GO:0005622,GO:0005623,GO:0005737,GO:0005783,GO:0005789,GO:0005794,GO:0006464,GO:0006497,GO:0006505,GO:0006506,GO:0006629,GO:0006643,GO:0006644,GO:0006650,GO:0006661,GO:0006664,GO:0006793,GO:0006796,GO:0006807,GO:0006810,GO:0008104,GO:0008150,GO:0008152,GO:0008565,GO:0008610,GO:0008654,GO:0009058,GO:0009059,GO:0009247,GO:0009987,GO:0012505,GO:0015031,GO:…	-	-	Frag1	XP_027235066.1	4.3e-87	tr|A0A0P4WA80|A0A0P4WA80_SCYOL	9.8e-105	UniRef90_A0A0P4WA80	5.9e-105	sp|Q3TQR0|PGAP2_MOUSE	1.3e-45
PB.1920.1|LG21:10458467-10462538(+)|transcript/9654.p1	-	-	-	-	-	-	-	-	-	-	-	-	-	-	-	-	-
PB.1182.1|LG14:1642286-1651917(-)|transcript/5072.p1	7159.AAEL008363-PD	9.6e-40	J	Transcription initiation factor TFIID subunit 12	TAF12	GO:0000123,GO:0000124,GO:0000125,GO:0000428,GO:0000988,GO:0000989,GO:0001076,GO:0001085,GO:0001102,GO:0001129,GO:0001132,GO:0003674,GO:0003676,GO:0003677,GO:0003712,GO:0003713,GO:0005488,GO:0005515,GO:0005575,GO:0005622,GO:0005623,GO:0005634,GO:0005654,GO:0005667,GO:0005669,GO:0006139,GO:0006325,GO:0006351,GO:0006352,GO:0006355,GO:0006357,GO:0006366,GO:0006367,GO:0006464,GO:0006473,GO:0006475,GO:…	ko:K03126	ko03022,map03022	TFIID_20kDa	KAG0727411.1	1.3e-90	tr|A0A0P4W4F7|A0A0P4W4F7_SCYOL	1.8e-97	UniRef90_A0A0P4W4F7	1.1e-97	sp|Q3T174|TAF12_BOVIN	2.9e-36
PB.2725.2|LG3:33880081-33888055(-)|transcript/8627.p1	-	-	-	-	-	-	-	-	-	-	-	-	-	-	-	-	-
PB.2290.1|LG25:28002344-28016253(+)|transcript/9991.p1	176946.XP_007440239.1	2.3e-42	K	transcription factor binding	CREG1	GO:0000122,GO:0000323,GO:0001775,GO:0002252,GO:0002263,GO:0002274,GO:0002275,GO:0002283,GO:0002366,GO:0002376,GO:0002443,GO:0002444,GO:0002446,GO:0003674,GO:0003712,GO:0003714,GO:0005488,GO:0005515,GO:0005575,GO:0005576,GO:0005615,GO:0005622,GO:0005623,GO:0005667,GO:0005737,GO:0005764,GO:0005766,GO:0005773,GO:0005775,GO:0006355,GO:0006357,GO:0006810,GO:0006887,GO:0006955,GO:0007275,GO:0008134,GO:…	-	-	Pyrid_oxidase_2	MPC91152.1	4.3e-66	tr|A0A0P4WDJ7|A0A0P4WDJ7_SCYOL	1.6e-73	UniRef90_A0A0P4WDJ7	9.4e-74	sp|Q8BGC9|CREG2_MOUSE	9.2e-39
PB.1419.4|LG16:17552307-17570070(-)|transcript/1245.p1	136037.KDR14051	2.5e-75	G	Belongs to the type-B carboxylesterase lipase family	CES5A	GO:0003674,GO:0003824,GO:0004771,GO:0004806,GO:0005575,GO:0005576,GO:0005615,GO:0005622,GO:0005623,GO:0005737,GO:0005783,GO:0005788,GO:0005811,GO:0005829,GO:0006066,GO:0006082,GO:0006139,GO:0006163,GO:0006464,GO:0006486,GO:0006629,GO:0006631,GO:0006637,GO:0006638,GO:0006639,GO:0006690,GO:0006692,GO:0006693,GO:0006694,GO:0006695,GO:0006725,GO:0006732,GO:0006753,GO:0006790,GO:0006793,GO:0006796,GO:…	ko:K01044,ko:K01049,ko:K03927,ko:K15743	ko00564,ko00983,ko01100,ko04725,map00564,map00983,map01100,map04725	COesterase	ALO17574.1	0	tr|A0A3S5X9E2|A0A3S5X9E2_SCYPA	0	UniRef90_A0A3S5X9E2	0	sp|D6WMZ8|ESTJ_TRICA	1.1e-59
PB.58.109|LG2:10442421-10445124(+)|transcript/3705.p1	61622.XP_010383018.1	1.1e-200	S	Hemocyanin, copper containing domain	-	-	-	-	Hemocyanin_C,Hemocyanin_M,Hemocyanin_N	AVM85977.1	1.5e-291	tr|A0A6J3WT23|A0A6J3WT23_CARMA	8.2e-292	UniRef90_A0A6J3WT23	4.9e-292	sp|Q6KF81|PHCY2_HOMAM	1.3e-166
PB.3390.2|LG38:23829276-23832946(-)|transcript/7775.p1	126957.SMAR014743-PA	6.4e-05	U	regulation of response to stimulus	-	-	-	-	LRR_8	MPC65957.1	8.1e-118	tr|A0A0P4W3K1|A0A0P4W3K1_SCYOL	1.4e-196	UniRef90_A0A0P4W1T0	3.7e-168	sp|Q9GV46|LUCB_OPLGR	1.9e-28
PB.881.4|LG11:32485886-32490852(-)|transcript/8947.p1	6412.HelroP157787	5.9e-120	C	L-aminoadipate-semialdehyde dehydrogenase activity	ALDH7A1	GO:0001505,GO:0003008,GO:0003674,GO:0003824,GO:0004029,GO:0004043,GO:0005575,GO:0005622,GO:0005623,GO:0005737,GO:0005739,GO:0005759,GO:0005829,GO:0006081,GO:0006082,GO:0006520,GO:0006553,GO:0006554,GO:0006576,GO:0006807,GO:0007600,GO:0007605,GO:0008150,GO:0008152,GO:0008802,GO:0009056,GO:0009063,GO:0009066,GO:0009068,GO:0009308,GO:0009310,GO:0009987,GO:0016054,GO:0016491,GO:0016620,GO:0016903,GO:…	ko:K14085	ko00010,ko00053,ko00071,ko00260,ko00280,ko00310,ko00330,ko00340,ko00380,ko00410,ko00561,ko00620,ko01100,ko01110,ko01120,ko01130,map00010,map00053,map00071,map00260,map00280,map00310,map00330,map00340,map00380,map00410,map00561,map00620,map01100,map01110,map01120,map01130	Aldedh	KAG0713697.1	8.1e-147	tr|A0A0P4WHX6|A0A0P4WHX6_SCYOL	6.8e-159	UniRef90_A0A0P4WHX6	4.1e-159	sp|Q2KJC9|AL7A1_BOVIN	3.7e-114
PB.1471.1|LG17:11019423-11027314(-)|transcript/1970.p1	136037.KDR23947	1.7e-96	K	Metal ion binding	CTCF	GO:0000003,GO:0000122,GO:0000775,GO:0000793,GO:0000976,GO:0000977,GO:0000978,GO:0000981,GO:0000982,GO:0000987,GO:0001012,GO:0001067,GO:0001077,GO:0001078,GO:0001227,GO:0001228,GO:0003002,GO:0003674,GO:0003676,GO:0003677,GO:0003682,GO:0003690,GO:0003700,GO:0003712,GO:0003714,GO:0005488,GO:0005515,GO:0005575,GO:0005622,GO:0005623,GO:0005634,GO:0005654,GO:0005694,GO:0005730,GO:0005737,GO:0006139,GO:…	ko:K20493	-	zf-C2H2,zf-H2C2_5	XP_027229565.1	9.5e-197	tr|A0A0N7ZCD1|A0A0N7ZCD1_SCYOL	1.4e-253	UniRef90_A0A3R7NRH7	3.2e-197	-	-
PC.301.1|transcript/85:1-4232(+)|transcript/85.p1	7668.SPU_006151-tr	3e-42	L	complement activation, lectin pathway	FIBCD1	-	ko:K10104	-	Fibrinogen_C	AYD41576.1	1.7e-182	tr|A0A386H709|A0A386H709_PROCL	9.3e-183	UniRef90_A0A386H709	5.6e-183	sp|Q9R045|ANGL2_MOUSE	2.4e-42
PB.800.1|LG11:4946858-4949370(+)|transcript/10523.p1	7091.BGIBMGA002981-TA	3.9e-22	Z	Binds to actin and affects the structure of the cytoskeleton. At high concentrations, profilin prevents the polymerization of actin, whereas it enhances it at low concentrations	-	-	ko:K05759	ko04013,ko04015,ko04810,ko05131,ko05132,map04013,map04015,map04810,map05131,map05132	Profilin	ACY66446.1	1.8e-76	tr|D2DSN5|D2DSN5_SCYPA	9.9e-77	UniRef90_D2DSN5	6e-77	sp|O65812|PROF1_HEVBR	7.2e-16
PB.1109.1|LG13:25171270-25172463(+)|transcript/11042.p1	-	-	-	-	-	-	-	-	-	-	-	-	-	-	-	-	-
PB.2346.1|LG26:12712054-12716835(+)|transcript/10845.p1	6669.EFX68665	6.8e-21	T	BolA-like protein	BOLA3	GO:0000981,GO:0003674,GO:0003700,GO:0005575,GO:0005622,GO:0005623,GO:0005737,GO:0005739,GO:0006355,GO:0006357,GO:0008150,GO:0009889,GO:0010468,GO:0010556,GO:0019219,GO:0019222,GO:0031323,GO:0031326,GO:0043226,GO:0043227,GO:0043229,GO:0043231,GO:0044424,GO:0044444,GO:0044464,GO:0050789,GO:0050794,GO:0051171,GO:0051252,GO:0060255,GO:0065007,GO:0080090,GO:0140110,GO:1903506,GO:2000112,GO:2001141	ko:K22075	-	BolA	MPC25785.1	1e-46	tr|A0A5B7DWV7|A0A5B7DWV7_PORTR	5.8e-47	UniRef90_A0A5B7DWV7	3.5e-47	sp|Q53S33|BOLA3_HUMAN	3.2e-18
PB.653.1|LG1:49470815-49479262(-)|transcript/7051.p1	-	-	-	-	-	-	-	-	-	-	-	-	-	-	-	-	-
PB.606.1|LG1:25792071-25818670(+)|transcript/812.p1	10224.XP_002738921.1	5.1e-23	D	Belongs to the peptidase C14A family	CASP7	GO:0000003,GO:0002165,GO:0003006,GO:0003674,GO:0003824,GO:0004175,GO:0004190,GO:0004197,GO:0005488,GO:0005515,GO:0005575,GO:0005622,GO:0005623,GO:0005634,GO:0005654,GO:0005737,GO:0005739,GO:0005829,GO:0006355,GO:0006357,GO:0006508,GO:0006807,GO:0006810,GO:0006915,GO:0006950,GO:0006984,GO:0006991,GO:0006996,GO:0007010,GO:0007015,GO:0007154,GO:0007165,GO:0007275,GO:0007276,GO:0007281,GO:0007283,GO:…	ko:K02187,ko:K04397,ko:K04489,ko:K20008	ko01524,ko04010,ko04115,ko04210,ko04214,ko04215,ko04650,ko04657,ko04668,ko04726,ko04932,ko04933,ko05010,ko05012,ko05014,ko05016,ko05120,ko05133,ko05134,ko05145,ko05146,ko05152,ko05161,ko05165,ko05167,ko05168,ko05200,ko05203,ko05205,ko05206,ko05210,ko05222,ko05416,map01524,map04010,map04115,map04210,map04214,map04215,map04650,map04657,map04668,map04726,map04932,map04933,map05010,map05012,map05014,…	Peptidase_C14	MPC22537.1	1e-117	tr|A0A5B7DN39|A0A5B7DN39_PORTR	5.8e-118	UniRef90_A0A5B7DN39	3.5e-118	-	-
PB.3122.1|LG34:11026707-11050164(-)|transcript/2962.p1	-	-	-	-	-	-	-	-	-	XP_037790478.1	4.1e-59	tr|A0A5B7KEK8|A0A5B7KEK8_PORTR	9.3e-45	UniRef90_UPI0018A76DB1	1.4e-59	-	-
PB.3063.1|LG34:5251383-5253896(+)|transcript/4703.p1	-	-	-	-	-	-	-	-	-	-	-	-	-	-	-	-	-
PB.1717.6|LG19:22996329-22998632(+)|transcript/3553.p1	136037.KDR21642	5e-86	S	Larval serum protein	-	GO:0000902,GO:0000904,GO:0005575,GO:0005576,GO:0005615,GO:0005616,GO:0006928,GO:0006935,GO:0007275,GO:0007399,GO:0007409,GO:0007411,GO:0008037,GO:0008038,GO:0008039,GO:0008045,GO:0008150,GO:0009605,GO:0009653,GO:0009987,GO:0016043,GO:0016201,GO:0022008,GO:0030030,GO:0030154,GO:0030182,GO:0031175,GO:0032501,GO:0032502,GO:0032989,GO:0032990,GO:0032991,GO:0040011,GO:0042221,GO:0042330,GO:0044421,GO:…	-	-	Hemocyanin_C,Hemocyanin_M,Hemocyanin_N	AKC96431.1	8.5e-228	tr|A0A0U1ZX76|A0A0U1ZX76_SCYPA	4.7e-228	UniRef90_A0A0U1ZX76	2.9e-228	sp|P04254|HCYA_PANIN	7.8e-111
PB.1343.2|LG15:26303148-26306896(+)|transcript/10630.p1	7897.ENSLACP00000003376	6.3e-56	J	laminin receptor activity	RPSA	GO:0000028,GO:0000447,GO:0000460,GO:0000461,GO:0000462,GO:0000466,GO:0000469,GO:0000478,GO:0000479,GO:0002181,GO:0003674,GO:0003735,GO:0005055,GO:0005198,GO:0005488,GO:0005515,GO:0005575,GO:0005576,GO:0005604,GO:0005622,GO:0005623,GO:0005634,GO:0005737,GO:0005829,GO:0005840,GO:0005886,GO:0006139,GO:0006364,GO:0006396,GO:0006403,GO:0006405,GO:0006407,GO:0006412,GO:0006518,GO:0006611,GO:0006725,GO:…	ko:K02998,ko:K21848	ko03010,map03010	40S_SA_C,Ribosomal_S2	ATU84343.1	7.5e-74	tr|A0A2H4N1W7|A0A2H4N1W7_CHEQU	4.2e-74	UniRef90_A0A2H4N1W7	2.5e-74	sp|P50890|RSSA_CHICK	1.7e-56
PB.2004.1|LG23:14855268-14858500(-)|transcript/2223.p1	136037.KDR21740	2.4e-40	Z	Spectrin repeats	-	GO:0003674,GO:0003779,GO:0005488,GO:0005515,GO:0005575,GO:0005622,GO:0005623,GO:0005737,GO:0008092,GO:0030016,GO:0030017,GO:0030018,GO:0031430,GO:0031672,GO:0031674,GO:0043226,GO:0043228,GO:0043229,GO:0043232,GO:0043292,GO:0044422,GO:0044424,GO:0044444,GO:0044449,GO:0044464,GO:0099080,GO:0099081,GO:0099512	ko:K12567	ko05410,ko05414,map05410,map05414	I-set,Spectrin	MPC14700.1	4e-262	tr|A0A5B7CZ42|A0A5B7CZ42_PORTR	2.3e-262	UniRef90_A0A5B7CZ42	1.4e-262	-	-
PB.1703.3|LG19:17587855-17588891(-)|transcript/9893.p1	-	-	-	-	-	-	-	-	-	ABR27684.1	1e-81	tr|A6YPV1|A6YPV1_CALSI	5.7e-82	UniRef90_A6YPV1	3.4e-82	sp|P81582|CUPC3_CANPG	1.4e-21
PB.315.1|LG22:1158395-1160477(-)|transcript/3928.p1	-	-	-	-	-	-	-	-	-	-	-	-	-	-	-	-	-
PB.2157.1|LG24:22626060-22635515(+)|transcript/4414.p1	-	-	-	-	-	-	-	-	-	MPC25432.1	8.3e-96	tr|A0A5B7DUS4|A0A5B7DUS4_PORTR	4.6e-96	UniRef90_A0A5B7DUS4	2.8e-96	-	-
PB.1468.1|LG17:10859365-10870627(-)|transcript/3714.p1	136037.KDR15952	1.2e-91	O	ADP-ribosylglycohydrolase	ADPRHL2	GO:0000302,GO:0000303,GO:0000305,GO:0003674,GO:0003824,GO:0004553,GO:0004649,GO:0005575,GO:0005622,GO:0005623,GO:0005634,GO:0005654,GO:0005737,GO:0005739,GO:0005759,GO:0006950,GO:0006979,GO:0008150,GO:0009987,GO:0010035,GO:0016604,GO:0016787,GO:0016798,GO:0031974,GO:0031981,GO:0033554,GO:0034599,GO:0034614,GO:0042221,GO:0043226,GO:0043227,GO:0043229,GO:0043231,GO:0043233,GO:0044422,GO:0044424,GO:…	ko:K11687	-	ADP_ribosyl_GH	KAG0722445.1	4.4e-172	tr|A0A0P4VY11|A0A0P4VY11_SCYOL	1.9e-116	UniRef90_A0A0P4VY11	1.2e-116	sp|Q5ZI51|ADPRS_CHICK	8.2e-72
PB.2204.14|LG25:5365056-5376828(+)|transcript/7921.p1	61622.XP_010357705.1	4.9e-76	Z	mesoderm development	Mlc1	GO:0000146,GO:0003008,GO:0003012,GO:0003674,GO:0003774,GO:0003824,GO:0005575,GO:0005622,GO:0005623,GO:0005737,GO:0005856,GO:0005859,GO:0006936,GO:0007498,GO:0008150,GO:0009888,GO:0015629,GO:0016459,GO:0016460,GO:0016462,GO:0016787,GO:0016817,GO:0016818,GO:0017111,GO:0032501,GO:0032502,GO:0032991,GO:0043226,GO:0043228,GO:0043229,GO:0043232,GO:0043292,GO:0044422,GO:0044424,GO:0044430,GO:0044444,GO:…	ko:K12749	ko04260,ko04261,ko04371,ko05410,ko05414,map04260,map04261,map04371,map05410,map05414	-	QDH76468.1	2.4e-76	tr|A0A0P4WIE0|A0A0P4WIE0_SCYOL	4.5e-80	UniRef90_A0A514C9K9	8.2e-77	sp|J7HCX7|MLC1_PROCL	1.5e-72
PB.3697.1|LG42:13220341-13222364(-)|transcript/5938.p1	-	-	-	-	-	-	-	-	-	MPC11372.1	5.8e-12	tr|A0A5B7CNU1|A0A5B7CNU1_PORTR	3.2e-12	UniRef90_A0A5B7CNU1	2e-12	-	-
PB.656.3|LG1:48395897-48402161(+)|transcript/7454.p1	132113.XP_003490975.1	1.4e-48	T	troponin C	-	-	-	-	EF-hand_1,EF-hand_6,EF-hand_7	QQY98960.1	3.8e-74	tr|A0A7U1BGE6|A0A7U1BGE6_SCYPA	2.1e-74	UniRef90_A0A7U1BGE6	1.3e-74	sp|P06708|TNNC2_ASTLP	1.6e-66
PB.3893.1|LG49:10210220-10260993(+)|transcript/43.p1	7739.XP_002594490.1	2.6e-104	P	antigen p97 (melanoma associated) identified by monoclonal antibodies 133.2 and 96.5	MFI2	GO:0000041,GO:0003674,GO:0005488,GO:0005506,GO:0005575,GO:0005576,GO:0005622,GO:0005623,GO:0005737,GO:0005768,GO:0005769,GO:0005783,GO:0005788,GO:0005886,GO:0005911,GO:0005918,GO:0006464,GO:0006807,GO:0006810,GO:0006811,GO:0006812,GO:0006826,GO:0007043,GO:0007162,GO:0008150,GO:0008152,GO:0009893,GO:0009986,GO:0009987,GO:0010468,GO:0010604,GO:0010628,GO:0010715,GO:0010721,GO:0010755,GO:0010756,GO:…	ko:K06569	-	Transferrin	KAG0727771.1	0	tr|A0A0N7ZB72|A0A0N7ZB72_SCYOL	0	UniRef90_A0A0N7ZB72	0	sp|Q02942|TRF_BLADI	8.5e-87
PB.2204.7|LG25:5365056-5376827(+)|transcript/7808.p1	-	-	-	-	-	-	-	-	-	-	-	tr|A0A293MYV9|A0A293MYV9_ORNER	1.7e-10	UniRef90_A0A293MYV9	1.1e-10	-	-
PC.93.1|SPA_45|path0:1-3475(+)|transcript/362.p1	6669.EFX79712	3.9e-257	C	It is involved in the biological process described with oxidation-reduction process	ME1	GO:0000166,GO:0003674,GO:0003824,GO:0004470,GO:0004471,GO:0004473,GO:0005488,GO:0005575,GO:0005622,GO:0005623,GO:0005737,GO:0005739,GO:0005759,GO:0005829,GO:0005975,GO:0006082,GO:0006090,GO:0006091,GO:0006099,GO:0006101,GO:0006108,GO:0006139,GO:0006140,GO:0006725,GO:0006732,GO:0006733,GO:0006739,GO:0006741,GO:0006753,GO:0006793,GO:0006796,GO:0006807,GO:0007275,GO:0007568,GO:0008150,GO:0008152,GO:…	ko:K00027,ko:K00029	ko00620,ko00710,ko01100,ko01120,ko01200,ko02020,map00620,map00710,map01100,map01120,map01200,map02020	Malic_M,malic	XP_037785455.1	0	tr|A0A0P4VX09|A0A0P4VX09_SCYOL	0	UniRef90_A0A0P4W311	0	sp|P28227|MAOX_ANAPL	6.3e-218
PC.32.1|SPA_1|path0:1-3353(+)|transcript/488.p1	7029.ACYPI001001-PA	8.7e-52	Z	Myosin tail	unc-15	GO:0003674,GO:0005488,GO:0005515,GO:0005575,GO:0005622,GO:0005623,GO:0005737,GO:0005856,GO:0006996,GO:0007010,GO:0007498,GO:0008092,GO:0008150,GO:0009653,GO:0009888,GO:0009987,GO:0010638,GO:0010720,GO:0010927,GO:0014866,GO:0015629,GO:0016043,GO:0016459,GO:0017124,GO:0019899,GO:0019900,GO:0019901,GO:0019904,GO:0022603,GO:0022607,GO:0030016,GO:0030017,GO:0030029,GO:0030036,GO:0030154,GO:0030239,GO:…	ko:K17751	ko04260,ko04261,ko05416,map04260,map04261,map05416	Myosin_tail_1	XP_018019085.1	1.5e-89	tr|A0A0N7ZB37|A0A0N7ZB37_SCYOL	2.7e-128	UniRef90_A0A0N7ZB37	1.6e-128	sp|P35415|MYSP1_DROME	3.6e-37
PB.2884.1|LG31:15390901-15392437(-)|transcript/10369.p1	6500.XP_005092499.1	2.1e-51	J	structural constituent of ribosome	RPL4	GO:0000184,GO:0000956,GO:0001558,GO:0002181,GO:0003360,GO:0003674,GO:0003676,GO:0003723,GO:0003735,GO:0005198,GO:0005488,GO:0005575,GO:0005622,GO:0005623,GO:0005634,GO:0005737,GO:0005783,GO:0005791,GO:0005829,GO:0005840,GO:0006139,GO:0006401,GO:0006402,GO:0006412,GO:0006413,GO:0006518,GO:0006605,GO:0006612,GO:0006613,GO:0006614,GO:0006725,GO:0006807,GO:0006810,GO:0006886,GO:0007275,GO:0007399,GO:…	ko:K02930	ko03010,map03010	Ribos_L4_asso_C,Ribosomal_L4	MPC57209.1	2.4e-64	tr|A0A0P4WGJ5|A0A0P4WGJ5_SCYOL	1.3e-64	UniRef90_A0A0P4WGJ5	7.9e-65	sp|P08429|RL4A_XENLA	1.5e-49
PB.1045.1|LG12:44597967-44603954(+)|transcript/2980.p1	9978.XP_004591983.1	5e-24	S	negative regulation of cilium assembly	TCHP	GO:0001558,GO:0005575,GO:0005622,GO:0005623,GO:0005737,GO:0005739,GO:0005813,GO:0005815,GO:0005829,GO:0005856,GO:0005882,GO:0005886,GO:0005911,GO:0005929,GO:0005938,GO:0006915,GO:0008150,GO:0008219,GO:0009987,GO:0010639,GO:0012501,GO:0015630,GO:0016020,GO:0030054,GO:0030057,GO:0030308,GO:0031344,GO:0031345,GO:0032991,GO:0033043,GO:0040008,GO:0042995,GO:0043226,GO:0043227,GO:0043228,GO:0043229,GO:…	ko:K16811	-	TPH	KAG0730131.1	6.6e-158	tr|A0A3R7QNJ3|A0A3R7QNJ3_PENVA	2.5e-146	UniRef90_UPI000F68A8AD	9e-152	sp|Q3TVW5|TCHP_MOUSE	1.2e-20
PB.3107.1|LG34:6749626-6756495(+)|transcript/510.p1	126957.SMAR013013-PA	5.2e-80	T	Calcium ion binding	CHP1	GO:0000139,GO:0000226,GO:0001578,GO:0001932,GO:0001933,GO:0002028,GO:0003674,GO:0005215,GO:0005488,GO:0005509,GO:0005515,GO:0005575,GO:0005622,GO:0005623,GO:0005634,GO:0005737,GO:0005783,GO:0005794,GO:0005829,GO:0005856,GO:0005886,GO:0006022,GO:0006026,GO:0006027,GO:0006082,GO:0006355,GO:0006469,GO:0006611,GO:0006807,GO:0006810,GO:0006811,GO:0006812,GO:0006813,GO:0006873,GO:0006885,GO:0006886,GO:…	ko:K17610,ko:K17611	-	EF-hand_1,EF-hand_5,EF-hand_6,EF-hand_7	ALV82310.1	3.1e-97	tr|A0A0P4W892|A0A0P4W892_SCYOL	2.6e-98	UniRef90_A0A5N5TGV0	5.5e-91	sp|Q99653|CHP1_HUMAN	3.5e-63
PB.1713.1|LG19:22021542-22028144(+)|transcript/11007.p1	244447.XP_008321294.1	1.4e-27	I	Acyl CoA binding protein	ACBD7	-	-	-	ACBP	MPC45647.1	2.2e-40	tr|A0A5B7FJG3|A0A5B7FJG3_PORTR	1.2e-40	UniRef90_A0A5B7FJG3	7.2e-41	sp|P45883|ACBP_PELRI	2.3e-28
PB.1059.5|LG12:49648218-49653423(+)|transcript/277.p1	7159.AAEL005656-PA	8.9e-71	Z	Belongs to the TRAFAC class myosin-kinesin ATPase superfamily. Myosin family	unc-54	GO:0000003,GO:0000146,GO:0001667,GO:0002064,GO:0002065,GO:0002066,GO:0003006,GO:0003008,GO:0003012,GO:0003674,GO:0003774,GO:0003779,GO:0003824,GO:0005198,GO:0005488,GO:0005515,GO:0005575,GO:0005622,GO:0005623,GO:0005694,GO:0005700,GO:0005703,GO:0005737,GO:0005856,GO:0005859,GO:0005863,GO:0006928,GO:0006936,GO:0006996,GO:0007010,GO:0007015,GO:0007154,GO:0007165,GO:0007275,GO:0007276,GO:0007281,GO:…	ko:K10352,ko:K17751	ko04260,ko04261,ko04530,ko05416,map04260,map04261,map04530,map05416	IQ,Myosin_N,Myosin_head,Myosin_tail_1	KAG0710435.1	6.9e-173	tr|F8WR04|F8WR04_PENJP	6.2e-131	UniRef90_UPI000F681977	2e-137	sp|P24733|MYS_ARGIR	6.1e-51
PB.2433.9|LG28:197267-198860(+)|transcript/8044.p1	126957.SMAR004214-PA	3.6e-64	O	Belongs to the peptidase S1 family	CLIPA10	-	-	-	Trypsin	MPC54724.1	1.3e-219	tr|A0A5B7GE01|A0A5B7GE01_PORTR	7.1e-220	UniRef90_A0A5B7GE01	4.3e-220	sp|Q9GRW0|PPAF2_HOLDI	3.7e-56
PB.2913.2|LG32:15557133-15567729(-)|transcript/1010.p1	136037.KDR13370	1.5e-159	EIOV	Belongs to the peptidase M1 family	LTA4H	GO:0001676,GO:0001775,GO:0002252,GO:0002263,GO:0002274,GO:0002275,GO:0002283,GO:0002366,GO:0002376,GO:0002443,GO:0002444,GO:0002446,GO:0003674,GO:0003824,GO:0004177,GO:0004301,GO:0004463,GO:0005488,GO:0005575,GO:0005576,GO:0005622,GO:0005623,GO:0005634,GO:0005654,GO:0005737,GO:0005829,GO:0006082,GO:0006508,GO:0006518,GO:0006629,GO:0006631,GO:0006633,GO:0006690,GO:0006691,GO:0006807,GO:0006810,GO:…	ko:K01254	ko00590,ko01100,map00590,map01100	Leuk-A4-hydro_C,Peptidase_M1	XP_027213924.1	2.2e-183	tr|A0A0P4WA18|A0A0P4WA18_SCYOL	2.5e-261	UniRef90_A0A0P4WA18	1.5e-261	sp|Q6S9C8|LKHA4_CHILA	8.4e-145
PB.1397.1|LG16:12178795-12183308(+)|transcript/6463.p1	518766.Rmar_1973	8e-44	S	Putative cyclase	-	GO:0003674,GO:0003824,GO:0004061,GO:0006082,GO:0006520,GO:0006568,GO:0006569,GO:0006576,GO:0006586,GO:0006725,GO:0006766,GO:0006767,GO:0006807,GO:0008150,GO:0008152,GO:0009056,GO:0009063,GO:0009072,GO:0009074,GO:0009308,GO:0009310,GO:0009987,GO:0016054,GO:0016787,GO:0016810,GO:0016811,GO:0019439,GO:0019441,GO:0019752,GO:0032787,GO:0034641,GO:0042180,GO:0042402,GO:0042430,GO:0042436,GO:0042537,GO:…	ko:K07130	ko00380,ko00630,ko01100,map00380,map00630,map01100	Cyclase	MPC59932.1	3.1e-113	tr|A0A5B7GLV6|A0A5B7GLV6_PORTR	1.7e-113	UniRef90_A0A5B7GLV6	1e-113	sp|Q2N5X0|KYNB_ERYLH	2.1e-07
PB.1559.1|LG17:29070503-29075025(-)|transcript/8020.p1	13037.EHJ78721	2.6e-103	C	Electron transfer flavoprotein domain	ETFB	GO:0003674,GO:0003824,GO:0005575,GO:0005622,GO:0005623,GO:0005737,GO:0005739,GO:0005759,GO:0005829,GO:0006082,GO:0006091,GO:0006119,GO:0006139,GO:0006163,GO:0006629,GO:0006631,GO:0006635,GO:0006725,GO:0006753,GO:0006793,GO:0006796,GO:0006807,GO:0007275,GO:0007399,GO:0007406,GO:0008150,GO:0008152,GO:0008285,GO:0009055,GO:0009056,GO:0009062,GO:0009117,GO:0009123,GO:0009126,GO:0009141,GO:0009144,GO:…	ko:K03521	-	ETF	AEW10560.1	2.6e-131	tr|K9KZX7|K9KZX7_SCYPA	1.4e-131	UniRef90_A0A5B7F0Q8	2e-128	sp|P38117|ETFB_HUMAN	4e-99
PB.3096.3|LG34:6445592-6447425(+)|transcript/5372.p1	126957.SMAR003094-PA	1.6e-215	O	Molecular chaperone that promotes the maturation, structural maintenance and proper regulation of specific target proteins involved for instance in cell cycle control and signal transduction. Undergoes a functional cycle that is linked to its ATPase activity. This cycle probably induces conformational changes in the client proteins, thereby causing their activation. Interacts dynamically with var…	Hsp83	GO:0000003,GO:0000226,GO:0000578,GO:0001101,GO:0001654,GO:0001745,GO:0001751,GO:0001752,GO:0001754,GO:0002119,GO:0002164,GO:0003002,GO:0003006,GO:0003674,GO:0003824,GO:0005102,GO:0005488,GO:0005515,GO:0005575,GO:0005622,GO:0005623,GO:0005694,GO:0005700,GO:0005705,GO:0005737,GO:0005813,GO:0005815,GO:0005856,GO:0006355,GO:0006357,GO:0006403,GO:0006457,GO:0006464,GO:0006470,GO:0006606,GO:0006607,GO:…	ko:K04079	ko04141,ko04151,ko04217,ko04612,ko04621,ko04626,ko04657,ko04659,ko04914,ko04915,ko05200,ko05215,ko05418,map04141,map04151,map04217,map04612,map04621,map04626,map04657,map04659,map04914,map04915,map05200,map05215,map05418	HATPase_c,HSP90	ACQ90226.1	6.3e-250	tr|C5HDF6|C5HDF6_PORTR	3.5e-250	UniRef90_C5HDF6	2.1e-250	sp|P07900|HS90A_HUMAN	1.2e-210
PB.1537.10|LG17:27489385-27490685(+)|transcript/11397.p1	-	-	-	-	-	-	-	-	-	-	-	-	-	-	-	-	-
PB.1824.5|LG20:27507409-27573210(+)|transcript/1659.p1	10224.XP_002738841.1	7.2e-225	P	Occurs in almost all aerobically respiring organisms and serves to protect cells from the toxic effects of hydrogen peroxide	CAT	GO:0000166,GO:0000302,GO:0000323,GO:0001101,GO:0001655,GO:0001657,GO:0001666,GO:0001775,GO:0001822,GO:0001823,GO:0002252,GO:0002263,GO:0002274,GO:0002275,GO:0002283,GO:0002366,GO:0002376,GO:0002443,GO:0002444,GO:0002446,GO:0002682,GO:0003007,GO:0003674,GO:0003824,GO:0004046,GO:0004096,GO:0004601,GO:0005102,GO:0005488,GO:0005515,GO:0005575,GO:0005576,GO:0005615,GO:0005622,GO:0005623,GO:0005737,GO:…	ko:K03781	ko00380,ko00630,ko01110,ko01130,ko01200,ko04011,ko04016,ko04068,ko04146,ko04211,ko04212,ko04213,ko05014,map00380,map00630,map01110,map01130,map01200,map04011,map04016,map04068,map04146,map04211,map04212,map04213,map05014	Catalase,Catalase-rel	ACX46120.1	0	tr|D0EVW7|D0EVW7_SCYPA	0	UniRef90_C8XTA9	1e-296	sp|P00432|CATA_BOVIN	4.3e-217
PB.3876.2|LG49:6006559-6012958(-)|transcript/2586.p1	7176.CPIJ014809-PA	6.5e-17	P	Structural component of the gap junctions	Inx2	GO:0000003,GO:0002009,GO:0003006,GO:0003674,GO:0005215,GO:0005243,GO:0005575,GO:0005623,GO:0005886,GO:0005911,GO:0005921,GO:0006810,GO:0007154,GO:0007275,GO:0007276,GO:0007281,GO:0007283,GO:0007292,GO:0007293,GO:0007440,GO:0008150,GO:0008283,GO:0009653,GO:0009790,GO:0009888,GO:0009987,GO:0010496,GO:0015267,GO:0016020,GO:0016021,GO:0016324,GO:0016327,GO:0016331,GO:0019827,GO:0019953,GO:0022412,GO:…	ko:K22037	-	Innexin	MPC16295.1	3.2e-235	tr|A0A0P4WES3|A0A0P4WES3_SCYOL	1.5e-245	UniRef90_A0A5B7D4K5	1.1e-235	sp|P33085|SHAKB_DROME	1.6e-15
PB.720.1|LG10:9294765-9300308(-)|transcript/7286.p1	7370.XP_005185052.1	5e-11	K	Transcription elongation regulator	TCERG1	GO:0000122,GO:0000375,GO:0000377,GO:0000398,GO:0001085,GO:0001103,GO:0003674,GO:0003700,GO:0003712,GO:0003713,GO:0003714,GO:0005488,GO:0005515,GO:0005575,GO:0005622,GO:0005623,GO:0005634,GO:0005654,GO:0006139,GO:0006351,GO:0006355,GO:0006357,GO:0006366,GO:0006396,GO:0006397,GO:0006725,GO:0006807,GO:0008134,GO:0008150,GO:0008152,GO:0008380,GO:0009058,GO:0009059,GO:0009889,GO:0009890,GO:0009891,GO:…	ko:K12824	ko03040,ko04212,map03040,map04212	FF,WW	KAG0724332.1	3.2e-43	tr|A0A5B7FW24|A0A5B7FW24_PORTR	1.4e-24	UniRef90_UPI000F668341	2.8e-39	-	-
PB.3854.1|LG48:9663404-9666688(+)|transcript/7002.p1	126957.SMAR010339-PA	4.3e-79	Z	CT11-RanBPM	GID8	GO:0005575,GO:0005622,GO:0005623,GO:0005634,GO:0005654,GO:0005737,GO:0006508,GO:0006511,GO:0006807,GO:0008150,GO:0008152,GO:0009056,GO:0009057,GO:0009987,GO:0010498,GO:0019538,GO:0019941,GO:0030054,GO:0030163,GO:0031974,GO:0031981,GO:0043161,GO:0043170,GO:0043226,GO:0043227,GO:0043229,GO:0043231,GO:0043233,GO:0043632,GO:0044237,GO:0044238,GO:0044248,GO:0044257,GO:0044260,GO:0044265,GO:0044267,GO:…	-	-	CLTH,LisH	MPC38933.1	8.6e-129	tr|A0A0P4WFN5|A0A0P4WFN5_SCYOL	4.8e-129	UniRef90_A0A0P4WFN5	2.9e-129	sp|Q9NWU2|GID8_HUMAN	9.8e-71
PB.3310.1|LG37:15030255-15039548(+)|transcript/6710.p1	-	-	-	-	-	-	-	-	-	-	-	-	-	-	-	-	-
PB.353.4|LG27:144418-153207(+)|transcript/989.p1	126957.SMAR003950-PA	4.7e-97	W	Collagen triple helix repeat (20 copies)	COL11A1	GO:0001501,GO:0001502,GO:0001503,GO:0001568,GO:0001654,GO:0001704,GO:0001706,GO:0001894,GO:0001944,GO:0002009,GO:0002011,GO:0002062,GO:0002063,GO:0003007,GO:0003008,GO:0003205,GO:0003206,GO:0003208,GO:0003229,GO:0003231,GO:0003674,GO:0005102,GO:0005178,GO:0005198,GO:0005201,GO:0005488,GO:0005515,GO:0005539,GO:0005575,GO:0005576,GO:0005581,GO:0005583,GO:0005588,GO:0005592,GO:0005604,GO:0005622,GO:…	ko:K19721	ko04974,map04974	COLFI,Collagen,Laminin_G_2	KAG0713890.1	3.7e-151	tr|A0A0P4W1C4|A0A0P4W1C4_SCYOL	6.4e-161	UniRef90_A0A0P4W1C4	3.8e-161	sp|P12107|COBA1_HUMAN	8e-52
PB.2735.1|LG3:35311686-35333043(-)|transcript/1666.p1	7668.SPU_003464-tr	1e-89	E	urocanate hydratase activity	UROC1	GO:0003674,GO:0003824,GO:0005575,GO:0005622,GO:0005623,GO:0005737,GO:0005829,GO:0006082,GO:0006520,GO:0006547,GO:0006548,GO:0006725,GO:0006807,GO:0008150,GO:0008152,GO:0009056,GO:0009063,GO:0009987,GO:0016054,GO:0016153,GO:0016829,GO:0016835,GO:0016836,GO:0019439,GO:0019752,GO:0034641,GO:0043436,GO:0044237,GO:0044238,GO:0044248,GO:0044270,GO:0044281,GO:0044282,GO:0044424,GO:0044444,GO:0044464,GO:…	ko:K01712	ko00340,ko01100,map00340,map01100	Urocanase,Urocanase_C,Urocanase_N	KAG0717521.1	2.1e-115	tr|A0A0P4W4C2|A0A0P4W4C2_SCYOL	1.5e-128	UniRef90_A0A0P4W4C2	9.3e-129	sp|Q8VC12|HUTU_MOUSE	1.7e-84
PB.4154.3|LG8:14457200-14472740(+)|transcript/3763.p1	-	-	-	-	-	-	-	-	-	-	-	-	-	-	-	-	-
PB.3455.2|LG39:17931130-17943332(-)|transcript/363.p1	7739.XP_002593948.1	4.1e-53	U	FFAT motif binding	VAPA	GO:0000226,GO:0000323,GO:0001505,GO:0001775,GO:0002252,GO:0002263,GO:0002274,GO:0002275,GO:0002283,GO:0002366,GO:0002376,GO:0002443,GO:0002444,GO:0002446,GO:0003674,GO:0005488,GO:0005515,GO:0005575,GO:0005576,GO:0005615,GO:0005622,GO:0005623,GO:0005634,GO:0005635,GO:0005737,GO:0005764,GO:0005765,GO:0005766,GO:0005773,GO:0005774,GO:0005783,GO:0005789,GO:0005856,GO:0005886,GO:0006629,GO:0006643,GO:…	ko:K06096,ko:K10707	ko04979,map04979	Motile_Sperm	MPC09532.1	2.9e-108	tr|A0A0P4WXP8|A0A0P4WXP8_SCYOL	5.2e-115	UniRef90_A0A0P4WQ59	1.4e-112	sp|A2VDZ9|VAPB_BOVIN	5.2e-48
PB.16.1|LG2:4587185-4590631(-)|transcript/10866.p1	7370.XP_005182948.1	3.3e-23	S	Protein of unknown function (DUF3767)	l(3)87Df	GO:0005575,GO:0005622,GO:0005623,GO:0005737,GO:0005739,GO:0006091,GO:0006996,GO:0007005,GO:0008150,GO:0008152,GO:0008535,GO:0009060,GO:0009987,GO:0015980,GO:0016043,GO:0017004,GO:0022607,GO:0033108,GO:0033617,GO:0034622,GO:0043226,GO:0043227,GO:0043229,GO:0043231,GO:0043933,GO:0044085,GO:0044237,GO:0044424,GO:0044444,GO:0044464,GO:0045333,GO:0055114,GO:0065003,GO:0071840	ko:K18184	ko04714,map04714	DUF3767	MPC21597.1	3.7e-47	tr|A0A0P4VTP3|A0A0P4VTP3_SCYOL	1.6e-52	UniRef90_A0A5B7DKG8	1.2e-47	-	-
PB.1828.2|LG20:28977766-29055668(+)|transcript/2797.p1	126957.SMAR001815-PA	2.7e-26	S	Nuclear pore complex protein	mamo	GO:0000003,GO:0000228,GO:0000280,GO:0003674,GO:0003676,GO:0003677,GO:0003682,GO:0005488,GO:0005575,GO:0005622,GO:0005623,GO:0005634,GO:0005694,GO:0005737,GO:0006325,GO:0006355,GO:0006357,GO:0006996,GO:0006997,GO:0007049,GO:0007143,GO:0007276,GO:0007292,GO:0007338,GO:0008150,GO:0009566,GO:0009889,GO:0009987,GO:0010468,GO:0010556,GO:0016043,GO:0019219,GO:0019222,GO:0019953,GO:0022402,GO:0022412,GO:…	-	-	BTB,zf-C2H2,zf-C2H2_4	KAG0711192.1	3e-156	tr|A0A0P4WE52|A0A0P4WE52_SCYOL	6.2e-183	UniRef90_A0A0P4WE52	3.7e-183	sp|P42283|LOLA1_DROME	4.6e-26
PB.687.2|LG10:63069-71238(+)|transcript/4210.p1	136037.KDR12041	7.1e-254	U	It is involved in the biological process described with protein transport	Sec61alpha	GO:0001700,GO:0002009,GO:0005575,GO:0005622,GO:0005623,GO:0005737,GO:0005783,GO:0005791,GO:0007275,GO:0007391,GO:0008150,GO:0008258,GO:0009605,GO:0009607,GO:0009615,GO:0009653,GO:0009790,GO:0009792,GO:0009888,GO:0009892,GO:0009894,GO:0009895,GO:0010506,GO:0010507,GO:0010941,GO:0010942,GO:0010959,GO:0012505,GO:0016331,GO:0019222,GO:0031323,GO:0031324,GO:0031329,GO:0031330,GO:0032501,GO:0032502,GO:…	ko:K10956	ko03060,ko04141,ko04145,ko05110,map03060,map04141,map04145,map05110	Plug_translocon,SecY	XP_027216946.1	5.5e-263	tr|A0A0P4WHE8|A0A0P4WHE8_SCYOL	6.4e-269	UniRef90_UPI0018A78736	2e-262	sp|Q98SN8|S61A2_ONCMY	1.2e-251
PB.247.1|LG5:37169378-37172160(+)|transcript/10288.p1	69319.XP_008548467.1	2.1e-19	S	Ribonuclease H2 non-catalytic subunit (Ylr154p-like)	RNASEH2C	GO:0005575,GO:0005622,GO:0005623,GO:0006139,GO:0006401,GO:0006725,GO:0006807,GO:0008150,GO:0008152,GO:0009056,GO:0009057,GO:0009987,GO:0016070,GO:0019439,GO:0032299,GO:0032991,GO:0034641,GO:0034655,GO:0043170,GO:0044237,GO:0044238,GO:0044248,GO:0044260,GO:0044265,GO:0044270,GO:0044424,GO:0044464,GO:0046483,GO:0046700,GO:0071704,GO:0090304,GO:1901360,GO:1901361,GO:1901575	ko:K10745	ko03030,map03030	RNase_H2_suC	KAG0712120.1	3e-43	tr|A0A0N7ZCE6|A0A0N7ZCE6_SCYOL	1.2e-70	UniRef90_A0A0N7ZCE6	7.5e-71	-	-
PB.3703.4|LG42:13971696-13984324(-)|transcript/2468.p1	7159.AAEL014847-PA	2.7e-19	P	Structural component of the gap junctions	Inx2	GO:0000003,GO:0002009,GO:0003006,GO:0003674,GO:0005215,GO:0005243,GO:0005575,GO:0005623,GO:0005886,GO:0005911,GO:0005921,GO:0006810,GO:0007154,GO:0007275,GO:0007276,GO:0007281,GO:0007283,GO:0007292,GO:0007293,GO:0007440,GO:0008150,GO:0008283,GO:0009653,GO:0009790,GO:0009888,GO:0009987,GO:0010496,GO:0015267,GO:0016020,GO:0016021,GO:0016324,GO:0016327,GO:0016331,GO:0019827,GO:0019953,GO:0022412,GO:…	ko:K22037	-	Innexin	MPC21992.1	1.1e-215	tr|A0A0P4W7M2|A0A0P4W7M2_SCYOL	3.6e-216	UniRef90_A0A5B7DK67	3.7e-216	-	-
PB.886.5|LG11:34386025-34389711(-)|transcript/2291.p1	136037.KDR21642	2.4e-133	S	Larval serum protein	-	GO:0000902,GO:0000904,GO:0005575,GO:0005576,GO:0005615,GO:0005616,GO:0006928,GO:0006935,GO:0007275,GO:0007399,GO:0007409,GO:0007411,GO:0008037,GO:0008038,GO:0008039,GO:0008045,GO:0008150,GO:0009605,GO:0009653,GO:0009987,GO:0016043,GO:0016201,GO:0022008,GO:0030030,GO:0030154,GO:0030182,GO:0031175,GO:0032501,GO:0032502,GO:0032989,GO:0032990,GO:0032991,GO:0040011,GO:0042221,GO:0042330,GO:0044421,GO:…	-	-	Hemocyanin_C,Hemocyanin_M,Hemocyanin_N	AST15994.1	0	tr|A0A223G1C8|A0A223G1C8_SCYSE	0	UniRef90_A0A223G1C8	0	sp|P84293|HCY2_CARAE	2.2e-230
PB.496.2|group471:374397-383968(-)|transcript/4953.p1	6669.EFX90414	2.5e-115	G	It is involved in the biological process described with carbohydrate metabolic process	Cht9	GO:0003674,GO:0003824,GO:0004553,GO:0004568,GO:0005488,GO:0005575,GO:0005576,GO:0005615,GO:0005622,GO:0005623,GO:0005737,GO:0006022,GO:0006026,GO:0006030,GO:0006032,GO:0006040,GO:0006807,GO:0006950,GO:0007275,GO:0007591,GO:0008061,GO:0008144,GO:0008150,GO:0008152,GO:0009056,GO:0009057,GO:0009611,GO:0009987,GO:0016787,GO:0016798,GO:0017144,GO:0018990,GO:0022404,GO:0032501,GO:0032502,GO:0040003,GO:…	ko:K01183	ko00520,ko01100,map00520,map01100	CBM_14,Glyco_hydro_18,LysM,Self-incomp_S1	ABY85409.1	1.2e-285	tr|B0LY40|B0LY40_SCYSE	7e-286	UniRef90_B0LY40	4.2e-286	sp|Q6RY07|CHIA_RAT	1.1e-86
PB.3898.1|LG49:12622391-12631092(-)|transcript/7354.p1	136037.KDR12144	1.1e-53	O	HSPA (heat shock 70kDa) binding protein, cytoplasmic cochaperone 1	HSPBP1	GO:0003674,GO:0004857,GO:0005488,GO:0005515,GO:0006457,GO:0008150,GO:0009893,GO:0009894,GO:0009896,GO:0009987,GO:0010604,GO:0019222,GO:0019899,GO:0030162,GO:0030234,GO:0031323,GO:0031325,GO:0031329,GO:0031331,GO:0031396,GO:0031398,GO:0031399,GO:0031401,GO:0031625,GO:0032268,GO:0032270,GO:0032434,GO:0032436,GO:0042176,GO:0043086,GO:0044092,GO:0044389,GO:0045732,GO:0045862,GO:0048518,GO:0048522,GO:…	ko:K09562	ko04141,map04141	Fes1	MPC08646.1	8.3e-167	tr|A0A0P4X077|A0A0P4X077_SCYOL	9e-179	UniRef90_A0A5B7CJX9	2.8e-167	sp|Q99P31|HPBP1_MOUSE	5.8e-42
PB.270.4|000005-1:2152176-2160066(+)|transcript/5878.p1	136037.KDR14051	3.5e-66	G	Belongs to the type-B carboxylesterase lipase family	CES5A	GO:0003674,GO:0003824,GO:0004771,GO:0004806,GO:0005575,GO:0005576,GO:0005615,GO:0005622,GO:0005623,GO:0005737,GO:0005783,GO:0005788,GO:0005811,GO:0005829,GO:0006066,GO:0006082,GO:0006139,GO:0006163,GO:0006464,GO:0006486,GO:0006629,GO:0006631,GO:0006637,GO:0006638,GO:0006639,GO:0006690,GO:0006692,GO:0006693,GO:0006694,GO:0006695,GO:0006725,GO:0006732,GO:0006753,GO:0006790,GO:0006793,GO:0006796,GO:…	ko:K01044,ko:K01049,ko:K03927,ko:K15743	ko00564,ko00983,ko01100,ko04725,map00564,map00983,map01100,map04725	COesterase	ALO17576.1	2.9e-255	tr|A0A3S5X9D9|A0A3S5X9D9_SCYPA	1.6e-255	UniRef90_A0A3S5X9D9	9.8e-256	sp|B2D0J5|EST6_APIME	5.5e-51
PB.1493.3|LG17:13309548-13314949(-)|transcript/5810.p1	6669.EFX71480	1.7e-168	AJ	Nucleolar protein	NOP56	GO:0000154,GO:0001650,GO:0003674,GO:0003676,GO:0003723,GO:0005488,GO:0005515,GO:0005575,GO:0005622,GO:0005623,GO:0005634,GO:0005654,GO:0005730,GO:0005732,GO:0006139,GO:0006364,GO:0006396,GO:0006725,GO:0006807,GO:0008150,GO:0008152,GO:0009451,GO:0009987,GO:0010467,GO:0016070,GO:0016072,GO:0019899,GO:0022613,GO:0030515,GO:0030684,GO:0031428,GO:0031974,GO:0031981,GO:0032040,GO:0032991,GO:0034470,GO:…	ko:K14564	ko03008,map03008	NOP5NT,Nop	KAG0713450.1	2.2e-217	tr|A0A0P4VV36|A0A0P4VV36_SCYOL	1.6e-238	UniRef90_A0A0P4VV36	9.8e-239	sp|Q9D6Z1|NOP56_MOUSE	3.9e-157
PB.1264.2|LG14:20262085-20277204(-)|transcript/2249.p1	13249.RPRC013616-PA	8.9e-66	AD	SYF2 splicing factor	SYF2	GO:0000075,GO:0000077,GO:0000278,GO:0000375,GO:0000377,GO:0000398,GO:0000974,GO:0001701,GO:0003674,GO:0003676,GO:0003723,GO:0005488,GO:0005575,GO:0005622,GO:0005623,GO:0005634,GO:0005654,GO:0005681,GO:0005684,GO:0006139,GO:0006396,GO:0006397,GO:0006725,GO:0006807,GO:0006950,GO:0006974,GO:0007049,GO:0007093,GO:0007095,GO:0007275,GO:0007346,GO:0007369,GO:0008150,GO:0008152,GO:0008284,GO:0008380,GO:…	ko:K12868	ko03040,map03040	SYF2	MPC29687.1	3.6e-116	tr|A0A0P4WI06|A0A0P4WI06_SCYOL	4.8e-118	UniRef90_A0A5B7E8L1	1.2e-116	sp|Q6DGP2|SYF2_DANRE	1.4e-61
PB.2343.1|LG26:11462286-11467529(+)|transcript/8222.p1	6669.EFX87452	9.9e-91	O	activity. It is involved in the biological process described with oxidation-reduction process	Jafrac1	GO:0000003,GO:0003006,GO:0003674,GO:0003824,GO:0004601,GO:0005575,GO:0005576,GO:0005615,GO:0005622,GO:0005623,GO:0005737,GO:0005829,GO:0006928,GO:0006950,GO:0006979,GO:0007155,GO:0007275,GO:0007276,GO:0007281,GO:0007568,GO:0008150,GO:0008152,GO:0008340,GO:0008354,GO:0008379,GO:0009056,GO:0009605,GO:0009636,GO:0009987,GO:0009991,GO:0010259,GO:0016209,GO:0016477,GO:0016491,GO:0016684,GO:0016999,GO:…	ko:K03386,ko:K13279	ko04146,ko04214,map04146,map04214	1-cysPrx_C,AhpC-TSA	ACO36036.1	3.6e-110	tr|C1KC72|C1KC72_SCYPA	2e-110	UniRef90_A0A0P4VTT4	1e-109	sp|Q9V3P0|PRDX1_DROME	2e-86
PB.2194.1|LG25:4591017-4600255(-)|transcript/2211.p1	6669.EFX65347	7.4e-64	F	Inosine-uridine preferring nucleoside	-	GO:0003674,GO:0003824,GO:0005575,GO:0005622,GO:0005623,GO:0005737,GO:0005829,GO:0006139,GO:0006152,GO:0006725,GO:0006807,GO:0008150,GO:0008152,GO:0008477,GO:0009056,GO:0009116,GO:0009164,GO:0009987,GO:0016787,GO:0016798,GO:0016799,GO:0019439,GO:0034641,GO:0034655,GO:0034656,GO:0042278,GO:0044237,GO:0044238,GO:0044248,GO:0044270,GO:0044281,GO:0044282,GO:0044424,GO:0044444,GO:0044464,GO:0046483,GO:…	-	-	IU_nuc_hydro	KAG0721300.1	1.5e-126	tr|A0A3R7QJH1|A0A3R7QJH1_PENVA	8e-93	UniRef90_UPI0018A6F2F3	3.3e-94	sp|Q9SJM7|URH1_ARATH	1.5e-27
PB.3123.1|LG34:11023802-11025932(+)|transcript/8173.p1	10042.XP_006972846.1	5.5e-12	O	Eukaryotic translation elongation factor 1	EEF1E1	GO:0003674,GO:0003676,GO:0003723,GO:0003746,GO:0003824,GO:0004364,GO:0005488,GO:0005575,GO:0005622,GO:0005623,GO:0005634,GO:0005654,GO:0005730,GO:0005737,GO:0005829,GO:0006082,GO:0006139,GO:0006399,GO:0006412,GO:0006414,GO:0006418,GO:0006518,GO:0006520,GO:0006575,GO:0006725,GO:0006749,GO:0006790,GO:0006807,GO:0008135,GO:0008150,GO:0008152,GO:0008285,GO:0009058,GO:0009059,GO:0009966,GO:0009967,GO:…	ko:K15439	-	GST_C,GST_C_3	ACY66625.1	3.5e-84	tr|A0A0P4WFP3|A0A0P4WFP3_SCYOL	4.4e-92	UniRef90_A0A0P4WFP3	2.6e-92	sp|P70102|MCA3_CRIGR	3e-13
PB.62.9|LG2:10510877-10513458(+)|transcript/2974.p1	61622.XP_010383018.1	9e-183	S	Hemocyanin, copper containing domain	-	-	-	-	Hemocyanin_C,Hemocyanin_M,Hemocyanin_N	AST15995.1	0	tr|A0A223G1B9|A0A223G1B9_SCYSE	0	UniRef90_A0A223G1B9	0	sp|Q6KF81|PHCY2_HOMAM	1.5e-201
PB.2815.2|LG30:24482889-24495179(+)|transcript/265.p1	-	-	-	-	-	-	-	-	-	-	-	-	-	-	-	-	-
PB.1289.1|LG14:29039179-29056220(-)|transcript/1639.p1	126957.SMAR013383-PA	3e-91	G	Major Facilitator Superfamily	-	-	ko:K13783	-	MFS_1	KAG0716308.1	3.1e-182	tr|A0A0P4VZH0|A0A0P4VZH0_SCYOL	2.1e-228	UniRef90_A0A0P4VZH0	1.3e-228	-	-
PB.3012.1|LG33:7331086-7337233(-)|transcript/2589.p1	126957.SMAR006280-PA	2.6e-57	S	cellular calcium ion homeostasis	RMDN1	-	-	-	TPR_8	KAG0722798.1	5.5e-117	tr|A0A3R7QTM3|A0A3R7QTM3_PENVA	1.6e-89	UniRef90_A0A3R7QTM3	9.7e-90	sp|Q9DCV4|RMD1_MOUSE	1.5e-52
PB.1998.1|LG23:14191563-14197024(-)|transcript/11434.p1	-	-	-	-	-	-	-	-	-	MPC09144.1	3.9e-15	tr|A0A5B7CK87|A0A5B7CK87_PORTR	2.1e-15	UniRef90_A0A5B7CK87	1.3e-15	-	-
PB.2294.1|LG26:377619-380803(+)|transcript/9941.p1	6669.EFX78974	2.2e-52	Q	Oxidoreductase activity. It is involved in the biological process described with metabolic process	-	-	ko:K13370	ko00140,ko01100,map00140,map01100	adh_short_C2	KAG0713537.1	1.1e-76	tr|A0A5B7GFF6|A0A5B7GFF6_PORTR	3.7e-74	UniRef90_A0A5B7GFF6	2.2e-74	sp|Q92506|DHB8_HUMAN	4e-49
PB.4079.11|LG7:35280880-35301708(-)|transcript/4141.p1	6669.EFX71334	4.3e-133	C	Malate dehydrogenase	MDH1	GO:0000166,GO:0003674,GO:0003824,GO:0004470,GO:0005488,GO:0005575,GO:0005576,GO:0005615,GO:0005622,GO:0005623,GO:0005737,GO:0005739,GO:0005777,GO:0005829,GO:0005975,GO:0005996,GO:0006006,GO:0006082,GO:0006091,GO:0006094,GO:0006099,GO:0006101,GO:0006107,GO:0006108,GO:0006139,GO:0006725,GO:0006732,GO:0006733,GO:0006734,GO:0006753,GO:0006793,GO:0006796,GO:0006807,GO:0008150,GO:0008152,GO:0009058,GO:…	ko:K00025	ko00020,ko00270,ko00620,ko00630,ko00710,ko01100,ko01110,ko01120,ko01130,ko01200,ko04964,map00020,map00270,map00620,map00630,map00710,map01100,map01110,map01120,map01130,map01200,map04964	Ldh_1_C,Ldh_1_N	XP_037800096.1	5e-167	tr|A0A0P4WLG3|A0A0P4WLG3_SCYOL	1.1e-184	UniRef90_UPI0018A78BFB	1.7e-167	sp|Q3T145|MDHC_BOVIN	1.9e-128
PB.3400.1|LG39:1986519-1989910(+)|transcript/9607.p1	6669.EFX80650	8.6e-96	J	Ribosome biogenesis protein	BRIX1	GO:0000027,GO:0003674,GO:0003676,GO:0003723,GO:0005488,GO:0005575,GO:0005622,GO:0005623,GO:0005634,GO:0005730,GO:0006996,GO:0008150,GO:0009987,GO:0016043,GO:0019843,GO:0022607,GO:0022613,GO:0022618,GO:0031974,GO:0031981,GO:0034622,GO:0042254,GO:0042255,GO:0042273,GO:0043226,GO:0043227,GO:0043228,GO:0043229,GO:0043231,GO:0043232,GO:0043233,GO:0043933,GO:0044085,GO:0044422,GO:0044424,GO:0044428,GO:…	ko:K06134,ko:K14820	ko00130,ko01100,ko01110,map00130,map01100,map01110	Brix	MPC16472.1	1.7e-161	tr|A0A0P4WGU9|A0A0P4WGU9_SCYOL	6.2e-177	UniRef90_A0A5B7D353	5.8e-162	sp|Q3SZZ0|BRX1_BOVIN	4.8e-86
PB.163.1|LG2:43785968-43792088(+)|transcript/5676.p1	8010.XP_010873818.1	8.9e-111	M	Dolichyl-phosphate mannosyltransferase polypeptide 1, catalytic subunit	DPM1	GO:0000030,GO:0003674,GO:0003824,GO:0004169,GO:0004582,GO:0005488,GO:0005537,GO:0005575,GO:0005622,GO:0005623,GO:0005737,GO:0005783,GO:0005789,GO:0006066,GO:0006139,GO:0006464,GO:0006486,GO:0006493,GO:0006497,GO:0006505,GO:0006506,GO:0006629,GO:0006643,GO:0006644,GO:0006650,GO:0006661,GO:0006664,GO:0006720,GO:0006725,GO:0006793,GO:0006796,GO:0006807,GO:0008150,GO:0008152,GO:0008610,GO:0008654,GO:…	ko:K00721	ko00510,ko01100,map00510,map01100	Glycos_transf_2	MPC23657.1	1.3e-123	tr|A0A5B7DRA3|A0A5B7DRA3_PORTR	7.4e-124	UniRef90_A0A5B7DRA3	4.5e-124	sp|Q9WU83|DPM1_CRIGR	4.2e-108
PB.2580.1|LG29:19779622-19809732(-)|transcript/1511.p1	6669.EFX69205	2.2e-58	OT	Protein phosphatase 1 regulatory subunit	PPP1R3B	GO:0000164,GO:0000271,GO:0001871,GO:0003674,GO:0003824,GO:0004721,GO:0004722,GO:0005488,GO:0005515,GO:0005575,GO:0005622,GO:0005623,GO:0005737,GO:0005829,GO:0005975,GO:0005976,GO:0005977,GO:0005978,GO:0005979,GO:0005981,GO:0006073,GO:0006091,GO:0006109,GO:0006112,GO:0006464,GO:0006470,GO:0006605,GO:0006793,GO:0006796,GO:0006807,GO:0006810,GO:0006886,GO:0007610,GO:0008104,GO:0008150,GO:0008152,GO:…	ko:K07189	ko04910,ko04931,map04910,map04931	CBM_21	KAG0720610.1	6.5e-176	tr|A0A0P4W5P4|A0A0P4W5P4_SCYOL	1.2e-208	UniRef90_A0A0P4W5P4	7.4e-209	sp|A6QNP3|PPR3B_BOVIN	1.1e-33
PC.66.2|SPA_361|path0:1-1194(+)|transcript/9017.p1	-	-	-	-	-	-	-	-	-	TNN85655.1	1.5e-07	tr|A0A4Z2J5I5|A0A4Z2J5I5_9TELE	8.3e-08	UniRef90_A0A4Z2J5I5	5e-08	-	-
PB.2712.2|LG3:33067356-33075747(-)|transcript/8138.p1	6669.EFX69044	2.6e-114	E	Aspartate aminotransferase	GOT2	GO:0000003,GO:0003674,GO:0003824,GO:0004069,GO:0005488,GO:0005515,GO:0005543,GO:0005575,GO:0005622,GO:0005623,GO:0005737,GO:0005739,GO:0005740,GO:0005743,GO:0005759,GO:0005886,GO:0005975,GO:0005996,GO:0006006,GO:0006081,GO:0006082,GO:0006094,GO:0006103,GO:0006106,GO:0006107,GO:0006457,GO:0006520,GO:0006531,GO:0006532,GO:0006533,GO:0006536,GO:0006537,GO:0006538,GO:0006575,GO:0006807,GO:0006810,GO:…	ko:K14455	ko00220,ko00250,ko00270,ko00330,ko00350,ko00360,ko00400,ko00710,ko00950,ko00960,ko01100,ko01110,ko01120,ko01130,ko01200,ko01210,ko01230,ko04975,map00220,map00250,map00270,map00330,map00350,map00360,map00400,map00710,map00950,map00960,map01100,map01110,map01120,map01130,map01200,map01210,map01230,map04975	Aminotran_1_2	KAG0721519.1	3.8e-135	tr|A0A0P4WGM6|A0A0P4WGM6_SCYOL	3e-145	UniRef90_A0A0P4WGM6	1.8e-145	sp|P00507|AATM_RAT	1.1e-109
PB.79.1|LG2:16274104-16288991(-)|transcript/3331.p1	136037.KDR15530	1.2e-109	DKT	Cell cycle control protein	TMEM30A	GO:0000323,GO:0001775,GO:0002252,GO:0002263,GO:0002274,GO:0002275,GO:0002283,GO:0002366,GO:0002376,GO:0002443,GO:0002444,GO:0002446,GO:0003674,GO:0005215,GO:0005319,GO:0005548,GO:0005575,GO:0005622,GO:0005623,GO:0005737,GO:0005764,GO:0005765,GO:0005766,GO:0005773,GO:0005774,GO:0005783,GO:0005886,GO:0006810,GO:0006811,GO:0006820,GO:0006855,GO:0006869,GO:0006887,GO:0006955,GO:0007275,GO:0007399,GO:…	-	-	CDC50	KAG0692481.1	1.9e-180	tr|A0A0P4WBV3|A0A0P4WBV3_SCYOL	4.8e-210	UniRef90_A0A0P4WBV3	2.9e-210	sp|Q5F362|CC50A_CHICK	2.2e-95
PB.791.6|LG11:1100023-1105397(-)|transcript/7375.p1	43151.ADAC002385-PA	1.7e-161	G	Enolase, N-terminal domain	enol-1	GO:0005575,GO:0005622,GO:0005623,GO:0005737,GO:0008150,GO:0033500,GO:0042592,GO:0042593,GO:0044424,GO:0044464,GO:0048878,GO:0065007,GO:0065008	ko:K01689	ko00010,ko00680,ko01100,ko01110,ko01120,ko01130,ko01200,ko01230,ko03018,ko04066,map00010,map00680,map01100,map01110,map01120,map01130,map01200,map01230,map03018,map04066	Enolase_C,Enolase_N	KAG0711044.1	1.1e-190	tr|A0A0P4WZN8|A0A0P4WZN8_SCYOL	1.2e-197	UniRef90_P56252	4.4e-187	sp|P56252|ENO_HOMGA	2e-189
PB.1493.1|LG17:13308214-13314950(-)|transcript/915.p1	6669.EFX71480	1.8e-168	AJ	Nucleolar protein	NOP56	GO:0000154,GO:0001650,GO:0003674,GO:0003676,GO:0003723,GO:0005488,GO:0005515,GO:0005575,GO:0005622,GO:0005623,GO:0005634,GO:0005654,GO:0005730,GO:0005732,GO:0006139,GO:0006364,GO:0006396,GO:0006725,GO:0006807,GO:0008150,GO:0008152,GO:0009451,GO:0009987,GO:0010467,GO:0016070,GO:0016072,GO:0019899,GO:0022613,GO:0030515,GO:0030684,GO:0031428,GO:0031974,GO:0031981,GO:0032040,GO:0032991,GO:0034470,GO:…	ko:K14564	ko03008,map03008	NOP5NT,Nop	KAG0713450.1	2.4e-217	tr|A0A0P4VV36|A0A0P4VV36_SCYOL	1.8e-238	UniRef90_A0A0P4VV36	1.1e-238	sp|Q9D6Z1|NOP56_MOUSE	4.3e-157
PB.858.2|LG11:26719265-26724883(+)|transcript/8383.p1	7029.ACYPI007126-PA	5.1e-10	-	-	-	-	-	-	-	MPC24991.1	7.1e-45	tr|A0A5B7DTL4|A0A5B7DTL4_PORTR	4e-45	UniRef90_A0A5B7DTL4	2.4e-45	-	-
PB.2515.1|LG28:28889589-28898785(+)|transcript/3221.p1	7070.TC014795-PA	1.5e-70	G	Belongs to the type-B carboxylesterase lipase family	CES5A	GO:0003674,GO:0003824,GO:0004771,GO:0004806,GO:0005575,GO:0005576,GO:0005615,GO:0005622,GO:0005623,GO:0005737,GO:0005783,GO:0005788,GO:0005811,GO:0005829,GO:0006066,GO:0006082,GO:0006139,GO:0006163,GO:0006464,GO:0006486,GO:0006629,GO:0006631,GO:0006637,GO:0006638,GO:0006639,GO:0006690,GO:0006692,GO:0006693,GO:0006694,GO:0006695,GO:0006725,GO:0006732,GO:0006753,GO:0006790,GO:0006793,GO:0006796,GO:…	ko:K01044,ko:K01049,ko:K01063,ko:K03927,ko:K15743	ko00564,ko00981,ko00983,ko01100,ko04725,map00564,map00981,map00983,map01100,map04725	COesterase	ALT10383.1	3.2e-202	tr|A0A1I9KY23|A0A1I9KY23_PORTR	1.8e-202	UniRef90_A0A1I9KY23	1.1e-202	sp|P35502|ESTF_MYZPE	5.9e-62
PB.1107.1|LG13:21730420-21744704(+)|transcript/7043.p1	-	-	-	-	-	-	-	-	-	-	-	-	-	-	-	-	-
PB.391.1|LG27:22070106-22079097(+)|transcript/7834.p1	6669.EFX83683	1.2e-188	A	Belongs to the DEAD box helicase family	EIF4A2	GO:0000003,GO:0000122,GO:0000339,GO:0000381,GO:0002164,GO:0002165,GO:0002168,GO:0003006,GO:0003674,GO:0003676,GO:0003723,GO:0003724,GO:0003725,GO:0003729,GO:0003743,GO:0003824,GO:0004004,GO:0004386,GO:0005488,GO:0005575,GO:0005622,GO:0005623,GO:0005634,GO:0005730,GO:0005737,GO:0005829,GO:0006139,GO:0006355,GO:0006357,GO:0006412,GO:0006413,GO:0006417,GO:0006446,GO:0006518,GO:0006725,GO:0006807,GO:…	ko:K03257	ko03013,map03013	DEAD,Helicase_C	MPC28806.1	8.6e-244	tr|A0A5B7E6G4|A0A5B7E6G4_PORTR	4.8e-244	UniRef90_A0A5B7E6G4	2.9e-244	sp|Q3SZ65|IF4A2_BOVIN	1.9e-189
PB.2435.1|LG28:242433-244696(-)|transcript/9483.p1	-	-	-	-	-	-	-	-	-	KAG0721441.1	4e-71	tr|A0A3R7PBG9|A0A3R7PBG9_PENVA	3.2e-62	UniRef90_A0A3R7PBG9	1.9e-62	-	-
PC.22.2|SPA_169|path4:1-1854(+)|transcript/5174.p1	7370.XP_005178504.1	2.2e-245	H	Adenosylhomocysteinase activity. It is involved in the biological process described with one-carbon metabolic process	AHCYL1	GO:0000096,GO:0002028,GO:0003674,GO:0005488,GO:0005515,GO:0005575,GO:0005622,GO:0005623,GO:0005737,GO:0005783,GO:0005789,GO:0005829,GO:0005886,GO:0006082,GO:0006139,GO:0006378,GO:0006396,GO:0006397,GO:0006520,GO:0006534,GO:0006555,GO:0006575,GO:0006611,GO:0006725,GO:0006732,GO:0006790,GO:0006807,GO:0006810,GO:0006886,GO:0006913,GO:0007154,GO:0007165,GO:0007186,GO:0008016,GO:0008104,GO:0008150,GO:…	ko:K01251	ko00270,ko01100,map00270,map01100	AdoHcyase,AdoHcyase_NAD	XP_027220716.1	4.4e-255	tr|A0A0P4VWT9|A0A0P4VWT9_SCYOL	1.7e-296	UniRef90_A0A0P4VWT9	1e-296	sp|Q9VZX9|SAHH2_DROME	6e-243
PB.2684.1|LG3:30179889-30182194(+)|transcript/2379.p1	34740.HMEL017347-PA	2.4e-24	JO	Domain in the RNA-binding Lupus La protein; unknown function	LARP6	GO:0003674,GO:0003676,GO:0003723,GO:0003729,GO:0005488,GO:0005515,GO:0005575,GO:0005622,GO:0005623,GO:0005634,GO:0005737,GO:0005844,GO:0006417,GO:0008092,GO:0008150,GO:0009889,GO:0009891,GO:0009892,GO:0009893,GO:0010468,GO:0010556,GO:0010557,GO:0010604,GO:0010605,GO:0010608,GO:0010628,GO:0010629,GO:0010712,GO:0010714,GO:0017022,GO:0019222,GO:0031323,GO:0031325,GO:0031326,GO:0031328,GO:0032268,GO:…	ko:K18733	-	La,SUZ-C	MPC54792.1	5.5e-211	tr|A0A0P4WKI0|A0A0P4WKI0_SCYOL	7e-224	UniRef90_A0A0P4WKI0	4.2e-224	sp|Q9BRS8|LARP6_HUMAN	9.3e-24
PB.4054.2|LG7:18227711-18231072(+)|transcript/8855.p1	176946.XP_007422485.1	1.6e-15	TV	C-type lectin (CTL) or carbohydrate-recognition domain (CRD)	MRC1	GO:0002237,GO:0002376,GO:0003674,GO:0004888,GO:0005488,GO:0005537,GO:0005575,GO:0005622,GO:0005623,GO:0005737,GO:0005768,GO:0005886,GO:0005887,GO:0006810,GO:0006897,GO:0006898,GO:0006950,GO:0006952,GO:0006955,GO:0007154,GO:0007165,GO:0008150,GO:0009605,GO:0009607,GO:0009617,GO:0009986,GO:0009987,GO:0010008,GO:0010033,GO:0012505,GO:0016020,GO:0016021,GO:0016192,GO:0023052,GO:0030246,GO:0031090,GO:…	ko:K06560	ko04145,ko05152,map04145,map05152	Lectin_C,Ricin_B_lectin,fn2	MPC42203.1	3e-42	tr|A0A5B7FAR2|A0A5B7FAR2_PORTR	1.7e-42	UniRef90_A0A5B7FAR2	1e-42	sp|P20693|FCER2_MOUSE	1.8e-14
PB.1345.1|LG15:24536316-24570945(-)|transcript/441.p1	13249.RPRC012064-PA	3.5e-193	L	3'-5' exonuclease	egl	GO:0000003,GO:0000226,GO:0000578,GO:0001709,GO:0002164,GO:0002165,GO:0002168,GO:0003002,GO:0003006,GO:0003674,GO:0003676,GO:0003723,GO:0003729,GO:0005488,GO:0005515,GO:0006403,GO:0006417,GO:0006810,GO:0006996,GO:0007010,GO:0007017,GO:0007028,GO:0007097,GO:0007163,GO:0007275,GO:0007276,GO:0007281,GO:0007292,GO:0007293,GO:0007294,GO:0007308,GO:0007309,GO:0007310,GO:0007312,GO:0007314,GO:0007315,GO:…	ko:K18740	-	DNA_pol_A_exo1	XP_037801559.1	0	tr|A0A6A7FV23|A0A6A7FV23_9CRUS	3.1e-232	UniRef90_UPI0018A79FA2	0	sp|Q17902|EGAL1_CAEEL	3.9e-43
PB.825.1|LG11:12992543-13000316(-)|transcript/11059.p1	126957.SMAR005128-PA	1e-39	J	Structural constituent of ribosome. It is involved in the biological process described with	RPL22	GO:0000184,GO:0000956,GO:0001775,GO:0002181,GO:0002376,GO:0002520,GO:0002521,GO:0003674,GO:0003676,GO:0003723,GO:0003735,GO:0005198,GO:0005488,GO:0005539,GO:0005575,GO:0005622,GO:0005623,GO:0005634,GO:0005737,GO:0005783,GO:0005789,GO:0005791,GO:0005829,GO:0005840,GO:0006139,GO:0006401,GO:0006402,GO:0006412,GO:0006413,GO:0006518,GO:0006605,GO:0006612,GO:0006613,GO:0006614,GO:0006725,GO:0006807,GO:…	ko:K02891	ko03010,map03010	Ribosomal_L22e	MPC29984.1	9e-74	tr|A0A5B7EB16|A0A5B7EB16_PORTR	5e-74	UniRef90_A0A5B7EB16	3e-74	sp|Q98TF8|RL22_CHICK	9.8e-35
PB.49.1|LG2:8437863-8447554(-)|transcript/185.p1	7425.NV12833-PA	6.7e-106	I	Acyltransferase C-terminus	AGPAT3	GO:0000139,GO:0003674,GO:0003824,GO:0003841,GO:0005575,GO:0005622,GO:0005623,GO:0005634,GO:0005635,GO:0005737,GO:0005739,GO:0005740,GO:0005741,GO:0005783,GO:0005789,GO:0005794,GO:0006629,GO:0006644,GO:0006650,GO:0006654,GO:0006793,GO:0006796,GO:0008150,GO:0008152,GO:0008374,GO:0008610,GO:0008654,GO:0009058,GO:0009987,GO:0012505,GO:0016020,GO:0016411,GO:0016740,GO:0016746,GO:0016747,GO:0019637,GO:…	ko:K13523	ko00561,ko00564,ko01100,ko01110,ko04072,map00561,map00564,map01100,map01110,map04072	Acyltransf_C,Acyltransferase	MPC21113.1	5e-219	tr|A0A0P4W2K5|A0A0P4W2K5_SCYOL	7.5e-225	UniRef90_A0A0P4W2K5	4.5e-225	sp|Q9NRZ5|PLCD_HUMAN	5.8e-89
PB.1645.1|LG18:32033544-32040319(+)|transcript/7166.p1	136037.KDR16863	1.8e-43	T	Siah interacting protein, N terminal	CACYBP	GO:0000151,GO:0003674,GO:0005488,GO:0005515,GO:0005575,GO:0005622,GO:0005623,GO:0005634,GO:0005635,GO:0005641,GO:0005654,GO:0005737,GO:0005829,GO:0006275,GO:0007275,GO:0007507,GO:0007568,GO:0008150,GO:0009719,GO:0009725,GO:0009888,GO:0009889,GO:0009891,GO:0009893,GO:0009987,GO:0010033,GO:0010035,GO:0010038,GO:0010243,GO:0010556,GO:0010557,GO:0010604,GO:0010941,GO:0012505,GO:0014706,GO:0019005,GO:…	ko:K04507	ko04310,map04310	CS,SGS,Siah-Interact_N	KAG0720684.1	4.2e-94	tr|A0A0P4WKU2|A0A0P4WKU2_SCYOL	1.3e-116	UniRef90_A0A0P4WKU2	7.6e-117	sp|Q3T168|CYBP_BOVIN	7.1e-40
PB.2237.1|LG25:14359014-14368835(-)|transcript/223.p1	136037.KDR16217	2.3e-64	S	Calcium ion binding	SGCE	GO:0001655,GO:0001822,GO:0003008,GO:0003012,GO:0003674,GO:0005198,GO:0005575,GO:0005622,GO:0005623,GO:0005737,GO:0005794,GO:0005886,GO:0005887,GO:0007155,GO:0007160,GO:0007275,GO:0007399,GO:0007417,GO:0007420,GO:0007517,GO:0007519,GO:0008150,GO:0008307,GO:0009888,GO:0009987,GO:0012505,GO:0014706,GO:0016010,GO:0016011,GO:0016012,GO:0016020,GO:0016021,GO:0016043,GO:0022610,GO:0030425,GO:0031224,GO:…	-	-	Sarcoglycan_2	XP_027238214.1	4.9e-148	tr|A0A0P4W2T4|A0A0P4W2T4_SCYOL	3.3e-226	UniRef90_A0A0P4W2T4	2e-226	-	-
PB.1146.1|LG13:31593481-31600404(+)|transcript/5883.p1	136037.KDR21282	7.5e-25	S	Ankyrin repeat	ANKRA2	GO:0003674,GO:0003712,GO:0005102,GO:0005488,GO:0005515,GO:0005575,GO:0005622,GO:0005623,GO:0005634,GO:0005737,GO:0005829,GO:0006355,GO:0006357,GO:0008150,GO:0009889,GO:0010468,GO:0010556,GO:0016020,GO:0019219,GO:0019222,GO:0019899,GO:0019900,GO:0019901,GO:0031323,GO:0031326,GO:0031625,GO:0032991,GO:0042826,GO:0043226,GO:0043227,GO:0043229,GO:0043231,GO:0043254,GO:0044087,GO:0044389,GO:0044424,GO:…	ko:K21486	-	Ank,Ank_2,Ank_3,Ank_4,Ank_5	MPC28439.1	1.9e-69	tr|A0A0P4W2F7|A0A0P4W2F7_SCYOL	3.5e-81	UniRef90_A0A0P4WAS8	2.1e-81	-	-
PB.4118.3|LG8:10670556-10676169(+)|transcript/3713.p1	136037.KDR21216	4.3e-128	O	isomerase activity. It is involved in the biological process described with cell redox homeostasis	Pdi	GO:0003674,GO:0003756,GO:0003824,GO:0005575,GO:0005576,GO:0005615,GO:0005622,GO:0005623,GO:0005634,GO:0005635,GO:0005737,GO:0005783,GO:0005791,GO:0006457,GO:0006950,GO:0008150,GO:0009966,GO:0009987,GO:0010646,GO:0010941,GO:0012505,GO:0016853,GO:0016860,GO:0016864,GO:0023051,GO:0031967,GO:0031975,GO:0033554,GO:0034976,GO:0036477,GO:0042981,GO:0043025,GO:0043067,GO:0043226,GO:0043227,GO:0043229,GO:…	ko:K09580	ko04141,map04141	Thioredoxin,Thioredoxin_6	MPC43319.1	1.2e-184	tr|A0A0P4WLN5|A0A0P4WLN5_SCYOL	1.1e-187	UniRef90_A0A5B7FDH4	4.1e-185	sp|P54399|PDI_DROME	2e-109
PB.2369.4|LG26:15213320-15231288(-)|transcript/5076.p1	12957.ACEP24794-PA	1.3e-93	A	RNA recognition motif	DAZAP1	GO:0000003,GO:0000578,GO:0000902,GO:0000904,GO:0001667,GO:0001890,GO:0001893,GO:0002064,GO:0002065,GO:0002066,GO:0003002,GO:0003006,GO:0003674,GO:0003676,GO:0003677,GO:0003697,GO:0003723,GO:0003727,GO:0003729,GO:0003730,GO:0005488,GO:0005515,GO:0005575,GO:0005622,GO:0005623,GO:0005634,GO:0005654,GO:0005737,GO:0005829,GO:0006403,GO:0006417,GO:0006928,GO:0006935,GO:0007028,GO:0007275,GO:0007276,GO:…	ko:K12741,ko:K14411	ko03015,ko03040,map03015,map03040	RRM_1	MPC14215.1	5.6e-194	tr|A0A0P4WHU7|A0A0P4WHU7_SCYOL	1.7e-211	UniRef90_A0A0P4WHU7	1e-211	sp|P48809|RB27C_DROME	1.7e-80
PB.365.1|LG27:966861-971362(+)|transcript/8816.p1	6669.EFX73758	2e-36	Q	Methyltransferase domain	METTL7A	GO:0001775,GO:0002252,GO:0002263,GO:0002274,GO:0002275,GO:0002283,GO:0002366,GO:0002376,GO:0002443,GO:0002444,GO:0002446,GO:0005575,GO:0005576,GO:0005622,GO:0005623,GO:0005737,GO:0005811,GO:0006810,GO:0006887,GO:0006955,GO:0008150,GO:0009987,GO:0012505,GO:0016192,GO:0030141,GO:0031410,GO:0031974,GO:0031982,GO:0032940,GO:0036230,GO:0042119,GO:0043226,GO:0043227,GO:0043228,GO:0043229,GO:0043232,GO:…	-	-	Methyltransf_11	KAG0726208.1	1.4e-120	tr|A0A0P4WTM8|A0A0P4WTM8_SCYOL	3.4e-143	UniRef90_A0A0P4WTM8	2e-143	sp|Q9H8H3|MET7A_HUMAN	9.4e-34
PB.3913.1|LG49:13663840-13669641(-)|transcript/10158.p1	7739.XP_002585844.1	1.6e-35	S	mRNA-containing ribonucleoprotein complex export from nucleus	THOC7	GO:0000346,GO:0000347,GO:0000445,GO:0000781,GO:0005575,GO:0005622,GO:0005623,GO:0005634,GO:0005654,GO:0005694,GO:0005737,GO:0005829,GO:0006139,GO:0006396,GO:0006397,GO:0006403,GO:0006405,GO:0006406,GO:0006611,GO:0006725,GO:0006807,GO:0006810,GO:0006886,GO:0006913,GO:0006950,GO:0008104,GO:0008150,GO:0008152,GO:0008283,GO:0009266,GO:0009408,GO:0009628,GO:0009987,GO:0010467,GO:0015031,GO:0015833,GO:…	ko:K13176	ko03013,map03013	THOC7	KAG0716430.1	4.4e-90	tr|A0A423T1S9|A0A423T1S9_PENVA	1.9e-87	UniRef90_A0A423T1S9	1.2e-87	sp|Q6DGZ3|THOC7_DANRE	2.8e-35
PB.3382.1|LG38:22659563-22666336(-)|transcript/7335.p1	7918.ENSLOCP00000020502	3.2e-69	L	DDE superfamily endonuclease	-	-	-	-	DDE_Tnp_4	MPC26772.1	1.2e-144	tr|A0A0N7ZCH8|A0A0N7ZCH8_SCYOL	7.5e-242	UniRef90_A0A0N7ZCH8	4.5e-242	-	-
PB.1497.5|LG17:14311040-14361095(+)|transcript/3825.p1	136037.KDR07781	2.9e-240	F	oxidoreductase activity, acting on the aldehyde or oxo group of donors, NAD or NADP as acceptor. It is involved in the biological process described with oxidation-reduction process	ALDH1L2	GO:0003674,GO:0003824,GO:0004029,GO:0004030,GO:0005488,GO:0005575,GO:0005622,GO:0005623,GO:0005634,GO:0005737,GO:0005739,GO:0005759,GO:0005829,GO:0006082,GO:0006575,GO:0006725,GO:0006732,GO:0006760,GO:0006766,GO:0006767,GO:0006807,GO:0008150,GO:0008152,GO:0009056,GO:0009058,GO:0009108,GO:0009109,GO:0009256,GO:0009258,GO:0009396,GO:0009397,GO:0009987,GO:0016053,GO:0016054,GO:0016155,GO:0016491,GO:…	ko:K00289	ko00670,map00670	Aldedh,Formyl_trans_C,Formyl_trans_N,PP-binding	KAG0711342.1	4.5e-303	tr|A0A7T1FR81|A0A7T1FR81_PROCL	4.9e-299	UniRef90_A0A7T1FR81	3e-299	sp|Q63ZT8|AL1L1_XENTR	1.8e-237
PB.3372.29|LG38:21298396-21302247(-)|transcript/5334.p1	6669.EFX74629	1.5e-70	G	Belongs to the glycosyl hydrolase 18 family	Cht5	GO:0003674,GO:0003824,GO:0004553,GO:0004568,GO:0005488,GO:0005575,GO:0005576,GO:0005615,GO:0005622,GO:0005623,GO:0005737,GO:0006022,GO:0006026,GO:0006030,GO:0006032,GO:0006040,GO:0006807,GO:0006950,GO:0007275,GO:0007591,GO:0008061,GO:0008144,GO:0008150,GO:0008152,GO:0009056,GO:0009057,GO:0009611,GO:0009987,GO:0016787,GO:0016798,GO:0017144,GO:0018990,GO:0022404,GO:0032501,GO:0032502,GO:0040003,GO:…	ko:K01183	ko00520,ko01100,map00520,map01100	CBM_14,Glyco_hydro_18	ACG60512.1	4.5e-172	tr|B5B0D2|B5B0D2_SCYSE	2.5e-172	UniRef90_B5B0D2	1.5e-172	sp|P36362|CHIT_MANSE	1.9e-36
PB.3354.1|LG38:11439583-11440895(+)|transcript/9414.p1	13616.ENSMODP00000001008	9.4e-51	O	Belongs to the peptidase S1 family	PRSS2	GO:0000323,GO:0001558,GO:0001667,GO:0001775,GO:0002252,GO:0002263,GO:0002274,GO:0002275,GO:0002283,GO:0002366,GO:0002376,GO:0002443,GO:0002444,GO:0002446,GO:0003674,GO:0003824,GO:0004175,GO:0004222,GO:0004252,GO:0005488,GO:0005509,GO:0005575,GO:0005576,GO:0005615,GO:0005622,GO:0005623,GO:0005737,GO:0005764,GO:0005766,GO:0005773,GO:0005775,GO:0006508,GO:0006725,GO:0006766,GO:0006767,GO:0006807,GO:…	ko:K01312,ko:K01324	ko04080,ko04610,ko04972,ko04974,ko05164,map04080,map04610,map04972,map04974,map05164	Trypsin	ADB55592.1	1.4e-151	tr|K9JA13|K9JA13_SCYPA	7.6e-152	UniRef90_K9JA13	4.6e-152	sp|P00765|TRYP_ASTAS	2.5e-67
PB.2137.8|LG24:15378761-15389764(+)|transcript/5535.p1	7029.ACYPI010216-PA	1e-205	E	Glutamate/Leucine/Phenylalanine/Valine dehydrogenase	GLUD1	GO:0000166,GO:0001882,GO:0001883,GO:0002791,GO:0002793,GO:0003008,GO:0003674,GO:0003824,GO:0004352,GO:0004353,GO:0005488,GO:0005515,GO:0005525,GO:0005575,GO:0005622,GO:0005623,GO:0005737,GO:0005739,GO:0005740,GO:0005743,GO:0005759,GO:0006082,GO:0006103,GO:0006106,GO:0006116,GO:0006139,GO:0006520,GO:0006536,GO:0006537,GO:0006538,GO:0006541,GO:0006725,GO:0006732,GO:0006733,GO:0006734,GO:0006753,GO:…	ko:K00261	ko00220,ko00250,ko00471,ko00910,ko01100,ko01200,ko04217,ko04964,map00220,map00250,map00471,map00910,map01100,map01200,map04217,map04964	ELFV_dehydrog,ELFV_dehydrog_N	AJE31860.1	2.3e-235	tr|A0A0B5CZE6|A0A0B5CZE6_SCYPA	1.3e-235	UniRef90_A0A3R7PGP1	5.6e-226	sp|P54385|DHE3_DROME	1.6e-198
PB.721.6|LG10:9321670-9330099(-)|transcript/4430.p1	69319.XP_008550881.1	1.5e-96	U	ER lumen protein retaining	KdelR	GO:0003674,GO:0005046,GO:0005048,GO:0005488,GO:0005575,GO:0005622,GO:0005623,GO:0005737,GO:0005783,GO:0005789,GO:0006621,GO:0008104,GO:0008150,GO:0009987,GO:0012505,GO:0016020,GO:0031984,GO:0032507,GO:0033036,GO:0033218,GO:0033365,GO:0034613,GO:0035437,GO:0042175,GO:0042277,GO:0043226,GO:0043227,GO:0043229,GO:0043231,GO:0044422,GO:0044424,GO:0044425,GO:0044432,GO:0044444,GO:0044446,GO:0044464,GO:…	ko:K10949	ko05110,map05110	ER_lumen_recept	XP_027208466.1	2.7e-102	tr|A0A0P4WES9|A0A0P4WES9_SCYOL	2.2e-109	UniRef90_A0A3R7MD70	9.1e-103	sp|Q5ZKX9|ERD22_CHICK	2.8e-93
PB.3549.1|LG4:37763227-37780665(+)|transcript/6409.p1	13249.RPRC010076-PA	1.2e-184	T	C-terminal region of MMR_HSR1 domain	DRG1	GO:0000166,GO:0001882,GO:0001883,GO:0003674,GO:0005488,GO:0005515,GO:0005525,GO:0005575,GO:0005622,GO:0005623,GO:0005634,GO:0005654,GO:0005737,GO:0005829,GO:0005844,GO:0006139,GO:0006351,GO:0006725,GO:0006807,GO:0007275,GO:0008134,GO:0008150,GO:0008152,GO:0009058,GO:0009059,GO:0009987,GO:0010467,GO:0016070,GO:0016604,GO:0017076,GO:0018130,GO:0019001,GO:0019438,GO:0031974,GO:0031981,GO:0032501,GO:…	-	-	MMR_HSR1,MMR_HSR1_Xtn,TGS	XP_027229955.1	6.1e-195	tr|A0A5N5SSP2|A0A5N5SSP2_9CRUS	1.9e-193	UniRef90_A0A423SK15	4e-191	sp|P32234|128UP_DROME	3.7e-178
PB.616.3|LG1:27012686-27040071(-)|transcript/3830.p1	136037.KDR21635	2.7e-128	IU	Microsomal triglyceride transfer protein	MTTP	GO:0000902,GO:0000904,GO:0001525,GO:0001568,GO:0001579,GO:0001944,GO:0002040,GO:0002790,GO:0003674,GO:0005215,GO:0005319,GO:0005488,GO:0005515,GO:0005548,GO:0005575,GO:0005622,GO:0005623,GO:0005737,GO:0005783,GO:0005788,GO:0005791,GO:0005794,GO:0005886,GO:0005902,GO:0005903,GO:0006464,GO:0006497,GO:0006629,GO:0006638,GO:0006639,GO:0006641,GO:0006807,GO:0006810,GO:0006811,GO:0006820,GO:0006869,GO:…	ko:K14463	ko04975,map04975	Vitellogenin_N	QPN96960.1	0	tr|A0A7T1JQI9|A0A7T1JQI9_SCYPA	0	UniRef90_A0A0P4WDH4	0	-	-
PC.309.1|transcript/8767:1-1250(+)|transcript/8767.p1	136037.KDR19870	2.2e-27	O	Epidermal growth factor-like domain.	-	-	-	-	EGF	KAG0715026.1	4e-54	tr|A0A0P4WQ20|A0A0P4WQ20_SCYOL	4.2e-77	UniRef90_A0A0P4WQ20	2.5e-77	-	-
PB.648.3|LG1:46673901-46686170(+)|transcript/3432.p1	-	-	-	-	-	-	-	-	-	MPC14537.1	3.9e-50	tr|A0A5B7CXJ1|A0A5B7CXJ1_PORTR	2.2e-50	UniRef90_A0A5B7CXJ1	1.3e-50	-	-
PC.229.1|transcript/3376:1-2153(+)|transcript/3376.p1	7460.GB50003-PA	7.4e-183	U	Major Facilitator Superfamily	SLC18A1	GO:0001504,GO:0001505,GO:0001975,GO:0002790,GO:0003674,GO:0005215,GO:0005275,GO:0005326,GO:0005329,GO:0005488,GO:0005515,GO:0005575,GO:0005622,GO:0005623,GO:0005737,GO:0005886,GO:0005887,GO:0006584,GO:0006725,GO:0006807,GO:0006810,GO:0006811,GO:0006812,GO:0006836,GO:0006837,GO:0006855,GO:0006950,GO:0007154,GO:0007267,GO:0007268,GO:0007269,GO:0007275,GO:0007399,GO:0007568,GO:0007610,GO:0007626,GO:…	ko:K08155	ko04721,ko04726,ko04728,ko05012,ko05030,ko05031,ko05034,map04721,map04726,map04728,map05012,map05030,map05031,map05034	MFS_1	KAF2884537.1	3.5e-186	tr|A0A6J1S3Z3|A0A6J1S3Z3_FRAOC	5.7e-186	UniRef90_A0A6J1S3Z3	3.5e-186	sp|Q8BRU6|VMAT2_MOUSE	2.1e-140
PB.4103.13|LG8:9664069-9679709(-)|transcript/5647.p1	69319.XP_008559092.1	1.4e-123	G	pfkB family carbohydrate kinase	ADK	GO:0002682,GO:0002684,GO:0002694,GO:0002696,GO:0003674,GO:0003824,GO:0004001,GO:0005488,GO:0005515,GO:0005575,GO:0005622,GO:0005623,GO:0005634,GO:0005654,GO:0005737,GO:0005829,GO:0006139,GO:0006163,GO:0006164,GO:0006166,GO:0006167,GO:0006169,GO:0006175,GO:0006725,GO:0006753,GO:0006793,GO:0006796,GO:0006807,GO:0007623,GO:0008150,GO:0008152,GO:0008283,GO:0008284,GO:0009058,GO:0009116,GO:0009117,GO:…	ko:K00856	ko00230,ko01100,map00230,map01100	PfkB	XP_037791624.1	3.9e-154	tr|A0A0P4VYA2|A0A0P4VYA2_SCYOL	6.7e-204	UniRef90_A0A0P4W5R7	6.9e-196	sp|Q9SF85|ADK1_ARATH	1.9e-107
PB.1470.1|LG17:11027952-11031972(+)|transcript/4635.p1	7739.XP_002588327.1	3e-31	S	nucleic acid-templated transcription	COMMD5	GO:0000381,GO:0001558,GO:0001655,GO:0001822,GO:0002009,GO:0005575,GO:0005622,GO:0005623,GO:0005634,GO:0005654,GO:0005737,GO:0005829,GO:0007049,GO:0007050,GO:0007275,GO:0008150,GO:0009653,GO:0009887,GO:0009888,GO:0009987,GO:0010468,GO:0019219,GO:0019222,GO:0022402,GO:0030307,GO:0030856,GO:0030858,GO:0031323,GO:0031974,GO:0031981,GO:0032501,GO:0032502,GO:0035239,GO:0035295,GO:0040008,GO:0043226,GO:…	-	-	COMM_domain	KAG0722140.1	2.1e-86	tr|A0A0P4WDI8|A0A0P4WDI8_SCYOL	1.2e-112	UniRef90_A0A0P4WDI8	7.5e-113	sp|Q5E9K1|COMD5_BOVIN	9.4e-25
PB.4162.3|LG8:15528755-15548311(-)|transcript/2951.p1	34740.HMEL006881-PA	2e-86	O	Ubiquitin-conjugating enzyme E2, catalytic domain homologues	UBE2E3	GO:0000151,GO:0000209,GO:0003674,GO:0003824,GO:0004842,GO:0005575,GO:0005622,GO:0005623,GO:0005634,GO:0005654,GO:0005737,GO:0005829,GO:0006325,GO:0006464,GO:0006508,GO:0006511,GO:0006513,GO:0006807,GO:0006950,GO:0006974,GO:0006996,GO:0007346,GO:0008150,GO:0008152,GO:0009056,GO:0009057,GO:0009987,GO:0010390,GO:0010498,GO:0010564,GO:0010876,GO:0016043,GO:0016567,GO:0016569,GO:0016570,GO:0016574,GO:…	ko:K20217	ko04120,map04120	UQ_con	XP_027229723.1	1.2e-89	tr|A0A0P4VX75|A0A0P4VX75_SCYOL	5.9e-113	UniRef90_A0A0P4VX75	3.5e-113	sp|P52485|UBCD2_DROME	7.7e-86
PB.47.7|LG2:8269373-8278426(-)|transcript/7681.p1	136037.KDR16778	2.2e-177	O	assists the folding of proteins upon ATP hydrolysis	CCT4	GO:0000003,GO:0002199,GO:0003674,GO:0005488,GO:0005515,GO:0005575,GO:0005622,GO:0005623,GO:0005634,GO:0005654,GO:0005737,GO:0005813,GO:0005815,GO:0005829,GO:0005832,GO:0005856,GO:0005874,GO:0006403,GO:0006457,GO:0006458,GO:0006810,GO:0007275,GO:0007338,GO:0007339,GO:0008037,GO:0008150,GO:0009566,GO:0009653,GO:0009791,GO:0009886,GO:0009889,GO:0009891,GO:0009893,GO:0009987,GO:0009988,GO:0010171,GO:…	ko:K09496	-	Cpn60_TCP1	KAG0725244.1	1.3e-231	tr|A0A0N7ZDR2|A0A0N7ZDR2_SCYOL	1.4e-235	UniRef90_A0A423SNI6	2.9e-223	sp|Q9NB32|TCPD_OCHTR	1.6e-167
PB.1824.6|LG20:27507409-27574749(+)|transcript/122.p1	10224.XP_002738841.1	4.7e-224	P	Occurs in almost all aerobically respiring organisms and serves to protect cells from the toxic effects of hydrogen peroxide	CAT	GO:0000166,GO:0000302,GO:0000323,GO:0001101,GO:0001655,GO:0001657,GO:0001666,GO:0001775,GO:0001822,GO:0001823,GO:0002252,GO:0002263,GO:0002274,GO:0002275,GO:0002283,GO:0002366,GO:0002376,GO:0002443,GO:0002444,GO:0002446,GO:0002682,GO:0003007,GO:0003674,GO:0003824,GO:0004046,GO:0004096,GO:0004601,GO:0005102,GO:0005488,GO:0005515,GO:0005575,GO:0005576,GO:0005615,GO:0005622,GO:0005623,GO:0005737,GO:…	ko:K03781	ko00380,ko00630,ko01110,ko01130,ko01200,ko04011,ko04016,ko04068,ko04146,ko04211,ko04212,ko04213,ko05014,map00380,map00630,map01110,map01130,map01200,map04011,map04016,map04068,map04146,map04211,map04212,map04213,map05014	Catalase,Catalase-rel	ACX46120.1	5.8e-308	tr|D0EVW7|D0EVW7_SCYPA	3.2e-308	UniRef90_C8XTA9	6.5e-296	sp|P00432|CATA_BOVIN	1.3e-216
PB.4118.4|LG8:10670708-10676170(+)|transcript/3810.p1	136037.KDR21216	1.3e-190	O	isomerase activity. It is involved in the biological process described with cell redox homeostasis	Pdi	GO:0003674,GO:0003756,GO:0003824,GO:0005575,GO:0005576,GO:0005615,GO:0005622,GO:0005623,GO:0005634,GO:0005635,GO:0005737,GO:0005783,GO:0005791,GO:0006457,GO:0006950,GO:0008150,GO:0009966,GO:0009987,GO:0010646,GO:0010941,GO:0012505,GO:0016853,GO:0016860,GO:0016864,GO:0023051,GO:0031967,GO:0031975,GO:0033554,GO:0034976,GO:0036477,GO:0042981,GO:0043025,GO:0043067,GO:0043226,GO:0043227,GO:0043229,GO:…	ko:K09580	ko04141,map04141	Thioredoxin,Thioredoxin_6	MPC43319.1	2e-243	tr|A0A0P4WLN5|A0A0P4WLN5_SCYOL	1.6e-258	UniRef90_A0A5B7FDH4	6.6e-244	sp|P54399|PDI_DROME	1.6e-162
PB.334.4|LG22:18090411-18093185(+)|transcript/6926.p1	529818.AMSG_07742T0	4.3e-70	L	10-hydroxy-9-(phosphonooxy)octadecanoate phosphatase activity	-	-	ko:K18053	-	Abhydrolase_1	MPC24038.1	7.9e-190	tr|A0A0P4VYI0|A0A0P4VYI0_SCYOL	4e-207	UniRef90_A0A0P4VYI0	2.4e-207	sp|B0SY51|DHMA_CAUSK	7e-60
PB.958.1|LG12:15778467-15787085(-)|transcript/10326.p1	-	-	-	-	-	-	-	-	-	MPC69989.1	8.7e-97	tr|A0A5B7HJT8|A0A5B7HJT8_PORTR	4.9e-97	UniRef90_A0A5B7HJT8	2.9e-97	-	-
PB.2147.1|LG24:20955723-20973482(+)|transcript/5409.p1	225400.XP_006766670.1	7.1e-161	J	tryptophanyl-tRNA synthetase	WARS	GO:0000902,GO:0000904,GO:0001932,GO:0001933,GO:0003674,GO:0003824,GO:0004812,GO:0004830,GO:0004857,GO:0005488,GO:0005515,GO:0005575,GO:0005622,GO:0005623,GO:0005634,GO:0005737,GO:0005829,GO:0006082,GO:0006139,GO:0006399,GO:0006412,GO:0006418,GO:0006436,GO:0006469,GO:0006518,GO:0006520,GO:0006725,GO:0006807,GO:0007275,GO:0007399,GO:0008150,GO:0008152,GO:0008285,GO:0009058,GO:0009059,GO:0009653,GO:…	ko:K01867,ko:K10402	ko00970,map00970	WHEP-TRS,tRNA-synt_1b	KAG0713165.1	4e-205	tr|A0A0P4VS83|A0A0P4VS83_SCYOL	7.5e-286	UniRef90_A0A0P4VS83	4.5e-286	sp|P17248|SYWC_BOVIN	5e-162
PB.1791.1|LG20:9968981-9980218(-)|transcript/7631.p1	69319.XP_008546484.1	2.7e-121	G	Transaldolase is important for the balance of metabolites in the pentose-phosphate pathway	TALDO1	GO:0003674,GO:0003824,GO:0004801,GO:0005488,GO:0005575,GO:0005622,GO:0005623,GO:0005634,GO:0005654,GO:0005737,GO:0005829,GO:0005975,GO:0005996,GO:0005997,GO:0005999,GO:0006002,GO:0006081,GO:0006098,GO:0006139,GO:0006725,GO:0006732,GO:0006733,GO:0006739,GO:0006753,GO:0006793,GO:0006796,GO:0006807,GO:0007154,GO:0007165,GO:0007166,GO:0008150,GO:0008152,GO:0009052,GO:0009058,GO:0009117,GO:0009987,GO:…	ko:K00616	ko00030,ko01100,ko01110,ko01120,ko01130,ko01200,ko01230,map00030,map01100,map01110,map01120,map01130,map01200,map01230	TAL_FSA	MPC10797.1	3.5e-154	tr|A0A0P4WGI7|A0A0P4WGI7_SCYOL	9.3e-165	UniRef90_A0A5B7CMC3	1.2e-154	sp|Q9EQS0|TALDO_RAT	2.6e-116
PB.1824.8|LG20:27507409-27573210(+)|transcript/4675.p1	10224.XP_002738841.1	1.4e-119	P	Occurs in almost all aerobically respiring organisms and serves to protect cells from the toxic effects of hydrogen peroxide	CAT	GO:0000166,GO:0000302,GO:0000323,GO:0001101,GO:0001655,GO:0001657,GO:0001666,GO:0001775,GO:0001822,GO:0001823,GO:0002252,GO:0002263,GO:0002274,GO:0002275,GO:0002283,GO:0002366,GO:0002376,GO:0002443,GO:0002444,GO:0002446,GO:0002682,GO:0003007,GO:0003674,GO:0003824,GO:0004046,GO:0004096,GO:0004601,GO:0005102,GO:0005488,GO:0005515,GO:0005575,GO:0005576,GO:0005615,GO:0005622,GO:0005623,GO:0005737,GO:…	ko:K03781	ko00380,ko00630,ko01110,ko01130,ko01200,ko04011,ko04016,ko04068,ko04146,ko04211,ko04212,ko04213,ko05014,map00380,map00630,map01110,map01130,map01200,map04011,map04016,map04068,map04146,map04211,map04212,map04213,map05014	Catalase,Catalase-rel	ACX46120.1	4.7e-180	tr|D0EVW7|D0EVW7_SCYPA	2.6e-180	UniRef90_C8XTA9	7.2e-173	sp|O62839|CATA_PIG	2.6e-116
PB.1587.1|LG18:20197768-20211777(-)|transcript/2602.p1	9365.XP_007528009.1	7.1e-17	S	ubiquitin protein ligase binding	ASB3	GO:0000151,GO:0003674,GO:0003824,GO:0004842,GO:0005488,GO:0005515,GO:0005575,GO:0005622,GO:0005623,GO:0005634,GO:0005737,GO:0005829,GO:0006464,GO:0006807,GO:0008150,GO:0008152,GO:0009987,GO:0016567,GO:0016740,GO:0019538,GO:0019787,GO:0019899,GO:0031625,GO:0032446,GO:0032991,GO:0036211,GO:0043170,GO:0043226,GO:0043227,GO:0043229,GO:0043231,GO:0043412,GO:0043687,GO:0044237,GO:0044238,GO:0044260,GO:…	ko:K10325	-	Ank_2,Ank_3,Ank_4,SOCS_box	XP_037791229.1	5e-120	tr|A0A0P4VY88|A0A0P4VY88_SCYOL	0	UniRef90_A0A0P4WI35	0	sp|P0C927|ASB14_RAT	3.1e-07
PB.1072.2|LG13:2212751-2246381(-)|transcript/5249.p1	7668.SPU_013099-tr	4.8e-35	EJ	Asparaginase, N-terminal	-	-	-	-	Asparaginase	XP_037799518.1	9.7e-69	tr|A0A3R7N3I8|A0A3R7N3I8_PENVA	1.3e-38	UniRef90_UPI000F6730A0	1.2e-66	-	-
PB.3694.1|LG42:13200538-13209419(+)|transcript/9771.p1	136037.KDR15899	1e-58	C	Accessory subunit of the mitochondrial membrane respiratory chain NADH dehydrogenase (Complex I), that is believed not to be involved in catalysis. Complex I functions in the transfer of electrons from NADH to the respiratory chain. The immediate electron acceptor for the enzyme is believed to be ubiquinone	NDUFA8	GO:0003674,GO:0003824,GO:0003954,GO:0005488,GO:0005575,GO:0005622,GO:0005623,GO:0005737,GO:0005739,GO:0005740,GO:0005743,GO:0005746,GO:0005747,GO:0005758,GO:0006091,GO:0006119,GO:0006120,GO:0006139,GO:0006163,GO:0006725,GO:0006753,GO:0006793,GO:0006796,GO:0006807,GO:0006996,GO:0007005,GO:0008137,GO:0008150,GO:0008152,GO:0009117,GO:0009123,GO:0009126,GO:0009141,GO:0009144,GO:0009150,GO:0009161,GO:…	ko:K03952	ko00190,ko01100,ko04714,ko04723,ko04932,ko05010,ko05012,ko05016,map00190,map01100,map04714,map04723,map04932,map05010,map05012,map05016	CHCH	XP_037790490.1	4.4e-74	tr|A0A423SXZ4|A0A423SXZ4_PENVA	5.4e-74	UniRef90_A0A423SXZ4	3.3e-74	sp|Q9DCJ5|NDUA8_MOUSE	1.9e-36
PB.468.1|group159:357921-364163(+)|transcript/5983.p1	6669.EFX71480	5.3e-167	AJ	Nucleolar protein	NOP56	GO:0000154,GO:0001650,GO:0003674,GO:0003676,GO:0003723,GO:0005488,GO:0005515,GO:0005575,GO:0005622,GO:0005623,GO:0005634,GO:0005654,GO:0005730,GO:0005732,GO:0006139,GO:0006364,GO:0006396,GO:0006725,GO:0006807,GO:0008150,GO:0008152,GO:0009451,GO:0009987,GO:0010467,GO:0016070,GO:0016072,GO:0019899,GO:0022613,GO:0030515,GO:0030684,GO:0031428,GO:0031974,GO:0031981,GO:0032040,GO:0032991,GO:0034470,GO:…	ko:K14564	ko03008,map03008	NOP5NT,Nop	KAG0713450.1	3.2e-213	tr|A0A0P4VV36|A0A0P4VV36_SCYOL	6.5e-240	UniRef90_A0A0P4VV36	3.9e-240	sp|Q9D6Z1|NOP56_MOUSE	5.1e-157
PB.3370.1|LG38:21274963-21280395(+)|transcript/6368.p1	7739.XP_002612107.1	1.9e-214	O	unfolded protein binding	CCT6A	GO:0000003,GO:0000226,GO:0001669,GO:0002199,GO:0003674,GO:0005215,GO:0005488,GO:0005515,GO:0005575,GO:0005622,GO:0005623,GO:0005737,GO:0005829,GO:0005832,GO:0005856,GO:0005874,GO:0006457,GO:0006458,GO:0006810,GO:0006996,GO:0007010,GO:0007017,GO:0007049,GO:0007098,GO:0007099,GO:0007276,GO:0007283,GO:0007338,GO:0007339,GO:0008037,GO:0008104,GO:0008150,GO:0008565,GO:0009566,GO:0009889,GO:0009891,GO:…	ko:K09498	-	Cpn60_TCP1	KAG0710376.1	4.8e-267	tr|A0A423TPV2|A0A423TPV2_PENVA	9.2e-252	UniRef90_UPI000F65FA15	7.3e-260	sp|P80317|TCPZ_MOUSE	1.5e-203
PB.1013.2|LG12:39937116-39951680(-)|transcript/6094.p1	132113.XP_003486287.1	2.7e-57	O	Trypsin-like serine protease	-	-	ko:K09640	-	TSP_1,Trypsin,cEGF	AOW41607.1	5.5e-67	tr|A0A1D8QLQ3|A0A1D8QLQ3_EUPSU	3e-67	UniRef90_A0A1D8QLQ3	1.8e-67	sp|P00765|TRYP_ASTAS	2.3e-48
PB.4215.4|LG8:30603465-30632844(-)|transcript/2903.p1	136037.KDR18642	3.4e-71	A	RNA binding	Sxl	GO:0000003,GO:0000280,GO:0000375,GO:0000377,GO:0000380,GO:0000381,GO:0000398,GO:0000900,GO:0003006,GO:0003674,GO:0003676,GO:0003723,GO:0003727,GO:0003729,GO:0003730,GO:0005488,GO:0005515,GO:0005575,GO:0005622,GO:0005623,GO:0005634,GO:0005737,GO:0006139,GO:0006259,GO:0006310,GO:0006396,GO:0006397,GO:0006417,GO:0006725,GO:0006807,GO:0006950,GO:0006952,GO:0006996,GO:0007049,GO:0007127,GO:0007131,GO:…	ko:K13201,ko:K18747	-	RRM_1	AHA33390.1	7.4e-120	tr|A0A0P4WGK6|A0A0P4WGK6_SCYOL	2.3e-123	UniRef90_A0A513PXQ7	1.3e-116	sp|O97018|SXL_CHRRU	3.9e-59
PB.2885.8|LG31:17095890-17106062(-)|transcript/2876.p1	6669.EFX84177	2.9e-100	T	Epidermal growth factor-like domain.	-	-	-	-	-	XP_027234461.1	8.6e-178	tr|A0A3R7QAR9|A0A3R7QAR9_PENVA	5.8e-176	UniRef90_UPI000F670983	1.6e-176	-	-
PC.16.2|SPA_152|path0:23-2495(+)|transcript/2038.p1	6669.EFX79019	2.3e-81	Q	Cytochrome P450	CYP301A1	GO:0002009,GO:0002165,GO:0003674,GO:0003824,GO:0005575,GO:0005622,GO:0005623,GO:0005737,GO:0005739,GO:0007275,GO:0007444,GO:0007488,GO:0007490,GO:0007552,GO:0007560,GO:0008150,GO:0008152,GO:0009636,GO:0009653,GO:0009791,GO:0009886,GO:0009887,GO:0009888,GO:0010033,GO:0014070,GO:0016491,GO:0017085,GO:0030342,GO:0032501,GO:0032502,GO:0035239,GO:0035295,GO:0042221,GO:0042493,GO:0043226,GO:0043227,GO:…	ko:K00488,ko:K15004,ko:K17951,ko:K17960	ko00120,ko01100,ko03320,ko04979,map00120,map01100,map03320,map04979	p450	KAG0710614.1	1.9e-209	tr|A0A3R7PA87|A0A3R7PA87_PENVA	2.1e-141	UniRef90_UPI0018A7D5E4	2.2e-146	sp|Q9V5L3|C49A1_DROME	4.9e-71
PB.3732.4|LG43:10096298-10099892(+)|transcript/2940.p1	7739.XP_002609835.1	5.8e-90	O	serine-type endopeptidase inhibitor activity	A2ML1	GO:0000003,GO:0001101,GO:0001553,GO:0001868,GO:0001869,GO:0002020,GO:0002376,GO:0002437,GO:0002438,GO:0002526,GO:0002576,GO:0002673,GO:0002682,GO:0002683,GO:0002697,GO:0002698,GO:0002920,GO:0002921,GO:0003006,GO:0003674,GO:0004857,GO:0004866,GO:0004867,GO:0005096,GO:0005102,GO:0005488,GO:0005515,GO:0005575,GO:0005576,GO:0005615,GO:0005622,GO:0005623,GO:0005737,GO:0005829,GO:0006807,GO:0006810,GO:…	ko:K03910	ko04610,map04610	A2M,A2M_N,A2M_N_2,A2M_comp,A2M_recep,Thiol-ester_cl	CCW43201.1	3.8e-252	tr|S6DEP8|S6DEP8_SCYPA	2.1e-252	UniRef90_S6DEP8	1.3e-252	sp|Q7SIH1|A2MG_BOVIN	2.2e-73
PB.889.4|LG11:34413541-34416892(-)|transcript/5517.p1	136037.KDR21642	1.5e-127	S	Larval serum protein	-	GO:0000902,GO:0000904,GO:0005575,GO:0005576,GO:0005615,GO:0005616,GO:0006928,GO:0006935,GO:0007275,GO:0007399,GO:0007409,GO:0007411,GO:0008037,GO:0008038,GO:0008039,GO:0008045,GO:0008150,GO:0009605,GO:0009653,GO:0009987,GO:0016043,GO:0016201,GO:0022008,GO:0030030,GO:0030154,GO:0030182,GO:0031175,GO:0032501,GO:0032502,GO:0032989,GO:0032990,GO:0032991,GO:0040011,GO:0042221,GO:0042330,GO:0044421,GO:…	-	-	Hemocyanin_C,Hemocyanin_M,Hemocyanin_N	AST15994.1	1.4e-277	tr|A0A223G1C8|A0A223G1C8_SCYSE	8.1e-278	UniRef90_A0A223G1C8	4.9e-278	sp|P84293|HCY2_CARAE	1.7e-211
PB.117.14|LG2:31833622-31835896(+)|transcript/11018.p1	6669.EFX84946	1.1e-51	J	Belongs to the universal ribosomal protein uL23 family	RPL23A	GO:0000027,GO:0000184,GO:0000956,GO:0002181,GO:0003674,GO:0003676,GO:0003723,GO:0003735,GO:0005198,GO:0005488,GO:0005575,GO:0005622,GO:0005623,GO:0005634,GO:0005737,GO:0005829,GO:0005840,GO:0006139,GO:0006401,GO:0006402,GO:0006412,GO:0006413,GO:0006518,GO:0006605,GO:0006612,GO:0006613,GO:0006614,GO:0006725,GO:0006807,GO:0006810,GO:0006886,GO:0006996,GO:0008104,GO:0008150,GO:0008152,GO:0008283,GO:…	ko:K02893	ko03010,map03010	Ribosomal_L23,Ribosomal_L23eN	XP_037789560.1	1.3e-56	tr|A0A0P4WEE7|A0A0P4WEE7_SCYOL	1.1e-76	UniRef90_A0A0P4WEE7	6.3e-77	sp|Q24JY1|RL23A_BOVIN	4e-49
PB.1369.1|LG15:34484456-34490914(-)|transcript/5771.p1	7070.TC003323-PA	2.4e-83	C	Metal ion binding	UQCRC2	GO:0003674,GO:0003824,GO:0004175,GO:0004222,GO:0005488,GO:0005575,GO:0005622,GO:0005623,GO:0005634,GO:0005654,GO:0005737,GO:0005739,GO:0005740,GO:0005743,GO:0005746,GO:0005750,GO:0005751,GO:0006091,GO:0006119,GO:0006122,GO:0006139,GO:0006163,GO:0006508,GO:0006605,GO:0006626,GO:0006627,GO:0006725,GO:0006753,GO:0006793,GO:0006796,GO:0006807,GO:0006810,GO:0006839,GO:0006886,GO:0006996,GO:0007005,GO:…	ko:K00415,ko:K16830	ko00190,ko01100,ko04260,ko04714,ko04932,ko05010,ko05012,ko05016,map00190,map01100,map04260,map04714,map04932,map05010,map05012,map05016	Peptidase_M16,Peptidase_M16_C	KAG0711230.1	1.1e-169	tr|A0A0N7ZCU0|A0A0N7ZCU0_SCYOL	1.7e-233	UniRef90_A0A0N7ZCU0	1e-233	sp|P23004|QCR2_BOVIN	1.6e-66
PB.2783.1|LG30:7505683-7521132(-)|transcript/81.p1	136037.KDQ85824	0	Z	actin binding	FLII	GO:0001703,GO:0003674,GO:0003779,GO:0005488,GO:0005509,GO:0005515,GO:0005575,GO:0005622,GO:0005623,GO:0005634,GO:0005654,GO:0005737,GO:0005815,GO:0005829,GO:0005856,GO:0005903,GO:0005912,GO:0005924,GO:0005925,GO:0006996,GO:0007010,GO:0007275,GO:0007369,GO:0007525,GO:0007527,GO:0008092,GO:0008150,GO:0009653,GO:0009790,GO:0009987,GO:0010004,GO:0010927,GO:0015630,GO:0016043,GO:0022607,GO:0030029,GO:…	-	-	Gelsolin,LRR_4,LRR_8	XP_037773960.1	0	tr|S4VUL7|S4VUL7_PENVA	0	UniRef90_S4VUL7	0	sp|Q13045|FLII_HUMAN	0
PB.926.3|LG11:41447058-41451052(-)|transcript/2422.p1	176946.XP_007427112.1	1.6e-230	Z	Tubulin is the major constituent of microtubules. It binds two moles of GTP, one at an exchangeable site on the beta chain and one at a non-exchangeable site on the alpha chain	TUBB4B	GO:0000003,GO:0000086,GO:0000212,GO:0000226,GO:0000278,GO:0000280,GO:0000323,GO:0001556,GO:0001775,GO:0001906,GO:0001909,GO:0002228,GO:0002252,GO:0002263,GO:0002274,GO:0002275,GO:0002283,GO:0002366,GO:0002376,GO:0002443,GO:0002444,GO:0002446,GO:0002449,GO:0003006,GO:0003674,GO:0003676,GO:0003723,GO:0003725,GO:0005102,GO:0005488,GO:0005515,GO:0005575,GO:0005576,GO:0005622,GO:0005623,GO:0005737,GO:…	ko:K07375	ko04145,ko04540,ko05130,map04145,map04540,map05130	Tubulin,Tubulin_C	XP_037785175.1	7.8e-239	tr|A0A6A7G2F5|A0A6A7G2F5_9CRUS	4.7e-233	UniRef90_A0A6A7G2F5	2.8e-233	sp|Q3MHM5|TBB4B_BOVIN	1.1e-231
PC.19.1|SPA_169|path0:1-2361(+)|transcript/2336.p1	-	-	-	-	-	-	-	-	-	KUI61723.1	6e-38	tr|A0A194VCT6|A0A194VCT6_9PEZI	3.4e-38	UniRef90_A0A194VCT6	2e-38	-	-
PB.3373.5|LG38:21290504-21295062(+)|transcript/4197.p1	-	-	-	-	-	-	-	-	-	XP_027207616.1	8.3e-55	tr|A0A0P4WHA5|A0A0P4WHA5_SCYOL	2.5e-64	UniRef90_A0A0P4WHA5	1.5e-64	-	-
PB.1570.1|LG18:12583287-12584456(-)|transcript/10151.p1	7222.FBpp0151035	6.6e-11	S	chitin binding. It is involved in the biological process described with chitin metabolic process	-	-	-	-	CBM_14	MPC62337.1	1e-68	tr|A0A5B7GZ41|A0A5B7GZ41_PORTR	5.7e-69	UniRef90_A0A5B7GZ41	3.4e-69	-	-
PB.659.1|LG1:51521187-51615539(-)|transcript/1506.p1	126957.SMAR003755-PA	5.2e-36	K	sequence-specific DNA binding. It is involved in the biological process described with regulation of transcription, DNA-templated	DLX1	GO:0000003,GO:0000122,GO:0000976,GO:0000977,GO:0000981,GO:0001012,GO:0001067,GO:0001501,GO:0002009,GO:0002165,GO:0003002,GO:0003006,GO:0003674,GO:0003676,GO:0003677,GO:0003682,GO:0003690,GO:0003700,GO:0005488,GO:0005575,GO:0005622,GO:0005623,GO:0005634,GO:0006355,GO:0006357,GO:0007155,GO:0007275,GO:0007389,GO:0007399,GO:0007417,GO:0007420,GO:0007444,GO:0007447,GO:0007449,GO:0007469,GO:0007472,GO:…	ko:K09314,ko:K18488,ko:K18489	ko04550,map04550	Homeobox	XP_037799933.1	4.1e-90	tr|A0A7T1BY88|A0A7T1BY88_PROCL	1.9e-89	UniRef90_A0A7T1BY88	1.2e-89	sp|P20009|DLL_DROME	9e-36
PB.264.2|000005-1:558093-561734(+)|transcript/6086.p1	7159.AAEL010538-PA	7.3e-35	U	Translocation protein Sec62	SEC62	GO:0003674,GO:0005215,GO:0005575,GO:0005622,GO:0005623,GO:0005737,GO:0005783,GO:0005789,GO:0005791,GO:0005829,GO:0006605,GO:0006612,GO:0006613,GO:0006620,GO:0006810,GO:0006886,GO:0007154,GO:0007165,GO:0008104,GO:0008150,GO:0008565,GO:0009987,GO:0012505,GO:0015031,GO:0015833,GO:0016020,GO:0016021,GO:0023052,GO:0031204,GO:0031224,GO:0031984,GO:0033036,GO:0033365,GO:0034613,GO:0038023,GO:0042175,GO:…	ko:K12275	ko03060,ko04141,map03060,map04141	Sec62	KAG0726688.1	6.2e-75	tr|A0A0P4WM11|A0A0P4WM11_SCYOL	1.3e-90	UniRef90_A0A0P4WM11	7.8e-91	sp|Q6FRU9|SEC62_CANGA	1e-15
PB.2068.1|LG24:1542107-1549309(+)|transcript/2584.p1	136037.KDR20532	6.8e-164	S	It is involved in the biological process described with intra-Golgi vesicle-mediated transport	COG6	GO:0000003,GO:0000139,GO:0003006,GO:0005575,GO:0005622,GO:0005623,GO:0005737,GO:0005794,GO:0005802,GO:0006810,GO:0006888,GO:0006891,GO:0007275,GO:0007548,GO:0008150,GO:0008152,GO:0008406,GO:0009653,GO:0009887,GO:0012505,GO:0016020,GO:0016192,GO:0017119,GO:0022414,GO:0030334,GO:0031090,GO:0031984,GO:0032501,GO:0032502,GO:0032588,GO:0032879,GO:0032991,GO:0035262,GO:0040012,GO:0043226,GO:0043227,GO:…	ko:K20293	-	COG6	MPC10636.1	0	tr|A0A0P4WCS8|A0A0P4WCS8_SCYOL	0	UniRef90_A0A5B7CQN1	0	sp|Q3SZI7|COG6_BOVIN	1.9e-153
PB.2173.4|LG24:25902043-25914131(-)|transcript/1882.p1	136037.KDR19080	1.8e-128	O	It is involved in the biological process described with protein folding	FKBP5	GO:0000003,GO:0000041,GO:0000166,GO:0000413,GO:0001655,GO:0001882,GO:0001883,GO:0003006,GO:0003008,GO:0003674,GO:0003755,GO:0003824,GO:0005102,GO:0005488,GO:0005515,GO:0005524,GO:0005525,GO:0005527,GO:0005528,GO:0005575,GO:0005622,GO:0005623,GO:0005634,GO:0005654,GO:0005737,GO:0005829,GO:0005886,GO:0006457,GO:0006463,GO:0006464,GO:0006807,GO:0006810,GO:0006811,GO:0006812,GO:0006825,GO:0007154,GO:…	ko:K06269,ko:K09571,ko:K12487	ko03015,ko04022,ko04024,ko04113,ko04114,ko04144,ko04218,ko04261,ko04270,ko04390,ko04510,ko04611,ko04720,ko04728,ko04750,ko04810,ko04910,ko04915,ko04921,ko04931,ko05031,ko05034,ko05168,ko05205,map03015,map04022,map04024,map04113,map04114,map04144,map04218,map04261,map04270,map04390,map04510,map04611,map04720,map04728,map04750,map04810,map04910,map04915,map04921,map04931,map05031,map05034,map05168,…	FKBP_C,TPR_1,TPR_2,TPR_8	MPC09123.1	4e-185	tr|A0A0N7ZCT0|A0A0N7ZCT0_SCYOL	2.2e-241	UniRef90_A0A0P4WFD0	1.5e-237	sp|Q02790|FKBP4_HUMAN	1.6e-119
PB.2373.1|LG26:15328989-15334273(+)|transcript/2317.p1	7070.TC000737-PA	1.2e-76	J	Brix	PPAN	GO:0000003,GO:0000027,GO:0001558,GO:0001560,GO:0002164,GO:0003674,GO:0003676,GO:0003723,GO:0005488,GO:0005575,GO:0005622,GO:0005623,GO:0005634,GO:0006996,GO:0007154,GO:0007275,GO:0007276,GO:0007292,GO:0007444,GO:0008150,GO:0009605,GO:0009791,GO:0009888,GO:0009987,GO:0009991,GO:0010876,GO:0016043,GO:0019843,GO:0019915,GO:0019953,GO:0022414,GO:0022607,GO:0022613,GO:0022618,GO:0030684,GO:0030687,GO:…	ko:K08387,ko:K14859	ko04080,map04080	7tm_1,Brix	KAG0717701.1	4.6e-130	tr|A0A0P4W2J3|A0A0P4W2J3_SCYOL	2.9e-190	UniRef90_A0A0P4W2J3	1.7e-190	sp|Q9VDE5|PPAN_DROME	5e-59
PB.3616.3|LG40:12458528-12461112(-)|transcript/4183.p1	-	-	-	-	-	-	-	-	-	-	-	-	-	-	-	-	-
PB.2557.1|LG29:9666409-9676253(-)|transcript/11304.p1	-	-	-	-	-	-	-	-	-	-	-	-	-	-	-	-	-
PB.2723.1|LG3:33869486-33878717(-)|transcript/7582.p1	7165.AGAP000573-PA	4.5e-26	O	Belongs to the peptidase S1 family	-	GO:0002225,GO:0002237,GO:0002376,GO:0002682,GO:0002684,GO:0002697,GO:0002699,GO:0002700,GO:0002702,GO:0002759,GO:0002760,GO:0002784,GO:0002788,GO:0002804,GO:0002805,GO:0002807,GO:0002810,GO:0002831,GO:0002833,GO:0002920,GO:0002922,GO:0003674,GO:0003824,GO:0004175,GO:0004252,GO:0005575,GO:0005576,GO:0006508,GO:0006807,GO:0006950,GO:0006952,GO:0006955,GO:0006967,GO:0008150,GO:0008152,GO:0008233,GO:…	ko:K20671,ko:K20677	ko04624,map04624	Trypsin	MPC51935.1	1.6e-101	tr|A0A5B7G3C2|A0A5B7G3C2_PORTR	9.1e-102	UniRef90_A0A5B7G3C2	5.5e-102	sp|Q7PEV7|CL14D_ANOGA	1.7e-25
PB.4139.1|LG8:13038724-13050998(-)|transcript/4036.p1	32264.tetur09g01770.1	5.2e-92	A	nucleic acid binding	TIAL1	GO:0000003,GO:0000323,GO:0000375,GO:0000377,GO:0000381,GO:0000398,GO:0001817,GO:0001818,GO:0002119,GO:0002164,GO:0003006,GO:0003674,GO:0003676,GO:0003723,GO:0003727,GO:0003729,GO:0005488,GO:0005575,GO:0005622,GO:0005623,GO:0005634,GO:0005654,GO:0005685,GO:0005737,GO:0005764,GO:0005773,GO:0005829,GO:0006139,GO:0006355,GO:0006357,GO:0006396,GO:0006397,GO:0006417,GO:0006725,GO:0006807,GO:0006915,GO:…	ko:K13201,ko:K19041	-	RRM_1	MPC23709.1	1.4e-191	tr|A0A5B7DRJ7|A0A5B7DRJ7_PORTR	8e-192	UniRef90_A0A5B7DRJ7	4.8e-192	sp|P31483|TIA1_HUMAN	9.1e-76
[truncated: 7,908 more rows]

## Sheet: NH
The detail information of gene function annotation in NH
[truncated: 9,713 more rows]

## Sheet: DH
The detail information of gene function annotation in DH
[truncated: 6,838 more rows]
