# Supplementary material for: Full-Length Transcriptome Reconstruction Reveals the Genetic Mechanisms of Eyestalk Displacement and Its Potential Implications on the Interspecific Hybrid Crab (Scylla serrata ♀ × S. paramamosain ♂)
Source: Biology (Basel). 2022 Jul 7;11(7):1026. doi: 10.3390/biology11071026 (PMC9312322; doi:10.3390/biology11071026)
Supplement: Supplementary file 1 [file biology-11-01026-s001.zip › TableS3.xlsx]

## Sheet: SPA
The detail information of alternative splicing (AS) events in SPA
seqname	gene_id	event_id	alternative_transcripts	total_transcripts
LG2	PB.81	PB.81;A3:LG2:16900191-16908864:16900176-16908864:-	PB.81.1,PB.81.15,PB.81.17,PB.81.19,PB.81.20,PB.81.24,PB.81.28,PB.81.29	PB.81.25,PB.81.27,PB.81.15,PB.81.20,PB.81.2,PB.81.21,PB.81.31,PB.81.26,PB.81.7,PB.81.3,PB.81.1,PB.81.24,PB.81.30,PB.81.8,PB.81.23,PB.81.19,PB.81.28,PB.81.18,PB.81.11,PB.81.29,PB.81.17
LG2	PB.81	PB.81;A3:LG2:16908900-16916945:16908897-16916945:-	PB.81.2,PB.81.7,PB.81.11,PB.81.18,PB.81.20,PB.81.21,PB.81.24,PB.81.25,PB.81.27	PB.81.25,PB.81.27,PB.81.15,PB.81.20,PB.81.2,PB.81.21,PB.81.31,PB.81.7,PB.81.3,PB.81.1,PB.81.24,PB.81.30,PB.81.8,PB.81.23,PB.81.19,PB.81.18,PB.81.28,PB.81.11,PB.81.29,PB.81.17
LG2	PB.178	PB.178;A3:LG2:47938173-47938183:47938169-47938183:-	PB.178.2	PB.178.3,PB.178.2
LG2	PB.186	PB.186;A3:LG2:48866788-48866995:48866764-48866995:-	PB.186.5	PB.186.1,PB.186.5
LG2	PB.12	PB.12;A3:LG2:2695695-2695732:2695695-2695735:+	PB.12.1	PB.12.1,PB.12.2
LG2	PB.22	PB.22;A3:LG2:5587997-5588081:5587997-5588083:+	PB.22.2	PB.22.3,PB.22.2
LG2	PB.55	PB.55;A3:LG2:9522455-9522485:9522455-9522487:+	PB.55.1	PB.55.1,PB.55.3
LG2	PB.58	PB.58;A3:LG2:10418843-10418866:10418843-10418907:+	PB.58.21	PB.58.21,PB.58.32
LG2	PB.58	PB.58;A3:LG2:10419150-10419593:10419150-10419831:+	PB.58.24	PB.58.4,PB.58.24
LG2	PB.58	PB.58;A3:LG2:10418973-10419038:10418973-10419127:+	PB.58.8	PB.58.6,PB.58.8
LG2	PB.58	PB.58;A3:LG2:10418812-10418934:10418812-10419012:+	PB.58.28	PB.58.28,PB.58.20
LG2	PB.58	PB.58;A3:LG2:10419045-10419357:10419045-10419563:+	PB.58.35	PB.58.35,PB.58.27,PB.58.39
LG2	PB.58	PB.58;A3:LG2:10444319-10444433:10444319-10444654:+	PB.58.126,PB.58.111,PB.58.112,PB.58.119,PB.58.120,PB.58.124,PB.58.125,PB.58.127,PB.58.128,PB.58.113,PB.58.122,PB.58.123,PB.58.117,PB.58.115,PB.58.130,PB.58.129	PB.58.123,PB.58.120,PB.58.125,PB.58.127,PB.58.119,PB.58.129,PB.58.130,PB.58.122,PB.58.112,PB.58.109,PB.58.128,PB.58.124,PB.58.115,PB.58.117,PB.58.111,PB.58.126,PB.58.113
LG2	PB.58	PB.58;A3:LG2:10442939-10443212:10442939-10444163:+	PB.58.128	PB.58.128,PB.58.113
LG2	PB.58	PB.58;A3:LG2:10465640-10465670:10465640-10465671:+	PB.58.186	PB.58.177,PB.58.186
LG2	PB.95	PB.95;A3:LG2:21799322-21799369:21799322-21799477:+	PB.95.2	PB.95.2,PB.95.3
LG2	PB.95	PB.95;A3:LG2:21799322-21799369:21799322-21799379:+	PB.95.2	PB.95.2,PB.95.9,PB.95.5
LG2	PB.95	PB.95;A3:LG2:21799322-21799369:21799322-21799381:+	PB.95.2	PB.95.2,PB.95.6
LG2	PB.95	PB.95;A3:LG2:21799322-21799379:21799322-21799477:+	PB.95.5,PB.95.9	PB.95.3,PB.95.9,PB.95.5
LG2	PB.95	PB.95;A3:LG2:21799322-21799379:21799322-21799381:+	PB.95.5,PB.95.9	PB.95.6,PB.95.9,PB.95.5
LG2	PB.95	PB.95;A3:LG2:21799322-21799381:21799322-21799477:+	PB.95.6	PB.95.3,PB.95.6
LG2	PB.95	PB.95;A3:LG2:21799322-21799365:21799322-21799369:+	PB.95.11	PB.95.2,PB.95.11
LG2	PB.95	PB.95;A3:LG2:21799322-21799365:21799322-21799477:+	PB.95.11	PB.95.3,PB.95.11
LG2	PB.95	PB.95;A3:LG2:21799322-21799365:21799322-21799379:+	PB.95.11	PB.95.11,PB.95.9,PB.95.5
LG2	PB.95	PB.95;A3:LG2:21799322-21799365:21799322-21799381:+	PB.95.11	PB.95.11,PB.95.6
LG2	PB.163	PB.163;A3:LG2:43786062-43786670:43786062-43786673:+	PB.163.1	PB.163.1,PB.163.2
LG2	PB.163	PB.163;A3:LG2:43791340-43791348:43791340-43791349:+	PB.163.1	PB.163.1,PB.163.2
LG2	PB.163	PB.163;A3:LG2:43791803-43791818:43791803-43791820:+	PB.163.1	PB.163.1,PB.163.2
LG5	PB.207	PB.207;A3:LG5:11657268-11659675:11657268-11659714:+	PB.207.2,PB.207.3,PB.207.4,PB.207.5,PB.207.14,PB.207.10,PB.207.15,PB.207.8,PB.207.17,PB.207.20	PB.207.4,PB.207.17,PB.207.5,PB.207.19,PB.207.7,PB.207.2,PB.207.8,PB.207.3,PB.207.11,PB.207.14,PB.207.18,PB.207.13,PB.207.15,PB.207.6,PB.207.9,PB.207.16,PB.207.10,PB.207.20
000005-1	PB.267	PB.267;A3:000005-1:791779-792188:791779-792191:+	PB.267.1,PB.267.2,PB.267.3,PB.267.4,PB.267.5,PB.267.6,PB.267.11,PB.267.10,PB.267.8,PB.267.13,PB.267.12,PB.267.9	PB.267.2,PB.267.1,PB.267.4,PB.267.13,PB.267.11,PB.267.9,PB.267.5,PB.267.3,PB.267.10,PB.267.7,PB.267.12,PB.267.6,PB.267.8
000005-1	PB.273	PB.273;A3:000005-1:2250630-2254493:2250630-2254496:+	PB.273.2	PB.273.2,PB.273.1
000005-1	PB.277	PB.277;A3:000005-1:2728911-2728926:2728911-2728936:+	PB.277.1	PB.277.1,PB.277.2
LG22	PB.316	PB.316;A3:LG22:1202116-1208760:1202116-1208790:+	PB.316.2	PB.316.2,PB.316.1
LG22	PB.321	PB.321;A3:LG22:10809256-10810064:10809256-10810097:+	PB.321.4	PB.321.4,PB.321.1
LG22	PB.321	PB.321;A3:LG22:10809256-10810029:10809256-10810064:+	PB.321.6,PB.321.5	PB.321.6,PB.321.4,PB.321.5
LG22	PB.321	PB.321;A3:LG22:10809256-10810029:10809256-10810097:+	PB.321.6,PB.321.5	PB.321.6,PB.321.1,PB.321.5
LG22	PB.321	PB.321;A3:LG22:10809256-10810029:10809256-10810032:+	PB.321.6,PB.321.5	PB.321.6,PB.321.3,PB.321.5
LG22	PB.321	PB.321;A3:LG22:10813929-10813936:10813929-10813937:+	PB.321.5	PB.321.3,PB.321.5
LG22	PB.321	PB.321;A3:LG22:10809256-10810032:10809256-10810064:+	PB.321.3	PB.321.4,PB.321.3
LG22	PB.321	PB.321;A3:LG22:10809256-10810032:10809256-10810097:+	PB.321.3	PB.321.3,PB.321.1
LG22	PB.345	PB.345;A3:LG22:27058779-27058787:27058771-27058787:-	PB.345.1	PB.345.1,PB.345.3
LG22	PB.354	PB.354;A3:LG22:28010322-28010331:28010198-28010331:-	PB.354.3	PB.354.3,PB.354.5
LG27	PB.391	PB.391;A3:LG27:22070160-22074786:22070160-22074796:+	PB.391.4,PB.391.1,PB.391.3	PB.391.4,PB.391.2,PB.391.5,PB.391.3,PB.391.1
LG27	PB.403	PB.403;A3:LG27:22932976-22934904:22932974-22934904:-	PB.403.2	PB.403.4,PB.403.2
group321	PB.483	PB.483;A3:group321:875523-881065:875475-881065:-	PB.483.1,PB.483.3	PB.483.1,PB.483.3,PB.483.2
LG1	PB.531	PB.531;A3:LG1:3414282-3414487:3414279-3414487:-	PB.531.5	PB.531.11,PB.531.3,PB.531.8,PB.531.5,PB.531.2
LG1	PB.531	PB.531;A3:LG1:3414282-3414487:3414281-3414487:-	PB.531.5	PB.531.6,PB.531.5
LG1	PB.531	PB.531;A3:LG1:3414630-3421927:3414528-3421927:-	PB.531.5,PB.531.8	PB.531.6,PB.531.11,PB.531.3,PB.531.8,PB.531.5,PB.531.2
LG1	PB.531	PB.531;A3:LG1:3414281-3414487:3414279-3414487:-	PB.531.6	PB.531.6,PB.531.11,PB.531.3,PB.531.8,PB.531.2
LG1	PB.626	PB.626;A3:LG1:31005110-31005118:31005108-31005118:-	PB.626.3	PB.626.3,PB.626.2
LG1	PB.626	PB.626;A3:LG1:31005110-31005118:31005106-31005118:-	PB.626.3	PB.626.3,PB.626.8
LG1	PB.626	PB.626;A3:LG1:31005108-31005118:31005106-31005118:-	PB.626.2	PB.626.2,PB.626.8
LG1	PB.683	PB.683;A3:LG1:56263257-56263337:56263255-56263337:-	PB.683.1	PB.683.1,PB.683.2
LG1	PB.683	PB.683;A3:LG1:56263257-56263337:56263249-56263337:-	PB.683.1	PB.683.1,PB.683.3
LG1	PB.683	PB.683;A3:LG1:56263255-56263337:56263249-56263337:-	PB.683.2	PB.683.3,PB.683.2
LG1	PB.571	PB.571;A3:LG1:16725590-16725604:16725590-16725613:+	PB.571.3	PB.571.2,PB.571.3
LG1	PB.641	PB.641;A3:LG1:44131455-44137835:44131455-44137838:+	PB.641.5,PB.641.6	PB.641.6,PB.641.1,PB.641.5,PB.641.2
LG1	PB.648	PB.648;A3:LG1:46680734-46684228:46680734-46684359:+	PB.648.2,PB.648.1	PB.648.3,PB.648.1,PB.648.2
LG1	PB.668	PB.668;A3:LG1:53069034-53069047:53069034-53069051:+	PB.668.1	PB.668.1,PB.668.2
LG1	PB.680	PB.680;A3:LG1:55563521-55563540:55563521-55563542:+	PB.680.3	PB.680.3,PB.680.2
LG1	PB.680	PB.680;A3:LG1:55563521-55563538:55563521-55563542:+	PB.680.4,PB.680.5	PB.680.4,PB.680.5,PB.680.2
LG1	PB.680	PB.680;A3:LG1:55563521-55563538:55563521-55563540:+	PB.680.4,PB.680.5	PB.680.4,PB.680.3,PB.680.5
LG1	PB.682	PB.682;A3:LG1:55769871-55769880:55769871-55769882:+	PB.682.1	PB.682.2,PB.682.1
LG10	PB.735	PB.735;A3:LG10:12150792-12150820:12150789-12150820:-	PB.735.2	PB.735.2,PB.735.1
LG10	PB.768	PB.768;A3:LG10:24005098-24007193:24005032-24007193:-	PB.768.6	PB.768.3,PB.768.6,PB.768.7
LG10	PB.768	PB.768;A3:LG10:24005098-24007193:24005086-24007193:-	PB.768.6	PB.768.6,PB.768.8,PB.768.9
LG10	PB.768	PB.768;A3:LG10:24005086-24007193:24005032-24007193:-	PB.768.8,PB.768.9	PB.768.3,PB.768.8,PB.768.9,PB.768.7
LG10	PB.773	PB.773;A3:LG10:26057783-26059340:26057780-26059340:-	PB.773.1	PB.773.2,PB.773.1
LG10	PB.696	PB.696;A3:LG10:1927791-1928781:1927791-1928806:+	PB.696.1	PB.696.1,PB.696.2
LG10	PB.707	PB.707;A3:LG10:7495421-7496034:7495421-7496145:+	PB.707.2,PB.707.3	PB.707.3,PB.707.2,PB.707.1
LG10	PB.784	PB.784;A3:LG10:33898611-33898628:33898611-33898632:+	PB.784.1	PB.784.2,PB.784.1
LG10	PB.784	PB.784;A3:LG10:33898853-33898944:33898853-33898974:+	PB.784.1	PB.784.2,PB.784.1
LG10	PB.784	PB.784;A3:LG10:33898853-33898944:33898853-33898976:+	PB.784.1	PB.784.4,PB.784.1
LG10	PB.784	PB.784;A3:LG10:33898853-33898974:33898853-33898976:+	PB.784.2	PB.784.2,PB.784.4
LG10	PB.784	PB.784;A3:LG10:33898611-33898626:33898611-33898628:+	PB.784.3	PB.784.3,PB.784.1
LG10	PB.784	PB.784;A3:LG10:33898611-33898626:33898611-33898632:+	PB.784.3	PB.784.3,PB.784.2
LG10	PB.784	PB.784;A3:LG10:33898611-33898620:33898611-33898628:+	PB.784.4	PB.784.4,PB.784.1
LG10	PB.784	PB.784;A3:LG10:33898611-33898620:33898611-33898632:+	PB.784.4	PB.784.2,PB.784.4
LG10	PB.784	PB.784;A3:LG10:33898611-33898620:33898611-33898626:+	PB.784.4	PB.784.3,PB.784.4
LG11	PB.806	PB.806;A3:LG11:7261928-7261951:7261928-7261959:+	PB.806.2	PB.806.1,PB.806.2
LG11	PB.806	PB.806;A3:LG11:7261928-7261951:7261928-7261953:+	PB.806.2	PB.806.3,PB.806.4,PB.806.2
LG11	PB.806	PB.806;A3:LG11:7261928-7261953:7261928-7261959:+	PB.806.3,PB.806.4	PB.806.1,PB.806.3,PB.806.4
LG11	PB.806	PB.806;A3:LG11:7261928-7261949:7261928-7261959:+	PB.806.5	PB.806.5,PB.806.1
LG11	PB.806	PB.806;A3:LG11:7261928-7261949:7261928-7261951:+	PB.806.5	PB.806.5,PB.806.2
LG11	PB.806	PB.806;A3:LG11:7261928-7261949:7261928-7261953:+	PB.806.5	PB.806.5,PB.806.3,PB.806.4
LG11	PB.842	PB.842;A3:LG11:15185154-15190533:15185154-15190537:+	PB.842.4	PB.842.4,PB.842.3
LG11	PB.858	PB.858;A3:LG11:26722694-26722890:26722694-26722908:+	PB.858.1,PB.858.2	PB.858.1,PB.858.3,PB.858.2
LG11	PB.874	PB.874;A3:LG11:31885517-31885528:31885517-31885538:+	PB.874.2	PB.874.3,PB.874.2
LG11	PB.888	PB.888;A3:LG11:34454760-34454777:34454760-34454837:+	PB.888.5,PB.888.6,PB.888.12	PB.888.12,PB.888.1,PB.888.5,PB.888.6
LG11	PB.888	PB.888;A3:LG11:34454760-34454769:34454760-34454837:+	PB.888.7,PB.888.2,PB.888.13	PB.888.2,PB.888.7,PB.888.13,PB.888.1
LG11	PB.888	PB.888;A3:LG11:34454760-34454769:34454760-34454777:+	PB.888.7,PB.888.2,PB.888.13	PB.888.6,PB.888.2,PB.888.7,PB.888.12,PB.888.13,PB.888.5
LG11	PB.888	PB.888;A3:LG11:34454760-34454769:34454760-34454773:+	PB.888.7,PB.888.2,PB.888.13	PB.888.4,PB.888.2,PB.888.7,PB.888.13
LG11	PB.888	PB.888;A3:LG11:34454760-34454769:34454760-34454775:+	PB.888.7,PB.888.2,PB.888.13	PB.888.2,PB.888.7,PB.888.13,PB.888.11
LG11	PB.888	PB.888;A3:LG11:34454760-34454767:34454760-34454837:+	PB.888.9,PB.888.8	PB.888.8,PB.888.1,PB.888.9
LG11	PB.888	PB.888;A3:LG11:34454760-34454767:34454760-34454777:+	PB.888.9,PB.888.8	PB.888.6,PB.888.9,PB.888.12,PB.888.8,PB.888.5
LG11	PB.888	PB.888;A3:LG11:34454760-34454767:34454760-34454769:+	PB.888.9,PB.888.8	PB.888.2,PB.888.9,PB.888.7,PB.888.13,PB.888.8
LG11	PB.888	PB.888;A3:LG11:34454760-34454767:34454760-34454773:+	PB.888.9,PB.888.8	PB.888.8,PB.888.9,PB.888.4
LG11	PB.888	PB.888;A3:LG11:34454760-34454767:34454760-34454775:+	PB.888.9,PB.888.8	PB.888.8,PB.888.9,PB.888.11
LG11	PB.888	PB.888;A3:LG11:34454760-34454773:34454760-34454837:+	PB.888.4	PB.888.4,PB.888.1
LG11	PB.888	PB.888;A3:LG11:34454760-34454773:34454760-34454777:+	PB.888.4	PB.888.4,PB.888.12,PB.888.5,PB.888.6
LG11	PB.888	PB.888;A3:LG11:34454760-34454773:34454760-34454775:+	PB.888.4	PB.888.4,PB.888.11
LG11	PB.888	PB.888;A3:LG11:34454760-34454775:34454760-34454837:+	PB.888.11	PB.888.1,PB.888.11
LG11	PB.888	PB.888;A3:LG11:34454760-34454775:34454760-34454777:+	PB.888.11	PB.888.12,PB.888.11,PB.888.6,PB.888.5
LG11	PB.890	PB.890;A3:LG11:34470959-34471024:34470959-34471050:+	PB.890.14	PB.890.14,PB.890.4
LG11	PB.890	PB.890;A3:LG11:34470786-34471018:34470786-34471042:+	PB.890.6	PB.890.7,PB.890.6
LG11	PB.890	PB.890;A3:LG11:34470786-34471018:34470786-34471032:+	PB.890.6	PB.890.16,PB.890.6
LG11	PB.890	PB.890;A3:LG11:34470786-34470974:34470786-34471018:+	PB.890.8	PB.890.8,PB.890.6
LG11	PB.890	PB.890;A3:LG11:34470786-34470974:34470786-34470998:+	PB.890.8	PB.890.8,PB.890.1
LG11	PB.890	PB.890;A3:LG11:34470786-34470974:34470786-34471042:+	PB.890.8	PB.890.7,PB.890.8
LG11	PB.890	PB.890;A3:LG11:34470786-34470974:34470786-34471032:+	PB.890.8	PB.890.16,PB.890.8
LG11	PB.890	PB.890;A3:LG11:34470786-34470974:34470786-34470986:+	PB.890.8	PB.890.17,PB.890.8
LG11	PB.890	PB.890;A3:LG11:34470959-34470984:34470959-34471024:+	PB.890.9	PB.890.14,PB.890.9
LG11	PB.890	PB.890;A3:LG11:34470959-34470984:34470959-34471050:+	PB.890.9	PB.890.4,PB.890.9
LG11	PB.890	PB.890;A3:LG11:34470786-34470998:34470786-34471018:+	PB.890.1	PB.890.6,PB.890.1
LG11	PB.890	PB.890;A3:LG11:34470786-34470998:34470786-34471042:+	PB.890.1	PB.890.7,PB.890.1
LG11	PB.890	PB.890;A3:LG11:34470786-34470998:34470786-34471032:+	PB.890.1	PB.890.16,PB.890.1
LG11	PB.890	PB.890;A3:LG11:34470959-34470980:34470959-34471024:+	PB.890.13,PB.890.15,PB.890.18	PB.890.14,PB.890.18,PB.890.15,PB.890.13
LG11	PB.890	PB.890;A3:LG11:34470959-34470980:34470959-34470984:+	PB.890.13,PB.890.15,PB.890.18	PB.890.9,PB.890.18,PB.890.15,PB.890.13
LG11	PB.890	PB.890;A3:LG11:34470959-34470980:34470959-34471050:+	PB.890.13,PB.890.15,PB.890.18	PB.890.4,PB.890.18,PB.890.15,PB.890.13
LG11	PB.890	PB.890;A3:LG11:34470959-34470978:34470959-34471024:+	PB.890.11	PB.890.14,PB.890.11
LG11	PB.890	PB.890;A3:LG11:34470959-34470978:34470959-34470984:+	PB.890.11	PB.890.11,PB.890.9
LG11	PB.890	PB.890;A3:LG11:34470959-34470978:34470959-34470980:+	PB.890.11	PB.890.11,PB.890.18,PB.890.15,PB.890.13
LG11	PB.890	PB.890;A3:LG11:34470959-34470978:34470959-34471050:+	PB.890.11	PB.890.4,PB.890.11
LG11	PB.890	PB.890;A3:LG11:34470959-34470976:34470959-34471024:+	PB.890.12	PB.890.14,PB.890.12
LG11	PB.890	PB.890;A3:LG11:34470959-34470976:34470959-34470984:+	PB.890.12	PB.890.9,PB.890.12
LG11	PB.890	PB.890;A3:LG11:34470959-34470976:34470959-34470980:+	PB.890.12	PB.890.18,PB.890.15,PB.890.13,PB.890.12
LG11	PB.890	PB.890;A3:LG11:34470959-34470976:34470959-34471050:+	PB.890.12	PB.890.4,PB.890.12
LG11	PB.890	PB.890;A3:LG11:34470959-34470976:34470959-34470978:+	PB.890.12	PB.890.11,PB.890.12
LG11	PB.890	PB.890;A3:LG11:34470786-34471032:34470786-34471042:+	PB.890.16	PB.890.16,PB.890.7
LG11	PB.890	PB.890;A3:LG11:34470786-34470986:34470786-34471018:+	PB.890.17	PB.890.17,PB.890.6
LG11	PB.890	PB.890;A3:LG11:34470786-34470986:34470786-34470998:+	PB.890.17	PB.890.17,PB.890.1
LG11	PB.890	PB.890;A3:LG11:34470786-34470986:34470786-34471042:+	PB.890.17	PB.890.17,PB.890.7
LG11	PB.890	PB.890;A3:LG11:34470786-34470986:34470786-34471032:+	PB.890.17	PB.890.17,PB.890.16
LG11	PB.890	PB.890;A3:LG11:34470959-34470972:34470959-34471024:+	PB.890.20	PB.890.14,PB.890.20
LG11	PB.890	PB.890;A3:LG11:34470959-34470972:34470959-34470984:+	PB.890.20	PB.890.9,PB.890.20
LG11	PB.890	PB.890;A3:LG11:34470959-34470972:34470959-34470980:+	PB.890.20	PB.890.18,PB.890.15,PB.890.13,PB.890.20
LG11	PB.890	PB.890;A3:LG11:34470959-34470972:34470959-34471050:+	PB.890.20	PB.890.4,PB.890.20
LG11	PB.890	PB.890;A3:LG11:34470959-34470972:34470959-34470978:+	PB.890.20	PB.890.11,PB.890.20
LG11	PB.890	PB.890;A3:LG11:34470959-34470972:34470959-34470976:+	PB.890.20	PB.890.12,PB.890.20
LG11	PB.938	PB.938;A3:LG11:44079081-44079090:44079081-44079110:+	PB.938.4	PB.938.4,PB.938.5,PB.938.1
LG11	PB.803	PB.803;A3:LG11:4917936-4918722:4917924-4918722:-	PB.803.3,PB.803.2	PB.803.3,PB.803.2,PB.803.1
LG11	PB.885	PB.885;A3:LG11:34363849-34364551:34363832-34364551:-	PB.885.2,PB.885.5,PB.885.6,PB.885.8,PB.885.13,PB.885.14,PB.885.15,PB.885.16,PB.885.17,PB.885.18,PB.885.20,PB.885.22,PB.885.23	PB.885.14,PB.885.18,PB.885.23,PB.885.9,PB.885.2,PB.885.13,PB.885.6,PB.885.17,PB.885.16,PB.885.22,PB.885.5,PB.885.15,PB.885.20,PB.885.8
LG11	PB.886	PB.886;A3:LG11:34386663-34386799:34386593-34386799:-	PB.886.1,PB.886.4,PB.886.7,PB.886.11,PB.886.12,PB.886.13,PB.886.14,PB.886.15,PB.886.16,PB.886.19,PB.886.6,PB.886.8,PB.886.9,PB.886.18,PB.886.20,PB.886.21,PB.886.22,PB.886.24,PB.886.25,PB.886.26,PB.886.27,PB.886.28,PB.886.30,PB.886.32,PB.886.33,PB.886.34,PB.886.35,PB.886.36,PB.886.38,PB.886.39,PB.886.40,PB.886.41,PB.886.43,PB.886.42,PB.886.44	PB.886.34,PB.886.41,PB.886.11,PB.886.25,PB.886.13,PB.886.12,PB.886.26,PB.886.1,PB.886.44,PB.886.40,PB.886.24,PB.886.31,PB.886.43,PB.886.42,PB.886.6,PB.886.33,PB.886.9,PB.886.18,PB.886.32,PB.886.38,PB.886.35,PB.886.36,PB.886.28,PB.886.16,PB.886.27,PB.886.7,PB.886.15,PB.886.4,PB.886.14,PB.886.19,PB.886.22,PB.886.8,PB.886.30,PB.886.21,PB.886.39,PB.886.20
LG12	PB.966	PB.966;A3:LG12:16314200-16314567:16314200-16314611:+	PB.966.1	PB.966.3,PB.966.1,PB.966.2
LG12	PB.966	PB.966;A3:LG12:16307225-16309230:16307225-16309233:+	PB.966.2,PB.966.3	PB.966.3,PB.966.1,PB.966.2
LG12	PB.962	PB.962;A3:LG12:16195224-16195488:16193450-16195488:-	PB.962.3	PB.962.1,PB.962.2,PB.962.3
LG12	PB.1003	PB.1003;A3:LG12:34498794-34498955:34498791-34498955:-	PB.1003.2	PB.1003.1,PB.1003.2
LG12	PB.1020	PB.1020;A3:LG12:41152023-41152190:41152015-41152190:-	PB.1020.2,PB.1020.1	PB.1020.1,PB.1020.2,PB.1020.3
LG12	PB.1027	PB.1027;A3:LG12:42240679-42241420:42240658-42241420:-	PB.1027.6	PB.1027.6,PB.1027.3,PB.1027.5,PB.1027.7,PB.1027.4
LG12	PB.1060	PB.1060;A3:LG12:47033602-47033775:47033599-47033775:-	PB.1060.2	PB.1060.1,PB.1060.2
LG14	PB.1178	PB.1178;A3:LG14:507274-507308:507274-507312:+	PB.1178.3	PB.1178.3,PB.1178.2
LG14	PB.1178	PB.1178;A3:LG14:507274-507298:507274-507308:+	PB.1178.1	PB.1178.3,PB.1178.1
LG14	PB.1178	PB.1178;A3:LG14:507274-507298:507274-507312:+	PB.1178.1	PB.1178.1,PB.1178.2
LG14	PB.1228	PB.1228;A3:LG14:11907815-11907824:11907815-11907848:+	PB.1228.1	PB.1228.1,PB.1228.3
LG14	PB.1254	PB.1254;A3:LG14:15683517-15683524:15683517-15683527:+	PB.1254.4,PB.1254.6,PB.1254.7	PB.1254.6,PB.1254.7,PB.1254.4,PB.1254.9
LG14	PB.1265	PB.1265;A3:LG14:19687128-19687163:19687128-19687173:+	PB.1265.1,PB.1265.3	PB.1265.3,PB.1265.1,PB.1265.2
LG14	PB.1265	PB.1265;A3:LG14:19687128-19687157:19687128-19687163:+	PB.1265.4	PB.1265.3,PB.1265.1,PB.1265.4
LG14	PB.1265	PB.1265;A3:LG14:19687128-19687157:19687128-19687173:+	PB.1265.4	PB.1265.4,PB.1265.2
LG14	PB.1268	PB.1268;A3:LG14:22163916-22164226:22163916-22164235:+	PB.1268.1,PB.1268.3	PB.1268.1,PB.1268.2,PB.1268.3
LG14	PB.1268	PB.1268;A3:LG14:22164371-22164938:22164371-22164980:+	PB.1268.3	PB.1268.1,PB.1268.2,PB.1268.3
LG14	PB.1180	PB.1180;A3:LG14:391999-392018:391935-392018:-	PB.1180.3	PB.1180.3,PB.1180.1
LG14	PB.1217	PB.1217;A3:LG14:10079274-10094149:10078571-10094149:-	PB.1217.1,PB.1217.6,PB.1217.5	PB.1217.8,PB.1217.5,PB.1217.2,PB.1217.6,PB.1217.9,PB.1217.1
LG14	PB.1251	PB.1251;A3:LG14:15674796-15674808:15674787-15674808:-	PB.1251.5	PB.1251.2,PB.1251.9,PB.1251.5
LG14	PB.1251	PB.1251;A3:LG14:15675328-15675336:15675326-15675336:-	PB.1251.9,PB.1251.10,PB.1251.15	PB.1251.8,PB.1251.9,PB.1251.4,PB.1251.10,PB.1251.12,PB.1251.15,PB.1251.2,PB.1251.14
LG14	PB.1252	PB.1252;A3:LG14:16764380-16764390:16764362-16764390:-	PB.1252.3	PB.1252.2,PB.1252.3
LG15	PB.1332	PB.1332;A3:LG15:21995446-22000010:21995434-22000010:-	PB.1332.1	PB.1332.3,PB.1332.1
LG16	PB.1409	PB.1409;A3:LG16:14759106-14767989:14759010-14767989:-	PB.1409.2	PB.1409.2,PB.1409.1
LG16	PB.1380	PB.1380;A3:LG16:6797263-6797282:6797263-6797290:+	PB.1380.2	PB.1380.1,PB.1380.2
LG16	PB.1389	PB.1389;A3:LG16:11709218-11709652:11709218-11709676:+	PB.1389.2	PB.1389.1,PB.1389.2
LG16	PB.1414	PB.1414;A3:LG16:15819233-15819642:15819233-15819706:+	PB.1414.1	PB.1414.1,PB.1414.2,PB.1414.3
LG16	PB.1428	PB.1428;A3:LG16:19369599-19370273:19369599-19370276:+	PB.1428.3,PB.1428.4	PB.1428.3,PB.1428.2,PB.1428.4
LG17	PB.1510	PB.1510;A3:LG17:23274482-23277092:23274463-23277092:-	PB.1510.4	PB.1510.1,PB.1510.2,PB.1510.4,PB.1510.3,PB.1510.5
LG17	PB.1466	PB.1466;A3:LG17:10858455-10858513:10858455-10858613:+	PB.1466.9	PB.1466.2,PB.1466.9
LG17	PB.1485	PB.1485;A3:LG17:11974526-11975171:11974526-11975174:+	PB.1485.2	PB.1485.1,PB.1485.2
LG17	PB.1537	PB.1537;A3:LG17:27491257-27491276:27491257-27491278:+	PB.1537.7	PB.1537.8,PB.1537.7
LG18	PB.1566	PB.1566;A3:LG18:8552675-8557529:8552675-8557531:+	PB.1566.4	PB.1566.4,PB.1566.1
LG18	PB.1579	PB.1579;A3:LG18:15798392-15808718:15798392-15808727:+	PB.1579.1,PB.1579.2,PB.1579.3,PB.1579.4	PB.1579.4,PB.1579.3,PB.1579.2,PB.1579.5,PB.1579.1
LG18	PB.1579	PB.1579;A3:LG18:15785645-15798216:15785645-15798219:+	PB.1579.3,PB.1579.4,PB.1579.5	PB.1579.4,PB.1579.3,PB.1579.5,PB.1579.2,PB.1579.1
LG18	PB.1605	PB.1605;A3:LG18:24930651-24930659:24930651-24930660:+	PB.1605.1	PB.1605.2,PB.1605.1
LG18	PB.1605	PB.1605;A3:LG18:24930299-24930336:24930299-24930358:+	PB.1605.2	PB.1605.2,PB.1605.1
LG18	PB.1629	PB.1629;A3:LG18:30323973-30323986:30323973-30324020:+	PB.1629.1	PB.1629.1,PB.1629.2
LG18	PB.1636	PB.1636;A3:LG18:30778978-30781755:30778978-30781765:+	PB.1636.1	PB.1636.1,PB.1636.2
LG18	PB.1645	PB.1645;A3:LG18:32040577-32040618:32040577-32040632:+	PB.1645.2,PB.1645.5	PB.1645.5,PB.1645.2,PB.1645.3
LG18	PB.1645	PB.1645;A3:LG18:32040577-32040618:32040577-32040622:+	PB.1645.2,PB.1645.5	PB.1645.5,PB.1645.2,PB.1645.6
LG18	PB.1645	PB.1645;A3:LG18:32040577-32040622:32040577-32040632:+	PB.1645.6	PB.1645.3,PB.1645.6
LG18	PB.1642	PB.1642;A3:LG18:31486573-31486593:31486569-31486593:-	PB.1642.1	PB.1642.1,PB.1642.3
LG18	PB.1642	PB.1642;A3:LG18:31486573-31486593:31486571-31486593:-	PB.1642.1	PB.1642.4,PB.1642.1
LG18	PB.1642	PB.1642;A3:LG18:31486571-31486593:31486569-31486593:-	PB.1642.4	PB.1642.4,PB.1642.3
LG19	PB.1742	PB.1742;A3:LG19:29613958-29615234:29613923-29615234:-	PB.1742.2	PB.1742.3,PB.1742.2
LG19	PB.1709	PB.1709;A3:LG19:20993352-21004729:20993352-21004732:+	PB.1709.1	PB.1709.2,PB.1709.1
LG19	PB.1730	PB.1730;A3:LG19:27514817-27516851:27514817-27516969:+	PB.1730.1	PB.1730.2,PB.1730.1
LG19	PB.1745	PB.1745;A3:LG19:29899637-29899660:29899637-29899662:+	PB.1745.2	PB.1745.2,PB.1745.1
LG20	PB.1766	PB.1766;A3:LG20:834199-834626:833354-834626:-	PB.1766.1	PB.1766.1,PB.1766.3
LG20	PB.1798	PB.1798;A3:LG20:10447224-10451223:10446579-10451223:-	PB.1798.1	PB.1798.2,PB.1798.1
LG20	PB.1800	PB.1800;A3:LG20:10512778-10512787:10512777-10512787:-	PB.1800.1,PB.1800.3	PB.1800.2,PB.1800.3,PB.1800.1
LG20	PB.1800	PB.1800;A3:LG20:10512996-10513045:10512994-10513045:-	PB.1800.3	PB.1800.3,PB.1800.1
LG20	PB.1796	PB.1796;A3:LG20:10094384-10094399:10094384-10094409:+	PB.1796.3	PB.1796.3,PB.1796.2,PB.1796.6,PB.1796.5
LG20	PB.1796	PB.1796;A3:LG20:10094384-10094397:10094384-10094409:+	PB.1796.4	PB.1796.2,PB.1796.6,PB.1796.5,PB.1796.4
LG20	PB.1796	PB.1796;A3:LG20:10094384-10094397:10094384-10094399:+	PB.1796.4	PB.1796.3,PB.1796.4
LG20	PB.1796	PB.1796;A3:LG20:10095060-10095071:10095060-10095083:+	PB.1796.5	PB.1796.3,PB.1796.5,PB.1796.4
LG20	PB.1796	PB.1796;A3:LG20:10095060-10095067:10095060-10095083:+	PB.1796.6	PB.1796.3,PB.1796.6,PB.1796.4
LG20	PB.1796	PB.1796;A3:LG20:10095060-10095067:10095060-10095071:+	PB.1796.6	PB.1796.5,PB.1796.6
LG20	PB.1797	PB.1797;A3:LG20:10463206-10463241:10463206-10463243:+	PB.1797.2	PB.1797.1,PB.1797.2
LG20	PB.1832	PB.1832;A3:LG20:29337389-29337834:29337389-29337904:+	PB.1832.2	PB.1832.2,PB.1832.1,PB.1832.3,PB.1832.4
LG21	PB.1974	PB.1974;A3:LG21:29897006-29897023:29897006-29897025:+	PB.1974.4	PB.1974.1,PB.1974.4,PB.1974.3
LG21	PB.1855	PB.1855;A3:LG21:2196779-2197598:2196763-2197598:-	PB.1855.5	PB.1855.5,PB.1855.1,PB.1855.3
LG21	PB.1889	PB.1889;A3:LG21:7250402-7250615:7250252-7250615:-	PB.1889.5	PB.1889.5,PB.1889.7,PB.1889.4,PB.1889.2,PB.1889.3
LG23	PB.1986	PB.1986;A3:LG23:12809141-12811216:12809141-12811219:+	PB.1986.1	PB.1986.1,PB.1986.2
LG23	PB.2006	PB.2006;A3:LG23:15246657-15247148:15246657-15247157:+	PB.2006.3	PB.2006.3,PB.2006.1,PB.2006.2,PB.2006.4
LG23	PB.2007	PB.2007;A3:LG23:15266659-15266678:15266659-15266680:+	PB.2007.3	PB.2007.4,PB.2007.3
LG23	PB.2007	PB.2007;A3:LG23:15266585-15266614:15266585-15266616:+	PB.2007.4	PB.2007.4,PB.2007.3
LG23	PB.2029	PB.2029;A3:LG23:23238420-23238461:23238420-23238469:+	PB.2029.1	PB.2029.3,PB.2029.1
LG23	PB.2029	PB.2029;A3:LG23:23238419-23238438:23238419-23238440:+	PB.2029.2	PB.2029.2,PB.2029.4
LG24	PB.2089	PB.2089;A3:LG24:4991936-4991945:4991936-4991947:+	PB.2089.1	PB.2089.2,PB.2089.1
LG24	PB.2071	PB.2071;A3:LG24:3658926-3681453:3658923-3681453:-	PB.2071.2	PB.2071.2,PB.2071.5
LG25	PB.2177	PB.2177;A3:LG25:1360423-1360991:1360423-1361092:+	PB.2177.3	PB.2177.3,PB.2177.2
LG25	PB.2204	PB.2204;A3:LG25:5373171-5375892:5373171-5375919:+	PB.2204.1,PB.2204.3,PB.2204.5,PB.2204.7,PB.2204.13,PB.2204.20,PB.2204.21	PB.2204.7,PB.2204.11,PB.2204.21,PB.2204.13,PB.2204.1,PB.2204.20,PB.2204.5,PB.2204.3
LG25	PB.2239	PB.2239;A3:LG25:14439135-14439144:14439135-14439146:+	PB.2239.3	PB.2239.3,PB.2239.2
LG25	PB.2242	PB.2242;A3:LG25:15824964-15825033:15824964-15825048:+	PB.2242.2	PB.2242.1,PB.2242.2,PB.2242.4,PB.2242.3
LG26	PB.2297	PB.2297;A3:LG26:408779-408965:408779-408986:+	PB.2297.2	PB.2297.2,PB.2297.1
LG26	PB.2373	PB.2373;A3:LG26:15334025-15334032:15334025-15334034:+	PB.2373.2	PB.2373.2,PB.2373.1
LG26	PB.2404	PB.2404;A3:LG26:22979413-22979452:22979413-22979454:+	PB.2404.4	PB.2404.4,PB.2404.2
LG26	PB.2410	PB.2410;A3:LG26:29669389-29672532:29669389-29673688:+	PB.2410.1	PB.2410.1,PB.2410.2
LG26	PB.2316	PB.2316;A3:LG26:3502637-3511268:3502146-3511268:-	PB.2316.1,PB.2316.10,PB.2316.7,PB.2316.12,PB.2316.15,PB.2316.19,PB.2316.18,PB.2316.21,PB.2316.20,PB.2316.25,PB.2316.33,PB.2316.37,PB.2316.39,PB.2316.40	PB.2316.21,PB.2316.16,PB.2316.35,PB.2316.25,PB.2316.6,PB.2316.37,PB.2316.7,PB.2316.19,PB.2316.27,PB.2316.12,PB.2316.39,PB.2316.38,PB.2316.18,PB.2316.40,PB.2316.33,PB.2316.1,PB.2316.22,PB.2316.30,PB.2316.8,PB.2316.17,PB.2316.10,PB.2316.13,PB.2316.15,PB.2316.20,PB.2316.23,PB.2316.4,PB.2316.32,PB.2316.5,PB.2316.3,PB.2316.26,PB.2316.9
LG26	PB.2316	PB.2316;A3:LG26:3503784-3511268:3502637-3511268:-	PB.2316.29	PB.2316.21,PB.2316.12,PB.2316.29,PB.2316.25,PB.2316.10,PB.2316.7,PB.2316.37,PB.2316.39,PB.2316.19,PB.2316.18,PB.2316.40,PB.2316.15,PB.2316.36,PB.2316.33,PB.2316.20,PB.2316.1
LG26	PB.2316	PB.2316;A3:LG26:3503784-3511268:3502146-3511268:-	PB.2316.29	PB.2316.5,PB.2316.16,PB.2316.35,PB.2316.3,PB.2316.26,PB.2316.8,PB.2316.30,PB.2316.29,PB.2316.17,PB.2316.32,PB.2316.6,PB.2316.38,PB.2316.13,PB.2316.9,PB.2316.27,PB.2316.23,PB.2316.4,PB.2316.22
LG26	PB.2316	PB.2316;A3:LG26:3503784-3506405:3502146-3506405:-	PB.2316.28	PB.2316.24,PB.2316.28,PB.2316.14
LG26	PB.2369	PB.2369;A3:LG26:15215043-15222393:15214965-15222393:-	PB.2369.6	PB.2369.3,PB.2369.6,PB.2369.4,PB.2369.1,PB.2369.2
LG26	PB.2400	PB.2400;A3:LG26:22363940-22368351:22363370-22368351:-	PB.2400.3	PB.2400.2,PB.2400.3,PB.2400.1
LG26	PB.2408	PB.2408;A3:LG26:23654126-23654750:23654020-23654750:-	PB.2408.1,PB.2408.2,PB.2408.3	PB.2408.1,PB.2408.2,PB.2408.4,PB.2408.3
LG28	PB.2459	PB.2459;A3:LG28:10139573-10139959:10139561-10139959:-	PB.2459.1,PB.2459.2	PB.2459.2,PB.2459.3,PB.2459.1
LG28	PB.2451	PB.2451;A3:LG28:3551880-3552258:3551880-3552319:+	PB.2451.2	PB.2451.1,PB.2451.2
LG3	PB.2720	PB.2720;A3:LG3:33508040-33508472:33508037-33508472:-	PB.2720.1,PB.2720.3	PB.2720.1,PB.2720.2,PB.2720.3
LG3	PB.2730	PB.2730;A3:LG3:34192472-34197096:34192458-34197096:-	PB.2730.4	PB.2730.5,PB.2730.4
LG3	PB.2730	PB.2730;A3:LG3:34194401-34197096:34194390-34197096:-	PB.2730.2	PB.2730.3,PB.2730.2,PB.2730.6
LG3	PB.2759	PB.2759;A3:LG3:56437563-56439297:56437544-56439297:-	PB.2759.3	PB.2759.2,PB.2759.3,PB.2759.4
LG3	PB.2613	PB.2613;A3:LG3:1561309-1561768:1561309-1561779:+	PB.2613.2,PB.2613.3	PB.2613.2,PB.2613.1,PB.2613.3
LG3	PB.2649	PB.2649;A3:LG3:10322253-10322322:10322253-10322332:+	PB.2649.3	PB.2649.2,PB.2649.3
LG3	PB.2687	PB.2687;A3:LG3:30408450-30409182:30408450-30409185:+	PB.2687.1	PB.2687.2,PB.2687.1
LG3	PB.2721	PB.2721;A3:LG3:33557969-33563072:33557969-33563096:+	PB.2721.2	PB.2721.1,PB.2721.4,PB.2721.2
LG3	PB.2721	PB.2721;A3:LG3:33566958-33569421:33566958-33569437:+	PB.2721.2,PB.2721.4	PB.2721.3,PB.2721.6,PB.2721.7,PB.2721.2,PB.2721.1,PB.2721.4,PB.2721.5
LG3	PB.2724	PB.2724;A3:LG3:33859546-33859923:33859546-33859944:+	PB.2724.1	PB.2724.2,PB.2724.1
LG3	PB.2729	PB.2729;A3:LG3:35079395-35079402:35079395-35079405:+	PB.2729.2	PB.2729.1,PB.2729.2
LG3	PB.2731	PB.2731;A3:LG3:35084771-35085442:35084771-35085445:+	PB.2731.1	PB.2731.2,PB.2731.1
LG30	PB.2840	PB.2840;A3:LG30:34337798-34339003:34337639-34339003:-	PB.2840.1	PB.2840.2,PB.2840.1
LG30	PB.2772	PB.2772;A3:LG30:2742200-2742209:2742200-2742235:+	PB.2772.1	PB.2772.2,PB.2772.1
LG30	PB.2772	PB.2772;A3:LG30:2742200-2742209:2742200-2742229:+	PB.2772.1	PB.2772.3,PB.2772.1
LG30	PB.2772	PB.2772;A3:LG30:2742200-2742229:2742200-2742235:+	PB.2772.3	PB.2772.3,PB.2772.2
LG31	PB.2863	PB.2863;A3:LG31:6533251-6533680:6533251-6533709:+	PB.2863.4	PB.2863.2,PB.2863.3,PB.2863.1,PB.2863.4,PB.2863.5
LG31	PB.2869	PB.2869;A3:LG31:11168353-11168366:11168353-11168368:+	PB.2869.1,PB.2869.3	PB.2869.3,PB.2869.1,PB.2869.9,PB.2869.4
LG31	PB.2869	PB.2869;A3:LG31:11168353-11168366:11168353-11168370:+	PB.2869.1,PB.2869.3	PB.2869.3,PB.2869.1,PB.2869.8
LG31	PB.2869	PB.2869;A3:LG31:11168353-11168368:11168353-11168370:+	PB.2869.4,PB.2869.9	PB.2869.4,PB.2869.9,PB.2869.8
LG31	PB.2869	PB.2869;A3:LG31:11168353-11168360:11168353-11168366:+	PB.2869.5,PB.2869.7	PB.2869.5,PB.2869.3,PB.2869.1,PB.2869.7
LG31	PB.2869	PB.2869;A3:LG31:11168353-11168360:11168353-11168368:+	PB.2869.5,PB.2869.7	PB.2869.5,PB.2869.4,PB.2869.9,PB.2869.7
LG31	PB.2869	PB.2869;A3:LG31:11168353-11168360:11168353-11168370:+	PB.2869.5,PB.2869.7	PB.2869.5,PB.2869.8,PB.2869.7
LG31	PB.2871	PB.2871;A3:LG31:11215379-11215410:11215379-11215414:+	PB.2871.2	PB.2871.2,PB.2871.1
LG32	PB.2898	PB.2898;A3:LG32:10128810-10129637:10128807-10129637:-	PB.2898.1,PB.2898.2,PB.2898.3,PB.2898.7,PB.2898.6	PB.2898.2,PB.2898.7,PB.2898.6,PB.2898.1,PB.2898.3,PB.2898.4
LG32	PB.2916	PB.2916;A3:LG32:17220402-17220513:17220382-17220513:-	PB.2916.1,PB.2916.5,PB.2916.9,PB.2916.10,PB.2916.11,PB.2916.13,PB.2916.15,PB.2916.3,PB.2916.4,PB.2916.7,PB.2916.8,PB.2916.18,PB.2916.17,PB.2916.19,PB.2916.20,PB.2916.21	PB.2916.9,PB.2916.4,PB.2916.1,PB.2916.10,PB.2916.13,PB.2916.8,PB.2916.18,PB.2916.22,PB.2916.7,PB.2916.11,PB.2916.19,PB.2916.3,PB.2916.15,PB.2916.21,PB.2916.17,PB.2916.20,PB.2916.5
LG32	PB.2916	PB.2916;A3:LG32:17220578-17220854:17220402-17220854:-	PB.2916.2	PB.2916.12,PB.2916.2
LG33	PB.3017	PB.3017;A3:LG33:7545634-7546622:7545323-7546622:-	PB.3017.3,PB.3017.4,PB.3017.5,PB.3017.2,PB.3017.7,PB.3017.8	PB.3017.8,PB.3017.6,PB.3017.5,PB.3017.2,PB.3017.4,PB.3017.7,PB.3017.3
LG33	PB.3021	PB.3021;A3:LG33:9254571-9254579:9254568-9254579:-	PB.3021.1	PB.3021.1,PB.3021.2
LG33	PB.3028	PB.3028;A3:LG33:15275263-15275274:15275261-15275274:-	PB.3028.3,PB.3028.27	PB.3028.27,PB.3028.28,PB.3028.3,PB.3028.25
LG33	PB.3028	PB.3028;A3:LG33:15275265-15275276:15275263-15275276:-	PB.3028.4,PB.3028.9	PB.3028.8,PB.3028.4,PB.3028.9
LG33	PB.3028	PB.3028;A3:LG33:15275265-15275276:15275255-15275276:-	PB.3028.4,PB.3028.9	PB.3028.4,PB.3028.19,PB.3028.21,PB.3028.24,PB.3028.26,PB.3028.9
LG33	PB.3028	PB.3028;A3:LG33:15275263-15275276:15275255-15275276:-	PB.3028.8	PB.3028.19,PB.3028.21,PB.3028.8,PB.3028.24,PB.3028.26
LG33	PB.3028	PB.3028;A3:LG33:15275265-15275274:15275263-15275274:-	PB.3028.17,PB.3028.23	PB.3028.27,PB.3028.17,PB.3028.3,PB.3028.23
LG33	PB.3028	PB.3028;A3:LG33:15275265-15275274:15275261-15275274:-	PB.3028.17,PB.3028.23	PB.3028.28,PB.3028.17,PB.3028.23,PB.3028.25
LG33	PB.3028	PB.3028;A3:LG33:15276944-15277105:15276934-15277105:-	PB.3028.28	PB.3028.29,PB.3028.28
LG33	PB.3028	PB.3028;A3:LG33:15276944-15277105:15276940-15277105:-	PB.3028.28	PB.3028.28,PB.3028.46,PB.3028.48
LG33	PB.3028	PB.3028;A3:LG33:15276944-15276952:15276936-15276952:-	PB.3028.30,PB.3028.34	PB.3028.49,PB.3028.43,PB.3028.41,PB.3028.62,PB.3028.34,PB.3028.30
LG33	PB.3028	PB.3028;A3:LG33:15276944-15276952:15276942-15276952:-	PB.3028.30,PB.3028.34	PB.3028.30,PB.3028.36,PB.3028.32,PB.3028.34
LG33	PB.3028	PB.3028;A3:LG33:15277404-15277458:15277401-15277458:-	PB.3028.55,PB.3028.54,PB.3028.37,PB.3028.31,PB.3028.53,PB.3028.63	PB.3028.53,PB.3028.37,PB.3028.55,PB.3028.67,PB.3028.54,PB.3028.31,PB.3028.63
LG33	PB.3028	PB.3028;A3:LG33:15276940-15277105:15276934-15277105:-	PB.3028.48,PB.3028.46	PB.3028.29,PB.3028.46,PB.3028.48
LG33	PB.3028	PB.3028;A3:LG33:15276942-15276952:15276936-15276952:-	PB.3028.36,PB.3028.32	PB.3028.32,PB.3028.49,PB.3028.43,PB.3028.41,PB.3028.62,PB.3028.36
LG33	PB.3028	PB.3028;A3:LG33:15332919-15332926:15332911-15332926:-	PB.3028.76,PB.3028.79	PB.3028.76,PB.3028.78,PB.3028.79,PB.3028.77
LG33	PB.3004	PB.3004;A3:LG33:4392192-4392204:4392192-4392232:+	PB.3004.1	PB.3004.1,PB.3004.3
LG33	PB.3015	PB.3015;A3:LG33:9057280-9057292:9057280-9057294:+	PB.3015.2	PB.3015.2,PB.3015.1
LG33	PB.3016	PB.3016;A3:LG33:9066907-9069716:9066907-9069769:+	PB.3016.3	PB.3016.1,PB.3016.3,PB.3016.2
LG33	PB.3025	PB.3025;A3:LG33:15342465-15342472:15342465-15342479:+	PB.3025.31	PB.3025.31,PB.3025.30
LG33	PB.3025	PB.3025;A3:LG33:15342465-15342472:15342465-15342475:+	PB.3025.31	PB.3025.31,PB.3025.32
LG33	PB.3025	PB.3025;A3:LG33:15342465-15342475:15342465-15342479:+	PB.3025.32	PB.3025.32,PB.3025.30
LG33	PB.3039	PB.3039;A3:LG33:17376403-17378080:17376403-17378082:+	PB.3039.2,PB.3039.3	PB.3039.1,PB.3039.2,PB.3039.3
LG34	PB.3052	PB.3052;A3:LG34:4053763-4053777:4053763-4053778:+	PB.3052.1	PB.3052.3,PB.3052.1,PB.3052.4
LG34	PB.3063	PB.3063;A3:LG34:5253118-5253132:5253118-5253138:+	PB.3063.1	PB.3063.1,PB.3063.2
LG34	PB.3083	PB.3083;A3:LG34:5833256-5833647:5833256-5833650:+	PB.3083.3	PB.3083.1,PB.3083.3,PB.3083.2
LG34	PB.3096	PB.3096;A3:LG34:6447244-6447251:6447244-6447253:+	PB.3096.3	PB.3096.2,PB.3096.3
LG34	PB.3047	PB.3047;A3:LG34:4057434-4059607:4057430-4059607:-	PB.3047.2	PB.3047.1,PB.3047.2
LG34	PB.3055	PB.3055;A3:LG34:4781525-4781976:4781510-4781976:-	PB.3055.4	PB.3055.4,PB.3055.3,PB.3055.1,PB.3055.2
LG34	PB.3072	PB.3072;A3:LG34:5572686-5575612:5572527-5575612:-	PB.3072.4,PB.3072.5	PB.3072.4,PB.3072.6,PB.3072.3,PB.3072.2,PB.3072.5
LG34	PB.3087	PB.3087;A3:LG34:6271591-6271601:6271588-6271601:-	PB.3087.2	PB.3087.2,PB.3087.1
LG34	PB.3089	PB.3089;A3:LG34:6343722-6343810:6343707-6343810:-	PB.3089.13	PB.3089.13,PB.3089.16
LG34	PB.3126	PB.3126;A3:LG34:11081861-11082231:11081753-11082231:-	PB.3126.3	PB.3126.3,PB.3126.1
LG35	PB.3155	PB.3155;A3:LG35:3407880-3407888:3407864-3407888:-	PB.3155.6	PB.3155.4,PB.3155.6
LG35	PB.3161	PB.3161;A3:LG35:3740532-3741172:3740496-3741172:-	PB.3161.3	PB.3161.2,PB.3161.3
LG37	PB.3291	PB.3291;A3:LG37:993755-997353:993744-997353:-	PB.3291.3,PB.3291.6	PB.3291.4,PB.3291.6,PB.3291.1,PB.3291.5,PB.3291.3
LG37	PB.3293	PB.3293;A3:LG37:2328944-2328963:2328944-2328965:+	PB.3293.3	PB.3293.2,PB.3293.3
LG37	PB.3307	PB.3307;A3:LG37:13638503-13638512:13638503-13638513:+	PB.3307.1	PB.3307.1,PB.3307.2
LG38	PB.3320	PB.3320;A3:LG38:350811-351157:350811-351160:+	PB.3320.1	PB.3320.2,PB.3320.1
LG38	PB.3340	PB.3340;A3:LG38:6937400-6937548:6937400-6937551:+	PB.3340.1	PB.3340.1,PB.3340.2
LG38	PB.3367	PB.3367;A3:LG38:20300481-20300488:20300481-20300502:+	PB.3367.1	PB.3367.2,PB.3367.1
LG39	PB.3437	PB.3437;A3:LG39:14052964-14054331:14052964-14054402:+	PB.3437.2	PB.3437.2,PB.3437.1
LG39	PB.3459	PB.3459;A3:LG39:19561754-19561771:19561754-19561777:+	PB.3459.2	PB.3459.6,PB.3459.2
LG39	PB.3416	PB.3416;A3:LG39:3703497-3705719:3703425-3705719:-	PB.3416.4,PB.3416.7,PB.3416.10	PB.3416.9,PB.3416.8,PB.3416.10,PB.3416.1,PB.3416.5,PB.3416.7,PB.3416.6,PB.3416.2,PB.3416.4
LG39	PB.3453	PB.3453;A3:LG39:17492094-17492330:17492091-17492330:-	PB.3453.2	PB.3453.1,PB.3453.2
LG4	PB.3524	PB.3524;A3:LG4:28617426-28617449:28617426-28617485:+	PB.3524.1,PB.3524.7	PB.3524.1,PB.3524.7,PB.3524.2
LG4	PB.3524	PB.3524;A3:LG4:28617426-28617449:28617426-28617457:+	PB.3524.1,PB.3524.7	PB.3524.3,PB.3524.1,PB.3524.7
LG4	PB.3524	PB.3524;A3:LG4:28617426-28617449:28617426-28617461:+	PB.3524.1,PB.3524.7	PB.3524.4,PB.3524.1,PB.3524.7
LG4	PB.3524	PB.3524;A3:LG4:28617426-28617449:28617426-28617481:+	PB.3524.1,PB.3524.7	PB.3524.5,PB.3524.1,PB.3524.7
LG4	PB.3524	PB.3524;A3:LG4:28617712-28617725:28617712-28617726:+	PB.3524.2,PB.3524.5	PB.3524.1,PB.3524.7,PB.3524.3,PB.3524.5,PB.3524.4,PB.3524.2
LG4	PB.3524	PB.3524;A3:LG4:28617426-28617457:28617426-28617485:+	PB.3524.3	PB.3524.3,PB.3524.2
LG4	PB.3524	PB.3524;A3:LG4:28617426-28617457:28617426-28617461:+	PB.3524.3	PB.3524.3,PB.3524.4
LG4	PB.3524	PB.3524;A3:LG4:28617426-28617457:28617426-28617481:+	PB.3524.3	PB.3524.3,PB.3524.5
LG4	PB.3524	PB.3524;A3:LG4:28617426-28617461:28617426-28617485:+	PB.3524.4	PB.3524.4,PB.3524.2
LG4	PB.3524	PB.3524;A3:LG4:28617426-28617461:28617426-28617481:+	PB.3524.4	PB.3524.5,PB.3524.4
LG4	PB.3524	PB.3524;A3:LG4:28617426-28617481:28617426-28617485:+	PB.3524.5	PB.3524.5,PB.3524.2
LG4	PB.3524	PB.3524;A3:LG4:28617426-28617447:28617426-28617449:+	PB.3524.6	PB.3524.6,PB.3524.1,PB.3524.7
LG4	PB.3524	PB.3524;A3:LG4:28617426-28617447:28617426-28617485:+	PB.3524.6	PB.3524.6,PB.3524.2
LG4	PB.3524	PB.3524;A3:LG4:28617426-28617447:28617426-28617457:+	PB.3524.6	PB.3524.3,PB.3524.6
LG4	PB.3524	PB.3524;A3:LG4:28617426-28617447:28617426-28617461:+	PB.3524.6	PB.3524.6,PB.3524.4
LG4	PB.3524	PB.3524;A3:LG4:28617426-28617447:28617426-28617481:+	PB.3524.6	PB.3524.6,PB.3524.5
LG4	PB.3545	PB.3545;A3:LG4:37760667-37760675:37760667-37760677:+	PB.3545.2	PB.3545.4,PB.3545.3,PB.3545.2
LG4	PB.3519	PB.3519;A3:LG4:27596472-27604236:27596457-27604236:-	PB.3519.5	PB.3519.4,PB.3519.1,PB.3519.3,PB.3519.5
LG4	PB.3582	PB.3582;A3:LG4:46301104-46302453:46301100-46302453:-	PB.3582.2,PB.3582.3,PB.3582.4	PB.3582.3,PB.3582.2,PB.3582.1,PB.3582.4
LG40	PB.3599	PB.3599;A3:LG40:7744929-7744952:7744923-7744952:-	PB.3599.1	PB.3599.1,PB.3599.3
LG41	PB.3664	PB.3664;A3:LG41:8442604-8442613:8442604-8442616:+	PB.3664.1,PB.3664.3,PB.3664.8	PB.3664.1,PB.3664.3,PB.3664.4,PB.3664.8,PB.3664.2,PB.3664.7
LG41	PB.3664	PB.3664;A3:LG41:8442604-8442613:8442604-8442617:+	PB.3664.1,PB.3664.3,PB.3664.8	PB.3664.3,PB.3664.6,PB.3664.8,PB.3664.1
LG41	PB.3664	PB.3664;A3:LG41:8442604-8442616:8442604-8442617:+	PB.3664.2,PB.3664.4,PB.3664.7	PB.3664.4,PB.3664.6,PB.3664.2,PB.3664.7
LG43	PB.3718	PB.3718;A3:LG43:5932146-5934045:5932134-5934045:-	PB.3718.1	PB.3718.1,PB.3718.2
LG43	PB.3735	PB.3735;A3:LG43:10201138-10201178:10201136-10201178:-	PB.3735.1	PB.3735.1,PB.3735.3
LG43	PB.3735	PB.3735;A3:LG43:10201160-10201178:10201138-10201178:-	PB.3735.2	PB.3735.2,PB.3735.1
LG43	PB.3735	PB.3735;A3:LG43:10201160-10201178:10201136-10201178:-	PB.3735.2	PB.3735.2,PB.3735.3
LG43	PB.3735	PB.3735;A3:LG43:10201160-10201178:10201140-10201178:-	PB.3735.2	PB.3735.2,PB.3735.4
LG43	PB.3735	PB.3735;A3:LG43:10201140-10201178:10201138-10201178:-	PB.3735.4	PB.3735.1,PB.3735.4
LG43	PB.3735	PB.3735;A3:LG43:10201140-10201178:10201136-10201178:-	PB.3735.4	PB.3735.4,PB.3735.3
LG43	PB.3752	PB.3752;A3:LG43:11647972-11649018:11647972-11649093:+	PB.3752.2,PB.3752.1,PB.3752.6,PB.3752.4,PB.3752.5,PB.3752.7,PB.3752.8,PB.3752.9,PB.3752.10,PB.3752.11,PB.3752.12,PB.3752.13	PB.3752.8,PB.3752.4,PB.3752.7,PB.3752.3,PB.3752.5,PB.3752.9,PB.3752.13,PB.3752.10,PB.3752.1,PB.3752.2,PB.3752.6,PB.3752.11,PB.3752.12
LG43	PB.3756	PB.3756;A3:LG43:11840253-11840308:11840253-11840312:+	PB.3756.1,PB.3756.6	PB.3756.5,PB.3756.1,PB.3756.6
LG43	PB.3756	PB.3756;A3:LG43:11840253-11840308:11840253-11840314:+	PB.3756.1,PB.3756.6	PB.3756.9,PB.3756.1,PB.3756.6
LG43	PB.3756	PB.3756;A3:LG43:11840253-11840304:11840253-11840308:+	PB.3756.2,PB.3756.8	PB.3756.6,PB.3756.8,PB.3756.2,PB.3756.1
LG43	PB.3756	PB.3756;A3:LG43:11840253-11840304:11840253-11840312:+	PB.3756.2,PB.3756.8	PB.3756.5,PB.3756.8,PB.3756.2
LG43	PB.3756	PB.3756;A3:LG43:11840253-11840304:11840253-11840314:+	PB.3756.2,PB.3756.8	PB.3756.8,PB.3756.2,PB.3756.9
LG43	PB.3756	PB.3756;A3:LG43:11840253-11840302:11840253-11840308:+	PB.3756.3	PB.3756.3,PB.3756.1,PB.3756.6
LG43	PB.3756	PB.3756;A3:LG43:11840253-11840302:11840253-11840304:+	PB.3756.3	PB.3756.3,PB.3756.2,PB.3756.8
LG43	PB.3756	PB.3756;A3:LG43:11840253-11840302:11840253-11840312:+	PB.3756.3	PB.3756.5,PB.3756.3
LG43	PB.3756	PB.3756;A3:LG43:11840253-11840302:11840253-11840314:+	PB.3756.3	PB.3756.3,PB.3756.9
LG43	PB.3756	PB.3756;A3:LG43:11840541-11840548:11840541-11840551:+	PB.3756.3	PB.3756.2,PB.3756.3,PB.3756.1
LG43	PB.3756	PB.3756;A3:LG43:11840541-11840548:11840541-11840550:+	PB.3756.3	PB.3756.5,PB.3756.3,PB.3756.4,PB.3756.9,PB.3756.6
LG43	PB.3756	PB.3756;A3:LG43:11840541-11840548:11840541-11840549:+	PB.3756.3	PB.3756.7,PB.3756.3
LG43	PB.3756	PB.3756;A3:LG43:11840541-11840550:11840541-11840551:+	PB.3756.4,PB.3756.5,PB.3756.6,PB.3756.9	PB.3756.5,PB.3756.1,PB.3756.4,PB.3756.2,PB.3756.9,PB.3756.6
LG43	PB.3756	PB.3756;A3:LG43:11840253-11840312:11840253-11840314:+	PB.3756.5	PB.3756.5,PB.3756.9
LG43	PB.3756	PB.3756;A3:LG43:11840541-11840549:11840541-11840551:+	PB.3756.7	PB.3756.2,PB.3756.7,PB.3756.1
LG43	PB.3756	PB.3756;A3:LG43:11840541-11840549:11840541-11840550:+	PB.3756.7	PB.3756.5,PB.3756.4,PB.3756.7,PB.3756.9,PB.3756.6
LG45	PB.3773	PB.3773;A3:LG45:198519-199738:198501-199738:-	PB.3773.2	PB.3773.2,PB.3773.1
LG47	PB.3813	PB.3813;A3:LG47:8034036-8034515:8034036-8034518:+	PB.3813.1,PB.3813.3,PB.3813.4	PB.3813.1,PB.3813.3,PB.3813.2,PB.3813.4
LG48	PB.3827	PB.3827;A3:LG48:1922793-1926320:1922793-1926397:+	PB.3827.3	PB.3827.1,PB.3827.3
LG48	PB.3831	PB.3831;A3:LG48:2122825-2124996:2122825-2125011:+	PB.3831.2	PB.3831.2,PB.3831.1
LG48	PB.3844	PB.3844;A3:LG48:7302034-7302522:7302031-7302522:-	PB.3844.1,PB.3844.2,PB.3844.3	PB.3844.3,PB.3844.1,PB.3844.4,PB.3844.2
LG49	PB.3894	PB.3894;A3:LG49:12383438-12383449:12383438-12383451:+	PB.3894.2	PB.3894.2,PB.3894.1
LG49	PB.3900	PB.3900;A3:LG49:12667284-12667311:12667284-12667347:+	PB.3900.1	PB.3900.1,PB.3900.2
LG49	PB.3903	PB.3903;A3:LG49:12838407-12839336:12838398-12839336:-	PB.3903.3	PB.3903.5,PB.3903.3,PB.3903.4,PB.3903.2
LG6	PB.3923	PB.3923;A3:LG6:15439278-15439426:15439275-15439426:-	PB.3923.2	PB.3923.5,PB.3923.2,PB.3923.4
LG6	PB.3991	PB.3991;A3:LG6:27841831-27841839:27841825-27841839:-	PB.3991.2	PB.3991.1,PB.3991.2
LG7	PB.4061	PB.4061;A3:LG7:19423134-19423160:19423122-19423160:-	PB.4061.1	PB.4061.4,PB.4061.1
LG7	PB.4061	PB.4061;A3:LG7:19423136-19423160:19423134-19423160:-	PB.4061.3	PB.4061.1,PB.4061.3
LG7	PB.4061	PB.4061;A3:LG7:19423136-19423160:19423122-19423160:-	PB.4061.3	PB.4061.4,PB.4061.3
LG7	PB.4061	PB.4061;A3:LG7:19423599-19423631:19423593-19423631:-	PB.4061.3	PB.4061.2,PB.4061.3
LG7	PB.4070	PB.4070;A3:LG7:20808713-20809894:20808346-20809894:-	PB.4070.4	PB.4070.2,PB.4070.1,PB.4070.3,PB.4070.4
LG8	PB.4101	PB.4101;A3:LG8:9384384-9386981:9384381-9386981:-	PB.4101.8	PB.4101.7,PB.4101.8,PB.4101.5,PB.4101.1,PB.4101.4,PB.4101.3,PB.4101.6
LG8	PB.4196	PB.4196;A3:LG8:27915225-27916284:27915156-27916284:-	PB.4196.2	PB.4196.1,PB.4196.2
LG8	PB.4211	PB.4211;A3:LG8:29846291-29846991:29846100-29846991:-	PB.4211.4	PB.4211.7,PB.4211.3,PB.4211.6,PB.4211.1,PB.4211.5,PB.4211.4
LG8	PB.4092	PB.4092;A3:LG8:6443245-6443252:6443245-6443253:+	PB.4092.2,PB.4092.1,PB.4092.3,PB.4092.4	PB.4092.4,PB.4092.2,PB.4092.3,PB.4092.5,PB.4092.1
LG8	PB.4100	PB.4100;A3:LG8:8915981-8916014:8915981-8916040:+	PB.4100.2	PB.4100.1,PB.4100.2
LG8	PB.4154	PB.4154;A3:LG8:14472219-14472250:14472219-14472254:+	PB.4154.1	PB.4154.1,PB.4154.4
LG8	PB.4154	PB.4154;A3:LG8:14472219-14472244:14472219-14472250:+	PB.4154.2	PB.4154.1,PB.4154.2
LG8	PB.4154	PB.4154;A3:LG8:14472219-14472244:14472219-14472246:+	PB.4154.2	PB.4154.2,PB.4154.3
LG8	PB.4154	PB.4154;A3:LG8:14472219-14472244:14472219-14472254:+	PB.4154.2	PB.4154.4,PB.4154.2
LG8	PB.4154	PB.4154;A3:LG8:14472219-14472246:14472219-14472250:+	PB.4154.3	PB.4154.1,PB.4154.3
LG8	PB.4154	PB.4154;A3:LG8:14472219-14472246:14472219-14472254:+	PB.4154.3	PB.4154.4,PB.4154.3
LG8	PB.4154	PB.4154;A3:LG8:14472220-14472257:14472220-14472265:+	PB.4154.5	PB.4154.7,PB.4154.5
LG8	PB.4154	PB.4154;A3:LG8:14472219-14472240:14472219-14472250:+	PB.4154.6	PB.4154.1,PB.4154.6
LG8	PB.4154	PB.4154;A3:LG8:14472219-14472240:14472219-14472244:+	PB.4154.6	PB.4154.6,PB.4154.2
LG8	PB.4154	PB.4154;A3:LG8:14472219-14472240:14472219-14472246:+	PB.4154.6	PB.4154.6,PB.4154.3
LG8	PB.4154	PB.4154;A3:LG8:14472219-14472240:14472219-14472254:+	PB.4154.6	PB.4154.4,PB.4154.6
LG8	PB.4160	PB.4160;A3:LG8:14653239-14655676:14653239-14655679:+	PB.4160.2	PB.4160.1,PB.4160.2
LG8	PB.4171	PB.4171;A3:LG8:17940311-17947730:17940311-17947733:+	PB.4171.1	PB.4171.3,PB.4171.1
seqname	gene_id	event_id	alternative_transcripts	total_transcripts
LG2	PB.73	PB.73;A5:LG2:15454111-15454129:15454111-15454143:-	PB.73.1	PB.73.1,PB.73.2
LG2	PB.98	PB.98;A5:LG2:24712501-24712508:24712501-24712523:-	PB.98.1	PB.98.1,PB.98.2
LG2	PB.174	PB.174;A5:LG2:44899373-44899400:44899373-44899404:-	PB.174.1	PB.174.1,PB.174.2
LG2	PB.175	PB.175;A5:LG2:45927862-45927927:45927862-45927949:-	PB.175.1	PB.175.4,PB.175.1
LG2	PB.175	PB.175;A5:LG2:45927862-45927917:45927862-45927927:-	PB.175.2	PB.175.2,PB.175.1
LG2	PB.175	PB.175;A5:LG2:45927862-45927917:45927862-45927949:-	PB.175.2	PB.175.2,PB.175.4
LG2	PB.175	PB.175;A5:LG2:45927862-45927897:45927862-45927927:-	PB.175.3	PB.175.3,PB.175.1
LG2	PB.175	PB.175;A5:LG2:45927862-45927897:45927862-45927917:-	PB.175.3	PB.175.2,PB.175.3
LG2	PB.175	PB.175;A5:LG2:45927862-45927897:45927862-45927949:-	PB.175.3	PB.175.4,PB.175.3
LG2	PB.186	PB.186;A5:LG2:48867105-48869221:48867105-48869297:-	PB.186.1	PB.186.1,PB.186.5
LG2	PB.26	PB.26;A5:LG2:6471270-6471280:6471234-6471280:+	PB.26.2	PB.26.2,PB.26.1
LG2	PB.26	PB.26;A5:LG2:6471270-6471280:6471218-6471280:+	PB.26.2	PB.26.2,PB.26.3
LG2	PB.26	PB.26;A5:LG2:6471234-6471280:6471218-6471280:+	PB.26.1	PB.26.1,PB.26.3
LG2	PB.58	PB.58;A5:LG2:10459194-10459312:10459004-10459312:+	PB.58.1,PB.58.143,PB.58.150,PB.58.158,PB.58.152,PB.58.147,PB.58.153,PB.58.154,PB.58.151,PB.58.155,PB.58.148,PB.58.160,PB.58.161,PB.58.162,PB.58.163,PB.58.164,PB.58.166,PB.58.165,PB.58.167,PB.58.168	PB.58.162,PB.58.168,PB.58.147,PB.58.163,PB.58.155,PB.58.151,PB.58.165,PB.58.167,PB.58.166,PB.58.1,PB.58.164,PB.58.154,PB.58.158,PB.58.161,PB.58.143,PB.58.148,PB.58.144,PB.58.153,PB.58.160,PB.58.150,PB.58.152
LG2	PB.58	PB.58;A5:LG2:10420248-10420382:10420112-10420382:+	PB.58.2,PB.58.12,PB.58.11,PB.58.25,PB.58.13,PB.58.21,PB.58.24,PB.58.27,PB.58.33,PB.58.4,PB.58.8,PB.58.18,PB.58.20,PB.58.26,PB.58.10,PB.58.14,PB.58.15,PB.58.16,PB.58.23,PB.58.28,PB.58.30,PB.58.31,PB.58.32,PB.58.34,PB.58.5,PB.58.7,PB.58.19,PB.58.3,PB.58.6,PB.58.22,PB.58.35,PB.58.37,PB.58.39,PB.58.40	PB.58.22,PB.58.25,PB.58.28,PB.58.15,PB.58.34,PB.58.30,PB.58.12,PB.58.2,PB.58.8,PB.58.23,PB.58.31,PB.58.18,PB.58.19,PB.58.39,PB.58.4,PB.58.14,PB.58.6,PB.58.37,PB.58.36,PB.58.24,PB.58.13,PB.58.35,PB.58.33,PB.58.21,PB.58.16,PB.58.10,PB.58.27,PB.58.20,PB.58.3,PB.58.40,PB.58.11,PB.58.26,PB.58.32,PB.58.7,PB.58.5
LG2	PB.58	PB.58;A5:LG2:10419150-10419593:10419049-10419593:+	PB.58.24	PB.58.26,PB.58.24
LG2	PB.58	PB.58;A5:LG2:10419177-10419563:10419045-10419563:+	PB.58.14	PB.58.27,PB.58.14,PB.58.39
LG2	PB.58	PB.58;A5:LG2:10426351-10426467:10426182-10426467:+	PB.58.52,PB.58.64,PB.58.44,PB.58.42,PB.58.46,PB.58.47,PB.58.51,PB.58.61,PB.58.63,PB.58.58,PB.58.45,PB.58.50,PB.58.49,PB.58.69,PB.58.48,PB.58.57,PB.58.66,PB.58.67,PB.58.55,PB.58.65,PB.58.71,PB.58.75,PB.58.76,PB.58.77,PB.58.78,PB.58.73,PB.58.74	PB.58.61,PB.58.58,PB.58.51,PB.58.77,PB.58.74,PB.58.75,PB.58.66,PB.58.47,PB.58.71,PB.58.76,PB.58.49,PB.58.67,PB.58.42,PB.58.65,PB.58.73,PB.58.50,PB.58.52,PB.58.57,PB.58.64,PB.58.45,PB.58.48,PB.58.46,PB.58.69,PB.58.44,PB.58.78,PB.58.55,PB.58.68,PB.58.63
LG2	PB.58	PB.58;A5:LG2:10444319-10444433:10444109-10444433:+	PB.58.126,PB.58.111,PB.58.112,PB.58.118,PB.58.119,PB.58.120,PB.58.124,PB.58.125,PB.58.127,PB.58.128,PB.58.123,PB.58.117,PB.58.115,PB.58.130,PB.58.129	PB.58.123,PB.58.118,PB.58.120,PB.58.125,PB.58.127,PB.58.131,PB.58.119,PB.58.129,PB.58.130,PB.58.112,PB.58.128,PB.58.124,PB.58.115,PB.58.117,PB.58.111,PB.58.126
LG2	PB.58	PB.58;A5:LG2:10466422-10466648:10466302-10466648:+	PB.58.194	PB.58.135,PB.58.194
LG2	PB.58	PB.58;A5:LG2:10466569-10466648:10466302-10466648:+	PB.58.196	PB.58.196,PB.58.135
LG2	PB.58	PB.58;A5:LG2:10466569-10466648:10466422-10466648:+	PB.58.196	PB.58.196,PB.58.194
LG2	PB.95	PB.95;A5:LG2:21799431-21799474:21799429-21799474:+	PB.95.1,PB.95.7	PB.95.10,PB.95.1,PB.95.7,PB.95.8
LG2	PB.95	PB.95;A5:LG2:21791631-21798699:21791542-21798699:+	PB.95.2,PB.95.3,PB.95.4,PB.95.7,PB.95.9	PB.95.7,PB.95.6,PB.95.8,PB.95.4,PB.95.3,PB.95.10,PB.95.5,PB.95.12,PB.95.9,PB.95.2,PB.95.11
LG2	PB.117	PB.117;A5:LG2:31833110-31833255:31832943-31833255:+	PB.117.13	PB.117.1,PB.117.13
LG5	PB.206	PB.206;A5:LG5:12645185-12645194:12645185-12645196:-	PB.206.2	PB.206.2,PB.206.1
LG5	PB.253	PB.253;A5:LG5:41494947-41494962:41494947-41494976:-	PB.253.2	PB.253.2,PB.253.1
000005-1	PB.267	PB.267;A5:000005-1:793456-793488:793450-793488:+	PB.267.2	PB.267.7,PB.267.2
000005-1	PB.267	PB.267;A5:000005-1:793456-793488:793454-793488:+	PB.267.2	PB.267.13,PB.267.11,PB.267.9,PB.267.2
000005-1	PB.267	PB.267;A5:000005-1:793458-793488:793456-793488:+	PB.267.6	PB.267.6,PB.267.2
000005-1	PB.267	PB.267;A5:000005-1:793458-793488:793450-793488:+	PB.267.6	PB.267.6,PB.267.7
000005-1	PB.267	PB.267;A5:000005-1:793458-793488:793454-793488:+	PB.267.6	PB.267.6,PB.267.13,PB.267.11,PB.267.9
000005-1	PB.267	PB.267;A5:000005-1:793454-793488:793450-793488:+	PB.267.11,PB.267.13,PB.267.9	PB.267.13,PB.267.11,PB.267.7,PB.267.9
000005-1	PB.268	PB.268;A5:000005-1:797500-817029:797500-817091:-	PB.268.2	PB.268.2,PB.268.1
LG22	PB.326	PB.326;A5:LG22:15039522-15040168:15039518-15040168:+	PB.326.1	PB.326.1,PB.326.2
LG22	PB.352	PB.352;A5:LG22:28002951-28003068:28002897-28003068:+	PB.352.7	PB.352.3,PB.352.7,PB.352.4
LG22	PB.347	PB.347;A5:LG22:27396649-27396663:27396649-27396667:-	PB.347.1,PB.347.2	PB.347.3,PB.347.1,PB.347.2
LG22	PB.348	PB.348;A5:LG22:27479939-27480250:27479939-27480311:-	PB.348.5	PB.348.5,PB.348.1,PB.348.3,PB.348.6,PB.348.4
LG22	PB.348	PB.348;A5:LG22:27480394-27483637:27480394-27483837:-	PB.348.5	PB.348.5,PB.348.2,PB.348.3
LG22	PB.354	PB.354;A5:LG22:28007736-28007743:28007736-28007746:-	PB.354.2,PB.354.3	PB.354.3,PB.354.2,PB.354.4
LG27	PB.364	PB.364;A5:LG27:894484-900611:894484-900750:-	PB.364.13	PB.364.7,PB.364.6,PB.364.9,PB.364.4,PB.364.2,PB.364.13,PB.364.10,PB.364.3,PB.364.5
LG27	PB.382	PB.382;A5:LG27:5805482-5810621:5805482-5810653:-	PB.382.3,PB.382.4	PB.382.3,PB.382.2,PB.382.4,PB.382.6
LG27	PB.403	PB.403;A5:LG27:22932974-22934904:22932974-22934958:-	PB.403.4	PB.403.1,PB.403.4,PB.403.3
LG46	PB.452	PB.452;A5:LG46:1287741-1288950:1287714-1288950:+	PB.452.2	PB.452.1,PB.452.4,PB.452.2,PB.452.3
group115	PB.464	PB.464;A5:group115:1123912-1123919:1123906-1123919:+	PB.464.1,PB.464.3	PB.464.4,PB.464.3,PB.464.1
group219	PB.469	PB.469;A5:group219:632135-632277:632123-632277:+	PB.469.1	PB.469.1,PB.469.3,PB.469.2
group456	PB.497	PB.497;A5:group456:808229-809770:808199-809770:+	PB.497.2	PB.497.2,PB.497.1
LG1	PB.526	PB.526;A5:LG1:2608178-2610830:2608178-2610838:-	PB.526.3	PB.526.3,PB.526.1
LG1	PB.531	PB.531;A5:LG1:3410564-3410589:3410564-3410597:-	PB.531.1,PB.531.6	PB.531.1,PB.531.4,PB.531.6,PB.531.10
LG1	PB.531	PB.531;A5:LG1:3410564-3410589:3410564-3410619:-	PB.531.1,PB.531.6	PB.531.1,PB.531.6,PB.531.3
LG1	PB.531	PB.531;A5:LG1:3410564-3410589:3410564-3410591:-	PB.531.1,PB.531.6	PB.531.1,PB.531.7,PB.531.6,PB.531.5
LG1	PB.531	PB.531;A5:LG1:3410564-3410597:3410564-3410619:-	PB.531.4,PB.531.10	PB.531.3,PB.531.4,PB.531.10
LG1	PB.531	PB.531;A5:LG1:3410564-3410577:3410564-3410589:-	PB.531.2	PB.531.1,PB.531.6,PB.531.2
LG1	PB.531	PB.531;A5:LG1:3410564-3410577:3410564-3410597:-	PB.531.2	PB.531.4,PB.531.10,PB.531.2
LG1	PB.531	PB.531;A5:LG1:3410564-3410577:3410564-3410619:-	PB.531.2	PB.531.3,PB.531.2
LG1	PB.531	PB.531;A5:LG1:3410564-3410577:3410564-3410591:-	PB.531.2	PB.531.7,PB.531.5,PB.531.2
LG1	PB.531	PB.531;A5:LG1:3410564-3410577:3410564-3410579:-	PB.531.2	PB.531.8,PB.531.2
LG1	PB.531	PB.531;A5:LG1:3410564-3410577:3410564-3410583:-	PB.531.2	PB.531.9,PB.531.2
LG1	PB.531	PB.531;A5:LG1:3410564-3410577:3410564-3410581:-	PB.531.2	PB.531.11,PB.531.2
LG1	PB.531	PB.531;A5:LG1:3410564-3410591:3410564-3410597:-	PB.531.5,PB.531.7	PB.531.4,PB.531.7,PB.531.10,PB.531.5
LG1	PB.531	PB.531;A5:LG1:3410564-3410591:3410564-3410619:-	PB.531.5,PB.531.7	PB.531.7,PB.531.3,PB.531.5
LG1	PB.531	PB.531;A5:LG1:3410564-3410579:3410564-3410589:-	PB.531.8	PB.531.8,PB.531.6,PB.531.1
LG1	PB.531	PB.531;A5:LG1:3410564-3410579:3410564-3410597:-	PB.531.8	PB.531.8,PB.531.4,PB.531.10
LG1	PB.531	PB.531;A5:LG1:3410564-3410579:3410564-3410619:-	PB.531.8	PB.531.8,PB.531.3
LG1	PB.531	PB.531;A5:LG1:3410564-3410579:3410564-3410591:-	PB.531.8	PB.531.8,PB.531.7,PB.531.5
LG1	PB.531	PB.531;A5:LG1:3410564-3410579:3410564-3410583:-	PB.531.8	PB.531.8,PB.531.9
LG1	PB.531	PB.531;A5:LG1:3410564-3410579:3410564-3410581:-	PB.531.8	PB.531.8,PB.531.11
LG1	PB.531	PB.531;A5:LG1:3410564-3410583:3410564-3410589:-	PB.531.9	PB.531.1,PB.531.6,PB.531.9
LG1	PB.531	PB.531;A5:LG1:3410564-3410583:3410564-3410597:-	PB.531.9	PB.531.4,PB.531.10,PB.531.9
LG1	PB.531	PB.531;A5:LG1:3410564-3410583:3410564-3410619:-	PB.531.9	PB.531.3,PB.531.9
LG1	PB.531	PB.531;A5:LG1:3410564-3410583:3410564-3410591:-	PB.531.9	PB.531.7,PB.531.5,PB.531.9
LG1	PB.531	PB.531;A5:LG1:3410564-3410581:3410564-3410589:-	PB.531.11	PB.531.1,PB.531.6,PB.531.11
LG1	PB.531	PB.531;A5:LG1:3410564-3410581:3410564-3410597:-	PB.531.11	PB.531.4,PB.531.11,PB.531.10
LG1	PB.531	PB.531;A5:LG1:3410564-3410581:3410564-3410619:-	PB.531.11	PB.531.3,PB.531.11
LG1	PB.531	PB.531;A5:LG1:3410564-3410581:3410564-3410591:-	PB.531.11	PB.531.7,PB.531.11,PB.531.5
LG1	PB.531	PB.531;A5:LG1:3410564-3410581:3410564-3410583:-	PB.531.11	PB.531.11,PB.531.9
LG1	PB.532	PB.532;A5:LG1:3432754-3432761:3432754-3432762:-	PB.532.3	PB.532.1,PB.532.3,PB.532.2
LG1	PB.540	PB.540;A5:LG1:5762008-5766314:5762008-5766475:-	PB.540.2	PB.540.2,PB.540.1,PB.540.3,PB.540.4
LG1	PB.547	PB.547;A5:LG1:8303484-8304168:8303484-8304208:-	PB.547.1,PB.547.4,PB.547.5,PB.547.2,PB.547.6,PB.547.7	PB.547.7,PB.547.1,PB.547.3,PB.547.5,PB.547.2,PB.547.6,PB.547.4
LG1	PB.548	PB.548;A5:LG1:9489680-9497229:9489680-9497295:-	PB.548.1,PB.548.2,PB.548.4	PB.548.1,PB.548.3,PB.548.2,PB.548.4
LG1	PB.550	PB.550;A5:LG1:11480889-11481248:11480889-11481273:-	PB.550.1,PB.550.2,PB.550.4,PB.550.5,PB.550.9,PB.550.6,PB.550.10	PB.550.4,PB.550.10,PB.550.5,PB.550.2,PB.550.1,PB.550.9,PB.550.3,PB.550.6
LG1	PB.578	PB.578;A5:LG1:17033431-17039155:17033431-17039267:-	PB.578.4	PB.578.3,PB.578.4
LG1	PB.618	PB.618;A5:LG1:27415134-27415228:27415134-27415230:-	PB.618.3	PB.618.3,PB.618.1
LG1	PB.625	PB.625;A5:LG1:29520735-29520748:29520735-29520754:-	PB.625.3	PB.625.3,PB.625.2
LG1	PB.625	PB.625;A5:LG1:29520735-29520746:29520735-29520748:-	PB.625.1	PB.625.1,PB.625.3
LG1	PB.625	PB.625;A5:LG1:29520735-29520746:29520735-29520754:-	PB.625.1	PB.625.1,PB.625.2
LG1	PB.664	PB.664;A5:LG1:52924167-52924177:52924167-52924195:-	PB.664.1	PB.664.1,PB.664.2
LG1	PB.563	PB.563;A5:LG1:15205382-15206856:15205325-15206856:+	PB.563.1	PB.563.1,PB.563.2
LG1	PB.568	PB.568;A5:LG1:16536252-16536612:16536151-16536612:+	PB.568.2	PB.568.2,PB.568.1
LG1	PB.641	PB.641;A5:LG1:44131455-44137835:44131120-44137835:+	PB.641.5	PB.641.5,PB.641.4
LG1	PB.656	PB.656;A5:LG1:48401411-48401467:48401403-48401467:+	PB.656.3	PB.656.3,PB.656.2
LG1	PB.656	PB.656;A5:LG1:48401421-48401465:48401387-48401465:+	PB.656.4	PB.656.4,PB.656.1
LG1	PB.656	PB.656;A5:LG1:48401421-48401465:48401389-48401465:+	PB.656.4	PB.656.4,PB.656.5
LG1	PB.656	PB.656;A5:LG1:48401421-48401465:48401391-48401465:+	PB.656.4	PB.656.4,PB.656.6
LG1	PB.656	PB.656;A5:LG1:48401389-48401465:48401387-48401465:+	PB.656.5	PB.656.5,PB.656.1
LG1	PB.656	PB.656;A5:LG1:48401391-48401465:48401387-48401465:+	PB.656.6	PB.656.6,PB.656.1
LG1	PB.656	PB.656;A5:LG1:48401391-48401465:48401389-48401465:+	PB.656.6	PB.656.6,PB.656.5
LG10	PB.729	PB.729;A5:LG10:9625270-9625684:9625270-9625801:-	PB.729.2	PB.729.1,PB.729.2
LG10	PB.751	PB.751;A5:LG10:15518041-15518458:15518041-15518497:-	PB.751.1,PB.751.3	PB.751.2,PB.751.1,PB.751.3
LG10	PB.758	PB.758;A5:LG10:20544710-20547280:20544710-20547302:-	PB.758.2	PB.758.2,PB.758.1,PB.758.3
LG10	PB.767	PB.767;A5:LG10:21566780-21566789:21566780-21566790:-	PB.767.2,PB.767.3,PB.767.4	PB.767.4,PB.767.1,PB.767.2,PB.767.3
LG10	PB.760	PB.760;A5:LG10:16860133-16862422:16859957-16862422:+	PB.760.2	PB.760.2,PB.760.1
LG11	PB.842	PB.842;A5:LG11:15185154-15190533:15185118-15190533:+	PB.842.4	PB.842.4,PB.842.1,PB.842.2
LG11	PB.907	PB.907;A5:LG11:40416409-40420707:40416325-40420707:+	PB.907.2	PB.907.2,PB.907.1
LG11	PB.791	PB.791;A5:LG11:1106737-1110382:1106737-1110386:-	PB.791.3	PB.791.5,PB.791.3
LG11	PB.810	PB.810;A5:LG11:9680523-9682405:9680523-9682523:-	PB.810.1	PB.810.2,PB.810.1
LG11	PB.820	PB.820;A5:LG11:12185045-12185054:12185045-12185055:-	PB.820.2	PB.820.2,PB.820.3,PB.820.1
LG11	PB.831	PB.831;A5:LG11:13653233-13654105:13653233-13654205:-	PB.831.2,PB.831.4	PB.831.4,PB.831.3,PB.831.2
LG11	PB.846	PB.846;A5:LG11:15559118-15559239:15559118-15559272:-	PB.846.2	PB.846.2,PB.846.1
LG11	PB.886	PB.886;A5:LG11:34387791-34388214:34387791-34388216:-	PB.886.35	PB.886.35,PB.886.4
LG11	PB.886	PB.886;A5:LG11:34387657-34387856:34387657-34387955:-	PB.886.38	PB.886.14,PB.886.38
LG11	PB.935	PB.935;A5:LG11:45643864-45644955:45643864-45644997:-	PB.935.3	PB.935.4,PB.935.1,PB.935.3
LG11	PB.941	PB.941;A5:LG11:49129825-49129832:49129825-49129838:-	PB.941.3	PB.941.3,PB.941.2
LG12	PB.940	PB.940;A5:LG12:1560759-1560783:1560747-1560783:+	PB.940.1	PB.940.2,PB.940.1
LG12	PB.967	PB.967;A5:LG12:19570572-19570580:19570566-19570580:+	PB.967.2	PB.967.1,PB.967.2
LG12	PB.967	PB.967;A5:LG12:19570572-19570580:19570570-19570580:+	PB.967.2	PB.967.3,PB.967.2
LG12	PB.967	PB.967;A5:LG12:19570570-19570580:19570566-19570580:+	PB.967.3	PB.967.3,PB.967.1
LG12	PB.995	PB.995;A5:LG12:33998956-33999992:33998839-33999992:+	PB.995.1,PB.995.2	PB.995.2,PB.995.3,PB.995.1
LG12	PB.1006	PB.1006;A5:LG12:38230547-38231568:38230517-38231568:+	PB.1006.2	PB.1006.3,PB.1006.2
LG12	PB.1025	PB.1025;A5:LG12:42193608-42193615:42193608-42193619:-	PB.1025.1	PB.1025.1,PB.1025.3
LG12	PB.1037	PB.1037;A5:LG12:44373393-44373401:44373393-44373402:-	PB.1037.2	PB.1037.1,PB.1037.3,PB.1037.2,PB.1037.4
LG12	PB.1056	PB.1056;A5:LG12:46766671-46767987:46766671-46768035:-	PB.1056.2	PB.1056.1,PB.1056.2
LG13	PB.1072	PB.1072;A5:LG13:2213016-2213033:2213016-2213045:-	PB.1072.1	PB.1072.1,PB.1072.2
LG13	PB.1169	PB.1169;A5:LG13:36176917-36177490:36176917-36177614:-	PB.1169.1,PB.1169.2,PB.1169.3,PB.1169.4,PB.1169.5,PB.1169.8,PB.1169.12,PB.1169.15,PB.1169.14,PB.1169.16,PB.1169.17,PB.1169.19,PB.1169.20	PB.1169.17,PB.1169.19,PB.1169.3,PB.1169.8,PB.1169.2,PB.1169.14,PB.1169.20,PB.1169.1,PB.1169.18,PB.1169.4,PB.1169.5,PB.1169.16,PB.1169.15,PB.1169.12
LG13	PB.1173	PB.1173;A5:LG13:36207275-36208040:36207275-36208060:-	PB.1173.1	PB.1173.2,PB.1173.1
LG13	PB.1126	PB.1126;A5:LG13:28568883-28569835:28568832-28569835:+	PB.1126.1,PB.1126.3	PB.1126.2,PB.1126.1,PB.1126.3
LG13	PB.1156	PB.1156;A5:LG13:33240515-33240655:33240261-33240655:+	PB.1156.2	PB.1156.3,PB.1156.2
LG13	PB.1156	PB.1156;A5:LG13:33244023-33244032:33244022-33244032:+	PB.1156.2,PB.1156.3	PB.1156.3,PB.1156.1,PB.1156.2,PB.1156.4
LG14	PB.1192	PB.1192;A5:LG14:3627674-3628243:3627674-3628319:-	PB.1192.1	PB.1192.2,PB.1192.1
LG14	PB.1251	PB.1251;A5:LG14:15674787-15674814:15674787-15674816:-	PB.1251.1,PB.1251.3	PB.1251.3,PB.1251.6,PB.1251.8,PB.1251.1
LG14	PB.1251	PB.1251;A5:LG14:15674796-15674808:15674796-15674812:-	PB.1251.5	PB.1251.7,PB.1251.5
LG14	PB.1251	PB.1251;A5:LG14:15674787-15674808:15674787-15674814:-	PB.1251.9,PB.1251.2	PB.1251.3,PB.1251.2,PB.1251.9,PB.1251.1
LG14	PB.1251	PB.1251;A5:LG14:15674787-15674808:15674787-15674816:-	PB.1251.9,PB.1251.2	PB.1251.8,PB.1251.2,PB.1251.6,PB.1251.9
LG14	PB.1251	PB.1251;A5:LG14:15674787-15674808:15674787-15674810:-	PB.1251.9,PB.1251.2	PB.1251.4,PB.1251.10,PB.1251.2,PB.1251.9
LG14	PB.1251	PB.1251;A5:LG14:15674787-15674810:15674787-15674814:-	PB.1251.10,PB.1251.4	PB.1251.4,PB.1251.10,PB.1251.3,PB.1251.1
LG14	PB.1251	PB.1251;A5:LG14:15674787-15674810:15674787-15674816:-	PB.1251.10,PB.1251.4	PB.1251.4,PB.1251.10,PB.1251.6,PB.1251.8
LG14	PB.1251	PB.1251;A5:LG14:15675020-15675029:15675020-15675031:-	PB.1251.13	PB.1251.11,PB.1251.13,PB.1251.5
LG15	PB.1321	PB.1321;A5:LG15:11205560-11206074:11205559-11206074:+	PB.1321.1,PB.1321.2,PB.1321.3,PB.1321.4,PB.1321.6	PB.1321.2,PB.1321.4,PB.1321.1,PB.1321.3,PB.1321.6,PB.1321.5
LG15	PB.1314	PB.1314;A5:LG15:10656417-10658020:10656417-10658044:-	PB.1314.1	PB.1314.1,PB.1314.2
LG15	PB.1337	PB.1337;A5:LG15:24341092-24341894:24341092-24341898:-	PB.1337.4	PB.1337.1,PB.1337.4,PB.1337.3,PB.1337.2
LG16	PB.1381	PB.1381;A5:LG16:6013518-6014246:6013518-6014298:-	PB.1381.4,PB.1381.9	PB.1381.6,PB.1381.11,PB.1381.3,PB.1381.2,PB.1381.4,PB.1381.9,PB.1381.10,PB.1381.8,PB.1381.7
LG16	PB.1381	PB.1381;A5:LG16:6000284-6002461:6000284-6002476:-	PB.1381.6,PB.1381.3,PB.1381.9,PB.1381.11	PB.1381.5,PB.1381.1,PB.1381.6,PB.1381.11,PB.1381.3,PB.1381.2,PB.1381.4,PB.1381.9,PB.1381.10,PB.1381.8,PB.1381.7
LG16	PB.1406	PB.1406;A5:LG16:13455312-13458400:13455312-13458502:-	PB.1406.1	PB.1406.3,PB.1406.1
LG16	PB.1412	PB.1412;A5:LG16:15811191-15811198:15811191-15811199:-	PB.1412.3	PB.1412.3,PB.1412.2
LG16	PB.1412	PB.1412;A5:LG16:15812570-15813006:15812570-15813023:-	PB.1412.2	PB.1412.3,PB.1412.2,PB.1412.4
LG16	PB.1419	PB.1419;A5:LG16:17552373-17552386:17552373-17552392:-	PB.1419.2	PB.1419.4,PB.1419.2
LG16	PB.1419	PB.1419;A5:LG16:17552373-17552380:17552373-17552386:-	PB.1419.3	PB.1419.2,PB.1419.3
LG16	PB.1419	PB.1419;A5:LG16:17552373-17552380:17552373-17552392:-	PB.1419.3	PB.1419.4,PB.1419.3
LG16	PB.1380	PB.1380;A5:LG16:6797445-6797459:6797421-6797459:+	PB.1380.2	PB.1380.1,PB.1380.2
LG16	PB.1428	PB.1428;A5:LG16:19360571-19362259:19360520-19362259:+	PB.1428.2	PB.1428.2,PB.1428.1
LG17	PB.1457	PB.1457;A5:LG17:10582453-10583525:10582453-10583653:-	PB.1457.2	PB.1457.2,PB.1457.1
LG17	PB.1543	PB.1543;A5:LG17:27963496-27972747:27963496-27972762:-	PB.1543.3,PB.1543.5	PB.1543.1,PB.1543.6,PB.1543.2,PB.1543.4,PB.1543.5,PB.1543.3
LG17	PB.1551	PB.1551;A5:LG17:28659776-28661015:28659776-28661046:-	PB.1551.3,PB.1551.6	PB.1551.9,PB.1551.11,PB.1551.6,PB.1551.3
LG17	PB.1551	PB.1551;A5:LG17:28659776-28661015:28659776-28661044:-	PB.1551.3,PB.1551.6	PB.1551.6,PB.1551.12,PB.1551.3
LG17	PB.1551	PB.1551;A5:LG17:28659776-28661044:28659776-28661046:-	PB.1551.12	PB.1551.11,PB.1551.12,PB.1551.9
LG17	PB.1537	PB.1537;A5:LG17:27489418-27490324:27489403-27490324:+	PB.1537.1	PB.1537.1,PB.1537.6,PB.1537.2,PB.1537.7
LG17	PB.1537	PB.1537;A5:LG17:27489418-27490324:27489409-27490324:+	PB.1537.1	PB.1537.1,PB.1537.5,PB.1537.10,PB.1537.3,PB.1537.8,PB.1537.9
LG17	PB.1537	PB.1537;A5:LG17:27489418-27490324:27489413-27490324:+	PB.1537.1	PB.1537.1,PB.1537.4
LG17	PB.1537	PB.1537;A5:LG17:27489409-27490324:27489403-27490324:+	PB.1537.5,PB.1537.3,PB.1537.8,PB.1537.9,PB.1537.10	PB.1537.6,PB.1537.5,PB.1537.10,PB.1537.3,PB.1537.8,PB.1537.9,PB.1537.2,PB.1537.7
LG17	PB.1537	PB.1537;A5:LG17:27489413-27490324:27489403-27490324:+	PB.1537.4	PB.1537.6,PB.1537.2,PB.1537.4,PB.1537.7
LG17	PB.1537	PB.1537;A5:LG17:27489413-27490324:27489409-27490324:+	PB.1537.4	PB.1537.5,PB.1537.4,PB.1537.10,PB.1537.3,PB.1537.8,PB.1537.9
LG18	PB.1566	PB.1566;A5:LG18:8552675-8557531:8552637-8557531:+	PB.1566.1	PB.1566.3,PB.1566.1,PB.1566.2
LG18	PB.1574	PB.1574;A5:LG18:12595703-12595829:12595663-12595829:+	PB.1574.1	PB.1574.1,PB.1574.5
LG18	PB.1641	PB.1641;A5:LG18:31272432-31276365:31272383-31276365:+	PB.1641.2	PB.1641.3,PB.1641.2
LG18	PB.1641	PB.1641;A5:LG18:31272461-31276365:31272432-31276365:+	PB.1641.4	PB.1641.4,PB.1641.2
LG18	PB.1641	PB.1641;A5:LG18:31272461-31276365:31272383-31276365:+	PB.1641.4	PB.1641.4,PB.1641.3
LG18	PB.1606	PB.1606;A5:LG18:26548915-26549082:26548915-26549100:-	PB.1606.3	PB.1606.2,PB.1606.3
LG18	PB.1609	PB.1609;A5:LG18:27887589-27891443:27887589-27891527:-	PB.1609.2	PB.1609.2,PB.1609.1
LG18	PB.1626	PB.1626;A5:LG18:29646244-29735068:29646244-29735072:-	PB.1626.7	PB.1626.13,PB.1626.5,PB.1626.12,PB.1626.10,PB.1626.14,PB.1626.11,PB.1626.7,PB.1626.8,PB.1626.9,PB.1626.15
LG18	PB.1634	PB.1634;A5:LG18:30790832-30791415:30790832-30791433:-	PB.1634.1,PB.1634.2	PB.1634.1,PB.1634.6,PB.1634.2
LG18	PB.1634	PB.1634;A5:LG18:30795797-30796529:30795797-30796744:-	PB.1634.7	PB.1634.7,PB.1634.4
LG18	PB.1642	PB.1642;A5:LG18:31485844-31485877:31485844-31485879:-	PB.1642.2	PB.1642.2,PB.1642.1
LG18	PB.1642	PB.1642;A5:LG18:31485844-31485875:31485844-31485877:-	PB.1642.3	PB.1642.2,PB.1642.3
LG18	PB.1642	PB.1642;A5:LG18:31485844-31485875:31485844-31485879:-	PB.1642.3	PB.1642.3,PB.1642.1
LG18	PB.1653	PB.1653;A5:LG18:32349958-32350237:32349958-32350355:-	PB.1653.2	PB.1653.3,PB.1653.2
LG19	PB.1697	PB.1697;A5:LG19:17557794-17558016:17557794-17558077:-	PB.1697.1	PB.1697.1,PB.1697.2
LG19	PB.1701	PB.1701;A5:LG19:17575177-17575323:17575177-17575468:-	PB.1701.2,PB.1701.11	PB.1701.11,PB.1701.2,PB.1701.4
LG19	PB.1720	PB.1720;A5:LG19:21281687-21284871:21281687-21284881:-	PB.1720.2	PB.1720.3,PB.1720.2,PB.1720.1
LG19	PB.1737	PB.1737;A5:LG19:29023545-29023556:29023545-29023558:-	PB.1737.2	PB.1737.1,PB.1737.2
LG19	PB.1737	PB.1737;A5:LG19:29023545-29023552:29023545-29023558:-	PB.1737.3	PB.1737.1,PB.1737.3
LG19	PB.1737	PB.1737;A5:LG19:29023545-29023552:29023545-29023556:-	PB.1737.3	PB.1737.3,PB.1737.2
LG19	PB.1755	PB.1755;A5:LG19:31061541-31061856:31061541-31061916:-	PB.1755.2	PB.1755.1,PB.1755.2
LG19	PB.1730	PB.1730;A5:LG19:27512450-27513448:27512431-27513448:+	PB.1730.2	PB.1730.2,PB.1730.1
LG20	PB.1788	PB.1788;A5:LG20:9530131-9535273:9530131-9535407:-	PB.1788.1	PB.1788.2,PB.1788.1
LG20	PB.1800	PB.1800;A5:LG20:10528182-10535598:10528182-10535602:-	PB.1800.1,PB.1800.2	PB.1800.2,PB.1800.3,PB.1800.1
LG20	PB.1816	PB.1816;A5:LG20:17392200-17392208:17392200-17392225:-	PB.1816.2	PB.1816.1,PB.1816.2
LG20	PB.1772	PB.1772;A5:LG20:2536161-2536667:2535793-2536667:+	PB.1772.2	PB.1772.2,PB.1772.1
LG21	PB.1947	PB.1947;A5:LG21:22706914-22708637:22706868-22708637:+	PB.1947.2	PB.1947.1,PB.1947.2
LG21	PB.1974	PB.1974;A5:LG21:29892525-29893237:29892497-29893237:+	PB.1974.5	PB.1974.1,PB.1974.4,PB.1974.2,PB.1974.3,PB.1974.5
LG21	PB.1906	PB.1906;A5:LG21:8963265-8964626:8963265-8964674:-	PB.1906.5,PB.1906.11,PB.1906.7,PB.1906.12,PB.1906.9,PB.1906.8	PB.1906.11,PB.1906.12,PB.1906.7,PB.1906.8,PB.1906.10,PB.1906.9,PB.1906.5,PB.1906.4
LG21	PB.1910	PB.1910;A5:LG21:9637831-9637868:9637831-9637882:-	PB.1910.2,PB.1910.5	PB.1910.5,PB.1910.2,PB.1910.1
LG21	PB.1910	PB.1910;A5:LG21:9637831-9637868:9637831-9637878:-	PB.1910.2,PB.1910.5	PB.1910.6,PB.1910.5,PB.1910.2
LG21	PB.1910	PB.1910;A5:LG21:9637831-9637856:9637831-9637882:-	PB.1910.4	PB.1910.4,PB.1910.1
LG21	PB.1910	PB.1910;A5:LG21:9637831-9637856:9637831-9637868:-	PB.1910.4	PB.1910.4,PB.1910.5,PB.1910.2
LG21	PB.1910	PB.1910;A5:LG21:9637831-9637856:9637831-9637878:-	PB.1910.4	PB.1910.4,PB.1910.6
LG21	PB.1910	PB.1910;A5:LG21:9637831-9637878:9637831-9637882:-	PB.1910.6	PB.1910.6,PB.1910.1
LG21	PB.1922	PB.1922;A5:LG21:11743235-11750040:11743235-11750049:-	PB.1922.2	PB.1922.3,PB.1922.1,PB.1922.4,PB.1922.2,PB.1922.5
LG21	PB.1950	PB.1950;A5:LG21:23517621-23518022:23517621-23518171:-	PB.1950.1,PB.1950.2	PB.1950.3,PB.1950.2,PB.1950.1
LG21	PB.1950	PB.1950;A5:LG21:23511095-23511499:23511095-23511648:-	PB.1950.3	PB.1950.3,PB.1950.2,PB.1950.1
LG21	PB.1950	PB.1950;A5:LG21:23514325-23514733:23514325-23514882:-	PB.1950.3	PB.1950.3,PB.1950.2,PB.1950.1
LG23	PB.2041	PB.2041;A5:LG23:26399846-26399856:26399846-26399859:-	PB.2041.2	PB.2041.3,PB.2041.1,PB.2041.4,PB.2041.2
LG23	PB.2041	PB.2041;A5:LG23:26398688-26398699:26398688-26398700:-	PB.2041.4	PB.2041.3,PB.2041.1,PB.2041.4
LG23	PB.2055	PB.2055;A5:LG23:30511249-30512329:30511249-30512424:-	PB.2055.3	PB.2055.3,PB.2055.1
LG23	PB.2026	PB.2026;A5:LG23:22963556-22968857:22963469-22968857:+	PB.2026.4	PB.2026.3,PB.2026.4,PB.2026.2,PB.2026.1
LG23	PB.2029	PB.2029;A5:LG23:23237186-23237468:23236771-23237468:+	PB.2029.1,PB.2029.2	PB.2029.5,PB.2029.1,PB.2029.2,PB.2029.3,PB.2029.4
LG24	PB.2147	PB.2147;A5:LG24:20955890-20961110:20955877-20961110:+	PB.2147.2	PB.2147.1,PB.2147.2
LG24	PB.2101	PB.2101;A5:LG24:8384574-8384581:8384574-8384582:-	PB.2101.1,PB.2101.2,PB.2101.3	PB.2101.2,PB.2101.4,PB.2101.1,PB.2101.3
LG24	PB.2115	PB.2115;A5:LG24:11151783-11151800:11151783-11151806:-	PB.2115.1	PB.2115.4,PB.2115.1
LG24	PB.2115	PB.2115;A5:LG24:11151783-11151790:11151783-11151800:-	PB.2115.2	PB.2115.2,PB.2115.1
LG24	PB.2115	PB.2115;A5:LG24:11151783-11151790:11151783-11151798:-	PB.2115.2	PB.2115.6,PB.2115.3,PB.2115.2
LG24	PB.2115	PB.2115;A5:LG24:11151783-11151790:11151783-11151806:-	PB.2115.2	PB.2115.4,PB.2115.2
LG24	PB.2115	PB.2115;A5:LG24:11151783-11151790:11151783-11151796:-	PB.2115.2	PB.2115.2,PB.2115.5
LG24	PB.2115	PB.2115;A5:LG24:11151783-11151798:11151783-11151800:-	PB.2115.3,PB.2115.6	PB.2115.6,PB.2115.3,PB.2115.1
LG24	PB.2115	PB.2115;A5:LG24:11151783-11151798:11151783-11151806:-	PB.2115.3,PB.2115.6	PB.2115.6,PB.2115.3,PB.2115.4
LG24	PB.2115	PB.2115;A5:LG24:11151783-11151796:11151783-11151800:-	PB.2115.5	PB.2115.1,PB.2115.5
LG24	PB.2115	PB.2115;A5:LG24:11151783-11151796:11151783-11151798:-	PB.2115.5	PB.2115.6,PB.2115.3,PB.2115.5
LG24	PB.2115	PB.2115;A5:LG24:11151783-11151796:11151783-11151806:-	PB.2115.5	PB.2115.4,PB.2115.5
LG24	PB.2138	PB.2138;A5:LG24:15355427-15358785:15355427-15359036:-	PB.2138.3,PB.2138.1	PB.2138.4,PB.2138.1,PB.2138.3
LG24	PB.2138	PB.2138;A5:LG24:15359322-15360742:15359322-15360863:-	PB.2138.3	PB.2138.4,PB.2138.1,PB.2138.3
LG24	PB.2142	PB.2142;A5:LG24:19271814-19275230:19271814-19275245:-	PB.2142.2,PB.2142.3	PB.2142.3,PB.2142.4,PB.2142.1,PB.2142.2
LG24	PB.2167	PB.2167;A5:LG24:25411232-25415220:25411232-25415259:-	PB.2167.6	PB.2167.3,PB.2167.6,PB.2167.2,PB.2167.1,PB.2167.5
LG25	PB.2204	PB.2204;A5:LG25:5370737-5371678:5370725-5371678:+	PB.2204.1	PB.2204.7,PB.2204.6,PB.2204.17,PB.2204.9,PB.2204.20,PB.2204.5,PB.2204.14,PB.2204.15,PB.2204.4,PB.2204.13,PB.2204.12,PB.2204.18,PB.2204.2,PB.2204.19,PB.2204.10,PB.2204.11,PB.2204.16,PB.2204.8,PB.2204.1,PB.2204.3
LG25	PB.2272	PB.2272;A5:LG25:25589517-25589525:25589515-25589525:+	PB.2272.2	PB.2272.1,PB.2272.2
LG25	PB.2254	PB.2254;A5:LG25:21218503-21219739:21218503-21219772:-	PB.2254.1,PB.2254.11	PB.2254.7,PB.2254.5,PB.2254.8,PB.2254.1,PB.2254.11,PB.2254.4,PB.2254.2,PB.2254.10,PB.2254.9
LG25	PB.2255	PB.2255;A5:LG25:21885346-21885355:21885346-21885357:-	PB.2255.2	PB.2255.1,PB.2255.2,PB.2255.4
LG25	PB.2258	PB.2258;A5:LG25:22022843-22022862:22022843-22022864:-	PB.2258.2	PB.2258.2,PB.2258.3
LG25	PB.2278	PB.2278;A5:LG25:26382092-26385511:26382092-26385532:-	PB.2278.1,PB.2278.3,PB.2278.4	PB.2278.2,PB.2278.3,PB.2278.4,PB.2278.1
LG26	PB.2307	PB.2307;A5:LG26:2357164-2357244:2357145-2357244:+	PB.2307.2	PB.2307.1,PB.2307.2
LG26	PB.2330	PB.2330;A5:LG26:10698503-10699059:10698485-10699059:+	PB.2330.1	PB.2330.2,PB.2330.1
LG26	PB.2350	PB.2350;A5:LG26:12788395-12790931:12788301-12790931:+	PB.2350.1,PB.2350.3	PB.2350.1,PB.2350.2,PB.2350.3
LG26	PB.2350	PB.2350;A5:LG26:12791031-12791215:12791026-12791215:+	PB.2350.1	PB.2350.1,PB.2350.2,PB.2350.3
LG26	PB.2362	PB.2362;A5:LG26:14719866-14724138:14719852-14724138:+	PB.2362.1,PB.2362.3	PB.2362.1,PB.2362.3,PB.2362.2
LG26	PB.2396	PB.2396;A5:LG26:21929175-21929711:21929108-21929711:+	PB.2396.1,PB.2396.2,PB.2396.3,PB.2396.6,PB.2396.10,PB.2396.11,PB.2396.12,PB.2396.13,PB.2396.7,PB.2396.8,PB.2396.4,PB.2396.14	PB.2396.4,PB.2396.1,PB.2396.9,PB.2396.8,PB.2396.10,PB.2396.14,PB.2396.11,PB.2396.13,PB.2396.2,PB.2396.7,PB.2396.6,PB.2396.12,PB.2396.3
LG26	PB.2426	PB.2426;A5:LG26:33482168-33486919:33482096-33486919:+	PB.2426.2	PB.2426.2,PB.2426.1
LG26	PB.2311	PB.2311;A5:LG26:3316782-3316797:3316782-3316801:-	PB.2311.1	PB.2311.2,PB.2311.1
LG26	PB.2318	PB.2318;A5:LG26:4955298-4955677:4955298-4955731:-	PB.2318.2	PB.2318.2,PB.2318.1,PB.2318.3
LG26	PB.2365	PB.2365;A5:LG26:14841806-14851184:14841806-14851186:-	PB.2365.3,PB.2365.8	PB.2365.8,PB.2365.2,PB.2365.3
LG28	PB.2437	PB.2437;A5:LG28:361525-362959:361525-363067:-	PB.2437.5	PB.2437.5,PB.2437.6
LG28	PB.2475	PB.2475;A5:LG28:19993878-19993887:19993878-19993899:-	PB.2475.2	PB.2475.1,PB.2475.2
LG28	PB.2433	PB.2433;A5:LG28:195715-195892:195661-195892:+	PB.2433.1,PB.2433.2,PB.2433.4	PB.2433.2,PB.2433.4,PB.2433.3,PB.2433.1
LG28	PB.2447	PB.2447;A5:LG28:1412539-1412652:1412462-1412652:+	PB.2447.2,PB.2447.4,PB.2447.3	PB.2447.2,PB.2447.1,PB.2447.4,PB.2447.3
LG28	PB.2464	PB.2464;A5:LG28:13549573-13549743:13549567-13549743:+	PB.2464.1	PB.2464.1,PB.2464.2
LG3	PB.2607	PB.2607;A5:LG3:1049920-1050080:1049920-1050101:-	PB.2607.2,PB.2607.10	PB.2607.9,PB.2607.2,PB.2607.10,PB.2607.1,PB.2607.6,PB.2607.11,PB.2607.4,PB.2607.7
LG3	PB.2633	PB.2633;A5:LG3:3027154-3027162:3027154-3027163:-	PB.2633.1,PB.2633.5	PB.2633.2,PB.2633.1,PB.2633.4,PB.2633.5
LG3	PB.2633	PB.2633;A5:LG3:3027154-3027162:3027154-3027164:-	PB.2633.1,PB.2633.5	PB.2633.3,PB.2633.1,PB.2633.5
LG3	PB.2633	PB.2633;A5:LG3:3027221-3027228:3027221-3027229:-	PB.2633.1,PB.2633.2	PB.2633.2,PB.2633.3,PB.2633.1
LG3	PB.2633	PB.2633;A5:LG3:3027154-3027163:3027154-3027164:-	PB.2633.2,PB.2633.4	PB.2633.3,PB.2633.2,PB.2633.4
LG3	PB.2759	PB.2759;A5:LG3:56433402-56435065:56433402-56435074:-	PB.2759.1	PB.2759.2,PB.2759.1
LG3	PB.2597	PB.2597;A5:LG3:235012-235055:234946-235055:+	PB.2597.6	PB.2597.7,PB.2597.6
LG3	PB.2650	PB.2650;A5:LG3:10637813-10650979:10637699-10650979:+	PB.2650.2	PB.2650.1,PB.2650.2
LG3	PB.2716	PB.2716;A5:LG3:33354381-33361543:33354353-33361543:+	PB.2716.2,PB.2716.3	PB.2716.2,PB.2716.3,PB.2716.1
LG3	PB.2729	PB.2729;A5:LG3:35077926-35078437:35077886-35078437:+	PB.2729.2,PB.2729.3	PB.2729.1,PB.2729.3,PB.2729.2
LG30	PB.2768	PB.2768;A5:LG30:2701161-2702950:2701099-2702950:+	PB.2768.1,PB.2768.2,PB.2768.4	PB.2768.2,PB.2768.4,PB.2768.3,PB.2768.1
LG30	PB.2785	PB.2785;A5:LG30:10727013-10727456:10727011-10727456:+	PB.2785.1	PB.2785.1,PB.2785.2
LG30	PB.2785	PB.2785;A5:LG30:10724067-10725125:10724051-10725125:+	PB.2785.2	PB.2785.1,PB.2785.2
LG30	PB.2827	PB.2827;A5:LG30:33144823-33145012:33144725-33145012:+	PB.2827.2	PB.2827.2,PB.2827.1
LG30	PB.2832	PB.2832;A5:LG30:33368888-33369875:33368855-33369875:+	PB.2832.2	PB.2832.1,PB.2832.2,PB.2832.4,PB.2832.3
LG31	PB.2858	PB.2858;A5:LG31:5793493-5793564:5793493-5793570:-	PB.2858.1	PB.2858.2,PB.2858.1
LG31	PB.2858	PB.2858;A5:LG31:5793493-5793564:5793493-5793576:-	PB.2858.1	PB.2858.1,PB.2858.4
LG31	PB.2858	PB.2858;A5:LG31:5793493-5793570:5793493-5793576:-	PB.2858.2	PB.2858.2,PB.2858.4
LG31	PB.2858	PB.2858;A5:LG31:5793493-5793546:5793493-5793564:-	PB.2858.3	PB.2858.3,PB.2858.1
LG31	PB.2858	PB.2858;A5:LG31:5793493-5793546:5793493-5793570:-	PB.2858.3	PB.2858.3,PB.2858.2
LG31	PB.2858	PB.2858;A5:LG31:5793493-5793546:5793493-5793576:-	PB.2858.3	PB.2858.3,PB.2858.4
LG31	PB.2857	PB.2857;A5:LG31:4974673-5004964:4974653-5004964:+	PB.2857.2,PB.2857.4,PB.2857.3,PB.2857.6	PB.2857.4,PB.2857.6,PB.2857.2,PB.2857.5,PB.2857.3
LG31	PB.2869	PB.2869;A5:LG31:11163074-11163696:11163017-11163696:+	PB.2869.7,PB.2869.8	PB.2869.6,PB.2869.8,PB.2869.7
LG32	PB.2899	PB.2899;A5:LG32:10199065-10199100:10199065-10199101:-	PB.2899.3,PB.2899.4	PB.2899.1,PB.2899.4,PB.2899.3
LG32	PB.2916	PB.2916;A5:LG32:17220578-17220839:17220578-17220854:-	PB.2916.1,PB.2916.5,PB.2916.10,PB.2916.11,PB.2916.13,PB.2916.14,PB.2916.15,PB.2916.16,PB.2916.3,PB.2916.4,PB.2916.7,PB.2916.8,PB.2916.19,PB.2916.22	PB.2916.4,PB.2916.9,PB.2916.1,PB.2916.13,PB.2916.10,PB.2916.8,PB.2916.2,PB.2916.7,PB.2916.14,PB.2916.11,PB.2916.19,PB.2916.3,PB.2916.15,PB.2916.17,PB.2916.16,PB.2916.20,PB.2916.22,PB.2916.5
LG32	PB.2916	PB.2916;A5:LG32:17222247-17223374:17222247-17223439:-	PB.2916.10,PB.2916.11,PB.2916.12,PB.2916.13,PB.2916.15,PB.2916.16,PB.2916.3,PB.2916.4,PB.2916.7,PB.2916.8,PB.2916.2,PB.2916.19,PB.2916.20,PB.2916.21,PB.2916.22	PB.2916.4,PB.2916.22,PB.2916.13,PB.2916.10,PB.2916.8,PB.2916.12,PB.2916.7,PB.2916.14,PB.2916.11,PB.2916.19,PB.2916.3,PB.2916.15,PB.2916.21,PB.2916.16,PB.2916.20,PB.2916.2
LG32	PB.2890	PB.2890;A5:LG32:9743074-9743246:9742928-9743246:+	PB.2890.2	PB.2890.2,PB.2890.1
LG32	PB.2971	PB.2971;A5:LG32:27289829-27289885:27289811-27289885:+	PB.2971.1	PB.2971.1,PB.2971.3
LG32	PB.2991	PB.2991;A5:LG32:28549118-28550778:28549116-28550778:+	PB.2991.2	PB.2991.2,PB.2991.1
LG33	PB.3010	PB.3010;A5:LG33:5672431-5672738:5672431-5672826:-	PB.3010.2,PB.3010.3,PB.3010.4	PB.3010.3,PB.3010.1,PB.3010.4,PB.3010.2
LG33	PB.3028	PB.3028;A5:LG33:15275263-15275274:15275263-15275276:-	PB.3028.3,PB.3028.27	PB.3028.27,PB.3028.8,PB.3028.3
LG33	PB.3028	PB.3028;A5:LG33:15275265-15275274:15275265-15275276:-	PB.3028.17,PB.3028.23	PB.3028.9,PB.3028.17,PB.3028.4,PB.3028.23
LG33	PB.3028	PB.3028;A5:LG33:15276944-15276952:15276944-15277105:-	PB.3028.30,PB.3028.34	PB.3028.30,PB.3028.28,PB.3028.34
LG33	PB.3028	PB.3028;A5:LG33:15277407-15277464:15277407-15277737:-	PB.3028.35,PB.3028.48,PB.3028.41,PB.3028.32,PB.3028.45	PB.3028.32,PB.3028.35,PB.3028.43,PB.3028.48,PB.3028.41,PB.3028.34,PB.3028.45
LG33	PB.3028	PB.3028;A5:LG33:15277407-15277464:15277407-15277723:-	PB.3028.35,PB.3028.48,PB.3028.41,PB.3028.32,PB.3028.45	PB.3028.32,PB.3028.35,PB.3028.49,PB.3028.48,PB.3028.41,PB.3028.45
LG33	PB.3028	PB.3028;A5:LG33:15277407-15277723:15277407-15277737:-	PB.3028.49	PB.3028.49,PB.3028.43,PB.3028.34
LG33	PB.3028	PB.3028;A5:LG33:15276942-15276952:15276942-15277229:-	PB.3028.36,PB.3028.32	PB.3028.52,PB.3028.36,PB.3028.32
LG33	PB.3028	PB.3028;A5:LG33:15278202-15278488:15278202-15278676:-	PB.3028.51	PB.3028.40,PB.3028.51
LG33	PB.3028	PB.3028;A5:LG33:15278202-15278394:15278202-15278676:-	PB.3028.58	PB.3028.58,PB.3028.40
LG33	PB.3028	PB.3028;A5:LG33:15278202-15278394:15278202-15278488:-	PB.3028.58	PB.3028.58,PB.3028.51
LG33	PB.3028	PB.3028;A5:LG33:15286447-15286454:15286447-15286456:-	PB.3028.72	PB.3028.72,PB.3028.69,PB.3028.71
LG33	PB.3028	PB.3028;A5:LG33:15440503-15440510:15440503-15440511:-	PB.3028.74	PB.3028.74,PB.3028.82,PB.3028.79
LG33	PB.3028	PB.3028;A5:LG33:15440603-15440610:15440603-15440614:-	PB.3028.84	PB.3028.74,PB.3028.84
LG33	PB.3028	PB.3028;A5:LG33:15547905-15547914:15547905-15547917:-	PB.3028.90	PB.3028.90,PB.3028.86
LG33	PB.3028	PB.3028;A5:LG33:15547905-15547913:15547905-15547917:-	PB.3028.91	PB.3028.91,PB.3028.86
LG33	PB.3028	PB.3028;A5:LG33:15547905-15547913:15547905-15547914:-	PB.3028.91	PB.3028.90,PB.3028.91
LG33	PB.3028	PB.3028;A5:LG33:15547905-15547912:15547905-15547917:-	PB.3028.92	PB.3028.86,PB.3028.92
LG33	PB.3028	PB.3028;A5:LG33:15547905-15547912:15547905-15547914:-	PB.3028.92	PB.3028.90,PB.3028.92
LG33	PB.3028	PB.3028;A5:LG33:15547905-15547912:15547905-15547913:-	PB.3028.92	PB.3028.91,PB.3028.92
LG33	PB.3028	PB.3028;A5:LG33:15929117-15929124:15929117-15929125:-	PB.3028.110	PB.3028.110,PB.3028.109
LG33	PB.3025	PB.3025;A5:LG33:15291576-15291627:15291573-15291627:+	PB.3025.5	PB.3025.5,PB.3025.1,PB.3025.14
LG34	PB.3096	PB.3096;A5:LG34:6442345-6444090:6442218-6444090:+	PB.3096.1	PB.3096.2,PB.3096.1
LG34	PB.3055	PB.3055;A5:LG34:4780387-4780402:4780387-4780436:-	PB.3055.2	PB.3055.1,PB.3055.2
LG34	PB.3055	PB.3055;A5:LG34:4780387-4780398:4780387-4780402:-	PB.3055.4	PB.3055.4,PB.3055.2
LG34	PB.3055	PB.3055;A5:LG34:4780387-4780398:4780387-4780436:-	PB.3055.4	PB.3055.4,PB.3055.1
LG34	PB.3062	PB.3062;A5:LG34:5096744-5096755:5096744-5096759:-	PB.3062.3	PB.3062.3,PB.3062.1
LG34	PB.3072	PB.3072;A5:LG34:5572266-5572287:5572266-5572289:-	PB.3072.2,PB.3072.4,PB.3072.6	PB.3072.4,PB.3072.6,PB.3072.3,PB.3072.2,PB.3072.5
LG34	PB.3110	PB.3110;A5:LG34:7762194-7762616:7762194-7762619:-	PB.3110.1,PB.3110.2,PB.3110.3,PB.3110.5,PB.3110.4	PB.3110.1,PB.3110.6,PB.3110.5,PB.3110.2,PB.3110.3,PB.3110.4
LG34	PB.3139	PB.3139;A5:LG34:16271314-16273051:16271314-16273309:-	PB.3139.2	PB.3139.1,PB.3139.2
LG34	PB.3139	PB.3139;A5:LG34:16271314-16273051:16271314-16273082:-	PB.3139.2	PB.3139.3,PB.3139.2
LG34	PB.3139	PB.3139;A5:LG34:16271314-16273082:16271314-16273309:-	PB.3139.3	PB.3139.3,PB.3139.1
LG35	PB.3184	PB.3184;A5:LG35:4656217-4657445:4656217-4657466:-	PB.3184.1	PB.3184.4,PB.3184.3,PB.3184.1
LG35	PB.3242	PB.3242;A5:LG35:20865205-20866155:20865205-20866369:-	PB.3242.1	PB.3242.1,PB.3242.4
LG35	PB.3153	PB.3153;A5:LG35:3091844-3094132:3091793-3094132:+	PB.3153.1,PB.3153.3	PB.3153.3,PB.3153.1,PB.3153.2
LG38	PB.3373	PB.3373;A5:LG38:21290905-21293636:21290695-21293636:+	PB.3373.1,PB.3373.6	PB.3373.1,PB.3373.4,PB.3373.2,PB.3373.6
LG38	PB.3338	PB.3338;A5:LG38:6878088-6878945:6878088-6878949:-	PB.3338.2	PB.3338.1,PB.3338.2
LG39	PB.3418	PB.3418;A5:LG39:3797257-3797872:3797253-3797872:+	PB.3418.1	PB.3418.2,PB.3418.1
LG39	PB.3449	PB.3449;A5:LG39:17428648-17429367:17428573-17429367:+	PB.3449.1,PB.3449.3	PB.3449.2,PB.3449.1,PB.3449.3
LG39	PB.3451	PB.3451;A5:LG39:17469160-17469700:17469122-17469700:+	PB.3451.1,PB.3451.4	PB.3451.4,PB.3451.6,PB.3451.5,PB.3451.1,PB.3451.2
LG39	PB.3468	PB.3468;A5:LG39:26391957-26392541:26391951-26392541:+	PB.3468.2	PB.3468.2,PB.3468.1
LG39	PB.3416	PB.3416;A5:LG39:3710561-3713164:3710561-3713169:-	PB.3416.5	PB.3416.5,PB.3416.8
LG39	PB.3455	PB.3455;A5:LG39:17934525-17935064:17934525-17935100:-	PB.3455.1,PB.3455.5	PB.3455.1,PB.3455.5,PB.3455.2
LG4	PB.3553	PB.3553;A5:LG4:41158766-41170375:41158697-41170375:+	PB.3553.2	PB.3553.1,PB.3553.2
LG4	PB.3571	PB.3571;A5:LG4:45551416-45551444:45551406-45551444:+	PB.3571.3	PB.3571.3,PB.3571.2
LG4	PB.3571	PB.3571;A5:LG4:45551416-45551444:45551414-45551444:+	PB.3571.3	PB.3571.4,PB.3571.3
LG4	PB.3571	PB.3571;A5:LG4:45551414-45551444:45551406-45551444:+	PB.3571.4	PB.3571.4,PB.3571.2
LG4	PB.3547	PB.3547;A5:LG4:37823113-37825616:37823113-37825618:-	PB.3547.1	PB.3547.2,PB.3547.1
LG4	PB.3573	PB.3573;A5:LG4:45609067-45609122:45609067-45609132:-	PB.3573.1	PB.3573.1,PB.3573.2
LG4	PB.3579	PB.3579;A5:LG4:46212863-46215053:46212863-46215067:-	PB.3579.2	PB.3579.3,PB.3579.2
LG40	PB.3648	PB.3648;A5:LG40:16436302-16436930:16436302-16437219:-	PB.3648.4	PB.3648.2,PB.3648.1,PB.3648.4
LG40	PB.3598	PB.3598;A5:LG40:6353875-6358262:6353729-6358262:+	PB.3598.2	PB.3598.2,PB.3598.1
LG40	PB.3654	PB.3654;A5:LG40:17045764-17045791:17045754-17045791:+	PB.3654.2	PB.3654.4,PB.3654.2
LG41	PB.3660	PB.3660;A5:LG41:6692644-6693574:6692644-6693873:-	PB.3660.1	PB.3660.2,PB.3660.1
LG41	PB.3664	PB.3664;A5:LG41:8443833-8443882:8443831-8443882:+	PB.3664.2,PB.3664.4,PB.3664.6,PB.3664.10	PB.3664.4,PB.3664.2,PB.3664.7,PB.3664.10,PB.3664.6
LG42	PB.3709	PB.3709;A5:LG42:14841101-14841262:14840953-14841262:+	PB.3709.1	PB.3709.1,PB.3709.2
LG42	PB.3703	PB.3703;A5:LG42:13979808-13984151:13979808-13984298:-	PB.3703.5	PB.3703.6,PB.3703.11,PB.3703.7,PB.3703.13,PB.3703.10,PB.3703.2,PB.3703.5,PB.3703.4,PB.3703.9,PB.3703.14
LG43	PB.3717	PB.3717;A5:LG43:6249078-6250363:6249017-6250363:+	PB.3717.3,PB.3717.4,PB.3717.5	PB.3717.1,PB.3717.5,PB.3717.4,PB.3717.2,PB.3717.3
LG43	PB.3752	PB.3752;A5:LG43:11651676-11651684:11651675-11651684:+	PB.3752.3,PB.3752.5,PB.3752.7,PB.3752.10,PB.3752.12,PB.3752.14,PB.3752.15	PB.3752.3,PB.3752.10,PB.3752.15,PB.3752.7,PB.3752.5,PB.3752.14,PB.3752.16,PB.3752.12
LG43	PB.3752	PB.3752;A5:LG43:11651677-11651684:11651676-11651684:+	PB.3752.13	PB.3752.3,PB.3752.13,PB.3752.10,PB.3752.15,PB.3752.7,PB.3752.5,PB.3752.14,PB.3752.12
LG43	PB.3752	PB.3752;A5:LG43:11651677-11651684:11651675-11651684:+	PB.3752.13	PB.3752.16,PB.3752.13
LG43	PB.3754	PB.3754;A5:LG43:11764708-11764717:11764706-11764717:+	PB.3754.2	PB.3754.1,PB.3754.2
LG43	PB.3754	PB.3754;A5:LG43:11764708-11764717:11764707-11764717:+	PB.3754.2	PB.3754.3,PB.3754.2
LG43	PB.3754	PB.3754;A5:LG43:11764707-11764717:11764706-11764717:+	PB.3754.3	PB.3754.1,PB.3754.3
LG44	PB.3766	PB.3766;A5:LG44:2575167-2575186:2575167-2575192:-	PB.3766.2	PB.3766.1,PB.3766.2
LG47	PB.3799	PB.3799;A5:LG47:6742879-6742936:6742879-6742938:-	PB.3799.2	PB.3799.2,PB.3799.3
LG47	PB.3799	PB.3799;A5:LG47:6742879-6742936:6742879-6742942:-	PB.3799.2	PB.3799.2,PB.3799.4
LG47	PB.3799	PB.3799;A5:LG47:6742879-6742938:6742879-6742942:-	PB.3799.3	PB.3799.3,PB.3799.4
LG48	PB.3846	PB.3846;A5:LG48:7389707-7389722:7389685-7389722:+	PB.3846.2	PB.3846.1,PB.3846.2
LG48	PB.3826	PB.3826;A5:LG48:165716-166060:165716-166093:-	PB.3826.2	PB.3826.1,PB.3826.2
LG48	PB.3840	PB.3840;A5:LG48:6973144-6973151:6973144-6973157:-	PB.3840.1,PB.3840.4,PB.3840.3	PB.3840.3,PB.3840.4,PB.3840.2,PB.3840.1
LG48	PB.3840	PB.3840;A5:LG48:6982999-6990126:6982999-6990211:-	PB.3840.4	PB.3840.3,PB.3840.4,PB.3840.1
LG49	PB.3870	PB.3870;A5:LG49:4114750-4129309:4114351-4129309:+	PB.3870.1	PB.3870.1,PB.3870.2
LG49	PB.3900	PB.3900;A5:LG49:12667671-12667679:12667667-12667679:+	PB.3900.3	PB.3900.1,PB.3900.3
LG49	PB.3876	PB.3876;A5:LG49:6010836-6012833:6010836-6012919:-	PB.3876.1	PB.3876.2,PB.3876.1
LG49	PB.3892	PB.3892;A5:LG49:10261835-10261850:10261835-10261864:-	PB.3892.1	PB.3892.2,PB.3892.1
LG49	PB.3907	PB.3907;A5:LG49:12943130-12943237:12943130-12943260:-	PB.3907.1,PB.3907.2,PB.3907.3,PB.3907.5,PB.3907.6,PB.3907.8	PB.3907.5,PB.3907.2,PB.3907.3,PB.3907.6,PB.3907.7,PB.3907.1,PB.3907.8
LG6	PB.3986	PB.3986;A5:LG6:27608139-27609542:27608118-27609542:+	PB.3986.2,PB.3986.3,PB.3986.4,PB.3986.5	PB.3986.5,PB.3986.1,PB.3986.3,PB.3986.2,PB.3986.4
LG6	PB.3992	PB.3992;A5:LG6:27809781-27809893:27809748-27809893:+	PB.3992.4,PB.3992.2,PB.3992.10	PB.3992.10,PB.3992.2,PB.3992.4,PB.3992.3
LG6	PB.3942	PB.3942;A5:LG6:20439532-20442234:20439532-20442292:-	PB.3942.1,PB.3942.3	PB.3942.3,PB.3942.1,PB.3942.2
LG7	PB.4061	PB.4061;A5:LG7:19423806-19423813:19423806-19423814:-	PB.4061.1,PB.4061.3	PB.4061.4,PB.4061.1,PB.4061.3,PB.4061.2
LG7	PB.4079	PB.4079;A5:LG7:35280512-35280529:35280512-35280531:-	PB.4079.3,PB.4079.6,PB.4079.9	PB.4079.3,PB.4079.5,PB.4079.6,PB.4079.10,PB.4079.9,PB.4079.7,PB.4079.4,PB.4079.8,PB.4079.1
LG7	PB.4080	PB.4080;A5:LG7:35395954-35396006:35395954-35396044:-	PB.4080.1	PB.4080.1,PB.4080.2
LG7	PB.4080	PB.4080;A5:LG7:35395954-35396006:35395954-35396012:-	PB.4080.1	PB.4080.1,PB.4080.3
LG7	PB.4080	PB.4080;A5:LG7:35395954-35396012:35395954-35396044:-	PB.4080.3	PB.4080.2,PB.4080.3
LG8	PB.4095	PB.4095;A5:LG8:6472845-6472854:6472845-6472855:-	PB.4095.3	PB.4095.1,PB.4095.3
LG8	PB.4095	PB.4095;A5:LG8:6472845-6472853:6472845-6472855:-	PB.4095.4	PB.4095.4,PB.4095.1
LG8	PB.4095	PB.4095;A5:LG8:6472845-6472853:6472845-6472854:-	PB.4095.4	PB.4095.4,PB.4095.3
LG8	PB.4099	PB.4099;A5:LG8:9316438-9316454:9316438-9316468:-	PB.4099.2	PB.4099.1,PB.4099.2
LG8	PB.4101	PB.4101;A5:LG8:9390011-9398327:9390011-9398339:-	PB.4101.4,PB.4101.8	PB.4101.7,PB.4101.8,PB.4101.1,PB.4101.4,PB.4101.3
LG8	PB.4101	PB.4101;A5:LG8:9383621-9384184:9383621-9384193:-	PB.4101.5	PB.4101.7,PB.4101.8,PB.4101.5,PB.4101.1,PB.4101.4,PB.4101.3,PB.4101.6
LG8	PB.4190	PB.4190;A5:LG8:26270843-26270860:26270843-26270872:-	PB.4190.2	PB.4190.2,PB.4190.1
LG8	PB.4215	PB.4215;A5:LG8:30623731-30623913:30623731-30623928:-	PB.4215.1,PB.4215.3,PB.4215.5	PB.4215.4,PB.4215.2,PB.4215.3,PB.4215.6,PB.4215.5,PB.4215.1
LG8	PB.4093	PB.4093;A5:LG8:6494416-6494758:6494355-6494758:+	PB.4093.1	PB.4093.2,PB.4093.1
LG8	PB.4171	PB.4171;A5:LG8:17941884-17947733:17941865-17947733:+	PB.4171.4	PB.4171.5,PB.4171.4,PB.4171.2
LG8	PB.4188	PB.4188;A5:LG8:25720124-25720132:25720120-25720132:+	PB.4188.7	PB.4188.7,PB.4188.3
SPA_134|path0	PC.11	PC.11;A5:SPA_134|path0:1340-1392:508-1392:+	PC.11.4	PC.11.18,PC.11.4
SPA_158|path4	PC.17	PC.17;A5:SPA_158|path4:50-145:28-145:+	PC.17.2	PC.17.3,PC.17.2
seqname	gene_id	event_id	alternative_transcripts	total_transcripts
LG2	PB.49	PB.49;AF:LG2:8443760-8447488:8447554:8443760-8451317:8451381:-	PB.49.1	PB.49.1,PB.49.3
LG2	PB.49	PB.49;AF:LG2:8443760-8447488:8447575:8443760-8451317:8451381:-	PB.49.4	PB.49.4,PB.49.3
LG2	PB.97	PB.97;AF:LG2:21904948-21911468:21911569:21904948-21917312:21917403:-	PB.97.3	PB.97.3,PB.97.4
LG2	PB.97	PB.97;AF:LG2:21904948-21911468:21911569:21904948-21917312:21917436:-	PB.97.3	PB.97.1,PB.97.3
LG2	PB.174	PB.174;AF:LG2:44906301-44906753:44906881:44906301-44907838:44907894:-	PB.174.1	PB.174.1,PB.174.3
LG2	PB.183	PB.183;AF:LG2:48651203-48654581:48654615:48651203-48665582:48665631:-	PB.183.2	PB.183.1,PB.183.2
LG2	PB.58	PB.58;AF:LG2:10442421:10442517-10451536:10451130:10451226-10451536:+	PB.58.110,PB.58.114,PB.58.116	PB.58.116,PB.58.134,PB.58.110,PB.58.136,PB.58.114,PB.58.133,PB.58.138
LG2	PB.58	PB.58;AF:LG2:10451130:10451226-10465493:10465127:10465223-10465493:+	PB.58.135,PB.58.137	PB.58.188,PB.58.184,PB.58.198,PB.58.137,PB.58.185,PB.58.174,PB.58.173,PB.58.191,PB.58.178,PB.58.135,PB.58.192,PB.58.175,PB.58.194,PB.58.172,PB.58.182,PB.58.197,PB.58.181,PB.58.177,PB.58.186,PB.58.195,PB.58.187,PB.58.190,PB.58.183,PB.58.180,PB.58.193,PB.58.196,PB.58.189,PB.58.179
LG2	PB.58	PB.58;AF:LG2:10451130:10451226-10465493:10465128:10465223-10465493:+	PB.58.135,PB.58.137	PB.58.199,PB.58.137,PB.58.135
LG5	PB.225	PB.225;AF:LG5:25264389:25264452-25271614:25265454:25265546-25271614:+	PB.225.2	PB.225.2,PB.225.3
LG22	PB.334	PB.334;AF:LG22:18089724:18089742-18091305:18089914:18090027-18091305:+	PB.334.1	PB.334.2,PB.334.1
LG22	PB.334	PB.334;AF:LG22:18089724:18089742-18091305:18090411:18090433-18091305:+	PB.334.1	PB.334.3,PB.334.4,PB.334.1
LG22	PB.334	PB.334;AF:LG22:18089914:18090027-18091305:18090411:18090433-18091305:+	PB.334.2	PB.334.2,PB.334.3,PB.334.4
LG22	PB.348	PB.348;AF:LG22:27480394-27483637:27483829:27480394-27483837:27483863:-	PB.348.6	PB.348.3,PB.348.6
LG22	PB.348	PB.348;AF:LG22:27480394-27483637:27483829:27480394-27483837:27483872:-	PB.348.6	PB.348.2,PB.348.6
LG27	PB.357	PB.357;AF:LG27:636635:636796-648848:647130:647284-648848:+	PB.357.1	PB.357.1,PB.357.2,PB.357.3
LG27	PB.365	PB.365;AF:LG27:966861:967116-968942:968031:968079-968942:+	PB.365.1	PB.365.1,PB.365.2
LG27	PB.362	PB.362;AF:LG27:868988-872324:872522:868988-878318:878500:-	PB.362.1	PB.362.2,PB.362.1
LG27	PB.362	PB.362;AF:LG27:868988-872324:872517:868988-878318:878500:-	PB.362.3	PB.362.3,PB.362.2
LG46	PB.443	PB.443;AF:LG46:909238:909297-926962:923993:924050-926962:+	PB.443.1	PB.443.2,PB.443.1
LG1	PB.526	PB.526;AF:LG1:2608178-2610541:2610593:2608178-2610838:2611060:-	PB.526.2	PB.526.2,PB.526.1
LG1	PB.526	PB.526;AF:LG1:2608178-2610541:2610593:2608178-2610830:2611042:-	PB.526.2	PB.526.2,PB.526.3
LG1	PB.626	PB.626;AF:LG1:31010709-31015084:31015119:31010709-31021556:31021653:-	PB.626.2,PB.626.7	PB.626.6,PB.626.9,PB.626.2,PB.626.7
LG1	PB.626	PB.626;AF:LG1:31010709-31015084:31015113:31010709-31021556:31021653:-	PB.626.8	PB.626.6,PB.626.9,PB.626.8
LG1	PB.653	PB.653;AF:LG1:49477633-49479089:49479262:49477633-49479843:49479955:-	PB.653.1	PB.653.1,PB.653.2
LG10	PB.773	PB.773;AF:LG10:26059932-26061052:26061292:26059932-26066534:26066771:-	PB.773.2	PB.773.2,PB.773.1
LG11	PB.873	PB.873;AF:LG11:31647206:31647346-31654823:31653832:31653945-31654823:+	PB.873.1	PB.873.2,PB.873.1
LG11	PB.796	PB.796;AF:LG11:1489190-1492052:1492142:1489190-1500761:1500944:-	PB.796.2	PB.796.1,PB.796.2
LG11	PB.901	PB.901;AF:LG11:38825883-38828605:38828736:38825883-38831331:38831375:-	PB.901.5	PB.901.4,PB.901.5
LG11	PB.925	PB.925;AF:LG11:41262717-41264123:41264362:41262717-41264468:41264548:-	PB.925.1	PB.925.2,PB.925.1
LG12	PB.969	PB.969;AF:LG12:20575099:20575181-20584712:20579323:20579491-20584712:+	PB.969.1	PB.969.2,PB.969.1
LG12	PB.1006	PB.1006;AF:LG12:38230102:38230172-38231568:38230420:38230547-38231568:+	PB.1006.1	PB.1006.2,PB.1006.1
LG12	PB.1006	PB.1006;AF:LG12:38230102:38230172-38231568:38230424:38230517-38231568:+	PB.1006.1	PB.1006.3,PB.1006.1
LG13	PB.1119	PB.1119;AF:LG13:28397501-28399080:28399127:28397501-28399197:28399300:-	PB.1119.1	PB.1119.1,PB.1119.2,PB.1119.3
LG13	PB.1168	PB.1168;AF:LG13:36119851-36125129:36125194:36119851-36125515:36125644:-	PB.1168.2	PB.1168.1,PB.1168.2
LG13	PB.1169	PB.1169;AF:LG13:36176917-36177490:36177532:36176917-36177614:36177649:-	PB.1169.10	PB.1169.10,PB.1169.18
LG13	PB.1114	PB.1114;AF:LG13:27272426:27272551-27274764:27273455:27273556-27274764:+	PB.1114.1	PB.1114.1,PB.1114.2
LG13	PB.1154	PB.1154;AF:LG13:32853520:32853669-32861248:32859589:32859676-32861248:+	PB.1154.1	PB.1154.2,PB.1154.1
LG13	PB.1154	PB.1154;AF:LG13:32853520:32853669-32861248:32859701:32859760-32861248:+	PB.1154.1	PB.1154.1,PB.1154.3
LG13	PB.1154	PB.1154;AF:LG13:32859589:32859676-32861248:32859701:32859760-32861248:+	PB.1154.2	PB.1154.2,PB.1154.3
LG13	PB.1155	PB.1155;AF:LG13:33230095:33230151-33232272:33231299:33231684-33232272:+	PB.1155.2	PB.1155.2,PB.1155.3
LG14	PB.1195	PB.1195;AF:LG14:5232641:5232699-5236598:5234232:5234306-5236598:+	PB.1195.2,PB.1195.1	PB.1195.3,PB.1195.2,PB.1195.1
LG14	PB.1221	PB.1221;AF:LG14:11052202:11052273-11054192:11052575:11052648-11054192:+	PB.1221.1	PB.1221.2,PB.1221.1
LG14	PB.1182	PB.1182;AF:LG14:1649210-1651711:1651740:1649210-1651759:1651917:-	PB.1182.3	PB.1182.3,PB.1182.1
LG14	PB.1182	PB.1182;AF:LG14:1649210-1651711:1651740:1649210-1651759:1651914:-	PB.1182.3	PB.1182.3,PB.1182.2
LG15	PB.1321	PB.1321;AF:LG15:11194603:11194766-11203226:11200196:11200450-11203226:+	PB.1321.1	PB.1321.1,PB.1321.3
LG16	PB.1419	PB.1419;AF:LG16:17559021-17569996:17570070:17559021-17602131:17602297:-	PB.1419.4	PB.1419.4,PB.1419.1
LG16	PB.1419	PB.1419;AF:LG16:17559021-17569996:17570072:17559021-17602131:17602297:-	PB.1419.3	PB.1419.1,PB.1419.3
LG16	PB.1419	PB.1419;AF:LG16:17559021-17569996:17570120:17559021-17602131:17602297:-	PB.1419.5	PB.1419.5,PB.1419.1
LG16	PB.1390	PB.1390;AF:LG16:11730299:11730352-11734941:11731498:11731645-11734941:+	PB.1390.2	PB.1390.3,PB.1390.2
LG17	PB.1472	PB.1472;AF:LG17:11329251-11331510:11331587:11329251-11332087:11332136:-	PB.1472.2,PB.1472.3	PB.1472.3,PB.1472.1,PB.1472.2
LG17	PB.1536	PB.1536;AF:LG17:27561673-27562535:27562664:27561673-27565446:27565716:-	PB.1536.1	PB.1536.1,PB.1536.2
LG17	PB.1551	PB.1551;AF:LG17:28659776-28661015:28661053:28659776-28661348:28661405:-	PB.1551.3	PB.1551.7,PB.1551.3
LG17	PB.1551	PB.1551;AF:LG17:28659776-28661015:28661074:28659776-28661348:28661405:-	PB.1551.6	PB.1551.7,PB.1551.6
LG17	PB.1551	PB.1551;AF:LG17:28659776-28661046:28661082:28659776-28661348:28661405:-	PB.1551.9	PB.1551.7,PB.1551.9
LG17	PB.1551	PB.1551;AF:LG17:28659776-28661046:28661073:28659776-28661348:28661405:-	PB.1551.11	PB.1551.11,PB.1551.7
LG17	PB.1551	PB.1551;AF:LG17:28659776-28661044:28661082:28659776-28661348:28661405:-	PB.1551.12	PB.1551.7,PB.1551.12
LG17	PB.1519	PB.1519;AF:LG17:23850356:23850440-23851591:23850546:23850701-23851591:+	PB.1519.1	PB.1519.1,PB.1519.2
LG17	PB.1527	PB.1527;AF:LG17:25802177:25802267-25806212:25802709:25802754-25806212:+	PB.1527.1	PB.1527.3,PB.1527.1
LG17	PB.1527	PB.1527;AF:LG17:25802183:25802267-25806212:25802709:25802754-25806212:+	PB.1527.2	PB.1527.3,PB.1527.2
LG18	PB.1612	PB.1612;AF:LG18:28609241:28609349-28613624:28609440:28609522-28613624:+	PB.1612.1	PB.1612.1,PB.1612.2
LG18	PB.1616	PB.1616;AF:LG18:29257134:29258100-29260147:29258745:29259868-29260147:+	PB.1616.1	PB.1616.2,PB.1616.1
LG18	PB.1641	PB.1641;AF:LG18:31271863:31271939-31276365:31272250:31272432-31276365:+	PB.1641.1	PB.1641.2,PB.1641.1
LG18	PB.1641	PB.1641;AF:LG18:31271863:31271939-31276365:31272258:31272383-31276365:+	PB.1641.1	PB.1641.3,PB.1641.1
LG18	PB.1641	PB.1641;AF:LG18:31271863:31271939-31276365:31272342:31272461-31276365:+	PB.1641.1	PB.1641.4,PB.1641.1
LG18	PB.1621	PB.1621;AF:LG18:29403884-29404197:29404254:29403884-29405697:29405972:-	PB.1621.1	PB.1621.2,PB.1621.1
LG19	PB.1672	PB.1672;AF:LG19:9427936-9428878:9429010:9427936-9429307:9429399:-	PB.1672.1	PB.1672.1,PB.1672.2
LG20	PB.1763	PB.1763;AF:LG20:706019-709975:709999:706019-717429:717576:-	PB.1763.4	PB.1763.4,PB.1763.2
LG20	PB.1763	PB.1763;AF:LG20:709341-713397:713472:709341-717429:717576:-	PB.1763.5	PB.1763.5,PB.1763.8
LG20	PB.1785	PB.1785;AF:LG20:7093368-7097084:7097133:7093368-7097228:7097336:-	PB.1785.1	PB.1785.2,PB.1785.1
LG20	PB.1791	PB.1791;AF:LG20:9977262-9980163:9980218:9977262-9980256:9980437:-	PB.1791.1	PB.1791.1,PB.1791.3
LG20	PB.1815	PB.1815;AF:LG20:17070425-17072511:17072847:17070425-17076904:17076953:-	PB.1815.2	PB.1815.1,PB.1815.2
LG20	PB.1796	PB.1796;AF:LG20:10088198:10088286-10092996:10090175:10090296-10092996:+	PB.1796.1,PB.1796.2,PB.1796.3	PB.1796.3,PB.1796.2,PB.1796.1,PB.1796.4
LG20	PB.1796	PB.1796;AF:LG20:10088198:10088286-10092996:10090195:10090296-10092996:+	PB.1796.1,PB.1796.2,PB.1796.3	PB.1796.3,PB.1796.2,PB.1796.5,PB.1796.1
LG20	PB.1796	PB.1796;AF:LG20:10088198:10088286-10092996:10091722:10091812-10092996:+	PB.1796.1,PB.1796.2,PB.1796.3	PB.1796.3,PB.1796.2,PB.1796.6,PB.1796.1
LG20	PB.1796	PB.1796;AF:LG20:10090175:10090296-10092996:10091722:10091812-10092996:+	PB.1796.4	PB.1796.6,PB.1796.4
LG20	PB.1796	PB.1796;AF:LG20:10090195:10090296-10092996:10091722:10091812-10092996:+	PB.1796.5	PB.1796.6,PB.1796.5
LG20	PB.1809	PB.1809;AF:LG20:16650813:16650881-16652894:16651289:16651527-16652894:+	PB.1809.1	PB.1809.1,PB.1809.2
LG20	PB.1825	PB.1825;AF:LG20:28844669:28844773-28857791:28851149:28851229-28857791:+	PB.1825.1	PB.1825.1,PB.1825.2
LG20	PB.1844	PB.1844;AF:LG20:30825160:30825437-30885488:30883574:30883850-30885488:+	PB.1844.1	PB.1844.3,PB.1844.1
LG20	PB.1844	PB.1844;AF:LG20:30825160:30825437-30885488:30883809:30883850-30885488:+	PB.1844.1	PB.1844.4,PB.1844.1
LG20	PB.1844	PB.1844;AF:LG20:30825228:30825437-30885488:30883574:30883850-30885488:+	PB.1844.2	PB.1844.3,PB.1844.2
LG20	PB.1844	PB.1844;AF:LG20:30825228:30825437-30885488:30883809:30883850-30885488:+	PB.1844.2	PB.1844.4,PB.1844.2
LG21	PB.1935	PB.1935;AF:LG21:18481775:18481788-18487736:18486471:18486635-18487736:+	PB.1935.3	PB.1935.3,PB.1935.9
LG21	PB.1853	PB.1853;AF:LG21:2079871-2080276:2080361:2079871-2080415:2080572:-	PB.1853.2	PB.1853.2,PB.1853.1
LG21	PB.1906	PB.1906;AF:LG21:8952495-8954619:8955181:8952495-8957162:8957449:-	PB.1906.1	PB.1906.1,PB.1906.3
LG21	PB.1906	PB.1906;AF:LG21:8952495-8954619:8955181:8952495-8960900:8960956:-	PB.1906.1	PB.1906.1,PB.1906.2
LG21	PB.1906	PB.1906;AF:LG21:8952495-8957162:8957449:8952495-8960900:8960956:-	PB.1906.3	PB.1906.3,PB.1906.2
LG21	PB.1906	PB.1906;AF:LG21:8964802-8969484:8969924:8964802-8972040:8972117:-	PB.1906.11	PB.1906.11,PB.1906.7
LG21	PB.1906	PB.1906;AF:LG21:8964802-8969484:8969957:8964802-8972040:8972117:-	PB.1906.10	PB.1906.7,PB.1906.10
LG21	PB.1943	PB.1943;AF:LG21:19211165-19211738:19211762:19211165-19214800:19214861:-	PB.1943.1	PB.1943.2,PB.1943.1
LG23	PB.1999	PB.1999;AF:LG23:14229936-14238679:14238807:14229936-14238886:14238972:-	PB.1999.2	PB.1999.1,PB.1999.4,PB.1999.2
LG23	PB.2036	PB.2036;AF:LG23:25058204:25058313-25071774:25058739:25058938-25071774:+	PB.2036.1	PB.2036.1,PB.2036.2
LG23	PB.2036	PB.2036;AF:LG23:25058204:25058313-25071774:25058825:25058938-25071774:+	PB.2036.1	PB.2036.3,PB.2036.1,PB.2036.4
LG24	PB.2084	PB.2084;AF:LG24:4591903:4592018-4592658:4592139:4592215-4592658:+	PB.2084.1	PB.2084.2,PB.2084.1
LG24	PB.2134	PB.2134;AF:LG24:15214440:15214532-15216251:15214655:15214733-15216251:+	PB.2134.1	PB.2134.2,PB.2134.1
LG24	PB.2082	PB.2082;AF:LG24:4796687-4796819:4796906:4796687-4797561:4797611:-	PB.2082.1	PB.2082.3,PB.2082.1
LG24	PB.2116	PB.2116;AF:LG24:11556475-11557315:11557427:11556475-11568045:11568116:-	PB.2116.4	PB.2116.4,PB.2116.1
LG24	PB.2167	PB.2167;AF:LG24:25411232-25414845:25415100:25411232-25415259:25415302:-	PB.2167.4	PB.2167.3,PB.2167.2,PB.2167.1,PB.2167.4
LG24	PB.2167	PB.2167;AF:LG24:25411232-25414845:25415100:25411232-25415259:25415311:-	PB.2167.4	PB.2167.5,PB.2167.4
LG24	PB.2167	PB.2167;AF:LG24:25411232-25414845:25415100:25411232-25415220:25415302:-	PB.2167.4	PB.2167.4,PB.2167.6
LG25	PB.2177	PB.2177;AF:LG25:1360133:1360295-1361092:1360385:1360423-1361092:+	PB.2177.1	PB.2177.2,PB.2177.1
LG25	PB.2197	PB.2197;AF:LG25:4783453:4783581-4806332:4805813:4805828-4806332:+	PB.2197.1	PB.2197.1,PB.2197.3
LG25	PB.2277	PB.2277;AF:LG25:26412456:26412534-26415049:26412726:26412850-26415049:+	PB.2277.1	PB.2277.1,PB.2277.2
LG25	PB.2285	PB.2285;AF:LG25:27045009:27045148-27049075:27045235:27045308-27049075:+	PB.2285.1	PB.2285.2,PB.2285.1
LG25	PB.2194	PB.2194;AF:LG25:4598198-4600168:4600255:4598198-4604976:4605038:-	PB.2194.1	PB.2194.1,PB.2194.2
LG25	PB.2211	PB.2211;AF:LG25:5917202-5952874:5953094:5917202-5977125:5977477:-	PB.2211.2	PB.2211.2,PB.2211.1
LG25	PB.2211	PB.2211;AF:LG25:5917202-5952874:5953094:5917202-5977125:5977475:-	PB.2211.2	PB.2211.2,PB.2211.3
LG25	PB.2254	PB.2254;AF:LG25:21224265-21231173:21231362:21224265-21239759:21239888:-	PB.2254.1,PB.2254.4,PB.2254.7,PB.2254.11	PB.2254.7,PB.2254.5,PB.2254.1,PB.2254.4,PB.2254.11
LG25	PB.2254	PB.2254;AF:LG25:21224265-21231173:21231362:21224265-21239759:21239811:-	PB.2254.1,PB.2254.4,PB.2254.7,PB.2254.11	PB.2254.7,PB.2254.1,PB.2254.4,PB.2254.11,PB.2254.10
LG26	PB.2327	PB.2327;AF:LG26:7180763:7180952-7182673:7182180:7182226-7182673:+	PB.2327.1	PB.2327.1,PB.2327.2
LG26	PB.2353	PB.2353;AF:LG26:12947997:12948029-12948415:12948199:12948247-12948415:+	PB.2353.1	PB.2353.2,PB.2353.1
LG26	PB.2396	PB.2396;AF:LG26:21863657:21863831-21928982:21925796:21925827-21928982:+	PB.2396.1	PB.2396.4,PB.2396.1,PB.2396.9,PB.2396.8,PB.2396.10,PB.2396.5,PB.2396.11,PB.2396.13,PB.2396.2,PB.2396.7,PB.2396.6,PB.2396.12,PB.2396.3
LG26	PB.2316	PB.2316;AF:LG26:3524706-3534564:3534768:3524706-3544774:3544872:-	PB.2316.2,PB.2316.24	PB.2316.2,PB.2316.24,PB.2316.7
LG26	PB.2316	PB.2316;AF:LG26:3524706-3534564:3534768:3524706-3544774:3544889:-	PB.2316.2,PB.2316.24	PB.2316.2,PB.2316.24,PB.2316.5
LG26	PB.2316	PB.2316;AF:LG26:3524706-3534564:3534768:3524706-3544774:3544857:-	PB.2316.2,PB.2316.24	PB.2316.2,PB.2316.24,PB.2316.15
LG26	PB.2316	PB.2316;AF:LG26:3524706-3534564:3534768:3524706-3544774:3544901:-	PB.2316.2,PB.2316.24	PB.2316.2,PB.2316.24,PB.2316.16,PB.2316.35
LG26	PB.2316	PB.2316;AF:LG26:3524706-3534564:3534768:3524706-3544774:3544863:-	PB.2316.2,PB.2316.24	PB.2316.2,PB.2316.24,PB.2316.37
LG26	PB.2316	PB.2316;AF:LG26:3524706-3534564:3534766:3524706-3544774:3544872:-	PB.2316.14,PB.2316.28	PB.2316.7,PB.2316.28,PB.2316.14
LG26	PB.2316	PB.2316;AF:LG26:3524706-3534564:3534766:3524706-3544774:3544889:-	PB.2316.14,PB.2316.28	PB.2316.5,PB.2316.28,PB.2316.14
LG26	PB.2316	PB.2316;AF:LG26:3524706-3534564:3534766:3524706-3544774:3544857:-	PB.2316.14,PB.2316.28	PB.2316.15,PB.2316.28,PB.2316.14
LG26	PB.2316	PB.2316;AF:LG26:3524706-3534564:3534766:3524706-3544774:3544901:-	PB.2316.14,PB.2316.28	PB.2316.16,PB.2316.35,PB.2316.28,PB.2316.14
LG26	PB.2316	PB.2316;AF:LG26:3524706-3534564:3534766:3524706-3544774:3544863:-	PB.2316.14,PB.2316.28	PB.2316.28,PB.2316.37,PB.2316.14
LG26	PB.2349	PB.2349;AF:LG26:12822553-12823781:12823847:12822553-12823856:12823932:-	PB.2349.3	PB.2349.4,PB.2349.1,PB.2349.2,PB.2349.3
LG26	PB.2365	PB.2365;AF:LG26:14841806-14842431:14842504:14841806-14851186:14851280:-	PB.2365.7	PB.2365.2,PB.2365.7
LG26	PB.2365	PB.2365;AF:LG26:14841806-14842431:14842504:14841806-14851184:14851282:-	PB.2365.7	PB.2365.7,PB.2365.3
LG26	PB.2365	PB.2365;AF:LG26:14841806-14842431:14842504:14841806-14851184:14851297:-	PB.2365.7	PB.2365.8,PB.2365.7
LG28	PB.2437	PB.2437;AF:LG28:361525-362959:363003:361525-363067:363234:-	PB.2437.7	PB.2437.7,PB.2437.6
LG28	PB.2473	PB.2473;AF:LG28:19828116-19829560:19829606:19828116-19830230:19830341:-	PB.2473.4	PB.2473.1,PB.2473.4
LG28	PB.2473	PB.2473;AF:LG28:19828116-19829560:19829606:19828116-19830230:19830342:-	PB.2473.4	PB.2473.5,PB.2473.4
LG28	PB.2482	PB.2482;AF:LG28:21697146:21697259-21736541:21731393:21734135-21736541:+	PB.2482.1	PB.2482.3,PB.2482.1
LG29	PB.2522	PB.2522;AF:LG29:2398957:2399047-2428514:2425274:2425384-2428514:+	PB.2522.1	PB.2522.1,PB.2522.2,PB.2522.3
LG29	PB.2523	PB.2523;AF:LG29:2535742:2535877-2557848:2538686:2538837-2557848:+	PB.2523.1	PB.2523.1,PB.2523.3
LG29	PB.2523	PB.2523;AF:LG29:2535742:2535877-2557848:2543496:2543595-2557848:+	PB.2523.1	PB.2523.4,PB.2523.1
LG29	PB.2523	PB.2523;AF:LG29:2535747:2535877-2557848:2538686:2538837-2557848:+	PB.2523.2	PB.2523.2,PB.2523.3
LG29	PB.2523	PB.2523;AF:LG29:2535747:2535877-2557848:2543496:2543595-2557848:+	PB.2523.2	PB.2523.2,PB.2523.4
LG29	PB.2523	PB.2523;AF:LG29:2538686:2538837-2557848:2543496:2543595-2557848:+	PB.2523.3	PB.2523.4,PB.2523.3
LG29	PB.2535	PB.2535;AF:LG29:5382619-5384067:5384136:5382619-5384208:5384274:-	PB.2535.4,PB.2535.5	PB.2535.1,PB.2535.5,PB.2535.4
LG29	PB.2537	PB.2537;AF:LG29:5387851-5388404:5388619:5387851-5390115:5390188:-	PB.2537.1	PB.2537.2,PB.2537.1
LG29	PB.2580	PB.2580;AF:LG29:19794412-19799917:19800108:19794412-19809602:19809732:-	PB.2580.2	PB.2580.2,PB.2580.1
LG29	PB.2580	PB.2580;AF:LG29:19794412-19799917:19800108:19794412-19809602:19809735:-	PB.2580.2	PB.2580.2,PB.2580.3
LG3	PB.2602	PB.2602;AF:LG3:934187-934807:934856:934187-941945:942048:-	PB.2602.2	PB.2602.2,PB.2602.10
LG3	PB.2651	PB.2651;AF:LG3:10598820-10607955:10608059:10598820-10612113:10612193:-	PB.2651.2	PB.2651.1,PB.2651.2
LG3	PB.2652	PB.2652;AF:LG3:11152224-11153078:11153452:11152224-11160646:11160713:-	PB.2652.5	PB.2652.5,PB.2652.1
LG3	PB.2680	PB.2680;AF:LG3:29463054-29464214:29464325:29463054-29468944:29469201:-	PB.2680.2	PB.2680.1,PB.2680.2
LG3	PB.2690	PB.2690;AF:LG3:31464134-31467618:31467738:31464134-31477207:31477422:-	PB.2690.2	PB.2690.1,PB.2690.2
LG3	PB.2613	PB.2613;AF:LG3:1558247:1558509-1561201:1560819:1560877-1561201:+	PB.2613.1,PB.2613.2	PB.2613.2,PB.2613.1,PB.2613.3
LG3	PB.2641	PB.2641;AF:LG3:8799653:8799689-8804295:8800220:8800332-8804295:+	PB.2641.1,PB.2641.2	PB.2641.6,PB.2641.1,PB.2641.2
LG3	PB.2641	PB.2641;AF:LG3:8799655:8799689-8804295:8800220:8800332-8804295:+	PB.2641.3	PB.2641.6,PB.2641.3
LG3	PB.2641	PB.2641;AF:LG3:8799658:8799689-8804295:8800220:8800332-8804295:+	PB.2641.4,PB.2641.5	PB.2641.4,PB.2641.5,PB.2641.6
LG3	PB.2653	PB.2653;AF:LG3:10832525:10832611-10839781:10833218:10833507-10839781:+	PB.2653.19	PB.2653.21,PB.2653.19
LG30	PB.2833	PB.2833;AF:LG30:33379132-33386835:33387570:33379132-33460665:33460845:-	PB.2833.3	PB.2833.4,PB.2833.3
LG31	PB.2859	PB.2859;AF:LG31:5816457:5816735-5821329:5819444:5819496-5821329:+	PB.2859.1	PB.2859.1,PB.2859.2
LG31	PB.2869	PB.2869;AF:LG31:11162410:11162454-11163696:11162524:11162694-11163696:+	PB.2869.2	PB.2869.5,PB.2869.2
LG31	PB.2869	PB.2869;AF:LG31:11162410:11162454-11163696:11162921:11163017-11163696:+	PB.2869.2	PB.2869.6,PB.2869.2
LG31	PB.2869	PB.2869;AF:LG31:11162410:11162454-11163696:11162923:11163074-11163696:+	PB.2869.2	PB.2869.7,PB.2869.2
LG31	PB.2869	PB.2869;AF:LG31:11162410:11162454-11163696:11162946:11163074-11163696:+	PB.2869.2	PB.2869.8,PB.2869.2
LG31	PB.2869	PB.2869;AF:LG31:11162411:11162454-11163696:11162524:11162694-11163696:+	PB.2869.3	PB.2869.5,PB.2869.3
LG31	PB.2869	PB.2869;AF:LG31:11162411:11162454-11163696:11162921:11163017-11163696:+	PB.2869.3	PB.2869.3,PB.2869.6
LG31	PB.2869	PB.2869;AF:LG31:11162411:11162454-11163696:11162923:11163074-11163696:+	PB.2869.3	PB.2869.3,PB.2869.7
LG31	PB.2869	PB.2869;AF:LG31:11162411:11162454-11163696:11162946:11163074-11163696:+	PB.2869.3	PB.2869.3,PB.2869.8
LG31	PB.2869	PB.2869;AF:LG31:11162415:11162454-11163696:11162524:11162694-11163696:+	PB.2869.4	PB.2869.5,PB.2869.4
LG31	PB.2869	PB.2869;AF:LG31:11162415:11162454-11163696:11162921:11163017-11163696:+	PB.2869.4	PB.2869.4,PB.2869.6
LG31	PB.2869	PB.2869;AF:LG31:11162415:11162454-11163696:11162923:11163074-11163696:+	PB.2869.4	PB.2869.4,PB.2869.7
LG31	PB.2869	PB.2869;AF:LG31:11162415:11162454-11163696:11162946:11163074-11163696:+	PB.2869.4	PB.2869.4,PB.2869.8
LG31	PB.2869	PB.2869;AF:LG31:11162524:11162694-11163696:11162921:11163017-11163696:+	PB.2869.5	PB.2869.5,PB.2869.6
LG31	PB.2869	PB.2869;AF:LG31:11162524:11162694-11163696:11162923:11163074-11163696:+	PB.2869.5	PB.2869.5,PB.2869.7
LG31	PB.2869	PB.2869;AF:LG31:11162524:11162694-11163696:11162946:11163074-11163696:+	PB.2869.5	PB.2869.5,PB.2869.8
LG31	PB.2878	PB.2878;AF:LG31:15129827:15129976-15150697:15141386:15141448-15150697:+	PB.2878.1	PB.2878.3,PB.2878.4,PB.2878.5,PB.2878.1
LG31	PB.2878	PB.2878;AF:LG31:15129827:15129976-15150697:15141388:15141448-15150697:+	PB.2878.1	PB.2878.6,PB.2878.1
LG31	PB.2878	PB.2878;AF:LG31:15129827:15129976-15150697:15141479:15141640-15150697:+	PB.2878.1	PB.2878.7,PB.2878.1
LG31	PB.2878	PB.2878;AF:LG31:15129827:15129976-15150697:15145313:15145623-15150697:+	PB.2878.1	PB.2878.9,PB.2878.1
LG31	PB.2878	PB.2878;AF:LG31:15129856:15129976-15150697:15141386:15141448-15150697:+	PB.2878.2	PB.2878.2,PB.2878.4,PB.2878.5,PB.2878.3
LG31	PB.2878	PB.2878;AF:LG31:15129856:15129976-15150697:15141388:15141448-15150697:+	PB.2878.2	PB.2878.2,PB.2878.6
LG31	PB.2878	PB.2878;AF:LG31:15129856:15129976-15150697:15141479:15141640-15150697:+	PB.2878.2	PB.2878.2,PB.2878.7
LG31	PB.2878	PB.2878;AF:LG31:15129856:15129976-15150697:15145313:15145623-15150697:+	PB.2878.2	PB.2878.2,PB.2878.9
LG31	PB.2878	PB.2878;AF:LG31:15141386:15141448-15150697:15141479:15141640-15150697:+	PB.2878.4,PB.2878.5,PB.2878.3	PB.2878.4,PB.2878.7,PB.2878.5,PB.2878.3
LG31	PB.2878	PB.2878;AF:LG31:15141386:15141448-15150697:15145313:15145623-15150697:+	PB.2878.4,PB.2878.5,PB.2878.3	PB.2878.4,PB.2878.9,PB.2878.5,PB.2878.3
LG31	PB.2878	PB.2878;AF:LG31:15141388:15141448-15150697:15141479:15141640-15150697:+	PB.2878.6	PB.2878.7,PB.2878.6
LG31	PB.2878	PB.2878;AF:LG31:15141388:15141448-15150697:15145313:15145623-15150697:+	PB.2878.6	PB.2878.6,PB.2878.9
LG31	PB.2878	PB.2878;AF:LG31:15141479:15141640-15150697:15145313:15145623-15150697:+	PB.2878.7	PB.2878.7,PB.2878.9
LG32	PB.2894	PB.2894;AF:LG32:9893858:9893942-9896301:9895638:9895694-9896301:+	PB.2894.1	PB.2894.2,PB.2894.1
LG32	PB.2905	PB.2905;AF:LG32:10179107:10179194-10180657:10180083:10180128-10180657:+	PB.2905.1	PB.2905.3,PB.2905.1
LG32	PB.2905	PB.2905;AF:LG32:10179122:10179194-10180657:10180083:10180128-10180657:+	PB.2905.2	PB.2905.3,PB.2905.2
LG33	PB.2998	PB.2998;AF:LG33:651430-652163:652185:651430-656889:657042:-	PB.2998.1	PB.2998.1,PB.2998.2
LG33	PB.3017	PB.3017;AF:LG33:7547602-7548160:7548279:7547602-7551196:7551282:-	PB.3017.5	PB.3017.3,PB.3017.5
LG33	PB.3017	PB.3017;AF:LG33:7547602-7548160:7548279:7547602-7551196:7551278:-	PB.3017.5	PB.3017.2,PB.3017.5
LG33	PB.3017	PB.3017;AF:LG33:7547602-7548160:7548279:7547602-7551196:7551290:-	PB.3017.5	PB.3017.6,PB.3017.5
LG33	PB.3017	PB.3017;AF:LG33:7547602-7548160:7548279:7547602-7548982:7549128:-	PB.3017.5	PB.3017.8,PB.3017.5
LG33	PB.3017	PB.3017;AF:LG33:7547602-7548982:7549128:7547602-7551196:7551282:-	PB.3017.8	PB.3017.8,PB.3017.3
LG33	PB.3017	PB.3017;AF:LG33:7547602-7548982:7549128:7547602-7551196:7551278:-	PB.3017.8	PB.3017.8,PB.3017.2
LG33	PB.3017	PB.3017;AF:LG33:7547602-7548982:7549128:7547602-7551196:7551290:-	PB.3017.8	PB.3017.6,PB.3017.8
LG33	PB.3003	PB.3003;AF:LG33:1818786:1818838-1825055:1818884:1818981-1825055:+	PB.3003.1	PB.3003.1,PB.3003.2
LG33	PB.3003	PB.3003;AF:LG33:1818786:1818838-1825055:1818906:1818981-1825055:+	PB.3003.1	PB.3003.1,PB.3003.3
LG34	PB.3108	PB.3108;AF:LG34:7619323-7624668:7624717:7619323-7625185:7625420:-	PB.3108.3	PB.3108.3,PB.3108.2
LG34	PB.3108	PB.3108;AF:LG34:7626288-7640172:7640277:7626288-7641031:7641097:-	PB.3108.7	PB.3108.5,PB.3108.7
LG34	PB.3110	PB.3110;AF:LG34:7764919-7766033:7766116:7764919-7766375:7766475:-	PB.3110.2	PB.3110.2,PB.3110.3
LG34	PB.3110	PB.3110;AF:LG34:7764919-7765716:7765910:7764919-7766033:7766116:-	PB.3110.5	PB.3110.5,PB.3110.2
LG34	PB.3110	PB.3110;AF:LG34:7764919-7765716:7765910:7764919-7766375:7766475:-	PB.3110.5	PB.3110.5,PB.3110.3
LG34	PB.3110	PB.3110;AF:LG34:7764919-7765716:7765910:7764919-7766033:7766072:-	PB.3110.5	PB.3110.5,PB.3110.4
LG34	PB.3110	PB.3110;AF:LG34:7764919-7765716:7765910:7764919-7765937:7766013:-	PB.3110.5	PB.3110.6,PB.3110.5
LG34	PB.3110	PB.3110;AF:LG34:7764919-7766033:7766072:7764919-7766375:7766475:-	PB.3110.4	PB.3110.4,PB.3110.3
LG34	PB.3110	PB.3110;AF:LG34:7764919-7765937:7766013:7764919-7766033:7766116:-	PB.3110.6	PB.3110.6,PB.3110.2
LG34	PB.3110	PB.3110;AF:LG34:7764919-7765937:7766013:7764919-7766375:7766475:-	PB.3110.6	PB.3110.6,PB.3110.3
LG34	PB.3110	PB.3110;AF:LG34:7764919-7765937:7766013:7764919-7766033:7766072:-	PB.3110.6	PB.3110.6,PB.3110.4
LG35	PB.3220	PB.3220;AF:LG35:9835197:9835325-9835587:9835379:9835424-9835587:+	PB.3220.1	PB.3220.1,PB.3220.2
LG35	PB.3247	PB.3247;AF:LG35:21108397:21108447-21111143:21108775:21109063-21111143:+	PB.3247.1	PB.3247.5,PB.3247.1
LG35	PB.3247	PB.3247;AF:LG35:21108397:21108447-21111143:21108791:21109063-21111143:+	PB.3247.1	PB.3247.6,PB.3247.1
LG35	PB.3247	PB.3247;AF:LG35:21108397:21108447-21111143:21108833:21109063-21111143:+	PB.3247.1	PB.3247.7,PB.3247.1
LG35	PB.3247	PB.3247;AF:LG35:21108397:21108447-21111143:21108834:21109063-21111143:+	PB.3247.1	PB.3247.8,PB.3247.1
LG35	PB.3247	PB.3247;AF:LG35:21108398:21108447-21111143:21108775:21109063-21111143:+	PB.3247.2	PB.3247.5,PB.3247.2
LG35	PB.3247	PB.3247;AF:LG35:21108398:21108447-21111143:21108791:21109063-21111143:+	PB.3247.2	PB.3247.6,PB.3247.2
LG35	PB.3247	PB.3247;AF:LG35:21108398:21108447-21111143:21108833:21109063-21111143:+	PB.3247.2	PB.3247.7,PB.3247.2
LG35	PB.3247	PB.3247;AF:LG35:21108398:21108447-21111143:21108834:21109063-21111143:+	PB.3247.2	PB.3247.8,PB.3247.2
LG35	PB.3247	PB.3247;AF:LG35:21108399:21108447-21111143:21108775:21109063-21111143:+	PB.3247.3,PB.3247.4	PB.3247.4,PB.3247.5,PB.3247.3
LG35	PB.3247	PB.3247;AF:LG35:21108399:21108447-21111143:21108791:21109063-21111143:+	PB.3247.3,PB.3247.4	PB.3247.4,PB.3247.6,PB.3247.3
LG35	PB.3247	PB.3247;AF:LG35:21108399:21108447-21111143:21108833:21109063-21111143:+	PB.3247.3,PB.3247.4	PB.3247.4,PB.3247.7,PB.3247.3
LG35	PB.3247	PB.3247;AF:LG35:21108399:21108447-21111143:21108834:21109063-21111143:+	PB.3247.3,PB.3247.4	PB.3247.4,PB.3247.8,PB.3247.3
LG38	PB.3360	PB.3360;AF:LG38:13640407:13640534-13644200:13642261:13642284-13644200:+	PB.3360.3,PB.3360.4	PB.3360.3,PB.3360.4,PB.3360.5
LG38	PB.3360	PB.3360;AF:LG38:13640407:13640534-13644200:13642262:13642284-13644200:+	PB.3360.3,PB.3360.4	PB.3360.3,PB.3360.4,PB.3360.6
LG38	PB.3369	PB.3369;AF:LG38:20607514:20607632-20619657:20614293:20614489-20619657:+	PB.3369.1	PB.3369.1,PB.3369.2
LG39	PB.3416	PB.3416;AF:LG39:3710561-3713164:3713192:3710561-3713385:3713466:-	PB.3416.5	PB.3416.9,PB.3416.7,PB.3416.1,PB.3416.5,PB.3416.10,PB.3416.2,PB.3416.4
LG39	PB.3416	PB.3416;AF:LG39:3710561-3713169:3713192:3710561-3713385:3713466:-	PB.3416.8	PB.3416.9,PB.3416.8,PB.3416.7,PB.3416.1,PB.3416.10,PB.3416.2,PB.3416.4
LG4	PB.3484	PB.3484;AF:LG4:7800786:7800852-7824599:7824229:7824354-7824599:+	PB.3484.1	PB.3484.1,PB.3484.2
LG4	PB.3579	PB.3579;AF:LG4:46212863-46214947:46214979:46212863-46215067:46215158:-	PB.3579.1	PB.3579.3,PB.3579.1
LG4	PB.3579	PB.3579;AF:LG4:46212863-46214947:46214979:46212863-46215053:46215233:-	PB.3579.1	PB.3579.2,PB.3579.1
LG4	PB.3582	PB.3582;AF:LG4:46302570-46306856:46306932:46302570-46307220:46307477:-	PB.3582.1	PB.3582.2,PB.3582.1
LG4	PB.3582	PB.3582;AF:LG4:46302570-46306856:46306932:46302570-46307220:46307486:-	PB.3582.1	PB.3582.1,PB.3582.4
LG4	PB.3582	PB.3582;AF:LG4:46302570-46306856:46306930:46302570-46307220:46307477:-	PB.3582.3	PB.3582.3,PB.3582.2
LG4	PB.3582	PB.3582;AF:LG4:46302570-46306856:46306930:46302570-46307220:46307486:-	PB.3582.3	PB.3582.3,PB.3582.4
LG40	PB.3616	PB.3616;AF:LG40:12463051-12463720:12463762:12463051-12467258:12467362:-	PB.3616.2	PB.3616.2,PB.3616.5
LG40	PB.3616	PB.3616;AF:LG40:12463051-12463720:12463769:12463051-12467258:12467362:-	PB.3616.4	PB.3616.4,PB.3616.5
LG40	PB.3616	PB.3616;AF:LG40:12463051-12463720:12463767:12463051-12467258:12467362:-	PB.3616.6	PB.3616.6,PB.3616.5
LG40	PB.3619	PB.3619;AF:LG40:15393633:15393710-15395907:15395210:15395380-15395907:+	PB.3619.1	PB.3619.2,PB.3619.1
LG42	PB.3677	PB.3677;AF:LG42:1215143-1216667:1216793:1215143-1216885:1216962:-	PB.3677.1	PB.3677.2,PB.3677.1
LG42	PB.3703	PB.3703;AF:LG42:13979808-13984151:13984308:13979808-14003193:14003384:-	PB.3703.5	PB.3703.8,PB.3703.5
LG42	PB.3703	PB.3703;AF:LG42:13979808-13984298:13984321:13979808-14003193:14003384:-	PB.3703.6	PB.3703.8,PB.3703.6
LG42	PB.3703	PB.3703;AF:LG42:13979808-13984298:13984324:13979808-14003193:14003384:-	PB.3703.2,PB.3703.4,PB.3703.7,PB.3703.10,PB.3703.9,PB.3703.11,PB.3703.14	PB.3703.11,PB.3703.7,PB.3703.8,PB.3703.10,PB.3703.2,PB.3703.4,PB.3703.9,PB.3703.14
LG42	PB.3703	PB.3703;AF:LG42:13979808-13984298:13984323:13979808-14003193:14003384:-	PB.3703.13	PB.3703.13,PB.3703.8
LG42	PB.3708	PB.3708;AF:LG42:15022547-15023487:15023737:15022547-15023914:15023938:-	PB.3708.4	PB.3708.4,PB.3708.2
LG43	PB.3756	PB.3756;AF:LG43:11834655:11834741-11836916:11836703:11836821-11836916:+	PB.3756.1	PB.3756.8,PB.3756.1
LG48	PB.3835	PB.3835;AF:LG48:4249000:4249095-4254389:4249383:4249418-4254389:+	PB.3835.1	PB.3835.2,PB.3835.1
LG48	PB.3840	PB.3840;AF:LG48:6982999-6990126:6990164:6982999-6990211:6990253:-	PB.3840.2	PB.3840.2,PB.3840.1
LG48	PB.3840	PB.3840;AF:LG48:6982999-6990126:6990164:6982999-6990211:6990255:-	PB.3840.2	PB.3840.2,PB.3840.3
LG49	PB.3876	PB.3876;AF:LG49:6010836-6012833:6012958:6010836-6103486:6103704:-	PB.3876.1	PB.3876.3,PB.3876.1
LG49	PB.3876	PB.3876;AF:LG49:6010836-6012919:6012958:6010836-6103486:6103704:-	PB.3876.2	PB.3876.2,PB.3876.3
LG49	PB.3905	PB.3905;AF:LG49:12935952-12936996:12937168:12935952-12937248:12937268:-	PB.3905.3	PB.3905.1,PB.3905.3
LG49	PB.3915	PB.3915;AF:LG49:13733883-13734233:13734260:13733883-13736424:13736609:-	PB.3915.1	PB.3915.2,PB.3915.1
LG49	PB.3915	PB.3915;AF:LG49:13733883-13734233:13734260:13733883-13735369:13735413:-	PB.3915.1	PB.3915.4,PB.3915.1
LG49	PB.3915	PB.3915;AF:LG49:13733883-13734233:13734262:13733883-13736424:13736609:-	PB.3915.3	PB.3915.3,PB.3915.2
LG49	PB.3915	PB.3915;AF:LG49:13733883-13734233:13734262:13733883-13735369:13735413:-	PB.3915.3	PB.3915.3,PB.3915.4
LG49	PB.3915	PB.3915;AF:LG49:13733883-13735369:13735413:13733883-13736424:13736609:-	PB.3915.4	PB.3915.4,PB.3915.2
LG6	PB.3976	PB.3976;AF:LG6:26479209:26479497-26480823:26480163:26480331-26480823:+	PB.3976.1	PB.3976.1,PB.3976.4
LG6	PB.3976	PB.3976;AF:LG6:26479221:26479497-26480823:26480163:26480331-26480823:+	PB.3976.2	PB.3976.2,PB.3976.4
LG6	PB.3976	PB.3976;AF:LG6:26479338:26479497-26480823:26480163:26480331-26480823:+	PB.3976.3	PB.3976.3,PB.3976.4
LG6	PB.3990	PB.3990;AF:LG6:27817611-27817708:27818081:27817611-27821106:27821241:-	PB.3990.3	PB.3990.2,PB.3990.3,PB.3990.4
LG7	PB.4003	PB.4003;AF:LG7:464140:464390-472475:471319:471354-472475:+	PB.4003.11,PB.4003.2,PB.4003.3,PB.4003.12,PB.4003.1,PB.4003.10,PB.4003.4,PB.4003.8,PB.4003.5,PB.4003.7,PB.4003.14	PB.4003.1,PB.4003.2,PB.4003.10,PB.4003.4,PB.4003.19,PB.4003.7,PB.4003.3,PB.4003.5,PB.4003.11,PB.4003.8,PB.4003.14,PB.4003.12
LG7	PB.4003	PB.4003;AF:LG7:464365:464390-472475:471319:471354-472475:+	PB.4003.9	PB.4003.9,PB.4003.19
LG7	PB.4047	PB.4047;AF:LG7:16855298-16860388:16860432:16855298-16860671:16860834:-	PB.4047.1	PB.4047.1,PB.4047.2
LG7	PB.4047	PB.4047;AF:LG7:16855298-16860388:16860432:16855298-16860671:16860836:-	PB.4047.1	PB.4047.1,PB.4047.3
LG7	PB.4049	PB.4049;AF:LG7:16887207-16887306:16887378:16887207-16891652:16891814:-	PB.4049.2	PB.4049.5,PB.4049.4,PB.4049.2
LG7	PB.4070	PB.4070;AF:LG7:20810133-20814112:20814227:20810133-20816457:20816661:-	PB.4070.1	PB.4070.1,PB.4070.3
LG7	PB.4070	PB.4070;AF:LG7:20810133-20814112:20814194:20810133-20816457:20816661:-	PB.4070.4	PB.4070.3,PB.4070.4
LG7	PB.4070	PB.4070;AF:LG7:20810133-20814112:20814199:20810133-20816457:20816661:-	PB.4070.2	PB.4070.2,PB.4070.3
LG8	PB.4103	PB.4103;AF:LG8:9669575-9679668:9679706:9669575-9687306:9687423:-	PB.4103.7,PB.4103.11	PB.4103.7,PB.4103.11,PB.4103.8
LG8	PB.4103	PB.4103;AF:LG8:9669575-9679668:9679709:9669575-9687306:9687423:-	PB.4103.12,PB.4103.13	PB.4103.8,PB.4103.13,PB.4103.12
LG8	PB.4131	PB.4131;AF:LG8:12502508-12508535:12508623:12502508-12533669:12533707:-	PB.4131.6	PB.4131.5,PB.4131.6
LG8	PB.4131	PB.4131;AF:LG8:12502508-12508535:12508624:12502508-12533669:12533707:-	PB.4131.4	PB.4131.4,PB.4131.5
LG8	PB.4211	PB.4211;AF:LG8:29849529-29851390:29851552:29849529-29862298:29862395:-	PB.4211.3,PB.4211.4,PB.4211.7	PB.4211.4,PB.4211.7,PB.4211.5,PB.4211.3
LG8	PB.4154	PB.4154;AF:LG8:14449602:14449925-14457194:14457004:14457076-14457194:+	PB.4154.1	PB.4154.1,PB.4154.2
LG8	PB.4205	PB.4205;AF:LG8:28768156:28768401-28787550:28781353:28781431-28787550:+	PB.4205.1	PB.4205.2,PB.4205.1
LG8	PB.4205	PB.4205;AF:LG8:28768156:28768401-28787550:28784279:28784432-28787550:+	PB.4205.1	PB.4205.3,PB.4205.1
LG8	PB.4205	PB.4205;AF:LG8:28781353:28781431-28787550:28784279:28784432-28787550:+	PB.4205.2	PB.4205.3,PB.4205.2
seqname	gene_id	event_id	alternative_transcripts	total_transcripts
LG2	PB.64	PB.64;AL:LG2:10685394-10689128:10691303:10685394-10691633:10692113:+	PB.64.2	PB.64.1,PB.64.2
LG2	PB.64	PB.64;AL:LG2:10685394-10689128:10689709:10685394-10691633:10692113:+	PB.64.3	PB.64.1,PB.64.3
LG27	PB.420	PB.420;AL:LG27:23933266-23940490:23941200:23933266-23942446:23943003:+	PB.420.2	PB.420.2,PB.420.1
LG27	PB.369	PB.369;AL:LG27:1141730:1144145-1165549:1159803:1160593-1165549:-	PB.369.2	PB.369.2,PB.369.3
LG10	PB.715	PB.715;AL:LG10:7940483-7940873:7941214:7940483-7941412:7942647:+	PB.715.1	PB.715.1,PB.715.2
LG10	PB.715	PB.715;AL:LG10:7940483-7940873:7941213:7940483-7941412:7942647:+	PB.715.3	PB.715.2,PB.715.3
LG11	PB.823	PB.823;AL:LG11:12645001:12646500-12669765:12667659:12668852-12669765:-	PB.823.1	PB.823.1,PB.823.2
LG12	PB.1027	PB.1027;AL:LG12:42236689:42238907-42241420:42239837:42240658-42241420:-	PB.1027.1	PB.1027.5,PB.1027.1
LG12	PB.1027	PB.1027;AL:LG12:42236689:42238907-42241420:42239892:42240679-42241420:-	PB.1027.1	PB.1027.6,PB.1027.1
LG12	PB.1027	PB.1027;AL:LG12:42236689:42238907-42241420:42239892:42240658-42241420:-	PB.1027.1	PB.1027.7,PB.1027.1
LG12	PB.1027	PB.1027;AL:LG12:42237366:42238907-42241420:42239837:42240658-42241420:-	PB.1027.2	PB.1027.2,PB.1027.5
LG12	PB.1027	PB.1027;AL:LG12:42237366:42238907-42241420:42239892:42240679-42241420:-	PB.1027.2	PB.1027.2,PB.1027.6
LG12	PB.1027	PB.1027;AL:LG12:42237366:42238907-42241420:42239892:42240658-42241420:-	PB.1027.2	PB.1027.7,PB.1027.2
LG15	PB.1304	PB.1304;AL:LG15:8129679:8130079-8133768:8132044:8132282-8133768:-	PB.1304.1	PB.1304.4,PB.1304.1
LG17	PB.1545	PB.1545;AL:LG17:28175391-28188073:28188912:28175391-28198146:28198670:+	PB.1545.2	PB.1545.1,PB.1545.2
LG19	PB.1703	PB.1703;AL:LG19:17582815:17584183-17588827:17587855:17588724-17588827:-	PB.1703.1	PB.1703.1,PB.1703.3
LG20	PB.1828	PB.1828;AL:LG20:28980742-28984746:28985168:28980742-29054477:29055668:+	PB.1828.1	PB.1828.1,PB.1828.2
LG23	PB.2059	PB.2059;AL:LG23:30839000-30839713:30840021:30839000-30842734:30845512:+	PB.2059.2	PB.2059.2,PB.2059.1
LG24	PB.2070	PB.2070;AL:LG24:1421689:1422537-1459295:1439879:1440554-1459295:-	PB.2070.1	PB.2070.2,PB.2070.1
LG29	PB.2585	PB.2585;AL:LG29:21027611:21029072-21032266:21029209:21030508-21032266:-	PB.2585.1	PB.2585.2,PB.2585.1
LG4	PB.3592	PB.3592;AL:LG4:49965597-49969483:49969764:49965597-49970768:49971192:+	PB.3592.2	PB.3592.1,PB.3592.2
LG42	PB.3703	PB.3703;AL:LG42:13971696:13973940-13979608:13974134:13975851-13979608:-	PB.3703.2	PB.3703.2,PB.3703.14
LG42	PB.3703	PB.3703;AL:LG42:13971697:13973940-13979608:13974134:13975851-13979608:-	PB.3703.8	PB.3703.8,PB.3703.14
LG42	PB.3703	PB.3703;AL:LG42:13971698:13973940-13976120:13974134:13975851-13976120:-	PB.3703.9	PB.3703.13,PB.3703.9
LG49	PB.3916	PB.3916;AL:LG49:14072179-14078556:14079953:14072179-14080298:14081997:+	PB.3916.2	PB.3916.2,PB.3916.1
LG8	PB.4101	PB.4101;AL:LG8:9380954:9381112-9382319:9381599:9382009-9382319:-	PB.4101.1	PB.4101.5,PB.4101.1,PB.4101.4,PB.4101.2,PB.4101.3
LG8	PB.4101	PB.4101;AL:LG8:9380954:9381112-9382319:9381723:9382009-9382319:-	PB.4101.1	PB.4101.7,PB.4101.6,PB.4101.1
seqname	gene_id	event_id	alternative_transcripts	total_transcripts
LG2	PB.81	PB.81;MX:LG2:16887997-16893767:16893867-16899474:16887997-16895310:16895410-16899474:-	PB.81.5,PB.81.13	PB.81.25,PB.81.27,PB.81.15,PB.81.2,PB.81.21,PB.81.31,PB.81.26,PB.81.7,PB.81.3,PB.81.1,PB.81.24,PB.81.30,PB.81.8,PB.81.5,PB.81.23,PB.81.19,PB.81.28,PB.81.10,PB.81.13,PB.81.29
LG2	PB.81	PB.81;MX:LG2:16887997-16894235:16894335-16899474:16887997-16895310:16895410-16899474:-	PB.81.9,PB.81.14,PB.81.17,PB.81.18,PB.81.20,PB.81.22	PB.81.25,PB.81.14,PB.81.27,PB.81.15,PB.81.20,PB.81.2,PB.81.21,PB.81.31,PB.81.9,PB.81.26,PB.81.7,PB.81.3,PB.81.1,PB.81.24,PB.81.30,PB.81.8,PB.81.23,PB.81.19,PB.81.18,PB.81.28,PB.81.22,PB.81.10,PB.81.29,PB.81.17
LG2	PB.81	PB.81;MX:LG2:16887997-16893767:16893867-16899474:16887997-16894235:16894335-16899474:-	PB.81.5,PB.81.13	PB.81.18,PB.81.22,PB.81.9,PB.81.14,PB.81.13,PB.81.20,PB.81.5,PB.81.17
LG2	PB.81	PB.81;MX:LG2:16878860-16883404:16883451-16886002:16878860-16884590:16884631-16886002:-	PB.81.2,PB.81.6,PB.81.13,PB.81.17,PB.81.18,PB.81.8,PB.81.22,PB.81.24,PB.81.25,PB.81.26,PB.81.27,PB.81.28,PB.81.31	PB.81.18,PB.81.25,PB.81.28,PB.81.22,PB.81.31,PB.81.14,PB.81.24,PB.81.27,PB.81.13,PB.81.8,PB.81.26,PB.81.17,PB.81.2,PB.81.6
LG5	PB.207	PB.207;MX:LG5:11660210-11661478:11661519-11663103:11660210-11662366:11662443-11663103:+	PB.207.12,PB.207.6,PB.207.11,PB.207.13,PB.207.8,PB.207.19,PB.207.23	PB.207.19,PB.207.7,PB.207.12,PB.207.8,PB.207.11,PB.207.14,PB.207.13,PB.207.23,PB.207.6,PB.207.24
LG1	PB.578	PB.578;MX:LG1:17033431-17036601:17036669-17040306:17033431-17039267:17039319-17040306:-	PB.578.2	PB.578.2,PB.578.3
LG1	PB.578	PB.578;MX:LG1:17033431-17036601:17036669-17040306:17033431-17039155:17039319-17040306:-	PB.578.2	PB.578.2,PB.578.4
LG10	PB.768	PB.768;MX:LG10:24000867-24001163:24001273-24001975:24000867-24001505:24001615-24001975:-	PB.768.4,PB.768.5,PB.768.3,PB.768.7	PB.768.4,PB.768.6,PB.768.8,PB.768.9,PB.768.7,PB.768.5,PB.768.3,PB.768.1
LG12	PB.945	PB.945;MX:LG12:4073345-4073761:4073838-4079161:4073345-4073909:4073986-4079161:-	PB.945.2	PB.945.2,PB.945.1
LG12	PB.1003	PB.1003;MX:LG12:34500687-34501063:34501085-34502725:34500687-34501850:34501918-34502725:-	PB.1003.1	PB.1003.1,PB.1003.2
LG13	PB.1081	PB.1081;MX:LG13:5450642-5474201:5474278-5498111:5450642-5494132:5494279-5498111:+	PB.1081.3,PB.1081.2	PB.1081.4,PB.1081.2,PB.1081.3
LG16	PB.1381	PB.1381;MX:LG16:6003499-6006644:6006844-6013335:6003499-6010311:6010403-6013335:-	PB.1381.6,PB.1381.7	PB.1381.8,PB.1381.4,PB.1381.6,PB.1381.7
LG16	PB.1381	PB.1381;MX:LG16:6002937-6003461:6003499-6013335:6002937-6010311:6010403-6013335:-	PB.1381.3	PB.1381.3,PB.1381.10
LG19	PB.1689	PB.1689;MX:LG19:16743938-16747446:16747707-16752423:16743938-16750434:16750692-16752423:-	PB.1689.3	PB.1689.3,PB.1689.2
LG20	PB.1763	PB.1763;MX:LG20:703913-705942:706019-717429:703913-709975:710213-717429:-	PB.1763.2	PB.1763.3,PB.1763.2
LG20	PB.1763	PB.1763;MX:LG20:706019-709144:709341-717429:706019-709975:710213-717429:-	PB.1763.8	PB.1763.6,PB.1763.8
LG20	PB.1779	PB.1779;MX:LG20:3254647-3256359:3256514-3258179:3254647-3256719:3256883-3258179:+	PB.1779.2	PB.1779.2,PB.1779.1
LG20	PB.1844	PB.1844;MX:LG20:30889820-30890216:30890281-30892177:30889820-30891514:30891576-30892177:+	PB.1844.1,PB.1844.2,PB.1844.4,PB.1844.5,PB.1844.6,PB.1844.7	PB.1844.1,PB.1844.6,PB.1844.5,PB.1844.7,PB.1844.3,PB.1844.4,PB.1844.2
LG23	PB.2060	PB.2060;MX:LG23:30986215-30993992:30994184-30996578:30986215-30994298:30994490-30996578:-	PB.2060.2,PB.2060.4	PB.2060.4,PB.2060.1,PB.2060.3,PB.2060.2
LG23	PB.2056	PB.2056;MX:LG23:29568005-29569681:29569841-29570672:29567348-29570672:29570787-29571329:+	PB.2056.2	PB.2056.1,PB.2056.2
LG24	PB.2137	PB.2137;MX:LG24:15383943-15385184:15385266-15388894:15383943-15385694:15385785-15388894:+	PB.2137.2	PB.2137.4,PB.2137.2,PB.2137.1,PB.2137.3,PB.2137.7,PB.2137.10,PB.2137.11,PB.2137.9,PB.2137.6,PB.2137.8
LG24	PB.2137	PB.2137;MX:LG24:15378949-15379617:15379703-15381691:15378949-15380115:15380201-15381691:+	PB.2137.4,PB.2137.2,PB.2137.3,PB.2137.5,PB.2137.1,PB.2137.6,PB.2137.8	PB.2137.5,PB.2137.4,PB.2137.2,PB.2137.1,PB.2137.3,PB.2137.7,PB.2137.9,PB.2137.6,PB.2137.8
LG25	PB.2204	PB.2204;MX:LG25:5371764-5373118:5373171-5375892:5371764-5374356:5374403-5375892:+	PB.2204.1,PB.2204.5,PB.2204.7,PB.2204.13,PB.2204.20,PB.2204.21	PB.2204.7,PB.2204.19,PB.2204.18,PB.2204.6,PB.2204.16,PB.2204.21,PB.2204.8,PB.2204.9,PB.2204.13,PB.2204.12,PB.2204.1,PB.2204.20,PB.2204.5,PB.2204.2,PB.2204.14
LG26	PB.2316	PB.2316;MX:LG26:3511337-3513112:3513174-3514471:3511337-3513739:3513801-3514471:-	PB.2316.2	PB.2316.16,PB.2316.21,PB.2316.35,PB.2316.25,PB.2316.6,PB.2316.37,PB.2316.7,PB.2316.19,PB.2316.36,PB.2316.27,PB.2316.12,PB.2316.39,PB.2316.38,PB.2316.18,PB.2316.40,PB.2316.33,PB.2316.1,PB.2316.22,PB.2316.30,PB.2316.8,PB.2316.17,PB.2316.13,PB.2316.15,PB.2316.20,PB.2316.23,PB.2316.4,PB.2316.32,PB.2316.5,PB.2316.3,PB.2316.26,PB.2316.9,PB.2316.2
LG26	PB.2316	PB.2316;MX:LG26:3511337-3512770:3512832-3514471:3511337-3513739:3513801-3514471:-	PB.2316.14,PB.2316.28,PB.2316.24	PB.2316.16,PB.2316.21,PB.2316.35,PB.2316.25,PB.2316.6,PB.2316.37,PB.2316.7,PB.2316.19,PB.2316.36,PB.2316.27,PB.2316.28,PB.2316.14,PB.2316.12,PB.2316.39,PB.2316.38,PB.2316.24,PB.2316.18,PB.2316.40,PB.2316.33,PB.2316.1,PB.2316.22,PB.2316.30,PB.2316.8,PB.2316.17,PB.2316.13,PB.2316.15,PB.2316.20,PB.2316.23,PB.2316.4,PB.2316.32,PB.2316.5,PB.2316.3,PB.2316.26,PB.2316.9
LG26	PB.2316	PB.2316;MX:LG26:3511337-3512770:3512832-3514471:3511337-3513112:3513174-3514471:-	PB.2316.14,PB.2316.28,PB.2316.24	PB.2316.2,PB.2316.24,PB.2316.28,PB.2316.14
LG26	PB.2337	PB.2337;MX:LG26:11117109-11117479:11117615-11118945:11117109-11118130:11118270-11118945:-	PB.2337.3,PB.2337.7	PB.2337.4,PB.2337.3,PB.2337.5,PB.2337.7,PB.2337.9,PB.2337.1,PB.2337.6,PB.2337.8
LG3	PB.2730	PB.2730;MX:LG3:34192458-34193023:34193100-34197096:34192458-34193989:34194390-34197096:-	PB.2730.1,PB.2730.8	PB.2730.1,PB.2730.6,PB.2730.8
LG3	PB.2653	PB.2653;MX:LG3:10826605-10828420:10829806-10831947:10826605-10831024:10831074-10831947:+	PB.2653.14	PB.2653.5,PB.2653.3,PB.2653.9,PB.2653.8,PB.2653.16,PB.2653.14,PB.2653.7,PB.2653.6,PB.2653.10,PB.2653.11,PB.2653.17,PB.2653.15,PB.2653.4
LG3	PB.2653	PB.2653;MX:LG3:10832611-10833066:10833507-10839781:10832611-10835598:10835642-10839781:+	PB.2653.7,PB.2653.8,PB.2653.9,PB.2653.11,PB.2653.20	PB.2653.9,PB.2653.5,PB.2653.12,PB.2653.8,PB.2653.15,PB.2653.14,PB.2653.7,PB.2653.11,PB.2653.20,PB.2653.18
LG3	PB.2721	PB.2721;MX:LG3:33543707-33548024:33548056-33552113:33543707-33550462:33550494-33552113:+	PB.2721.3	PB.2721.3,PB.2721.4
LG31	PB.2857	PB.2857;MX:LG31:5014540-5017822:5017902-5029404:5014540-5021581:5021661-5029404:+	PB.2857.1,PB.2857.4,PB.2857.3	PB.2857.4,PB.2857.2,PB.2857.5,PB.2857.3,PB.2857.1
LG31	PB.2872	PB.2872;MX:LG31:15113144-15121449:15121587-15122938:15113144-15121855:15121987-15122938:+	PB.2872.1,PB.2872.7,PB.2872.10,PB.2872.11,PB.2872.9,PB.2872.12	PB.2872.11,PB.2872.6,PB.2872.7,PB.2872.1,PB.2872.9,PB.2872.5,PB.2872.8,PB.2872.10,PB.2872.2,PB.2872.12
LG31	PB.2872	PB.2872;MX:LG31:15113144-15121449:15121587-15122938:15113144-15122499:15122631-15122938:+	PB.2872.1,PB.2872.7,PB.2872.10,PB.2872.11,PB.2872.9,PB.2872.12	PB.2872.11,PB.2872.7,PB.2872.1,PB.2872.9,PB.2872.10,PB.2872.12,PB.2872.4,PB.2872.3
LG31	PB.2872	PB.2872;MX:LG31:15113144-15121855:15121987-15122938:15113144-15122499:15122631-15122938:+	PB.2872.2,PB.2872.5,PB.2872.6,PB.2872.8	PB.2872.6,PB.2872.5,PB.2872.8,PB.2872.2,PB.2872.4,PB.2872.3
LG31	PB.2878	PB.2878;MX:LG31:15152451-15157033:15157156-15161441:15152451-15157298:15157421-15161441:+	PB.2878.1,PB.2878.2,PB.2878.5,PB.2878.6,PB.2878.7,PB.2878.8,PB.2878.9,PB.2878.10,PB.2878.11,PB.2878.12,PB.2878.13	PB.2878.2,PB.2878.8,PB.2878.13,PB.2878.5,PB.2878.7,PB.2878.12,PB.2878.10,PB.2878.11,PB.2878.6,PB.2878.9,PB.2878.3,PB.2878.1
LG32	PB.2938	PB.2938;MX:LG32:22265686-22266269:22266688-22282050:22265686-22266774:22267028-22282050:-	PB.2938.14	PB.2938.14,PB.2938.9
LG4	PB.3519	PB.3519;MX:LG4:27580324-27583537:27583695-27587494:27580324-27584486:27584644-27587494:-	PB.3519.2,PB.3519.3,PB.3519.1	PB.3519.2,PB.3519.4,PB.3519.1,PB.3519.3,PB.3519.5
LG6	PB.3959	PB.3959;MX:LG6:23406075-23407368:23407469-23411070:23406075-23409151:23409225-23411070:+	PB.3959.4	PB.3959.5,PB.3959.4
LG6	PB.3928	PB.3928;MX:LG6:15763831-15765350:15765607-15767328:15763831-15765996:15766211-15767328:-	PB.3928.2	PB.3928.1,PB.3928.2
LG7	PB.4003	PB.4003;MX:LG7:472654-474015:474113-479736:472654-477150:477269-479736:+	PB.4003.2,PB.4003.15,PB.4003.5	PB.4003.15,PB.4003.2,PB.4003.4,PB.4003.5,PB.4003.18,PB.4003.11
LG7	PB.4003	PB.4003;MX:LG7:472654-475260:475328-479736:472654-477150:477269-479736:+	PB.4003.3,PB.4003.10,PB.4003.7,PB.4003.19	PB.4003.10,PB.4003.4,PB.4003.19,PB.4003.7,PB.4003.3,PB.4003.18,PB.4003.11
LG7	PB.4003	PB.4003;MX:LG7:472654-476728:476768-479736:472654-477150:477269-479736:+	PB.4003.6,PB.4003.12,PB.4003.16,PB.4003.17,PB.4003.1,PB.4003.14,PB.4003.13,PB.4003.9,PB.4003.20	PB.4003.16,PB.4003.1,PB.4003.4,PB.4003.6,PB.4003.17,PB.4003.18,PB.4003.20,PB.4003.11,PB.4003.14,PB.4003.13,PB.4003.9,PB.4003.12
LG7	PB.4003	PB.4003;MX:LG7:472654-474015:474113-479736:472654-475260:475328-479736:+	PB.4003.2,PB.4003.15,PB.4003.5	PB.4003.15,PB.4003.2,PB.4003.10,PB.4003.19,PB.4003.7,PB.4003.3,PB.4003.5
LG7	PB.4003	PB.4003;MX:LG7:472654-474015:474113-479736:472654-476728:476768-479736:+	PB.4003.2,PB.4003.15,PB.4003.5	PB.4003.16,PB.4003.15,PB.4003.1,PB.4003.2,PB.4003.6,PB.4003.17,PB.4003.5,PB.4003.20,PB.4003.14,PB.4003.13,PB.4003.9,PB.4003.12
LG7	PB.4003	PB.4003;MX:LG7:472654-475260:475328-479736:472654-476728:476768-479736:+	PB.4003.3,PB.4003.10,PB.4003.7,PB.4003.19	PB.4003.16,PB.4003.1,PB.4003.10,PB.4003.19,PB.4003.7,PB.4003.6,PB.4003.17,PB.4003.3,PB.4003.20,PB.4003.14,PB.4003.13,PB.4003.9,PB.4003.12
LG7	PB.4080	PB.4080;MX:LG7:35397910-35399610:35399711-35410403:35397910-35400003:35400125-35410403:-	PB.4080.1,PB.4080.2,PB.4080.4	PB.4080.4,PB.4080.1,PB.4080.2,PB.4080.3
LG8	PB.4118	PB.4118;MX:LG8:10674683-10674890:10674985-10675443:10674683-10675158:10675232-10675443:+	PB.4118.2,PB.4118.3,PB.4118.1,PB.4118.5,PB.4118.7,PB.4118.9	PB.4118.9,PB.4118.1,PB.4118.5,PB.4118.3,PB.4118.10,PB.4118.6,PB.4118.7,PB.4118.8,PB.4118.4,PB.4118.2
LG8	PB.4200	PB.4200;MX:LG8:28007415-28008080:28008321-28013718:28007415-28008721:28008821-28013718:+	PB.4200.1	PB.4200.2,PB.4200.1
LG8	PB.4200	PB.4200;MX:LG8:28017367-28018816:28018914-28025900:28017367-28020380:28020478-28025900:+	PB.4200.1,PB.4200.3	PB.4200.2,PB.4200.3,PB.4200.1
seqname	gene_id	event_id	alternative_transcripts	total_transcripts
LG2	PB.57	PB.57;RI:LG2:10481387:10482305-10482485:10482917:-	PB.57.7,PB.57.10,PB.57.12	PB.57.12,PB.57.10,PB.57.3,PB.57.7
LG2	PB.57	PB.57;RI:LG2:10481387:10481861-10482487:10482917:-	PB.57.7,PB.57.10,PB.57.12	PB.57.5,PB.57.12,PB.57.10,PB.57.7
LG2	PB.57	PB.57;RI:LG2:10481387:10481430-10482103:10482917:-	PB.57.7,PB.57.10,PB.57.12	PB.57.6,PB.57.12,PB.57.10,PB.57.7
LG2	PB.59	PB.59;RI:LG2:10505067:10505624-10505700:10505761:-	PB.59.2,PB.59.1,PB.59.5,PB.59.6	PB.59.6,PB.59.2,PB.59.7,PB.59.1,PB.59.5
LG2	PB.59	PB.59;RI:LG2:10505887:10505943-10506112:10507416:-	PB.59.6,PB.59.7,PB.59.9	PB.59.9,PB.59.5,PB.59.7,PB.59.6
LG2	PB.60	PB.60;RI:LG2:10529902:10529958-10530127:10531430:-	PB.60.1,PB.60.3,PB.60.8,PB.60.10	PB.60.10,PB.60.8,PB.60.6,PB.60.3,PB.60.1
LG2	PB.81	PB.81;RI:LG2:16873814:16873987-16874237:16874421:-	PB.81.12,PB.81.9,PB.81.10,PB.81.13,PB.81.14,PB.81.17,PB.81.18,PB.81.19,PB.81.20,PB.81.21	PB.81.18,PB.81.9,PB.81.14,PB.81.10,PB.81.13,PB.81.8,PB.81.12,PB.81.15,PB.81.20,PB.81.17,PB.81.19,PB.81.21
LG2	PB.81	PB.81;RI:LG2:16873815:16873987-16874237:16874421:-	PB.81.22,PB.81.24,PB.81.25	PB.81.25,PB.81.22,PB.81.24,PB.81.23
LG2	PB.3	PB.3;RI:LG2:597474:597548-597873:598199:+	PB.3.3	PB.3.2,PB.3.3
LG2	PB.11	PB.11;RI:LG2:2214180:2215145-2215205:2216360:+	PB.11.1	PB.11.1,PB.11.4
LG2	PB.12	PB.12;RI:LG2:2694891:2695222-2695280:2695695:+	PB.12.1	PB.12.1,PB.12.2
LG2	PB.58	PB.58;RI:LG2:10418720:10418812-10418934:10420248:+	PB.58.12,PB.58.11,PB.58.31,PB.58.22	PB.58.22,PB.58.28,PB.58.11,PB.58.31,PB.58.12
LG2	PB.58	PB.58;RI:LG2:10418720:10419049-10419593:10420248:+	PB.58.12,PB.58.11,PB.58.31,PB.58.22	PB.58.22,PB.58.11,PB.58.26,PB.58.31,PB.58.12
LG2	PB.58	PB.58;RI:LG2:10418720:10419072-10419115:10420248:+	PB.58.12,PB.58.11,PB.58.31,PB.58.22	PB.58.22,PB.58.23,PB.58.11,PB.58.31,PB.58.12
LG2	PB.58	PB.58;RI:LG2:10418720:10419207-10419479:10420248:+	PB.58.12,PB.58.11,PB.58.31,PB.58.22	PB.58.22,PB.58.11,PB.58.31,PB.58.12,PB.58.16
LG2	PB.58	PB.58;RI:LG2:10418720:10419787-10419982:10420248:+	PB.58.12,PB.58.11,PB.58.31,PB.58.22	PB.58.22,PB.58.34,PB.58.11,PB.58.31,PB.58.12
LG2	PB.58	PB.58;RI:LG2:10418720:10418973-10419127:10420248:+	PB.58.12,PB.58.11,PB.58.31,PB.58.22	PB.58.22,PB.58.11,PB.58.31,PB.58.6,PB.58.12
LG2	PB.58	PB.58;RI:LG2:10418720:10419796-10419924:10420248:+	PB.58.12,PB.58.11,PB.58.31,PB.58.22	PB.58.22,PB.58.11,PB.58.31,PB.58.5,PB.58.12
LG2	PB.58	PB.58;RI:LG2:10418720:10418792-10419082:10420248:+	PB.58.12,PB.58.11,PB.58.31,PB.58.22	PB.58.22,PB.58.11,PB.58.31,PB.58.19,PB.58.12
LG2	PB.58	PB.58;RI:LG2:10418720:10418973-10419038:10420248:+	PB.58.12,PB.58.11,PB.58.31,PB.58.22	PB.58.22,PB.58.8,PB.58.11,PB.58.31,PB.58.12
LG2	PB.58	PB.58;RI:LG2:10418720:10418816-10418959:10420248:+	PB.58.12,PB.58.11,PB.58.31,PB.58.22	PB.58.22,PB.58.11,PB.58.31,PB.58.7,PB.58.12
LG2	PB.58	PB.58;RI:LG2:10418720:10419480-10419781:10420248:+	PB.58.12,PB.58.11,PB.58.31,PB.58.22	PB.58.37,PB.58.22,PB.58.11,PB.58.31,PB.58.12
LG2	PB.58	PB.58;RI:LG2:10418720:10419685-10419857:10420248:+	PB.58.12,PB.58.11,PB.58.31,PB.58.22	PB.58.22,PB.58.25,PB.58.11,PB.58.31,PB.58.12
LG2	PB.58	PB.58;RI:LG2:10418720:10419150-10419593:10420248:+	PB.58.12,PB.58.11,PB.58.31,PB.58.22	PB.58.22,PB.58.11,PB.58.31,PB.58.24,PB.58.12
LG2	PB.58	PB.58;RI:LG2:10418720:10419044-10419640:10420248:+	PB.58.12,PB.58.11,PB.58.31,PB.58.22	PB.58.2,PB.58.22,PB.58.11,PB.58.31,PB.58.12
LG2	PB.58	PB.58;RI:LG2:10418720:10419228-10419332:10420248:+	PB.58.12,PB.58.11,PB.58.31,PB.58.22	PB.58.22,PB.58.11,PB.58.31,PB.58.33,PB.58.12
LG2	PB.58	PB.58;RI:LG2:10418720:10418939-10419605:10420248:+	PB.58.12,PB.58.11,PB.58.31,PB.58.22	PB.58.22,PB.58.15,PB.58.11,PB.58.31,PB.58.12
LG2	PB.58	PB.58;RI:LG2:10418720:10419177-10419563:10420248:+	PB.58.12,PB.58.11,PB.58.31,PB.58.22	PB.58.22,PB.58.11,PB.58.31,PB.58.14,PB.58.12
LG2	PB.58	PB.58;RI:LG2:10418720:10418812-10419012:10420248:+	PB.58.12,PB.58.11,PB.58.31,PB.58.22	PB.58.22,PB.58.20,PB.58.11,PB.58.31,PB.58.12
LG2	PB.58	PB.58;RI:LG2:10418720:10418843-10418907:10420248:+	PB.58.12,PB.58.11,PB.58.31,PB.58.22	PB.58.22,PB.58.11,PB.58.31,PB.58.32,PB.58.12
LG2	PB.58	PB.58;RI:LG2:10418720:10418843-10418866:10420248:+	PB.58.12,PB.58.11,PB.58.31,PB.58.22	PB.58.22,PB.58.11,PB.58.31,PB.58.21,PB.58.12
LG2	PB.58	PB.58;RI:LG2:10418720:10419045-10419357:10420248:+	PB.58.12,PB.58.11,PB.58.31,PB.58.22	PB.58.22,PB.58.11,PB.58.31,PB.58.35,PB.58.12
LG2	PB.58	PB.58;RI:LG2:10418720:10418913-10419675:10420248:+	PB.58.12,PB.58.11,PB.58.31,PB.58.22	PB.58.22,PB.58.11,PB.58.31,PB.58.12,PB.58.10
LG2	PB.58	PB.58;RI:LG2:10418720:10419013-10419262:10420248:+	PB.58.12,PB.58.11,PB.58.31,PB.58.22	PB.58.22,PB.58.11,PB.58.31,PB.58.18,PB.58.12
LG2	PB.58	PB.58;RI:LG2:10418720:10419226-10419576:10420248:+	PB.58.12,PB.58.11,PB.58.31,PB.58.22	PB.58.22,PB.58.3,PB.58.11,PB.58.31,PB.58.12
LG2	PB.58	PB.58;RI:LG2:10418720:10419045-10419563:10420248:+	PB.58.12,PB.58.11,PB.58.31,PB.58.22	PB.58.27,PB.58.22,PB.58.11,PB.58.31,PB.58.12
LG2	PB.58	PB.58;RI:LG2:10418720:10419489-10419714:10420248:+	PB.58.12,PB.58.11,PB.58.31,PB.58.22	PB.58.22,PB.58.11,PB.58.31,PB.58.30,PB.58.12
LG2	PB.58	PB.58;RI:LG2:10418720:10419150-10419831:10420248:+	PB.58.12,PB.58.11,PB.58.31,PB.58.22	PB.58.22,PB.58.11,PB.58.31,PB.58.4,PB.58.12
LG2	PB.58	PB.58;RI:LG2:10424822:10425858-10426168:10426351:+	PB.58.44,PB.58.46,PB.58.45,PB.58.48,PB.58.66,PB.58.55,PB.58.65	PB.58.45,PB.58.48,PB.58.46,PB.58.69,PB.58.44,PB.58.65,PB.58.66,PB.58.55
LG2	PB.58	PB.58;RI:LG2:10424822:10425121-10425960:10426351:+	PB.58.44,PB.58.46,PB.58.45,PB.58.48,PB.58.66,PB.58.55,PB.58.65	PB.58.45,PB.58.48,PB.58.46,PB.58.44,PB.58.65,PB.58.52,PB.58.66,PB.58.55
LG2	PB.58	PB.58;RI:LG2:10424822:10426168-10426254:10426351:+	PB.58.44,PB.58.46,PB.58.45,PB.58.48,PB.58.66,PB.58.55,PB.58.65	PB.58.45,PB.58.48,PB.58.46,PB.58.44,PB.58.65,PB.58.66,PB.58.55,PB.58.60
LG2	PB.58	PB.58;RI:LG2:10424822:10424897-10425094:10426351:+	PB.58.44,PB.58.46,PB.58.45,PB.58.48,PB.58.66,PB.58.55,PB.58.65	PB.58.45,PB.58.48,PB.58.46,PB.58.44,PB.58.65,PB.58.66,PB.58.55,PB.58.63
LG2	PB.58	PB.58;RI:LG2:10424822:10426054-10426061:10426351:+	PB.58.44,PB.58.46,PB.58.45,PB.58.48,PB.58.66,PB.58.55,PB.58.65	PB.58.45,PB.58.48,PB.58.46,PB.58.67,PB.58.44,PB.58.65,PB.58.66,PB.58.55
LG2	PB.58	PB.58;RI:LG2:10424822:10425944-10426037:10426351:+	PB.58.44,PB.58.46,PB.58.45,PB.58.48,PB.58.66,PB.58.55,PB.58.65	PB.58.45,PB.58.48,PB.58.46,PB.58.44,PB.58.65,PB.58.66,PB.58.55,PB.58.64
LG2	PB.58	PB.58;RI:LG2:10424822:10425975-10426219:10426351:+	PB.58.44,PB.58.46,PB.58.45,PB.58.48,PB.58.66,PB.58.55,PB.58.65	PB.58.45,PB.58.48,PB.58.46,PB.58.44,PB.58.65,PB.58.62,PB.58.66,PB.58.55
LG2	PB.58	PB.58;RI:LG2:10424822:10425050-10425459:10426351:+	PB.58.44,PB.58.46,PB.58.45,PB.58.48,PB.58.66,PB.58.55,PB.58.65	PB.58.45,PB.58.48,PB.58.46,PB.58.42,PB.58.44,PB.58.65,PB.58.66,PB.58.55
LG2	PB.58	PB.58;RI:LG2:10424822:10424991-10425018:10426351:+	PB.58.44,PB.58.46,PB.58.45,PB.58.48,PB.58.66,PB.58.55,PB.58.65	PB.58.45,PB.58.48,PB.58.46,PB.58.44,PB.58.65,PB.58.66,PB.58.55,PB.58.47
LG2	PB.58	PB.58;RI:LG2:10424822:10425113-10425202:10426351:+	PB.58.44,PB.58.46,PB.58.45,PB.58.48,PB.58.66,PB.58.55,PB.58.65	PB.58.45,PB.58.48,PB.58.46,PB.58.44,PB.58.65,PB.58.66,PB.58.55,PB.58.57
LG2	PB.58	PB.58;RI:LG2:10424822:10425147-10425268:10426351:+	PB.58.44,PB.58.46,PB.58.45,PB.58.48,PB.58.66,PB.58.55,PB.58.65	PB.58.45,PB.58.48,PB.58.46,PB.58.51,PB.58.44,PB.58.65,PB.58.66,PB.58.55
LG2	PB.58	PB.58;RI:LG2:10424822:10425502-10426187:10426351:+	PB.58.44,PB.58.46,PB.58.45,PB.58.48,PB.58.66,PB.58.55,PB.58.65	PB.58.45,PB.58.48,PB.58.46,PB.58.53,PB.58.44,PB.58.65,PB.58.66,PB.58.55
LG2	PB.58	PB.58;RI:LG2:10424822:10425170-10425645:10426351:+	PB.58.44,PB.58.46,PB.58.45,PB.58.48,PB.58.66,PB.58.55,PB.58.65	PB.58.45,PB.58.48,PB.58.46,PB.58.44,PB.58.65,PB.58.50,PB.58.66,PB.58.55
LG2	PB.58	PB.58;RI:LG2:10424822:10425753-10425994:10426351:+	PB.58.44,PB.58.46,PB.58.45,PB.58.48,PB.58.66,PB.58.55,PB.58.65	PB.58.45,PB.58.61,PB.58.48,PB.58.46,PB.58.44,PB.58.65,PB.58.66,PB.58.55
LG2	PB.58	PB.58;RI:LG2:10424822:10425738-10425802:10426351:+	PB.58.44,PB.58.46,PB.58.45,PB.58.48,PB.58.66,PB.58.55,PB.58.65	PB.58.45,PB.58.58,PB.58.48,PB.58.46,PB.58.44,PB.58.65,PB.58.66,PB.58.55
LG2	PB.58	PB.58;RI:LG2:10426467:10426528-10426679:10427158:+	PB.58.58	PB.58.58,PB.58.77
LG2	PB.58	PB.58;RI:LG2:10426467:10426765-10426786:10427186:+	PB.58.48,PB.58.57,PB.58.67	PB.58.67,PB.58.66,PB.58.57,PB.58.48
LG2	PB.58	PB.58;RI:LG2:10426467:10426567-10426705:10427186:+	PB.58.48,PB.58.57,PB.58.67	PB.58.67,PB.58.75,PB.58.57,PB.58.48
LG2	PB.58	PB.58;RI:LG2:10430634:10431566-10431705:10432167:+	PB.58.92,PB.58.86,PB.58.91,PB.58.95,PB.58.83	PB.58.92,PB.58.83,PB.58.84,PB.58.91,PB.58.86,PB.58.95
LG2	PB.58	PB.58;RI:LG2:10430634:10430943-10431806:10432167:+	PB.58.92,PB.58.86,PB.58.91,PB.58.95,PB.58.83	PB.58.92,PB.58.83,PB.58.87,PB.58.91,PB.58.86,PB.58.95
LG2	PB.58	PB.58;RI:LG2:10430634:10430699-10430782:10432167:+	PB.58.92,PB.58.86,PB.58.91,PB.58.95,PB.58.83	PB.58.92,PB.58.83,PB.58.82,PB.58.91,PB.58.86,PB.58.95
LG2	PB.58	PB.58;RI:LG2:10430634:10430843-10431455:10432167:+	PB.58.92,PB.58.86,PB.58.91,PB.58.95,PB.58.83	PB.58.92,PB.58.83,PB.58.91,PB.58.89,PB.58.86,PB.58.95
LG2	PB.58	PB.58;RI:LG2:10430634:10430963-10431485:10432167:+	PB.58.92,PB.58.86,PB.58.91,PB.58.95,PB.58.83	PB.58.92,PB.58.83,PB.58.91,PB.58.90,PB.58.86,PB.58.95
LG2	PB.58	PB.58;RI:LG2:10432283:10432344-10432495:10432974:+	PB.58.82,PB.58.84,PB.58.89,PB.58.90,PB.58.83,PB.58.102	PB.58.82,PB.58.84,PB.58.89,PB.58.90,PB.58.83,PB.58.102,PB.58.86
LG2	PB.58	PB.58;RI:LG2:10432283:10432581-10432640:10432974:+	PB.58.82,PB.58.84,PB.58.89,PB.58.90,PB.58.83,PB.58.102	PB.58.82,PB.58.84,PB.58.89,PB.58.90,PB.58.83,PB.58.102,PB.58.95
LG2	PB.58	PB.58;RI:LG2:10432283:10432400-10432513:10432974:+	PB.58.82,PB.58.84,PB.58.89,PB.58.90,PB.58.83,PB.58.102	PB.58.82,PB.58.84,PB.58.89,PB.58.90,PB.58.91,PB.58.83,PB.58.102
LG2	PB.58	PB.58;RI:LG2:10432283:10432389-10432473:10433003:+	PB.58.87,PB.58.96	PB.58.87,PB.58.97,PB.58.96
LG2	PB.58	PB.58;RI:LG2:10442788:10442983-10443543:10444319:+	PB.58.126,PB.58.109,PB.58.118,PB.58.127,PB.58.117,PB.58.115	PB.58.118,PB.58.127,PB.58.119,PB.58.109,PB.58.115,PB.58.117,PB.58.126
LG2	PB.58	PB.58;RI:LG2:10442788:10442939-10444163:10444319:+	PB.58.126,PB.58.109,PB.58.118,PB.58.127,PB.58.117,PB.58.115	PB.58.118,PB.58.127,PB.58.109,PB.58.115,PB.58.117,PB.58.126,PB.58.113
LG2	PB.58	PB.58;RI:LG2:10442788:10442997-10443485:10444319:+	PB.58.126,PB.58.109,PB.58.118,PB.58.127,PB.58.117,PB.58.115	PB.58.118,PB.58.120,PB.58.127,PB.58.109,PB.58.115,PB.58.117,PB.58.126
LG2	PB.58	PB.58;RI:LG2:10442788:10443020-10443257:10444319:+	PB.58.126,PB.58.109,PB.58.118,PB.58.127,PB.58.117,PB.58.115	PB.58.123,PB.58.118,PB.58.127,PB.58.109,PB.58.115,PB.58.117,PB.58.126
LG2	PB.58	PB.58;RI:LG2:10442788:10442824-10443133:10444319:+	PB.58.126,PB.58.109,PB.58.118,PB.58.127,PB.58.117,PB.58.115	PB.58.118,PB.58.127,PB.58.109,PB.58.115,PB.58.124,PB.58.117,PB.58.126
LG2	PB.58	PB.58;RI:LG2:10442788:10443911-10444034:10444319:+	PB.58.126,PB.58.109,PB.58.118,PB.58.127,PB.58.117,PB.58.115	PB.58.118,PB.58.127,PB.58.112,PB.58.109,PB.58.115,PB.58.117,PB.58.126
LG2	PB.58	PB.58;RI:LG2:10442788:10443470-10444155:10444319:+	PB.58.126,PB.58.109,PB.58.118,PB.58.127,PB.58.117,PB.58.115	PB.58.118,PB.58.127,PB.58.109,PB.58.115,PB.58.117,PB.58.122,PB.58.126
LG2	PB.58	PB.58;RI:LG2:10442788:10442927-10442981:10444319:+	PB.58.126,PB.58.109,PB.58.118,PB.58.127,PB.58.117,PB.58.115	PB.58.118,PB.58.127,PB.58.125,PB.58.109,PB.58.115,PB.58.117,PB.58.126
LG2	PB.58	PB.58;RI:LG2:10442788:10442939-10443212:10444319:+	PB.58.126,PB.58.109,PB.58.118,PB.58.127,PB.58.117,PB.58.115	PB.58.118,PB.58.127,PB.58.109,PB.58.115,PB.58.128,PB.58.117,PB.58.126
LG2	PB.58	PB.58;RI:LG2:10442788:10442837-10443572:10444319:+	PB.58.126,PB.58.109,PB.58.118,PB.58.127,PB.58.117,PB.58.115	PB.58.118,PB.58.127,PB.58.109,PB.58.115,PB.58.117,PB.58.111,PB.58.126
LG2	PB.58	PB.58;RI:LG2:10444433:10444550-10444663:10445124:+	PB.58.111,PB.58.112,PB.58.119,PB.58.120,PB.58.124,PB.58.125,PB.58.127,PB.58.128,PB.58.129	PB.58.120,PB.58.118,PB.58.125,PB.58.127,PB.58.119,PB.58.129,PB.58.112,PB.58.128,PB.58.124,PB.58.111
LG2	PB.58	PB.58;RI:LG2:10451536:10451827-10452250:10453068:+	PB.58.114,PB.58.138	PB.58.136,PB.58.114,PB.58.138
LG2	PB.58	PB.58;RI:LG2:10451536:10452766-10452930:10453068:+	PB.58.114,PB.58.138	PB.58.133,PB.58.114,PB.58.138
LG2	PB.58	PB.58;RI:LG2:10451536:10451966-10452148:10453068:+	PB.58.114,PB.58.138	PB.58.110,PB.58.114,PB.58.138
LG2	PB.58	PB.58;RI:LG2:10467144:10467196-10467355:10467864:+	PB.58.135,PB.58.137,PB.58.174,PB.58.175,PB.58.176,PB.58.191,PB.58.194,PB.58.196,PB.58.198,PB.58.204,PB.58.200	PB.58.135,PB.58.175,PB.58.194,PB.58.198,PB.58.200,PB.58.176,PB.58.137,PB.58.204,PB.58.183,PB.58.196,PB.58.174,PB.58.191
LG2	PB.58	PB.58;RI:LG2:10457663:10457994-10458512:10459194:+	PB.58.143,PB.58.150,PB.58.158,PB.58.147,PB.58.153,PB.58.148	PB.58.151,PB.58.147,PB.58.153,PB.58.158,PB.58.150,PB.58.143,PB.58.148
LG2	PB.58	PB.58;RI:LG2:10457663:10459016-10459100:10459194:+	PB.58.143,PB.58.150,PB.58.158,PB.58.147,PB.58.153,PB.58.148	PB.58.157,PB.58.147,PB.58.153,PB.58.158,PB.58.150,PB.58.143,PB.58.148
LG2	PB.58	PB.58;RI:LG2:10457663:10457828-10457909:10459194:+	PB.58.143,PB.58.150,PB.58.158,PB.58.147,PB.58.153,PB.58.148	PB.58.147,PB.58.153,PB.58.158,PB.58.150,PB.58.152,PB.58.143,PB.58.148
LG2	PB.58	PB.58;RI:LG2:10457663:10457833-10458837:10459194:+	PB.58.143,PB.58.150,PB.58.158,PB.58.147,PB.58.153,PB.58.148	PB.58.154,PB.58.147,PB.58.153,PB.58.158,PB.58.150,PB.58.143,PB.58.148
LG2	PB.58	PB.58;RI:LG2:10457663:10457939-10458270:10459194:+	PB.58.143,PB.58.150,PB.58.158,PB.58.147,PB.58.153,PB.58.148	PB.58.147,PB.58.153,PB.58.160,PB.58.158,PB.58.150,PB.58.143,PB.58.148
LG2	PB.58	PB.58;RI:LG2:10459312:10459364-10459521:10460005:+	PB.58.144,PB.58.160,PB.58.165	PB.58.160,PB.58.168,PB.58.165,PB.58.144
LG2	PB.58	PB.58;RI:LG2:10459312:10459364-10459521:10460031:+	PB.58.147,PB.58.154	PB.58.154,PB.58.166,PB.58.147
LG2	PB.58	PB.58;RI:LG2:10459312:10459436-10459548:10460031:+	PB.58.147,PB.58.154	PB.58.154,PB.58.153,PB.58.147
LG2	PB.58	PB.58;RI:LG2:10465493:10466569-10466648:10467022:+	PB.58.197,PB.58.187,PB.58.193,PB.58.178,PB.58.183,PB.58.188	PB.58.178,PB.58.188,PB.58.193,PB.58.187,PB.58.197,PB.58.183,PB.58.196
LG2	PB.58	PB.58;RI:LG2:10465493:10466825-10466958:10467022:+	PB.58.197,PB.58.187,PB.58.193,PB.58.178,PB.58.183,PB.58.188	PB.58.178,PB.58.188,PB.58.193,PB.58.187,PB.58.197,PB.58.183,PB.58.174
LG2	PB.58	PB.58;RI:LG2:10465493:10465550-10465716:10467022:+	PB.58.197,PB.58.187,PB.58.193,PB.58.178,PB.58.183,PB.58.188	PB.58.178,PB.58.188,PB.58.175,PB.58.193,PB.58.187,PB.58.197,PB.58.183
LG2	PB.58	PB.58;RI:LG2:10465493:10465581-10465729:10467022:+	PB.58.197,PB.58.187,PB.58.193,PB.58.178,PB.58.183,PB.58.188	PB.58.178,PB.58.188,PB.58.182,PB.58.193,PB.58.187,PB.58.197,PB.58.183
LG2	PB.58	PB.58;RI:LG2:10465493:10466559-10466641:10467022:+	PB.58.197,PB.58.187,PB.58.193,PB.58.178,PB.58.183,PB.58.188	PB.58.178,PB.58.188,PB.58.195,PB.58.193,PB.58.187,PB.58.197,PB.58.183
LG2	PB.58	PB.58;RI:LG2:10465493:10466365-10466942:10467022:+	PB.58.197,PB.58.187,PB.58.193,PB.58.178,PB.58.183,PB.58.188	PB.58.178,PB.58.188,PB.58.193,PB.58.187,PB.58.197,PB.58.183,PB.58.191
LG2	PB.58	PB.58;RI:LG2:10465493:10465813-10465960:10467022:+	PB.58.197,PB.58.187,PB.58.193,PB.58.178,PB.58.183,PB.58.188	PB.58.178,PB.58.188,PB.58.193,PB.58.187,PB.58.190,PB.58.197,PB.58.183
LG2	PB.58	PB.58;RI:LG2:10465493:10466583-10466769:10467022:+	PB.58.197,PB.58.187,PB.58.193,PB.58.178,PB.58.183,PB.58.188	PB.58.178,PB.58.188,PB.58.193,PB.58.187,PB.58.198,PB.58.197,PB.58.183
LG2	PB.58	PB.58;RI:LG2:10465493:10466302-10466648:10467022:+	PB.58.197,PB.58.187,PB.58.193,PB.58.178,PB.58.183,PB.58.188	PB.58.178,PB.58.188,PB.58.135,PB.58.193,PB.58.187,PB.58.197,PB.58.183
LG2	PB.58	PB.58;RI:LG2:10465493:10466067-10466548:10467022:+	PB.58.197,PB.58.187,PB.58.193,PB.58.178,PB.58.183,PB.58.188	PB.58.178,PB.58.188,PB.58.192,PB.58.193,PB.58.187,PB.58.197,PB.58.183
LG2	PB.58	PB.58;RI:LG2:10465493:10465640-10465671:10467022:+	PB.58.197,PB.58.187,PB.58.193,PB.58.178,PB.58.183,PB.58.188	PB.58.178,PB.58.177,PB.58.188,PB.58.193,PB.58.187,PB.58.197,PB.58.183
LG2	PB.58	PB.58;RI:LG2:10465493:10465665-10466317:10467022:+	PB.58.197,PB.58.187,PB.58.193,PB.58.178,PB.58.183,PB.58.188	PB.58.178,PB.58.188,PB.58.193,PB.58.187,PB.58.197,PB.58.181,PB.58.183
LG2	PB.58	PB.58;RI:LG2:10465493:10465640-10465670:10467022:+	PB.58.197,PB.58.187,PB.58.193,PB.58.178,PB.58.183,PB.58.188	PB.58.178,PB.58.188,PB.58.186,PB.58.193,PB.58.187,PB.58.197,PB.58.183
LG2	PB.58	PB.58;RI:LG2:10465493:10466362-10466487:10467022:+	PB.58.197,PB.58.187,PB.58.193,PB.58.178,PB.58.183,PB.58.188	PB.58.178,PB.58.188,PB.58.193,PB.58.187,PB.58.197,PB.58.183,PB.58.189
LG2	PB.58	PB.58;RI:LG2:10465493:10466422-10466648:10467022:+	PB.58.197,PB.58.187,PB.58.193,PB.58.178,PB.58.183,PB.58.188	PB.58.178,PB.58.188,PB.58.194,PB.58.193,PB.58.187,PB.58.197,PB.58.183
LG2	PB.58	PB.58;RI:LG2:10465493:10465725-10465793:10467022:+	PB.58.197,PB.58.187,PB.58.193,PB.58.178,PB.58.183,PB.58.188	PB.58.178,PB.58.188,PB.58.193,PB.58.187,PB.58.197,PB.58.137,PB.58.183
LG2	PB.58	PB.58;RI:LG2:10465493:10466890-10467437:10467835:+	PB.58.184	PB.58.184,PB.58.199
LG2	PB.58	PB.58;RI:LG2:10465493:10467022-10467144:10467835:+	PB.58.184	PB.58.184,PB.58.187
LG2	PB.58	PB.58;RI:LG2:10465493:10466805-10467404:10467835:+	PB.58.184	PB.58.184,PB.58.179
LG2	PB.58	PB.58;RI:LG2:10465493:10466804-10467190:10467835:+	PB.58.184	PB.58.184,PB.58.185
LG2	PB.58	PB.58;RI:LG2:10466057:10466646-10466671:10467022:+	PB.58.203	PB.58.204,PB.58.203
LG2	PB.62	PB.62;RI:LG2:10511205:10512502-10512671:10512735:+	PB.62.2,PB.62.6,PB.62.9,PB.62.5,PB.62.11,PB.62.8	PB.62.2,PB.62.8,PB.62.11,PB.62.9,PB.62.6,PB.62.7,PB.62.5
LG2	PB.62	PB.62;RI:LG2:10511205:10511808-10511854:10512735:+	PB.62.2,PB.62.6,PB.62.9,PB.62.5,PB.62.11,PB.62.8	PB.62.2,PB.62.8,PB.62.11,PB.62.9,PB.62.6,PB.62.12,PB.62.5
LG2	PB.62	PB.62;RI:LG2:10511205:10512059-10512119:10512735:+	PB.62.2,PB.62.6,PB.62.9,PB.62.5,PB.62.11,PB.62.8	PB.62.2,PB.62.8,PB.62.11,PB.62.9,PB.62.6,PB.62.13,PB.62.5
LG2	PB.96	PB.96;RI:LG2:21983777:21984595-21984608:21984839:+	PB.96.1	PB.96.1,PB.96.2
LG2	PB.101	PB.101;RI:LG2:24699765:24700816-24700823:24701230:+	PB.101.3	PB.101.3,PB.101.2
LG2	PB.117	PB.117;RI:LG2:31832809:31832993-31833038:31833702:+	PB.117.6	PB.117.6,PB.117.9
LG2	PB.117	PB.117;RI:LG2:31832809:31833313-31833466:31833702:+	PB.117.6	PB.117.8,PB.117.6
LG2	PB.117	PB.117;RI:LG2:31832809:31832934-31833264:31833702:+	PB.117.6	PB.117.6,PB.117.2
LG2	PB.117	PB.117;RI:LG2:31832809:31833383-31833565:31833702:+	PB.117.6	PB.117.6,PB.117.4
LG2	PB.117	PB.117;RI:LG2:31832809:31833054-31833073:31833702:+	PB.117.6	PB.117.6,PB.117.10
LG2	PB.117	PB.117;RI:LG2:31832809:31833047-31833342:31833702:+	PB.117.6	PB.117.7,PB.117.6
LG2	PB.117	PB.117;RI:LG2:31832809:31833392-31833440:31833702:+	PB.117.6	PB.117.6,PB.117.11
LG2	PB.117	PB.117;RI:LG2:31832809:31833107-31833198:31833702:+	PB.117.6	PB.117.3,PB.117.6
LG2	PB.117	PB.117;RI:LG2:31832809:31833111-31833177:31833702:+	PB.117.6	PB.117.6,PB.117.12
LG2	PB.117	PB.117;RI:LG2:31832809:31833137-31833239:31833702:+	PB.117.6	PB.117.5,PB.117.6
LG2	PB.117	PB.117;RI:LG2:31832809:31832943-31833255:31833702:+	PB.117.6	PB.117.1,PB.117.6
LG2	PB.117	PB.117;RI:LG2:31832809:31833110-31833255:31833702:+	PB.117.6	PB.117.6,PB.117.13
LG2	PB.163	PB.163;RI:LG2:43791012:43791323-43791332:43791340:+	PB.163.2	PB.163.2,PB.163.1
LG5	PB.253	PB.253;RI:LG5:41493711:41494947-41494976:41495268:-	PB.253.3	PB.253.3,PB.253.1
LG5	PB.253	PB.253;RI:LG5:41493711:41494947-41494962:41495268:-	PB.253.3	PB.253.3,PB.253.2
LG5	PB.207	PB.207;RI:LG5:11659675:11660029-11660176:11660210:+	PB.207.4,PB.207.5,PB.207.14,PB.207.10,PB.207.8,PB.207.20	PB.207.4,PB.207.5,PB.207.8,PB.207.14,PB.207.15,PB.207.10,PB.207.20
LG5	PB.207	PB.207;RI:LG5:11663103:11663245-11663412:11664350:+	PB.207.12,PB.207.19,PB.207.20	PB.207.12,PB.207.4,PB.207.20,PB.207.19
LG5	PB.207	PB.207;RI:LG5:11663103:11663321-11663398:11664350:+	PB.207.12,PB.207.19,PB.207.20	PB.207.12,PB.207.20,PB.207.19,PB.207.6
LG5	PB.207	PB.207;RI:LG5:11659714:11660029-11660176:11660210:+	PB.207.6,PB.207.11,PB.207.16,PB.207.7,PB.207.9,PB.207.18,PB.207.19	PB.207.19,PB.207.7,PB.207.18,PB.207.11,PB.207.13,PB.207.6,PB.207.9,PB.207.16
LG5	PB.222	PB.222;RI:LG5:23681976:23682473-23682545:23683380:+	PB.222.1	PB.222.1,PB.222.2
000005-1	PB.269	PB.269;RI:000005-1:828731:829263-829304:829355:+	PB.269.3	PB.269.3,PB.269.2
000005-1	PB.302	PB.302;RI:000005-1:5630871:5631615-5631712:5631857:+	PB.302.4	PB.302.1,PB.302.4
000005-1	PB.276	PB.276;RI:000005-1:2761361:2761518-2761529:2762484:-	PB.276.4	PB.276.2,PB.276.3,PB.276.5,PB.276.4
LG22	PB.321	PB.321;RI:LG22:10813414:10813699-10813708:10813929:+	PB.321.5	PB.321.3,PB.321.5
LG22	PB.339	PB.339;RI:LG22:23375358:23375612-23375621:23377271:+	PB.339.2	PB.339.2,PB.339.1
LG22	PB.352	PB.352;RI:LG22:28002544:28002897-28003068:28003780:+	PB.352.5	PB.352.5,PB.352.4
LG22	PB.352	PB.352;RI:LG22:28002544:28002996-28003046:28003780:+	PB.352.5	PB.352.5,PB.352.2
LG22	PB.352	PB.352;RI:LG22:28002544:28002597-28002667:28003780:+	PB.352.5	PB.352.5,PB.352.9
LG22	PB.318	PB.318;RI:LG22:9249233:9249474-9249672:9250082:-	PB.318.1	PB.318.3,PB.318.1
LG22	PB.318	PB.318;RI:LG22:9249233:9249662-9249670:9250082:-	PB.318.1	PB.318.2,PB.318.1
LG22	PB.348	PB.348;RI:LG22:27476782:27477203-27477211:27478293:-	PB.348.4,PB.348.3	PB.348.3,PB.348.2,PB.348.4
LG22	PB.354	PB.354;RI:LG22:28007609:28007736-28007743:28008813:-	PB.354.1	PB.354.1,PB.354.3,PB.354.2
LG22	PB.354	PB.354;RI:LG22:28010331:28010434-28010504:28010662:-	PB.354.3	PB.354.3,PB.354.5
LG27	PB.381	PB.381;RI:LG27:8310235:8310497-8310520:8310910:+	PB.381.2	PB.381.2,PB.381.1
LG27	PB.391	PB.391;RI:LG27:22078000:22078149-22079052:22079097:+	PB.391.3,PB.391.5	PB.391.5,PB.391.1,PB.391.3
LG27	PB.382	PB.382;RI:LG27:5803100:5803420-5803509:5804620:-	PB.382.1,PB.382.3,PB.382.2	PB.382.3,PB.382.1,PB.382.4,PB.382.2
LG1	PB.548	PB.548;RI:LG1:9524370:9524446-9524492:9524578:-	PB.548.2,PB.548.3,PB.548.4	PB.548.2,PB.548.3,PB.548.1,PB.548.4
LG1	PB.578	PB.578;RI:LG1:17032145:17032990-17032998:17033431:-	PB.578.2,PB.578.3,PB.578.4	PB.578.2,PB.578.4,PB.578.3,PB.578.5
LG1	PB.578	PB.578;RI:LG1:17032147:17033247-17033286:17033431:-	PB.578.7	PB.578.7,PB.578.6
LG1	PB.626	PB.626;RI:LG1:31004820:31005110-31005118:31005980:-	PB.626.4	PB.626.3,PB.626.4
LG1	PB.626	PB.626;RI:LG1:31004820:31005108-31005118:31005980:-	PB.626.4	PB.626.2,PB.626.4
LG1	PB.626	PB.626;RI:LG1:31004821:31005042-31005099:31005980:-	PB.626.1,PB.626.5,PB.626.10,PB.626.7,PB.626.9	PB.626.10,PB.626.6,PB.626.9,PB.626.1,PB.626.5,PB.626.7
LG1	PB.626	PB.626;RI:LG1:31004821:31005106-31005118:31005980:-	PB.626.1,PB.626.5,PB.626.10,PB.626.7,PB.626.9	PB.626.10,PB.626.9,PB.626.1,PB.626.5,PB.626.7,PB.626.8
LG1	PB.571	PB.571;RI:LG1:16725167:16725590-16725604:16725741:+	PB.571.4	PB.571.4,PB.571.3
LG1	PB.571	PB.571;RI:LG1:16725167:16725590-16725613:16725741:+	PB.571.4	PB.571.4,PB.571.2
LG1	PB.571	PB.571;RI:LG1:16725748:16725868-16725881:16726043:+	PB.571.4	PB.571.4,PB.571.2
LG10	PB.720	PB.720;RI:LG10:9312448:9312532-9312539:9312854:-	PB.720.2	PB.720.2,PB.720.4
LG10	PB.694	PB.694;RI:LG10:1784176:1784842-1784849:1785355:+	PB.694.1	PB.694.2,PB.694.1
LG10	PB.778	PB.778;RI:LG10:26642102:26642156-26642202:26642248:+	PB.778.1,PB.778.2,PB.778.3,PB.778.5,PB.778.6,PB.778.7	PB.778.6,PB.778.3,PB.778.5,PB.778.4,PB.778.1,PB.778.2,PB.778.7
LG11	PB.806	PB.806;RI:LG11:7260816:7261438-7261445:7261928:+	PB.806.1,PB.806.2,PB.806.4	PB.806.1,PB.806.4,PB.806.5,PB.806.2
LG11	PB.806	PB.806;RI:LG11:7260816:7261351-7261358:7261928:+	PB.806.1,PB.806.2,PB.806.4	PB.806.1,PB.806.4,PB.806.3,PB.806.2
LG11	PB.852	PB.852;RI:LG11:20941345:20942514-20942530:20942693:+	PB.852.1	PB.852.5,PB.852.1
LG11	PB.852	PB.852;RI:LG11:20941345:20942503-20942522:20942693:+	PB.852.1	PB.852.4,PB.852.1
LG11	PB.882	PB.882;RI:LG11:32440136:32441077-32441092:32441553:+	PB.882.1	PB.882.1,PB.882.2
LG11	PB.888	PB.888;RI:LG11:34452655:34453423-34453533:34454175:+	PB.888.3,PB.888.1,PB.888.5,PB.888.7,PB.888.2,PB.888.6,PB.888.4,PB.888.8	PB.888.6,PB.888.4,PB.888.1,PB.888.3,PB.888.2,PB.888.7,PB.888.9,PB.888.8,PB.888.5
LG11	PB.888	PB.888;RI:LG11:34454315:34454760-34454777:34454920:+	PB.888.10	PB.888.10,PB.888.5
LG11	PB.888	PB.888;RI:LG11:34454315:34454760-34454775:34454920:+	PB.888.10	PB.888.10,PB.888.11
LG11	PB.888	PB.888;RI:LG11:34454315:34454760-34454837:34454920:+	PB.888.10	PB.888.1,PB.888.10
LG11	PB.888	PB.888;RI:LG11:34454315:34454760-34454769:34454920:+	PB.888.10	PB.888.10,PB.888.7
LG11	PB.890	PB.890;RI:LG11:34468610:34468881-34468930:34470131:+	PB.890.14,PB.890.5,PB.890.6,PB.890.8,PB.890.1,PB.890.7,PB.890.15,PB.890.3,PB.890.4,PB.890.10,PB.890.11,PB.890.12,PB.890.16,PB.890.17	PB.890.3,PB.890.4,PB.890.5,PB.890.15,PB.890.12,PB.890.17,PB.890.13,PB.890.10,PB.890.16,PB.890.7,PB.890.6,PB.890.14,PB.890.11,PB.890.8,PB.890.1
LG11	PB.890	PB.890;RI:LG11:34470256:34470331-34470417:34470959:+	PB.890.14,PB.890.13,PB.890.4,PB.890.11,PB.890.12,PB.890.18	PB.890.4,PB.890.15,PB.890.12,PB.890.13,PB.890.14,PB.890.11,PB.890.18
LG11	PB.890	PB.890;RI:LG11:34470256:34470786-34471018:34471098:+	PB.890.2	PB.890.2,PB.890.6
LG11	PB.890	PB.890;RI:LG11:34470256:34470790-34470958:34471098:+	PB.890.2	PB.890.5,PB.890.2
LG11	PB.890	PB.890;RI:LG11:34470256:34470786-34470974:34471098:+	PB.890.2	PB.890.2,PB.890.8
LG11	PB.890	PB.890;RI:LG11:34470256:34470959-34471024:34471098:+	PB.890.2	PB.890.14,PB.890.2
LG11	PB.890	PB.890;RI:LG11:34468610:34470131-34470256:34470959:+	PB.890.9	PB.890.4,PB.890.12,PB.890.9,PB.890.14,PB.890.11
LG11	PB.890	PB.890;RI:LG11:34470256:34470786-34471032:34471100:+	PB.890.3	PB.890.3,PB.890.16
LG11	PB.890	PB.890;RI:LG11:34470256:34470959-34470980:34471100:+	PB.890.3	PB.890.3,PB.890.18,PB.890.13
LG11	PB.890	PB.890;RI:LG11:34470256:34470786-34470986:34471100:+	PB.890.3	PB.890.3,PB.890.17
LG11	PB.914	PB.914;RI:LG11:40831882:40832432-40832625:40833062:+	PB.914.1	PB.914.3,PB.914.1
LG11	PB.791	PB.791;RI:LG11:1103784:1104084-1104207:1104288:-	PB.791.6,PB.791.2,PB.791.5	PB.791.5,PB.791.6,PB.791.2,PB.791.3
LG11	PB.885	PB.885;RI:LG11:34362329:34362658-34363400:34363849:-	PB.885.2,PB.885.5,PB.885.6,PB.885.14,PB.885.15,PB.885.17,PB.885.18,PB.885.20,PB.885.22,PB.885.23	PB.885.14,PB.885.18,PB.885.23,PB.885.2,PB.885.17,PB.885.6,PB.885.16,PB.885.22,PB.885.5,PB.885.15,PB.885.20
LG11	PB.885	PB.885;RI:LG11:34362329:34363554-34363565:34363849:-	PB.885.2,PB.885.5,PB.885.6,PB.885.14,PB.885.15,PB.885.17,PB.885.18,PB.885.20,PB.885.22,PB.885.23	PB.885.14,PB.885.18,PB.885.23,PB.885.2,PB.885.17,PB.885.6,PB.885.22,PB.885.5,PB.885.15,PB.885.20,PB.885.8
LG11	PB.886	PB.886;RI:LG11:34386229:34386483-34386595:34386663:-	PB.886.4,PB.886.15,PB.886.6,PB.886.8,PB.886.9,PB.886.18,PB.886.20,PB.886.27,PB.886.38,PB.886.43,PB.886.42	PB.886.27,PB.886.15,PB.886.43,PB.886.42,PB.886.6,PB.886.4,PB.886.9,PB.886.18,PB.886.23,PB.886.8,PB.886.38,PB.886.20
LG11	PB.886	PB.886;RI:LG11:34386229:34386475-34386519:34386663:-	PB.886.4,PB.886.15,PB.886.6,PB.886.8,PB.886.9,PB.886.18,PB.886.20,PB.886.27,PB.886.38,PB.886.43,PB.886.42	PB.886.27,PB.886.34,PB.886.15,PB.886.43,PB.886.42,PB.886.6,PB.886.4,PB.886.9,PB.886.18,PB.886.8,PB.886.38,PB.886.20
LG11	PB.886	PB.886;RI:LG11:34386229:34386663-34386799:34388322:-	PB.886.5	PB.886.9,PB.886.5
LG11	PB.886	PB.886;RI:LG11:34386229:34386475-34386829:34388322:-	PB.886.5	PB.886.5,PB.886.17
LG11	PB.886	PB.886;RI:LG11:34386026:34386217-34386229:34386663:-	PB.886.7,PB.886.11,PB.886.12,PB.886.13,PB.886.14,PB.886.16,PB.886.19	PB.886.11,PB.886.7,PB.886.15,PB.886.13,PB.886.12,PB.886.6,PB.886.14,PB.886.19,PB.886.9,PB.886.8,PB.886.16
LG11	PB.886	PB.886;RI:LG11:34386799:34386867-34387297:34388322:-	PB.886.11,PB.886.9,PB.886.23,PB.886.26,PB.886.31,PB.886.34,PB.886.39,PB.886.40,PB.886.44	PB.886.34,PB.886.11,PB.886.44,PB.886.31,PB.886.9,PB.886.40,PB.886.23,PB.886.39,PB.886.26,PB.886.16
LG11	PB.886	PB.886;RI:LG11:34386799:34387599-34388006:34388322:-	PB.886.11,PB.886.9,PB.886.23,PB.886.26,PB.886.31,PB.886.34,PB.886.39,PB.886.40,PB.886.44	PB.886.34,PB.886.11,PB.886.44,PB.886.31,PB.886.13,PB.886.9,PB.886.40,PB.886.23,PB.886.39,PB.886.26
LG11	PB.886	PB.886;RI:LG11:34386799:34387749-34387908:34388322:-	PB.886.11,PB.886.9,PB.886.23,PB.886.26,PB.886.31,PB.886.34,PB.886.39,PB.886.40,PB.886.44	PB.886.34,PB.886.11,PB.886.44,PB.886.31,PB.886.9,PB.886.40,PB.886.1,PB.886.23,PB.886.39,PB.886.26
LG11	PB.886	PB.886;RI:LG11:34386799:34388086-34388117:34388322:-	PB.886.11,PB.886.9,PB.886.23,PB.886.26,PB.886.31,PB.886.34,PB.886.39,PB.886.40,PB.886.44	PB.886.34,PB.886.11,PB.886.44,PB.886.31,PB.886.24,PB.886.9,PB.886.40,PB.886.23,PB.886.39,PB.886.26
LG11	PB.886	PB.886;RI:LG11:34386799:34388073-34388194:34388322:-	PB.886.11,PB.886.9,PB.886.23,PB.886.26,PB.886.31,PB.886.34,PB.886.39,PB.886.40,PB.886.44	PB.886.34,PB.886.27,PB.886.11,PB.886.44,PB.886.31,PB.886.9,PB.886.40,PB.886.23,PB.886.39,PB.886.26
LG11	PB.886	PB.886;RI:LG11:34386799:34387752-34387808:34388322:-	PB.886.11,PB.886.9,PB.886.23,PB.886.26,PB.886.31,PB.886.34,PB.886.39,PB.886.40,PB.886.44	PB.886.34,PB.886.11,PB.886.44,PB.886.31,PB.886.33,PB.886.9,PB.886.40,PB.886.23,PB.886.39,PB.886.26
LG11	PB.886	PB.886;RI:LG11:34386799:34387657-34387955:34388322:-	PB.886.11,PB.886.9,PB.886.23,PB.886.26,PB.886.31,PB.886.34,PB.886.39,PB.886.40,PB.886.44	PB.886.34,PB.886.11,PB.886.44,PB.886.31,PB.886.14,PB.886.9,PB.886.40,PB.886.23,PB.886.39,PB.886.26
LG11	PB.886	PB.886;RI:LG11:34386799:34387791-34388214:34388322:-	PB.886.11,PB.886.9,PB.886.23,PB.886.26,PB.886.31,PB.886.34,PB.886.39,PB.886.40,PB.886.44	PB.886.34,PB.886.11,PB.886.44,PB.886.31,PB.886.9,PB.886.40,PB.886.23,PB.886.39,PB.886.35,PB.886.26
LG11	PB.886	PB.886;RI:LG11:34386799:34387763-34387946:34388322:-	PB.886.11,PB.886.9,PB.886.23,PB.886.26,PB.886.31,PB.886.34,PB.886.39,PB.886.40,PB.886.44	PB.886.34,PB.886.11,PB.886.44,PB.886.31,PB.886.36,PB.886.9,PB.886.40,PB.886.23,PB.886.39,PB.886.26
LG11	PB.886	PB.886;RI:LG11:34386799:34387248-34387279:34388322:-	PB.886.11,PB.886.9,PB.886.23,PB.886.26,PB.886.31,PB.886.34,PB.886.39,PB.886.40,PB.886.44	PB.886.34,PB.886.11,PB.886.44,PB.886.31,PB.886.25,PB.886.9,PB.886.40,PB.886.23,PB.886.39,PB.886.26
LG11	PB.886	PB.886;RI:LG11:34386799:34387142-34387922:34388322:-	PB.886.11,PB.886.9,PB.886.23,PB.886.26,PB.886.31,PB.886.34,PB.886.39,PB.886.40,PB.886.44	PB.886.34,PB.886.11,PB.886.44,PB.886.31,PB.886.9,PB.886.40,PB.886.23,PB.886.39,PB.886.26,PB.886.28
LG11	PB.886	PB.886;RI:LG11:34386799:34387214-34387496:34388322:-	PB.886.11,PB.886.9,PB.886.23,PB.886.26,PB.886.31,PB.886.34,PB.886.39,PB.886.40,PB.886.44	PB.886.34,PB.886.11,PB.886.44,PB.886.31,PB.886.9,PB.886.40,PB.886.23,PB.886.32,PB.886.39,PB.886.26
LG11	PB.886	PB.886;RI:LG11:34386799:34388215-34388280:34388322:-	PB.886.11,PB.886.9,PB.886.23,PB.886.26,PB.886.31,PB.886.34,PB.886.39,PB.886.40,PB.886.44	PB.886.34,PB.886.11,PB.886.44,PB.886.31,PB.886.12,PB.886.9,PB.886.40,PB.886.23,PB.886.39,PB.886.26
LG11	PB.886	PB.886;RI:LG11:34386799:34387791-34388216:34388322:-	PB.886.11,PB.886.9,PB.886.23,PB.886.26,PB.886.31,PB.886.34,PB.886.39,PB.886.40,PB.886.44	PB.886.34,PB.886.11,PB.886.44,PB.886.31,PB.886.4,PB.886.9,PB.886.40,PB.886.23,PB.886.39,PB.886.26
LG11	PB.886	PB.886;RI:LG11:34386799:34387797-34387882:34388322:-	PB.886.11,PB.886.9,PB.886.23,PB.886.26,PB.886.31,PB.886.34,PB.886.39,PB.886.40,PB.886.44	PB.886.34,PB.886.11,PB.886.44,PB.886.31,PB.886.9,PB.886.40,PB.886.23,PB.886.8,PB.886.39,PB.886.26
LG11	PB.886	PB.886;RI:LG11:34386799:34387657-34387856:34388322:-	PB.886.11,PB.886.9,PB.886.23,PB.886.26,PB.886.31,PB.886.34,PB.886.39,PB.886.40,PB.886.44	PB.886.34,PB.886.11,PB.886.44,PB.886.31,PB.886.9,PB.886.40,PB.886.23,PB.886.38,PB.886.39,PB.886.26
LG11	PB.886	PB.886;RI:LG11:34386799:34387427-34387554:34388322:-	PB.886.11,PB.886.9,PB.886.23,PB.886.26,PB.886.31,PB.886.34,PB.886.39,PB.886.40,PB.886.44	PB.886.34,PB.886.11,PB.886.44,PB.886.31,PB.886.19,PB.886.9,PB.886.40,PB.886.23,PB.886.39,PB.886.26
LG11	PB.886	PB.886;RI:LG11:34386799:34387197-34387457:34388322:-	PB.886.11,PB.886.9,PB.886.23,PB.886.26,PB.886.31,PB.886.34,PB.886.39,PB.886.40,PB.886.44	PB.886.34,PB.886.11,PB.886.44,PB.886.31,PB.886.15,PB.886.9,PB.886.40,PB.886.23,PB.886.39,PB.886.26
LG11	PB.886	PB.886;RI:LG11:34386799:34388047-34388124:34388322:-	PB.886.11,PB.886.9,PB.886.23,PB.886.26,PB.886.31,PB.886.34,PB.886.39,PB.886.40,PB.886.44	PB.886.34,PB.886.11,PB.886.44,PB.886.31,PB.886.9,PB.886.40,PB.886.23,PB.886.30,PB.886.39,PB.886.26
LG11	PB.886	PB.886;RI:LG11:34386799:34388045-34388225:34388322:-	PB.886.11,PB.886.9,PB.886.23,PB.886.26,PB.886.31,PB.886.34,PB.886.39,PB.886.40,PB.886.44	PB.886.34,PB.886.11,PB.886.44,PB.886.31,PB.886.9,PB.886.40,PB.886.23,PB.886.21,PB.886.39,PB.886.26
LG11	PB.886	PB.886;RI:LG11:34386799:34387585-34387842:34388322:-	PB.886.11,PB.886.9,PB.886.23,PB.886.26,PB.886.31,PB.886.34,PB.886.39,PB.886.40,PB.886.44	PB.886.34,PB.886.11,PB.886.44,PB.886.31,PB.886.20,PB.886.22,PB.886.9,PB.886.40,PB.886.23,PB.886.39,PB.886.26
LG11	PB.886	PB.886;RI:LG11:34386799:34387661-34387911:34388322:-	PB.886.11,PB.886.9,PB.886.23,PB.886.26,PB.886.31,PB.886.34,PB.886.39,PB.886.40,PB.886.44	PB.886.34,PB.886.11,PB.886.44,PB.886.31,PB.886.42,PB.886.9,PB.886.40,PB.886.23,PB.886.39,PB.886.26
LG11	PB.886	PB.886;RI:LG11:34386028:34386217-34386229:34386663:-	PB.886.21,PB.886.22	PB.886.21,PB.886.18,PB.886.20,PB.886.22
LG11	PB.886	PB.886;RI:LG11:34386032:34386217-34386229:34386663:-	PB.886.24,PB.886.25,PB.886.28,PB.886.30,PB.886.32,PB.886.33,PB.886.35,PB.886.36	PB.886.27,PB.886.25,PB.886.24,PB.886.33,PB.886.32,PB.886.30,PB.886.38,PB.886.35,PB.886.36,PB.886.28
LG11	PB.886	PB.886;RI:LG11:34386032:34386333-34386405:34386663:-	PB.886.24,PB.886.25,PB.886.28,PB.886.30,PB.886.32,PB.886.33,PB.886.35,PB.886.36	PB.886.25,PB.886.24,PB.886.33,PB.886.26,PB.886.32,PB.886.30,PB.886.35,PB.886.36,PB.886.28
LG11	PB.886	PB.886;RI:LG11:34386032:34386593-34386799:34388322:-	PB.886.37	PB.886.37,PB.886.31
LG11	PB.886	PB.886;RI:LG11:34386131:34386217-34386229:34386663:-	PB.886.44	PB.886.42,PB.886.44,PB.886.43
LG11	PB.915	PB.915;RI:LG11:40825299:40825396-40825439:40825521:-	PB.915.3	PB.915.3,PB.915.1
LG12	PB.940	PB.940;RI:LG12:1560783:1561316-1561324:1561455:+	PB.940.1	PB.940.2,PB.940.1
LG12	PB.949	PB.949;RI:LG12:4249859:4250806-4250852:4251136:+	PB.949.1	PB.949.2,PB.949.1
LG12	PB.1057	PB.1057;RI:LG12:46401031:46401791-46402116:46402318:+	PB.1057.2	PB.1057.1,PB.1057.2
LG12	PB.1058	PB.1058;RI:LG12:49639037:49639810-49639817:49639967:+	PB.1058.5	PB.1058.2,PB.1058.5
LG12	PB.1025	PB.1025;RI:LG12:42193418:42193608-42193619:42193951:-	PB.1025.2	PB.1025.2,PB.1025.3
LG12	PB.1025	PB.1025;RI:LG12:42193418:42193608-42193615:42193951:-	PB.1025.2	PB.1025.2,PB.1025.1
LG12	PB.1033	PB.1033;RI:LG12:44224534:44224599-44225064:44225309:-	PB.1033.3	PB.1033.2,PB.1033.3
LG12	PB.1039	PB.1039;RI:LG12:44416172:44416421-44416446:44416578:-	PB.1039.6,PB.1039.7	PB.1039.3,PB.1039.6,PB.1039.7
LG13	PB.1098	PB.1098;RI:LG13:13165460:13167165-13167280:13167400:-	PB.1098.2	PB.1098.2,PB.1098.1
LG13	PB.1169	PB.1169;RI:LG13:36175661:36175791-36175867:36176148:-	PB.1169.1,PB.1169.2,PB.1169.3,PB.1169.11,PB.1169.10,PB.1169.8,PB.1169.12,PB.1169.13,PB.1169.16,PB.1169.18,PB.1169.19,PB.1169.20	PB.1169.17,PB.1169.11,PB.1169.19,PB.1169.3,PB.1169.13,PB.1169.8,PB.1169.2,PB.1169.10,PB.1169.20,PB.1169.1,PB.1169.18,PB.1169.16,PB.1169.12
LG13	PB.1088	PB.1088;RI:LG13:11328464:11328895-11328904:11329704:+	PB.1088.1	PB.1088.2,PB.1088.1
LG13	PB.1174	PB.1174;RI:LG13:36223807:36224103-36224116:36224707:+	PB.1174.2	PB.1174.2,PB.1174.1
LG14	PB.1254	PB.1254;RI:LG14:15682786:15683517-15683524:15683595:+	PB.1254.2	PB.1254.6,PB.1254.2
LG14	PB.1254	PB.1254;RI:LG14:15682786:15683517-15683527:15683595:+	PB.1254.2	PB.1254.2,PB.1254.9
LG14	PB.1180	PB.1180;RI:LG14:390995:391935-392018:393051:-	PB.1180.2	PB.1180.1,PB.1180.2
LG14	PB.1180	PB.1180;RI:LG14:390995:391999-392018:393051:-	PB.1180.2	PB.1180.3,PB.1180.2
LG14	PB.1217	PB.1217;RI:LG14:10078164:10078459-10078466:10079274:-	PB.1217.1,PB.1217.7,PB.1217.5	PB.1217.4,PB.1217.5,PB.1217.7,PB.1217.6,PB.1217.1
LG14	PB.1251	PB.1251;RI:LG14:15677449:15677536-15677639:15677689:-	PB.1251.10,PB.1251.2,PB.1251.8,PB.1251.11,PB.1251.15,PB.1251.13	PB.1251.11,PB.1251.8,PB.1251.10,PB.1251.15,PB.1251.13,PB.1251.2,PB.1251.14
LG14	PB.1276	PB.1276;RI:LG14:24792026:24792309-24792453:24792551:-	PB.1276.3	PB.1276.3,PB.1276.2
LG15	PB.1306	PB.1306;RI:LG15:8654393:8654491-8654550:8654605:+	PB.1306.1	PB.1306.2,PB.1306.1
LG16	PB.1419	PB.1419;RI:LG16:17552305:17552373-17552386:17553285:-	PB.1419.1	PB.1419.1,PB.1419.2
LG16	PB.1380	PB.1380;RI:LG16:6795702:6797061-6797069:6797263:+	PB.1380.1	PB.1380.1,PB.1380.2
LG17	PB.1513	PB.1513;RI:LG17:23609265:23609838-23610403:23610593:-	PB.1513.2	PB.1513.3,PB.1513.2
LG17	PB.1532	PB.1532;RI:LG17:26901203:26901354-26901374:26902525:-	PB.1532.2	PB.1532.2,PB.1532.3
LG17	PB.1543	PB.1543;RI:LG17:27956614:27957734-27957744:27958156:-	PB.1543.1	PB.1543.2,PB.1543.1
LG17	PB.1466	PB.1466;RI:LG17:10857257:10858455-10858613:10859288:+	PB.1466.8,PB.1466.13	PB.1466.13,PB.1466.8,PB.1466.2
LG17	PB.1466	PB.1466;RI:LG17:10857257:10858193-10858260:10859288:+	PB.1466.8,PB.1466.13	PB.1466.10,PB.1466.13,PB.1466.8
LG17	PB.1476	PB.1476;RI:LG17:11476644:11476973-11476982:11477307:+	PB.1476.1	PB.1476.1,PB.1476.2
LG17	PB.1537	PB.1537;RI:LG17:27490324:27490447-27490457:27490685:+	PB.1537.10	PB.1537.5,PB.1537.10
LG18	PB.1645	PB.1645;RI:LG18:32039651:32040577-32040622:32041027:+	PB.1645.4	PB.1645.4,PB.1645.6
LG18	PB.1645	PB.1645;RI:LG18:32039651:32040577-32040618:32041027:+	PB.1645.4	PB.1645.4,PB.1645.5
LG18	PB.1645	PB.1645;RI:LG18:32039651:32040577-32040632:32041027:+	PB.1645.4	PB.1645.4,PB.1645.3
LG18	PB.1648	PB.1648;RI:LG18:32121518:32121964-32122121:32122717:+	PB.1648.2	PB.1648.1,PB.1648.2
LG18	PB.1586	PB.1586;RI:LG18:20185283:20186351-20186487:20187000:-	PB.1586.4	PB.1586.4,PB.1586.3
LG18	PB.1626	PB.1626;RI:LG18:29636818:29636896-29637330:29639364:-	PB.1626.6,PB.1626.8,PB.1626.7,PB.1626.9	PB.1626.5,PB.1626.7,PB.1626.8,PB.1626.6,PB.1626.9
LG19	PB.1701	PB.1701;RI:LG19:17574896:17575204-17575519:17575943:-	PB.1701.8	PB.1701.9,PB.1701.8
LG19	PB.1701	PB.1701;RI:LG19:17574896:17575177-17575323:17575943:-	PB.1701.8	PB.1701.11,PB.1701.8
LG19	PB.1710	PB.1710;RI:LG19:21120752:21122247-21122256:21122887:-	PB.1710.3,PB.1710.5	PB.1710.4,PB.1710.5,PB.1710.3
LG19	PB.1717	PB.1717;RI:LG19:22996329:22997646-22997759:22997912:+	PB.1717.1,PB.1717.4,PB.1717.5	PB.1717.1,PB.1717.5,PB.1717.10,PB.1717.4
LG19	PB.1717	PB.1717;RI:LG19:22996329:22996559-22996614:22997912:+	PB.1717.1,PB.1717.4,PB.1717.5	PB.1717.14,PB.1717.1,PB.1717.5,PB.1717.4
LG19	PB.1717	PB.1717;RI:LG19:22996329:22996625-22996701:22997912:+	PB.1717.1,PB.1717.4,PB.1717.5	PB.1717.2,PB.1717.1,PB.1717.5,PB.1717.4
LG19	PB.1717	PB.1717;RI:LG19:22996329:22997157-22997190:22997912:+	PB.1717.1,PB.1717.4,PB.1717.5	PB.1717.1,PB.1717.5,PB.1717.4,PB.1717.6
LG19	PB.1717	PB.1717;RI:LG19:22996329:22996741-22997297:22997912:+	PB.1717.1,PB.1717.4,PB.1717.5	PB.1717.1,PB.1717.5,PB.1717.4,PB.1717.7
LG19	PB.1717	PB.1717;RI:LG19:22996329:22997201-22997325:22997912:+	PB.1717.1,PB.1717.4,PB.1717.5	PB.1717.18,PB.1717.1,PB.1717.5,PB.1717.4
LG19	PB.1717	PB.1717;RI:LG19:22996329:22996856-22996915:22997912:+	PB.1717.1,PB.1717.4,PB.1717.5	PB.1717.1,PB.1717.5,PB.1717.4,PB.1717.13
LG19	PB.1717	PB.1717;RI:LG19:22996329:22996507-22996819:22997912:+	PB.1717.1,PB.1717.4,PB.1717.5	PB.1717.1,PB.1717.5,PB.1717.4,PB.1717.17
LG19	PB.1717	PB.1717;RI:LG19:22996329:22997395-22997445:22997912:+	PB.1717.1,PB.1717.4,PB.1717.5	PB.1717.1,PB.1717.5,PB.1717.4,PB.1717.15
LG19	PB.1717	PB.1717;RI:LG19:22998047:22998319-22998347:22998632:+	PB.1717.10,PB.1717.13,PB.1717.14,PB.1717.17,PB.1717.18,PB.1717.6,PB.1717.12	PB.1717.5,PB.1717.6,PB.1717.14,PB.1717.13,PB.1717.12,PB.1717.18,PB.1717.17,PB.1717.10
LG19	PB.1728	PB.1728;RI:LG19:26138707:26139304-26139313:26139379:+	PB.1728.3	PB.1728.2,PB.1728.3
LG20	PB.1766	PB.1766;RI:LG20:833115:833363-833894:834199:-	PB.1766.1	PB.1766.2,PB.1766.1
LG21	PB.1901	PB.1901;RI:LG21:8694356:8694916-8694928:8696003:+	PB.1901.2	PB.1901.1,PB.1901.2
LG21	PB.1901	PB.1901;RI:LG21:8694356:8694878-8694933:8696003:+	PB.1901.2	PB.1901.3,PB.1901.2
LG21	PB.1911	PB.1911;RI:LG21:9418512:9418725-9418734:9419666:+	PB.1911.1	PB.1911.2,PB.1911.1
LG21	PB.1912	PB.1912;RI:LG21:9767389:9767499-9768334:9768405:+	PB.1912.1	PB.1912.4,PB.1912.1,PB.1912.3,PB.1912.2
LG21	PB.1935	PB.1935;RI:LG21:18487736:18488015-18488232:18489515:+	PB.1935.6	PB.1935.8,PB.1935.6
LG21	PB.1850	PB.1850;RI:LG21:1608771:1609276-1609351:1609375:-	PB.1850.2	PB.1850.1,PB.1850.2
LG21	PB.1889	PB.1889;RI:LG21:7247720:7249323-7249391:7249623:-	PB.1889.3	PB.1889.2,PB.1889.3
LG21	PB.1906	PB.1906;RI:LG21:8960900:8961830-8961846:8962212:-	PB.1906.6,PB.1906.5,PB.1906.4,PB.1906.11,PB.1906.10,PB.1906.7,PB.1906.8	PB.1906.11,PB.1906.6,PB.1906.7,PB.1906.12,PB.1906.8,PB.1906.10,PB.1906.9,PB.1906.4,PB.1906.5
LG23	PB.1985	PB.1985;RI:LG23:11504549:11504600-11504652:11504771:-	PB.1985.2	PB.1985.2,PB.1985.1
LG23	PB.2041	PB.2041;RI:LG23:26398761:26398930-26398938:26399846:-	PB.2041.3,PB.2041.4	PB.2041.3,PB.2041.4,PB.2041.2
LG23	PB.2041	PB.2041;RI:LG23:26398761:26398881-26398889:26399846:-	PB.2041.3,PB.2041.4	PB.2041.3,PB.2041.1,PB.2041.4
LG23	PB.2062	PB.2062;RI:LG23:31191824:31191974-31192317:31192377:-	PB.2062.4	PB.2062.4,PB.2062.3
LG24	PB.2095	PB.2095;RI:LG24:5094193:5094285-5094325:5094368:+	PB.2095.2,PB.2095.6,PB.2095.4,PB.2095.5,PB.2095.3	PB.2095.5,PB.2095.6,PB.2095.2,PB.2095.3,PB.2095.1,PB.2095.4
LG24	PB.2129	PB.2129;RI:LG24:13307570:13308156-13308163:13308496:+	PB.2129.1	PB.2129.2,PB.2129.1
LG24	PB.2101	PB.2101;RI:LG24:8383152:8384031-8384042:8384574:-	PB.2101.1	PB.2101.2,PB.2101.1
LG24	PB.2101	PB.2101;RI:LG24:8384042:8384574-8384581:8384932:-	PB.2101.5	PB.2101.5,PB.2101.3,PB.2101.2
LG24	PB.2139	PB.2139;RI:LG24:19025813:19026223-19026230:19026457:-	PB.2139.2	PB.2139.2,PB.2139.3
LG24	PB.2153	PB.2153;RI:LG24:22562199:22562227-22562234:22563371:-	PB.2153.5	PB.2153.6,PB.2153.5
LG25	PB.2203	PB.2203;RI:LG25:5303430:5304252-5304455:5304928:+	PB.2203.3	PB.2203.2,PB.2203.3
LG25	PB.2204	PB.2204;RI:LG25:5375892:5376488-5376546:5376828:+	PB.2204.12,PB.2204.18	PB.2204.12,PB.2204.18,PB.2204.14
LG25	PB.2204	PB.2204;RI:LG25:5375892:5376451-5376555:5376828:+	PB.2204.12,PB.2204.18	PB.2204.12,PB.2204.18,PB.2204.2
LG25	PB.2204	PB.2204;RI:LG25:5375892:5376534-5376554:5376831:+	PB.2204.13,PB.2204.15	PB.2204.13,PB.2204.15,PB.2204.9
LG25	PB.2204	PB.2204;RI:LG25:5375892:5376487-5376515:5376836:+	PB.2204.17	PB.2204.17,PB.2204.8
LG25	PB.2218	PB.2218;RI:LG25:7337639:7337793-7337823:7337857:+	PB.2218.2,PB.2218.1	PB.2218.3,PB.2218.2,PB.2218.1
LG25	PB.2239	PB.2239;RI:LG25:14438815:14439135-14439144:14440260:+	PB.2239.1	PB.2239.3,PB.2239.1
LG25	PB.2267	PB.2267;RI:LG25:23442336:23442380-23442449:23443698:+	PB.2267.1	PB.2267.3,PB.2267.1
LG25	PB.2194	PB.2194;RI:LG25:4591017:4591973-4591987:4592291:-	PB.2194.2	PB.2194.1,PB.2194.2
LG25	PB.2228	PB.2228;RI:LG25:12314144:12314185-12314242:12314306:-	PB.2228.1,PB.2228.3,PB.2228.5,PB.2228.12	PB.2228.1,PB.2228.5,PB.2228.9,PB.2228.3,PB.2228.12
LG25	PB.2255	PB.2255;RI:LG25:21884788:21884967-21884977:21886017:-	PB.2255.5,PB.2255.6	PB.2255.6,PB.2255.3,PB.2255.5
LG25	PB.2255	PB.2255;RI:LG25:21884788:21885346-21885355:21886017:-	PB.2255.5,PB.2255.6	PB.2255.6,PB.2255.2,PB.2255.5
LG25	PB.2255	PB.2255;RI:LG25:21884788:21885346-21885357:21886017:-	PB.2255.5,PB.2255.6	PB.2255.6,PB.2255.1,PB.2255.4,PB.2255.5
LG25	PB.2258	PB.2258;RI:LG25:22022434:22022843-22022862:22023380:-	PB.2258.1	PB.2258.2,PB.2258.1
LG26	PB.2333	PB.2333;RI:LG26:10878294:10878883-10879087:10879632:+	PB.2333.4,PB.2333.5	PB.2333.4,PB.2333.5,PB.2333.3
LG26	PB.2333	PB.2333;RI:LG26:10878294:10879394-10879446:10879632:+	PB.2333.4,PB.2333.5	PB.2333.4,PB.2333.5,PB.2333.2
LG26	PB.2335	PB.2335;RI:LG26:11053011:11054701-11054710:11055558:+	PB.2335.1	PB.2335.1,PB.2335.2
LG26	PB.2362	PB.2362;RI:LG26:14724138:14725488-14725496:14725750:+	PB.2362.1	PB.2362.1,PB.2362.3
LG26	PB.2396	PB.2396;RI:LG26:21929711:21930340-21930362:21930930:+	PB.2396.1	PB.2396.1,PB.2396.11
LG26	PB.2396	PB.2396;RI:LG26:21929711:21930390-21930473:21930930:+	PB.2396.1	PB.2396.1,PB.2396.10
LG26	PB.2396	PB.2396;RI:LG26:21929711:21929928-21929974:21930931:+	PB.2396.7,PB.2396.9,PB.2396.14	PB.2396.9,PB.2396.7,PB.2396.8,PB.2396.14
LG26	PB.2396	PB.2396;RI:LG26:21929711:21930050-21930156:21930931:+	PB.2396.7,PB.2396.9,PB.2396.14	PB.2396.9,PB.2396.7,PB.2396.14,PB.2396.12
LG26	PB.2396	PB.2396;RI:LG26:21929711:21930535-21930652:21930931:+	PB.2396.7,PB.2396.9,PB.2396.14	PB.2396.9,PB.2396.7,PB.2396.14,PB.2396.13
LG26	PB.2305	PB.2305;RI:LG26:2467114:2468719-2468726:2469516:-	PB.2305.3,PB.2305.4	PB.2305.4,PB.2305.2,PB.2305.3
LG26	PB.2316	PB.2316;RI:LG26:3501234:3501731-3501855:3502146:-	PB.2316.6,PB.2316.4,PB.2316.5,PB.2316.3	PB.2316.5,PB.2316.3,PB.2316.8,PB.2316.6,PB.2316.9,PB.2316.4
LG26	PB.2316	PB.2316;RI:LG26:3501540:3501728-3501848:3502637:-	PB.2316.33,PB.2316.37,PB.2316.39	PB.2316.40,PB.2316.33,PB.2316.39,PB.2316.37
LG26	PB.2316	PB.2316;RI:LG26:3501540:3502491-3502498:3502637:-	PB.2316.33,PB.2316.37,PB.2316.39	PB.2316.36,PB.2316.33,PB.2316.39,PB.2316.37
LG26	PB.2316	PB.2316;RI:LG26:3501540:3501731-3501855:3502146:-	PB.2316.32,PB.2316.35	PB.2316.38,PB.2316.35,PB.2316.32
LG26	PB.2365	PB.2365;RI:LG26:14841633:14841672-14841745:14841806:-	PB.2365.7,PB.2365.8	PB.2365.8,PB.2365.7,PB.2365.3
LG26	PB.2372	PB.2372;RI:LG26:15324592:15324648-15324669:15325157:-	PB.2372.2	PB.2372.2,PB.2372.1
LG28	PB.2473	PB.2473;RI:LG28:19825266:19825486-19825918:19826067:-	PB.2473.1	PB.2473.1,PB.2473.5,PB.2473.4
LG28	PB.2444	PB.2444;RI:LG28:1325434:1326847-1326856:1327436:+	PB.2444.2	PB.2444.2,PB.2444.1
LG28	PB.2484	PB.2484;RI:LG28:21765732:21765989-21766009:21766338:+	PB.2484.1	PB.2484.2,PB.2484.1
LG3	PB.2619	PB.2619;RI:LG3:1779987:1780348-1780368:1780839:-	PB.2619.1	PB.2619.2,PB.2619.1
LG3	PB.2633	PB.2633;RI:LG3:3027162:3027221-3027228:3028405:-	PB.2633.5	PB.2633.1,PB.2633.5
LG3	PB.2633	PB.2633;RI:LG3:3027163:3027221-3027228:3028405:-	PB.2633.4	PB.2633.2,PB.2633.4
LG3	PB.2761	PB.2761;RI:LG3:56517053:56517435-56517451:56517637:-	PB.2761.2	PB.2761.3,PB.2761.2
LG3	PB.2597	PB.2597;RI:LG3:234612:235325-235584:235814:+	PB.2597.10,PB.2597.19	PB.2597.19,PB.2597.4,PB.2597.10
LG3	PB.2597	PB.2597;RI:LG3:234612:234920-235097:235814:+	PB.2597.10,PB.2597.19	PB.2597.19,PB.2597.8,PB.2597.10
LG3	PB.2597	PB.2597;RI:LG3:234612:235506-235550:235814:+	PB.2597.10,PB.2597.19	PB.2597.19,PB.2597.10,PB.2597.3
LG3	PB.2597	PB.2597;RI:LG3:234612:235110-235507:235814:+	PB.2597.10,PB.2597.19	PB.2597.19,PB.2597.1,PB.2597.10
LG3	PB.2597	PB.2597;RI:LG3:234612:235244-235328:235814:+	PB.2597.10,PB.2597.19	PB.2597.19,PB.2597.10,PB.2597.12
LG3	PB.2597	PB.2597;RI:LG3:234612:235066-235477:235813:+	PB.2597.17,PB.2597.21	PB.2597.17,PB.2597.21,PB.2597.14
LG3	PB.2597	PB.2597;RI:LG3:234612:234862-234950:235813:+	PB.2597.17,PB.2597.21	PB.2597.17,PB.2597.21,PB.2597.15
LG3	PB.2597	PB.2597;RI:LG3:234612:235012-235055:235813:+	PB.2597.17,PB.2597.21	PB.2597.17,PB.2597.21,PB.2597.6
LG3	PB.2597	PB.2597;RI:LG3:234612:235357-235400:235813:+	PB.2597.17,PB.2597.21	PB.2597.17,PB.2597.21,PB.2597.11
LG3	PB.2597	PB.2597;RI:LG3:234612:235246-235391:235813:+	PB.2597.17,PB.2597.21	PB.2597.17,PB.2597.21,PB.2597.16
LG3	PB.2613	PB.2613;RI:LG3:1569736:1570767-1570774:1570893:+	PB.2613.2	PB.2613.2,PB.2613.1,PB.2613.3
LG3	PB.2626	PB.2626;RI:LG3:2615235:2615464-2615486:2616751:+	PB.2626.2	PB.2626.1,PB.2626.2
LG3	PB.2634	PB.2634;RI:LG3:3006580:3007766-3008169:3008665:+	PB.2634.2	PB.2634.2,PB.2634.1
LG3	PB.2649	PB.2649;RI:LG3:10322109:10322253-10322322:10322412:+	PB.2649.1	PB.2649.1,PB.2649.3
LG3	PB.2649	PB.2649;RI:LG3:10322109:10322253-10322332:10322412:+	PB.2649.1	PB.2649.2,PB.2649.1
LG3	PB.2653	PB.2653;RI:LG3:10839781:10840417-10840561:10841332:+	PB.2653.6,PB.2653.4,PB.2653.9,PB.2653.15,PB.2653.19	PB.2653.9,PB.2653.3,PB.2653.19,PB.2653.6,PB.2653.15,PB.2653.4
LG3	PB.2653	PB.2653;RI:LG3:10828420:10829091-10829098:10829806:+	PB.2653.13,PB.2653.14	PB.2653.14,PB.2653.12,PB.2653.13
LG30	PB.2798	PB.2798;RI:LG30:14282849:14282884-14282892:14283465:-	PB.2798.2	PB.2798.1,PB.2798.2
LG30	PB.2791	PB.2791;RI:LG30:13487252:13487432-13487581:13488105:+	PB.2791.2	PB.2791.1,PB.2791.2
LG30	PB.2822	PB.2822;RI:LG30:32918583:32919893-32919952:32920017:+	PB.2822.3	PB.2822.3,PB.2822.4
LG31	PB.2869	PB.2869;RI:LG31:11168204:11168353-11168366:11169004:+	PB.2869.2	PB.2869.3,PB.2869.2
LG31	PB.2869	PB.2869;RI:LG31:11168204:11168353-11168368:11169004:+	PB.2869.2	PB.2869.9,PB.2869.2
LG31	PB.2869	PB.2869;RI:LG31:11168204:11168353-11168360:11169004:+	PB.2869.2	PB.2869.5,PB.2869.2
LG31	PB.2869	PB.2869;RI:LG31:11168204:11168353-11168370:11169004:+	PB.2869.2	PB.2869.8,PB.2869.2
LG31	PB.2869	PB.2869;RI:LG31:11168204:11168353-11168366:11169002:+	PB.2869.6	PB.2869.1,PB.2869.6
LG31	PB.2869	PB.2869;RI:LG31:11168204:11168353-11168360:11169002:+	PB.2869.6	PB.2869.6,PB.2869.7
LG31	PB.2878	PB.2878;RI:LG31:15151406:15151454-15151482:15151605:+	PB.2878.1,PB.2878.2,PB.2878.4,PB.2878.3,PB.2878.6,PB.2878.7,PB.2878.8,PB.2878.9,PB.2878.10	PB.2878.2,PB.2878.8,PB.2878.5,PB.2878.7,PB.2878.10,PB.2878.4,PB.2878.6,PB.2878.9,PB.2878.3,PB.2878.1
LG32	PB.2916	PB.2916;RI:LG32:17221626:17222037-17222085:17222247:-	PB.2916.11,PB.2916.12,PB.2916.14,PB.2916.16,PB.2916.2,PB.2916.21,PB.2916.22	PB.2916.12,PB.2916.14,PB.2916.11,PB.2916.15,PB.2916.21,PB.2916.16,PB.2916.22,PB.2916.2
LG32	PB.2916	PB.2916;RI:LG32:17221626:17221971-17222067:17222247:-	PB.2916.11,PB.2916.12,PB.2916.14,PB.2916.16,PB.2916.2,PB.2916.21,PB.2916.22	PB.2916.10,PB.2916.12,PB.2916.14,PB.2916.11,PB.2916.21,PB.2916.16,PB.2916.22,PB.2916.2
LG32	PB.2916	PB.2916;RI:LG32:17221626:17221988-17222074:17222247:-	PB.2916.11,PB.2916.12,PB.2916.14,PB.2916.16,PB.2916.2,PB.2916.21,PB.2916.22	PB.2916.13,PB.2916.12,PB.2916.14,PB.2916.11,PB.2916.21,PB.2916.16,PB.2916.22,PB.2916.2
LG32	PB.2916	PB.2916;RI:LG32:17221626:17221949-17222188:17222247:-	PB.2916.11,PB.2916.12,PB.2916.14,PB.2916.16,PB.2916.2,PB.2916.21,PB.2916.22	PB.2916.12,PB.2916.14,PB.2916.11,PB.2916.3,PB.2916.21,PB.2916.16,PB.2916.22,PB.2916.2
LG32	PB.2916	PB.2916;RI:LG32:17221626:17221911-17221975:17222247:-	PB.2916.11,PB.2916.12,PB.2916.14,PB.2916.16,PB.2916.2,PB.2916.21,PB.2916.22	PB.2916.8,PB.2916.12,PB.2916.14,PB.2916.11,PB.2916.21,PB.2916.16,PB.2916.22,PB.2916.2
LG32	PB.2916	PB.2916;RI:LG32:17221626:17221985-17222135:17222247:-	PB.2916.11,PB.2916.12,PB.2916.14,PB.2916.16,PB.2916.2,PB.2916.21,PB.2916.22	PB.2916.12,PB.2916.7,PB.2916.14,PB.2916.11,PB.2916.21,PB.2916.16,PB.2916.22,PB.2916.2
LG32	PB.2916	PB.2916;RI:LG32:17221626:17222115-17222164:17222247:-	PB.2916.11,PB.2916.12,PB.2916.14,PB.2916.16,PB.2916.2,PB.2916.21,PB.2916.22	PB.2916.12,PB.2916.14,PB.2916.11,PB.2916.21,PB.2916.16,PB.2916.20,PB.2916.22,PB.2916.2
LG32	PB.2916	PB.2916;RI:LG32:17219810:17220402-17220513:17220578:-	PB.2916.14,PB.2916.16,PB.2916.2	PB.2916.9,PB.2916.4,PB.2916.1,PB.2916.10,PB.2916.13,PB.2916.8,PB.2916.2,PB.2916.7,PB.2916.14,PB.2916.11,PB.2916.3,PB.2916.15,PB.2916.16,PB.2916.5
LG32	PB.2978	PB.2978;RI:LG32:27574102:27574603-27574619:27574794:-	PB.2978.1	PB.2978.2,PB.2978.1
LG32	PB.2992	PB.2992;RI:LG32:28689242:28689635-28689649:28690317:-	PB.2992.4,PB.2992.1	PB.2992.2,PB.2992.3,PB.2992.4,PB.2992.1
LG32	PB.2939	PB.2939;RI:LG32:22126625:22126704-22126864:22128132:+	PB.2939.1	PB.2939.1,PB.2939.4
LG33	PB.3017	PB.3017;RI:LG33:7546622:7546659-7546680:7546778:-	PB.3017.4,PB.3017.5,PB.3017.2,PB.3017.6,PB.3017.8	PB.3017.8,PB.3017.6,PB.3017.2,PB.3017.5,PB.3017.4,PB.3017.3
LG33	PB.3028	PB.3028;RI:LG33:15275265:15275889-15276085:15276723:-	PB.3028.1	PB.3028.1,PB.3028.20
LG33	PB.3028	PB.3028;RI:LG33:15275276:15275948-15276143:15276723:-	PB.3028.24,PB.3028.26	PB.3028.26,PB.3028.8,PB.3028.24
LG33	PB.3028	PB.3028;RI:LG33:15275276:15275575-15276306:15276723:-	PB.3028.24,PB.3028.26	PB.3028.26,PB.3028.9,PB.3028.24
LG33	PB.3028	PB.3028;RI:LG33:15275276:15275889-15276085:15276723:-	PB.3028.24,PB.3028.26	PB.3028.21,PB.3028.26,PB.3028.24
LG33	PB.3028	PB.3028;RI:LG33:15275274:15275835-15276031:15276944:-	PB.3028.28	PB.3028.28,PB.3028.25
LG33	PB.3028	PB.3028;RI:LG33:15276843:15276940-15277105:15277407:-	PB.3028.35	PB.3028.35,PB.3028.48
LG33	PB.3028	PB.3028;RI:LG33:15276843:15277012-15277090:15277407:-	PB.3028.35	PB.3028.45,PB.3028.35
LG33	PB.3028	PB.3028;RI:LG33:15276843:15276944-15276952:15277407:-	PB.3028.35	PB.3028.35,PB.3028.34
LG33	PB.3028	PB.3028;RI:LG33:15276843:15276942-15276952:15277407:-	PB.3028.35	PB.3028.32,PB.3028.35
LG33	PB.3028	PB.3028;RI:LG33:15276843:15276936-15276952:15277407:-	PB.3028.35	PB.3028.41,PB.3028.43,PB.3028.35,PB.3028.49
LG33	PB.3028	PB.3028;RI:LG33:15276843:15276980-15277065:15277404:-	PB.3028.55,PB.3028.31,PB.3028.53	PB.3028.53,PB.3028.37,PB.3028.55,PB.3028.54,PB.3028.31
LG33	PB.3028	PB.3028;RI:LG33:15277464:15278156-15278254:15278912:-	PB.3028.45	PB.3028.45,PB.3028.32
LG33	PB.3028	PB.3028;RI:LG33:15277458:15277918-15278114:15278912:-	PB.3028.63	PB.3028.53,PB.3028.63
LG33	PB.3028	PB.3028;RI:LG33:15683196:15683756-15683814:15684038:-	PB.3028.109	PB.3028.110,PB.3028.109
LG33	PB.3004	PB.3004;RI:LG33:4391906:4392192-4392232:4392686:+	PB.3004.2	PB.3004.3,PB.3004.2
LG33	PB.3016	PB.3016;RI:LG33:9071468:9072407-9072927:9073228:+	PB.3016.3	PB.3016.1,PB.3016.3
LG33	PB.3025	PB.3025;RI:LG33:15292058:15292112-15292122:15292193:+	PB.3025.11	PB.3025.9,PB.3025.11
LG33	PB.3025	PB.3025;RI:LG33:15291921:15292112-15292122:15292193:+	PB.3025.13	PB.3025.13,PB.3025.6
LG33	PB.3025	PB.3025;RI:LG33:15291627:15292112-15292122:15292193:+	PB.3025.14	PB.3025.1,PB.3025.14
LG33	PB.3025	PB.3025;RI:LG33:15291627:15291932-15292093:15292193:+	PB.3025.14	PB.3025.5,PB.3025.14
LG33	PB.3025	PB.3025;RI:LG33:15298594:15298785-15298870:15299156:+	PB.3025.21	PB.3025.21,PB.3025.19
LG34	PB.3042	PB.3042;RI:LG34:3125759:3125976-3125983:3126102:+	PB.3042.2	PB.3042.2,PB.3042.1
LG34	PB.3052	PB.3052;RI:LG34:4053156:4053758-4053769:4054254:+	PB.3052.5	PB.3052.5,PB.3052.2
LG34	PB.3052	PB.3052;RI:LG34:4053156:4053763-4053778:4054254:+	PB.3052.5	PB.3052.3,PB.3052.5
LG34	PB.3069	PB.3069;RI:LG34:5393776:5393803-5393896:5393980:+	PB.3069.1,PB.3069.3,PB.3069.4	PB.3069.2,PB.3069.3,PB.3069.4,PB.3069.1
LG34	PB.3084	PB.3084;RI:LG34:6102976:6103288-6103295:6103407:+	PB.3084.1	PB.3084.2,PB.3084.1
LG34	PB.3094	PB.3094;RI:LG34:6436452:6436702-6436709:6436711:+	PB.3094.1,PB.3094.3,PB.3094.4	PB.3094.1,PB.3094.2,PB.3094.4,PB.3094.3
LG34	PB.3094	PB.3094;RI:LG34:6437635:6437852-6437983:6439012:+	PB.3094.1,PB.3094.2,PB.3094.4,PB.3094.5,PB.3094.6,PB.3094.7,PB.3094.8,PB.3094.9,PB.3094.10	PB.3094.9,PB.3094.4,PB.3094.7,PB.3094.8,PB.3094.1,PB.3094.5,PB.3094.3,PB.3094.6,PB.3094.2,PB.3094.10
LG34	PB.3096	PB.3096;RI:LG34:6445438:6447244-6447253:6447425:+	PB.3096.1	PB.3096.2,PB.3096.1
LG34	PB.3047	PB.3047;RI:LG34:4054334:4055004-4055011:4055302:-	PB.3047.2	PB.3047.1,PB.3047.2
LG34	PB.3055	PB.3055;RI:LG34:4779972:4780387-4780398:4781094:-	PB.3055.3	PB.3055.4,PB.3055.3
LG34	PB.3087	PB.3087;RI:LG34:6271601:6272157-6272170:6272449:-	PB.3087.1	PB.3087.2,PB.3087.1
LG34	PB.3089	PB.3089;RI:LG34:6343400:6343722-6343810:6344184:-	PB.3089.4,PB.3089.10,PB.3089.11,PB.3089.18	PB.3089.11,PB.3089.4,PB.3089.10,PB.3089.13,PB.3089.18
LG34	PB.3089	PB.3089;RI:LG34:6343400:6343684-6343830:6344184:-	PB.3089.4,PB.3089.10,PB.3089.11,PB.3089.18	PB.3089.7,PB.3089.11,PB.3089.4,PB.3089.10,PB.3089.18
LG34	PB.3089	PB.3089;RI:LG34:6343400:6343854-6343910:6344184:-	PB.3089.4,PB.3089.10,PB.3089.11,PB.3089.18	PB.3089.19,PB.3089.11,PB.3089.4,PB.3089.10,PB.3089.18
LG34	PB.3089	PB.3089;RI:LG34:6343400:6343707-6343810:6344184:-	PB.3089.4,PB.3089.10,PB.3089.11,PB.3089.18	PB.3089.11,PB.3089.4,PB.3089.10,PB.3089.16,PB.3089.18
LG34	PB.3089	PB.3089;RI:LG34:6343400:6343540-6343789:6344184:-	PB.3089.4,PB.3089.10,PB.3089.11,PB.3089.18	PB.3089.11,PB.3089.4,PB.3089.10,PB.3089.20,PB.3089.18
LG34	PB.3089	PB.3089;RI:LG34:6343400:6343862-6343892:6344184:-	PB.3089.4,PB.3089.10,PB.3089.11,PB.3089.18	PB.3089.11,PB.3089.4,PB.3089.10,PB.3089.18,PB.3089.8
LG34	PB.3089	PB.3089;RI:LG34:6343400:6343903-6344009:6344184:-	PB.3089.4,PB.3089.10,PB.3089.11,PB.3089.18	PB.3089.11,PB.3089.4,PB.3089.10,PB.3089.9,PB.3089.18
LG34	PB.3089	PB.3089;RI:LG34:6343400:6343950-6344062:6344184:-	PB.3089.4,PB.3089.10,PB.3089.11,PB.3089.18	PB.3089.11,PB.3089.4,PB.3089.10,PB.3089.5,PB.3089.18
LG34	PB.3089	PB.3089;RI:LG34:6343400:6343433-6343759:6344184:-	PB.3089.4,PB.3089.10,PB.3089.11,PB.3089.18	PB.3089.11,PB.3089.4,PB.3089.10,PB.3089.21,PB.3089.18
LG34	PB.3136	PB.3136;RI:LG34:16227259:16227657-16227705:16228118:-	PB.3136.8,PB.3136.10,PB.3136.5	PB.3136.5,PB.3136.9,PB.3136.10,PB.3136.8
LG34	PB.3136	PB.3136;RI:LG34:16227260:16227646-16227727:16228118:-	PB.3136.2	PB.3136.2,PB.3136.6
LG35	PB.3155	PB.3155;RI:LG35:3407522:3407880-3407888:3408160:-	PB.3155.5	PB.3155.5,PB.3155.6
LG35	PB.3155	PB.3155;RI:LG35:3407888:3407925-3407932:3408160:-	PB.3155.6	PB.3155.4,PB.3155.6
LG35	PB.3193	PB.3193;RI:LG35:6684572:6685503-6685753:6686763:-	PB.3193.2,PB.3193.4,PB.3193.5	PB.3193.5,PB.3193.2,PB.3193.4,PB.3193.3
LG37	PB.3291	PB.3291;RI:LG37:998439:998468-998478:998576:-	PB.3291.1,PB.3291.3,PB.3291.4,PB.3291.6	PB.3291.4,PB.3291.6,PB.3291.2,PB.3291.1,PB.3291.3
LG37	PB.3300	PB.3300;RI:LG37:7489474:7490588-7490602:7490980:-	PB.3300.1	PB.3300.2,PB.3300.1
LG38	PB.3346	PB.3346;RI:LG38:8883278:8883324-8883332:8883611:+	PB.3346.2	PB.3346.2,PB.3346.3
LG38	PB.3372	PB.3372;RI:LG38:21303820:21303868-21303928:21303985:-	PB.3372.2,PB.3372.6,PB.3372.8,PB.3372.11,PB.3372.12,PB.3372.13,PB.3372.16,PB.3372.21,PB.3372.23,PB.3372.25,PB.3372.27,PB.3372.31,PB.3372.32,PB.3372.34,PB.3372.36,PB.3372.39,PB.3372.45,PB.3372.41,PB.3372.47,PB.3372.49,PB.3372.50	PB.3372.49,PB.3372.50,PB.3372.16,PB.3372.36,PB.3372.23,PB.3372.48,PB.3372.11,PB.3372.8,PB.3372.32,PB.3372.39,PB.3372.34,PB.3372.41,PB.3372.2,PB.3372.27,PB.3372.25,PB.3372.6,PB.3372.21,PB.3372.12,PB.3372.31,PB.3372.45,PB.3372.47,PB.3372.13
LG38	PB.3385	PB.3385;RI:LG38:23677330:23678358-23678501:23678647:-	PB.3385.8	PB.3385.7,PB.3385.9,PB.3385.6,PB.3385.8,PB.3385.12,PB.3385.10,PB.3385.11
LG39	PB.3419	PB.3419;RI:LG39:3836243:3837367-3837374:3837963:+	PB.3419.2	PB.3419.3,PB.3419.2
LG39	PB.3459	PB.3459;RI:LG39:19556104:19556141-19556160:19556289:+	PB.3459.1,PB.3459.5,PB.3459.2,PB.3459.4,PB.3459.6,PB.3459.7,PB.3459.8,PB.3459.9,PB.3459.10	PB.3459.9,PB.3459.5,PB.3459.1,PB.3459.10,PB.3459.4,PB.3459.8,PB.3459.6,PB.3459.2,PB.3459.3,PB.3459.7
LG39	PB.3459	PB.3459;RI:LG39:19560616:19560833-19560843:19560892:+	PB.3459.1,PB.3459.5,PB.3459.7,PB.3459.8,PB.3459.11	PB.3459.5,PB.3459.1,PB.3459.11,PB.3459.8,PB.3459.3,PB.3459.7
LG39	PB.3412	PB.3412;RI:LG39:2748226:2750169-2750179:2750432:-	PB.3412.2	PB.3412.2,PB.3412.3
LG39	PB.3416	PB.3416;RI:LG39:3701798:3703016-3703126:3703425:-	PB.3416.1,PB.3416.2	PB.3416.2,PB.3416.5,PB.3416.1
LG39	PB.3436	PB.3436;RI:LG39:15293253:15293807-15293849:15295221:-	PB.3436.1	PB.3436.1,PB.3436.2
LG39	PB.3450	PB.3450;RI:LG39:17412564:17412660-17412683:17413688:-	PB.3450.1	PB.3450.2,PB.3450.1
LG4	PB.3524	PB.3524;RI:LG4:28617725:28618575-28618591:28618670:+	PB.3524.2	PB.3524.5,PB.3524.2
LG4	PB.3545	PB.3545;RI:LG4:37759171:37760484-37760491:37760667:+	PB.3545.4	PB.3545.4,PB.3545.3,PB.3545.2
LG4	PB.3537	PB.3537;RI:LG4:35849991:35850182-35850544:35850621:-	PB.3537.2	PB.3537.1,PB.3537.2
LG40	PB.3599	PB.3599;RI:LG40:7744863:7744923-7744952:7745240:-	PB.3599.2	PB.3599.2,PB.3599.3
LG40	PB.3607	PB.3607;RI:LG40:9208689:9209211-9209254:9209319:-	PB.3607.2	PB.3607.1,PB.3607.2
LG40	PB.3616	PB.3616;RI:LG40:12462908:12462939-12463012:12463051:-	PB.3616.4,PB.3616.5,PB.3616.6	PB.3616.2,PB.3616.4,PB.3616.6,PB.3616.5
LG40	PB.3627	PB.3627;RI:LG40:15476263:15477372-15477448:15477636:-	PB.3627.4	PB.3627.4,PB.3627.7
LG40	PB.3627	PB.3627;RI:LG40:15476263:15476572-15476752:15477636:-	PB.3627.4	PB.3627.4,PB.3627.5
LG40	PB.3627	PB.3627;RI:LG40:15476263:15476916-15477054:15477636:-	PB.3627.4	PB.3627.6,PB.3627.4
LG40	PB.3628	PB.3628;RI:LG40:15482925:15484145-15484184:15484321:-	PB.3628.5	PB.3628.6,PB.3628.5
LG40	PB.3628	PB.3628;RI:LG40:15482925:15483166-15483347:15484321:-	PB.3628.5	PB.3628.4,PB.3628.5
LG40	PB.3628	PB.3628;RI:LG40:15482925:15483253-15483321:15484321:-	PB.3628.5	PB.3628.2,PB.3628.5
LG40	PB.3628	PB.3628;RI:LG40:15482925:15483963-15483986:15484321:-	PB.3628.5	PB.3628.7,PB.3628.5
LG40	PB.3628	PB.3628;RI:LG40:15482925:15483343-15483416:15484321:-	PB.3628.5	PB.3628.3,PB.3628.5
LG40	PB.3629	PB.3629;RI:LG40:15492970:15494056-15494201:15494248:-	PB.3629.3	PB.3629.1,PB.3629.3
LG40	PB.3654	PB.3654;RI:LG40:17045223:17045350-17045366:17045584:+	PB.3654.2	PB.3654.4,PB.3654.2
LG40	PB.3654	PB.3654;RI:LG40:17040239:17040276-17040285:17040361:+	PB.3654.3	PB.3654.3,PB.3654.4
LG42	PB.3703	PB.3703;RI:LG42:13971697:13972063-13972344:13973940:-	PB.3703.3,PB.3703.8	PB.3703.7,PB.3703.8,PB.3703.3
LG43	PB.3744	PB.3744;RI:LG43:11232987:11233877-11233905:11234175:+	PB.3744.2	PB.3744.2,PB.3744.1
LG43	PB.3752	PB.3752;RI:LG43:11645185:11645216-11645223:11645280:+	PB.3752.3,PB.3752.4	PB.3752.4,PB.3752.3,PB.3752.1,PB.3752.2,PB.3752.6
LG43	PB.3752	PB.3752;RI:LG43:11651397:11651676-11651684:11651822:+	PB.3752.4,PB.3752.11	PB.3752.4,PB.3752.3,PB.3752.10,PB.3752.11,PB.3752.12
LG43	PB.3754	PB.3754;RI:LG43:11764717:11764882-11764936:11765469:+	PB.3754.1	PB.3754.1,PB.3754.3
LG43	PB.3754	PB.3754;RI:LG43:11764717:11764883-11764937:11765469:+	PB.3754.1	PB.3754.1,PB.3754.2
LG45	PB.3786	PB.3786;RI:LG45:8028984:8029213-8029220:8030160:-	PB.3786.3	PB.3786.3,PB.3786.2
LG48	PB.3848	PB.3848;RI:LG48:7838795:7840033-7840041:7840627:+	PB.3848.3	PB.3848.5,PB.3848.3
LG48	PB.3848	PB.3848;RI:LG48:7838795:7840033-7840041:7840626:+	PB.3848.4	PB.3848.8,PB.3848.4
LG48	PB.3840	PB.3840;RI:LG48:6973151:6973284-6973291:6973618:-	PB.3840.1	PB.3840.3,PB.3840.4,PB.3840.1
LG49	PB.3900	PB.3900;RI:LG49:12666517:12667110-12667117:12667284:+	PB.3900.1	PB.3900.1,PB.3900.2
LG6	PB.3947	PB.3947;RI:LG6:21831859:21832414-21832430:21833494:+	PB.3947.4	PB.3947.2,PB.3947.3,PB.3947.4
LG6	PB.3992	PB.3992;RI:LG6:27808569:27809781-27809893:27810636:+	PB.3992.6	PB.3992.6,PB.3992.4
LG6	PB.3992	PB.3992;RI:LG6:27808569:27809781-27809893:27810671:+	PB.3992.5	PB.3992.2,PB.3992.5
LG6	PB.3992	PB.3992;RI:LG6:27808569:27809748-27809893:27810670:+	PB.3992.8	PB.3992.3,PB.3992.8
LG6	PB.3990	PB.3990;RI:LG6:27815106:27815852-27815966:27817186:-	PB.3990.3	PB.3990.2,PB.3990.3
LG6	PB.3991	PB.3991;RI:LG6:27841839:27842827-27842835:27843313:-	PB.3991.1	PB.3991.1,PB.3991.2
LG7	PB.4080	PB.4080;RI:LG7:35395056:35395905-35395917:35395954:-	PB.4080.1	PB.4080.1,PB.4080.2
LG8	PB.4103	PB.4103;RI:LG8:9663555:9664634-9664715:9664847:-	PB.4103.10,PB.4103.11,PB.4103.9	PB.4103.11,PB.4103.9,PB.4103.12,PB.4103.10
LG8	PB.4215	PB.4215;RI:LG8:30603465:30604028-30604035:30604831:-	PB.4215.2,PB.4215.3	PB.4215.5,PB.4215.2,PB.4215.3,PB.4215.4
LG8	PB.4129	PB.4129;RI:LG8:11866120:11866313-11866544:11867294:+	PB.4129.2	PB.4129.1,PB.4129.2
LG8	PB.4129	PB.4129;RI:LG8:11866120:11866492-11866538:11867294:+	PB.4129.2	PB.4129.5,PB.4129.6,PB.4129.4,PB.4129.2
LG8	PB.4188	PB.4188;RI:LG8:25720006:25720118-25720130:25720196:+	PB.4188.5	PB.4188.8,PB.4188.5
SPA_124|path0	PC.8	PC.8;RI:SPA_124|path0:1:431-567:2622:+	PC.8.1	PC.8.2,PC.8.1
SPA_134|path0	PC.11	PC.11;RI:SPA_134|path0:334:563-646:1915:+	PC.11.12,PC.11.2	PC.11.12,PC.11.7,PC.11.2
SPA_134|path0	PC.11	PC.11;RI:SPA_134|path0:334:518-874:1915:+	PC.11.12,PC.11.2	PC.11.12,PC.11.2,PC.11.13
SPA_134|path0	PC.11	PC.11;RI:SPA_134|path0:334:1620-1777:1915:+	PC.11.12,PC.11.2	PC.11.12,PC.11.2,PC.11.10
SPA_134|path0	PC.11	PC.11;RI:SPA_134|path0:334:384-620:1915:+	PC.11.12,PC.11.2	PC.11.12,PC.11.15,PC.11.2
SPA_134|path0	PC.11	PC.11;RI:SPA_134|path0:334:586-801:1915:+	PC.11.12,PC.11.2	PC.11.12,PC.11.2,PC.11.14
SPA_134|path0	PC.11	PC.11;RI:SPA_134|path0:334:496-767:1915:+	PC.11.12,PC.11.2	PC.11.12,PC.11.2,PC.11.6
SPA_134|path0	PC.11	PC.11;RI:SPA_134|path0:334:1302-1453:1915:+	PC.11.12,PC.11.2	PC.11.12,PC.11.2,PC.11.11
SPA_134|path0	PC.11	PC.11;RI:SPA_134|path0:334:481-1050:1915:+	PC.11.12,PC.11.2	PC.11.12,PC.11.16,PC.11.2
SPA_134|path0	PC.11	PC.11;RI:SPA_134|path0:334:508-1392:1915:+	PC.11.12,PC.11.2	PC.11.12,PC.11.18,PC.11.2
SPA_134|path0	PC.11	PC.11;RI:SPA_134|path0:334:1340-1392:1915:+	PC.11.12,PC.11.2	PC.11.12,PC.11.2,PC.11.4
SPA_134|path0	PC.11	PC.11;RI:SPA_134|path0:334:878-1126:1915:+	PC.11.12,PC.11.2	PC.11.12,PC.11.2,PC.11.17
SPA_134|path0	PC.11	PC.11;RI:SPA_134|path0:334:1713-1817:1915:+	PC.11.12,PC.11.2	PC.11.12,PC.11.2,PC.11.8
SPA_169|path0	PC.19	PC.19;RI:SPA_169|path0:1:23-427:2361:+	PC.19.1	PC.19.2,PC.19.1
SPA_183|path1	PC.27	PC.27;RI:SPA_183|path1:1:1930-2086:2338:+	PC.27.1	PC.27.1,PC.27.2
SPA_183|path1	PC.27	PC.27;RI:SPA_183|path1:1:42-607:1930:+	PC.27.2	PC.27.2,PC.27.3
SPA_43|path1	PC.91	PC.91;RI:SPA_43|path1:1:2321-2417:3514:+	PC.91.1	PC.91.2,PC.91.1
SPA_512|path1	PC.105	PC.105;RI:SPA_512|path1:1:699-848:1346:+	PC.105.1	PC.105.1,PC.105.2
seqname	gene_id	event_id	alternative_transcripts	total_transcripts
LG2	PB.10	PB.10;SE:LG2:2539466-2543361:2543385-2547542:-	PB.10.1	PB.10.2,PB.10.1
LG2	PB.81	PB.81;SE:LG2:16876044-16878837:16878860-16883404:-	PB.81.2,PB.81.6,PB.81.13,PB.81.17,PB.81.18,PB.81.8,PB.81.22,PB.81.24,PB.81.25,PB.81.26,PB.81.27,PB.81.28,PB.81.31	PB.81.25,PB.81.27,PB.81.15,PB.81.20,PB.81.2,PB.81.21,PB.81.31,PB.81.9,PB.81.26,PB.81.4,PB.81.3,PB.81.1,PB.81.24,PB.81.30,PB.81.8,PB.81.5,PB.81.23,PB.81.19,PB.81.6,PB.81.18,PB.81.28,PB.81.22,PB.81.10,PB.81.13,PB.81.29,PB.81.17
LG2	PB.81	PB.81;SE:LG2:16874421-16875299:16875577-16876017:-	PB.81.13	PB.81.25,PB.81.14,PB.81.27,PB.81.15,PB.81.20,PB.81.2,PB.81.21,PB.81.31,PB.81.9,PB.81.4,PB.81.26,PB.81.7,PB.81.3,PB.81.1,PB.81.24,PB.81.30,PB.81.8,PB.81.5,PB.81.23,PB.81.19,PB.81.6,PB.81.18,PB.81.28,PB.81.22,PB.81.10,PB.81.13,PB.81.12,PB.81.29,PB.81.17
LG2	PB.97	PB.97;SE:LG2:21882908-21885426:21885556-21890660:-	PB.97.2,PB.97.3,PB.97.4	PB.97.1,PB.97.3,PB.97.4,PB.97.2
LG2	PB.128	PB.128;SE:LG2:36298350-36301947:36302048-36306306:-	PB.128.2,PB.128.3	PB.128.4,PB.128.1,PB.128.3,PB.128.5,PB.128.2
LG2	PB.183	PB.183;SE:LG2:48613104-48621664:48621842-48641392:-	PB.183.2	PB.183.1,PB.183.2
LG2	PB.95	PB.95;SE:LG2:21791542-21794080:21794140-21798699:+	PB.95.1	PB.95.8,PB.95.6,PB.95.10,PB.95.12,PB.95.5,PB.95.1,PB.95.11
LG2	PB.116	PB.116;SE:LG2:31384653-31403721:31403884-31418104:+	PB.116.2	PB.116.3,PB.116.2,PB.116.1
LG5	PB.211	PB.211;SE:LG5:22051438-22054530:22054586-22058081:-	PB.211.2,PB.211.8,PB.211.10	PB.211.2,PB.211.3,PB.211.7,PB.211.5,PB.211.6,PB.211.4,PB.211.9,PB.211.10,PB.211.8
LG5	PB.229	PB.229;SE:LG5:25428145-25436324:25436560-25439647:-	PB.229.1,PB.229.3,PB.229.6,PB.229.7	PB.229.6,PB.229.7,PB.229.1,PB.229.3,PB.229.5
LG5	PB.207	PB.207;SE:LG5:11660210-11661478:11661519-11662366:+	PB.207.5,PB.207.15,PB.207.16,PB.207.25	PB.207.25,PB.207.5,PB.207.7,PB.207.14,PB.207.15,PB.207.24,PB.207.16
LG5	PB.207	PB.207;SE:LG5:11661519-11662366:11662443-11663103:+	PB.207.5,PB.207.15,PB.207.16,PB.207.25	PB.207.25,PB.207.5,PB.207.19,PB.207.12,PB.207.8,PB.207.11,PB.207.13,PB.207.23,PB.207.15,PB.207.6,PB.207.16
LG5	PB.207	PB.207;SE:LG5:11660210-11661478:11661519-11663103:+	PB.207.12,PB.207.6,PB.207.11,PB.207.13,PB.207.8,PB.207.19,PB.207.23	PB.207.4,PB.207.19,PB.207.12,PB.207.8,PB.207.18,PB.207.11,PB.207.13,PB.207.21,PB.207.23,PB.207.6,PB.207.9,PB.207.10,PB.207.20
LG5	PB.207	PB.207;SE:LG5:11660210-11662366:11662443-11663103:+	PB.207.14,PB.207.7,PB.207.24	PB.207.4,PB.207.7,PB.207.18,PB.207.14,PB.207.21,PB.207.24,PB.207.9,PB.207.10,PB.207.20
LG22	PB.348	PB.348;SE:LG22:27478293-27479843:27479939-27480311:-	PB.348.1,PB.348.4,PB.348.3,PB.348.6	PB.348.3,PB.348.1,PB.348.6,PB.348.2,PB.348.4
LG22	PB.348	PB.348;SE:LG22:27481688-27483235:27483307-27483637:-	PB.348.1	PB.348.1,PB.348.4
LG22	PB.348	PB.348;SE:LG22:27480394-27481572:27481688-27483637:-	PB.348.4	PB.348.6,PB.348.5,PB.348.4
LG27	PB.353	PB.353;SE:LG27:146869-147281:147403-149958:+	PB.353.2,PB.353.7,PB.353.8	PB.353.3,PB.353.6,PB.353.1,PB.353.8,PB.353.7,PB.353.2,PB.353.5,PB.353.4
LG27	PB.364	PB.364;SE:LG27:885105-890622:890735-894311:-	PB.364.2,PB.364.11,PB.364.9	PB.364.9,PB.364.6,PB.364.11,PB.364.4,PB.364.2
LG27	PB.364	PB.364;SE:LG27:890735-892516:892629-894311:-	PB.364.3	PB.364.7,PB.364.9,PB.364.11,PB.364.2,PB.364.10,PB.364.13,PB.364.3,PB.364.5
LG27	PB.364	PB.364;SE:LG27:885105-887795:887908-890622:-	PB.364.5,PB.364.7,PB.364.13	PB.364.7,PB.364.9,PB.364.11,PB.364.2,PB.364.13,PB.364.3,PB.364.5
LG27	PB.364	PB.364;SE:LG27:887908-889918:890031-890622:-	PB.364.12,PB.364.10	PB.364.7,PB.364.10,PB.364.13,PB.364.12,PB.364.5
LG27	PB.405	PB.405;SE:LG27:22955853-22958660:22958752-22962965:-	PB.405.4	PB.405.2,PB.405.5,PB.405.4,PB.405.6
LG27	PB.405	PB.405;SE:LG27:22963116-22966016:22966255-22969054:-	PB.405.4,PB.405.6	PB.405.2,PB.405.5,PB.405.4,PB.405.6
LG46	PB.462	PB.462;SE:LG46:4474632-4478781:4478839-4483722:-	PB.462.1	PB.462.2,PB.462.1
group471	PB.496	PB.496;SE:group471:379275-379796:379849-380970:-	PB.496.9	PB.496.2,PB.496.6,PB.496.10,PB.496.9,PB.496.1,PB.496.7,PB.496.3
group471	PB.499	PB.499;SE:group471:401278-401546:401677-401885:-	PB.499.1,PB.499.8,PB.499.14,PB.499.10,PB.499.12,PB.499.13,PB.499.7,PB.499.9,PB.499.16	PB.499.7,PB.499.9,PB.499.12,PB.499.10,PB.499.14,PB.499.8,PB.499.1,PB.499.13,PB.499.11,PB.499.16
LG1	PB.530	PB.530;SE:LG1:3400245-3402015:3402049-3404665:-	PB.530.1	PB.530.2,PB.530.1
LG1	PB.578	PB.578;SE:LG1:17033431-17036601:17036669-17040306:-	PB.578.2	PB.578.10,PB.578.5,PB.578.9,PB.578.2,PB.578.7,PB.578.1,PB.578.6
LG1	PB.578	PB.578;SE:LG1:17033431-17039267:17039319-17040306:-	PB.578.3	PB.578.10,PB.578.5,PB.578.9,PB.578.3,PB.578.7,PB.578.1,PB.578.6
LG1	PB.578	PB.578;SE:LG1:17033431-17039155:17039319-17040306:-	PB.578.4	PB.578.10,PB.578.5,PB.578.9,PB.578.4,PB.578.7,PB.578.1,PB.578.6
LG1	PB.580	PB.580;SE:LG1:17248878-17252536:17252635-17264487:-	PB.580.3	PB.580.2,PB.580.1,PB.580.3
LG1	PB.616	PB.616;SE:LG1:27046169-27056675:27056698-27062576:-	PB.616.4,PB.616.7	PB.616.4,PB.616.7,PB.616.5
LG1	PB.619	PB.619;SE:LG1:27521326-27533959:27534052-27543647:-	PB.619.1	PB.619.1,PB.619.2
LG1	PB.625	PB.625;SE:LG1:29542567-29547094:29547161-29551280:-	PB.625.3	PB.625.1,PB.625.3,PB.625.2
LG1	PB.685	PB.685;SE:LG1:57209379-57213329:57213355-57214698:-	PB.685.3	PB.685.2,PB.685.3,PB.685.1
LG1	PB.556	PB.556;SE:LG1:13432001-13432500:13432586-13432743:+	PB.556.2	PB.556.2,PB.556.1
LG1	PB.641	PB.641;SE:LG1:44131455-44135001:44135099-44137838:+	PB.641.3	PB.641.1,PB.641.2,PB.641.3
LG1	PB.663	PB.663;SE:LG1:52889121-52889623:52889805-52890510:+	PB.663.2	PB.663.5,PB.663.2,PB.663.1,PB.663.3
LG10	PB.735	PB.735;SE:LG10:12159764-12160647:12160725-12165142:-	PB.735.2	PB.735.3,PB.735.2,PB.735.1
LG10	PB.737	PB.737;SE:LG10:12561318-12562198:12562324-12562845:-	PB.737.2	PB.737.1,PB.737.2
LG10	PB.751	PB.751;SE:LG10:15519500-15519874:15520049-15521643:-	PB.751.2,PB.751.3	PB.751.2,PB.751.1,PB.751.3
LG10	PB.768	PB.768;SE:LG10:23998973-23999460:23999929-24000648:-	PB.768.7	PB.768.4,PB.768.6,PB.768.8,PB.768.9,PB.768.2,PB.768.7,PB.768.5,PB.768.3,PB.768.1
LG10	PB.701	PB.701;SE:LG10:5221925-5224776:5224928-5227457:+	PB.701.1,PB.701.3	PB.701.2,PB.701.1,PB.701.3
LG10	PB.784	PB.784;SE:LG10:33891777-33895664:33895752-33898259:+	PB.784.1,PB.784.2,PB.784.4	PB.784.2,PB.784.4,PB.784.1,PB.784.3
LG11	PB.818	PB.818;SE:LG11:11746448-11747089:11747113-11747272:+	PB.818.1	PB.818.2,PB.818.1
LG11	PB.832	PB.832;SE:LG11:13739933-13741438:13741495-13743204:+	PB.832.2	PB.832.1,PB.832.2
LG11	PB.836	PB.836;SE:LG11:14408639-14409275:14409440-14411267:+	PB.836.1,PB.836.2,PB.836.5	PB.836.5,PB.836.1,PB.836.3,PB.836.2
LG11	PB.836	PB.836;SE:LG11:14408639-14411267:14411354-14411568:+	PB.836.3	PB.836.4,PB.836.3
LG11	PB.871	PB.871;SE:LG11:31632645-31635082:31635230-31636325:+	PB.871.2	PB.871.2,PB.871.1
LG11	PB.879	PB.879;SE:LG11:32367995-32374926:32375234-32376821:+	PB.879.1,PB.879.3	PB.879.2,PB.879.3,PB.879.1
LG11	PB.930	PB.930;SE:LG11:41286688-41288557:41288616-41324111:+	PB.930.1	PB.930.2,PB.930.1,PB.930.3
LG12	PB.987	PB.987;SE:LG12:33748299-33749436:33749503-33750042:+	PB.987.1,PB.987.2	PB.987.1,PB.987.3,PB.987.2,PB.987.4
LG13	PB.1173	PB.1173;SE:LG13:36207275-36208060:36208115-36208521:-	PB.1173.2	PB.1173.2,PB.1173.3
LG13	PB.1173	PB.1173;SE:LG13:36207275-36208040:36208115-36208521:-	PB.1173.1	PB.1173.1,PB.1173.3
LG13	PB.1081	PB.1081;SE:LG13:5450642-5474201:5474278-5498111:+	PB.1081.3,PB.1081.2	PB.1081.1,PB.1081.2,PB.1081.3
LG13	PB.1081	PB.1081;SE:LG13:5450642-5494132:5494279-5498111:+	PB.1081.4	PB.1081.1,PB.1081.4
LG13	PB.1114	PB.1114;SE:LG13:27273556-27274063:27274091-27274764:+	PB.1114.3	PB.1114.3,PB.1114.2
LG13	PB.1117	PB.1117;SE:LG13:27607774-27611779:27611824-27613482:+	PB.1117.2	PB.1117.2,PB.1117.1
LG14	PB.1195	PB.1195;SE:LG14:5236649-5242090:5242152-5243334:+	PB.1195.2,PB.1195.1	PB.1195.3,PB.1195.2,PB.1195.1
LG14	PB.1206	PB.1206;SE:LG14:7228230-7231928:7231957-7237531:+	PB.1206.3,PB.1206.4,PB.1206.5	PB.1206.2,PB.1206.3,PB.1206.4,PB.1206.5,PB.1206.1
LG14	PB.1221	PB.1221;SE:LG14:11055601-11056514:11056652-11057527:+	PB.1221.1	PB.1221.2,PB.1221.1
LG14	PB.1217	PB.1217;SE:LG14:10079274-10081775:10081831-10094149:-	PB.1217.4,PB.1217.7	PB.1217.4,PB.1217.5,PB.1217.7,PB.1217.6,PB.1217.1
LG14	PB.1274	PB.1274;SE:LG14:24725777-24728615:24729225-24765603:-	PB.1274.1	PB.1274.1,PB.1274.2
LG14	PB.1289	PB.1289;SE:LG14:29041358-29047029:29047214-29054508:-	PB.1289.1	PB.1289.2,PB.1289.1
LG15	PB.1352	PB.1352;SE:LG15:28589676-28593638:28593676-28594201:+	PB.1352.3	PB.1352.2,PB.1352.1,PB.1352.3
LG15	PB.1319	PB.1319;SE:LG15:11095153-11095244:11095357-11096762:-	PB.1319.2	PB.1319.1,PB.1319.2
LG16	PB.1381	PB.1381;SE:LG16:6002937-6003461:6003499-6010311:-	PB.1381.1,PB.1381.4,PB.1381.8	PB.1381.1,PB.1381.4,PB.1381.8,PB.1381.10
LG16	PB.1381	PB.1381;SE:LG16:6003499-6006644:6006844-6010311:-	PB.1381.2,PB.1381.9,PB.1381.11	PB.1381.1,PB.1381.11,PB.1381.4,PB.1381.2,PB.1381.9,PB.1381.8
LG16	PB.1381	PB.1381;SE:LG16:6006844-6010311:6010403-6013335:-	PB.1381.2,PB.1381.9,PB.1381.11	PB.1381.6,PB.1381.11,PB.1381.2,PB.1381.9,PB.1381.7
LG16	PB.1381	PB.1381;SE:LG16:6003499-6010311:6010403-6013335:-	PB.1381.4,PB.1381.8	PB.1381.3,PB.1381.4,PB.1381.8
LG16	PB.1381	PB.1381;SE:LG16:6003499-6006644:6006844-6013335:-	PB.1381.6,PB.1381.7	PB.1381.3,PB.1381.6,PB.1381.7
LG16	PB.1382	PB.1382;SE:LG16:7140303-7141363:7141485-7142320:-	PB.1382.2,PB.1382.3	PB.1382.3,PB.1382.2,PB.1382.1
LG16	PB.1403	PB.1403;SE:LG16:12822171-12842064:12842120-12847454:-	PB.1403.5	PB.1403.1,PB.1403.4,PB.1403.5,PB.1403.3
LG16	PB.1419	PB.1419;SE:LG16:17559021-17560139:17560288-17560904:-	PB.1419.2	PB.1419.6,PB.1419.2
LG16	PB.1419	PB.1419;SE:LG16:17559021-17560904:17560992-17569996:-	PB.1419.6	PB.1419.5,PB.1419.6,PB.1419.4,PB.1419.3
LG16	PB.1390	PB.1390;SE:LG16:11730352-11734941:11735090-11735889:+	PB.1390.2	PB.1390.1,PB.1390.2
LG16	PB.1428	PB.1428;SE:LG16:19369599-19370276:19370403-19370971:+	PB.1428.2	PB.1428.2,PB.1428.1
LG16	PB.1428	PB.1428;SE:LG16:19369599-19370273:19370403-19370971:+	PB.1428.3,PB.1428.4	PB.1428.3,PB.1428.1,PB.1428.4
LG17	PB.1506	PB.1506;SE:LG17:22602310-22602749:22602844-22605267:-	PB.1506.3	PB.1506.1,PB.1506.2,PB.1506.3
LG17	PB.1543	PB.1543;SE:LG17:27958156-27959567:27959782-27960629:-	PB.1543.2,PB.1543.3,PB.1543.6	PB.1543.6,PB.1543.2,PB.1543.4,PB.1543.5,PB.1543.3
LG17	PB.1543	PB.1543;SE:LG17:27958156-27960629:27960835-27961559:-	PB.1543.4,PB.1543.5	PB.1543.5,PB.1543.1,PB.1543.4
LG17	PB.1498	PB.1498;SE:LG17:17182827-17204456:17204488-17227545:+	PB.1498.1,PB.1498.2	PB.1498.3,PB.1498.1,PB.1498.2
LG17	PB.1501	PB.1501;SE:LG17:17452441-17480602:17480648-17512401:+	PB.1501.2	PB.1501.2,PB.1501.1
LG17	PB.1558	PB.1558;SE:LG17:29206065-29208244:29208318-29209894:+	PB.1558.1	PB.1558.2,PB.1558.1
LG18	PB.1566	PB.1566;SE:LG18:8461452-8474044:8474110-8502228:+	PB.1566.3,PB.1566.4	PB.1566.4,PB.1566.3,PB.1566.1,PB.1566.2
LG18	PB.1579	PB.1579;SE:LG18:15763345-15764864:15764887-15769839:+	PB.1579.1	PB.1579.2,PB.1579.1
LG18	PB.1579	PB.1579;SE:LG18:15764887-15766658:15766705-15769839:+	PB.1579.3	PB.1579.3,PB.1579.1
LG18	PB.1614	PB.1614;SE:LG18:29230930-29233157:29233204-29234402:+	PB.1614.2	PB.1614.4,PB.1614.3,PB.1614.2,PB.1614.1
LG18	PB.1623	PB.1623;SE:LG18:29268548-29273656:29273715-29276584:+	PB.1623.2	PB.1623.1,PB.1623.2
LG18	PB.1626	PB.1626;SE:LG18:29639364-29640168:29640255-29641998:-	PB.1626.8,PB.1626.11,PB.1626.13,PB.1626.15	PB.1626.13,PB.1626.5,PB.1626.12,PB.1626.10,PB.1626.14,PB.1626.11,PB.1626.7,PB.1626.8,PB.1626.2,PB.1626.6,PB.1626.9,PB.1626.15
LG18	PB.1634	PB.1634;SE:LG18:30790832-30791415:30791768-30792769:-	PB.1634.1,PB.1634.2	PB.1634.5,PB.1634.3,PB.1634.2,PB.1634.7,PB.1634.1,PB.1634.4
LG18	PB.1634	PB.1634;SE:LG18:30790832-30791433:30791768-30792769:-	PB.1634.6	PB.1634.5,PB.1634.3,PB.1634.7,PB.1634.6,PB.1634.4
LG19	PB.1664	PB.1664;SE:LG19:2095137-2095539:2095692-2098030:-	PB.1664.2	PB.1664.2,PB.1664.1
LG19	PB.1731	PB.1731;SE:LG19:26426099-26430052:26430107-26440162:-	PB.1731.3	PB.1731.2,PB.1731.3
LG20	PB.1763	PB.1763;SE:LG20:703913-705942:706019-709975:-	PB.1763.4,PB.1763.6	PB.1763.4,PB.1763.3,PB.1763.6
LG20	PB.1763	PB.1763;SE:LG20:706019-709975:710213-717429:-	PB.1763.6	PB.1763.6,PB.1763.2
LG20	PB.1763	PB.1763;SE:LG20:706019-709144:709341-717429:-	PB.1763.8	PB.1763.2,PB.1763.8
LG20	PB.1772	PB.1772;SE:LG20:2535793-2535972:2536161-2536667:+	PB.1772.3	PB.1772.3,PB.1772.1
LG20	PB.1773	PB.1773;SE:LG20:2736939-2740723:2740814-2742313:+	PB.1773.2,PB.1773.4,PB.1773.3	PB.1773.1,PB.1773.2,PB.1773.4,PB.1773.3
LG20	PB.1797	PB.1797;SE:LG20:10457169-10459784:10459866-10461307:+	PB.1797.2	PB.1797.1,PB.1797.2
LG21	PB.1897	PB.1897;SE:LG21:7728120-7729084:7729161-7729905:+	PB.1897.3	PB.1897.4,PB.1897.2,PB.1897.3
LG21	PB.1897	PB.1897;SE:LG21:7728120-7729905:7730015-7734774:+	PB.1897.2,PB.1897.4	PB.1897.1,PB.1897.2,PB.1897.4
LG21	PB.1935	PB.1935;SE:LG21:18481788-18486472:18486635-18487736:+	PB.1935.2,PB.1935.4,PB.1935.6,PB.1935.8,PB.1935.7	PB.1935.7,PB.1935.3,PB.1935.6,PB.1935.2,PB.1935.8,PB.1935.4
LG21	PB.1951	PB.1951;SE:LG21:25075595-25076079:25076197-25076932:+	PB.1951.2,PB.1951.1	PB.1951.3,PB.1951.2,PB.1951.1
LG21	PB.1855	PB.1855;SE:LG21:2196779-2197598:2197653-2200487:-	PB.1855.5	PB.1855.5,PB.1855.6,PB.1855.2,PB.1855.4
LG23	PB.2010	PB.2010;SE:LG23:17609204-17617380:17617529-17621186:-	PB.2010.1	PB.2010.1,PB.2010.2
LG23	PB.2038	PB.2038;SE:LG23:26823274-26823723:26823970-26824208:+	PB.2038.3	PB.2038.3,PB.2038.2
LG24	PB.2129	PB.2129;SE:LG24:13296800-13298071:13298115-13298704:+	PB.2129.2	PB.2129.2,PB.2129.1
LG24	PB.2175	PB.2175;SE:LG24:25960380-25961061:25961372-25962993:+	PB.2175.2	PB.2175.2,PB.2175.1
LG24	PB.2071	PB.2071;SE:LG24:3649368-3649976:3650278-3651513:-	PB.2071.3,PB.2071.6,PB.2071.7	PB.2071.6,PB.2071.5,PB.2071.4,PB.2071.2,PB.2071.7,PB.2071.3
LG24	PB.2126	PB.2126;SE:LG24:13332268-13333862:13333987-13335003:-	PB.2126.1	PB.2126.2,PB.2126.1
LG24	PB.2148	PB.2148;SE:LG24:20978153-20980202:20980298-20981055:-	PB.2148.3	PB.2148.4,PB.2148.3
LG24	PB.2153	PB.2153;SE:LG24:22563371-22564313:22564409-22566202:-	PB.2153.3,PB.2153.5	PB.2153.1,PB.2153.3,PB.2153.4,PB.2153.6,PB.2153.5
LG24	PB.2173	PB.2173;SE:LG24:25909498-25912484:25912602-25914059:-	PB.2173.4	PB.2173.5,PB.2173.7,PB.2173.4,PB.2173.6
LG24	PB.2173	PB.2173;SE:LG24:25904549-25905821:25905892-25906940:-	PB.2173.5,PB.2173.7	PB.2173.7,PB.2173.1,PB.2173.5,PB.2173.4,PB.2173.6,PB.2173.3,PB.2173.2
LG25	PB.2204	PB.2204;SE:LG25:5371764-5373118:5373171-5374356:+	PB.2204.4,PB.2204.10,PB.2204.15,PB.2204.17,PB.2204.22	PB.2204.19,PB.2204.6,PB.2204.15,PB.2204.10,PB.2204.4,PB.2204.17,PB.2204.16,PB.2204.8,PB.2204.9,PB.2204.12,PB.2204.22,PB.2204.18,PB.2204.2,PB.2204.14
LG25	PB.2204	PB.2204;SE:LG25:5373171-5374356:5374403-5375892:+	PB.2204.4,PB.2204.10,PB.2204.15,PB.2204.17,PB.2204.22	PB.2204.7,PB.2204.15,PB.2204.10,PB.2204.4,PB.2204.17,PB.2204.21,PB.2204.13,PB.2204.1,PB.2204.22,PB.2204.20,PB.2204.5,PB.2204.3
LG25	PB.2267	PB.2267;SE:LG25:23440113-23440433:23440515-23442336:+	PB.2267.2,PB.2267.3	PB.2267.3,PB.2267.2,PB.2267.1
LG26	PB.2362	PB.2362;SE:LG26:14716041-14719662:14719866-14724138:+	PB.2362.1,PB.2362.3	PB.2362.4,PB.2362.1,PB.2362.3
LG26	PB.2362	PB.2362;SE:LG26:14716041-14719662:14719852-14724138:+	PB.2362.2	PB.2362.4,PB.2362.2
LG26	PB.2373	PB.2373;SE:LG26:15332444-15332557:15332666-15332800:+	PB.2373.1	PB.2373.2,PB.2373.1
LG26	PB.2404	PB.2404;SE:LG26:22976104-22977647:22977805-22979162:+	PB.2404.1,PB.2404.4	PB.2404.3,PB.2404.2,PB.2404.4,PB.2404.1
LG26	PB.2316	PB.2316;SE:LG26:3503784-3506405:3506527-3511268:-	PB.2316.2,PB.2316.28,PB.2316.31	PB.2316.2,PB.2316.29,PB.2316.28,PB.2316.31
LG26	PB.2316	PB.2316;SE:LG26:3502146-3506405:3506527-3511268:-	PB.2316.14,PB.2316.24	PB.2316.16,PB.2316.35,PB.2316.6,PB.2316.27,PB.2316.14,PB.2316.38,PB.2316.24,PB.2316.22,PB.2316.30,PB.2316.8,PB.2316.17,PB.2316.13,PB.2316.23,PB.2316.4,PB.2316.32,PB.2316.5,PB.2316.3,PB.2316.26,PB.2316.9
LG26	PB.2369	PB.2369;SE:LG26:15215043-15222010:15222078-15222393:-	PB.2369.5	PB.2369.5,PB.2369.6
LG28	PB.2488	PB.2488;SE:LG28:22318071-22321956:22322007-22323439:+	PB.2488.2	PB.2488.2,PB.2488.1
LG29	PB.2522	PB.2522;SE:LG29:2429577-2430348:2430451-2431306:+	PB.2522.1,PB.2522.2	PB.2522.1,PB.2522.2,PB.2522.3
LG29	PB.2553	PB.2553;SE:LG29:9264257-9266247:9266298-9269872:+	PB.2553.2	PB.2553.2,PB.2553.1
LG29	PB.2579	PB.2579;SE:LG29:19683642-19684043:19684149-19685336:+	PB.2579.2	PB.2579.2,PB.2579.1
LG3	PB.2623	PB.2623;SE:LG3:2412424-2414703:2414906-2415180:-	PB.2623.2	PB.2623.2,PB.2623.1
LG3	PB.2730	PB.2730;SE:LG3:34192458-34193023:34193100-34193989:-	PB.2730.3,PB.2730.2	PB.2730.3,PB.2730.2,PB.2730.6
LG3	PB.2730	PB.2730;SE:LG3:34193100-34193989:34194390-34197096:-	PB.2730.3	PB.2730.1,PB.2730.3,PB.2730.8
LG3	PB.2730	PB.2730;SE:LG3:34192458-34193989:34194390-34197096:-	PB.2730.6	PB.2730.5,PB.2730.6
LG3	PB.2730	PB.2730;SE:LG3:34193100-34193989:34194401-34197096:-	PB.2730.2	PB.2730.1,PB.2730.2,PB.2730.8
LG3	PB.2730	PB.2730;SE:LG3:34192458-34193023:34193100-34197096:-	PB.2730.1,PB.2730.8	PB.2730.1,PB.2730.5,PB.2730.8
LG3	PB.2653	PB.2653;SE:LG3:10832611-10833066:10833507-10839781:+	PB.2653.7,PB.2653.8,PB.2653.9,PB.2653.11,PB.2653.20	PB.2653.9,PB.2653.3,PB.2653.8,PB.2653.16,PB.2653.19,PB.2653.10,PB.2653.7,PB.2653.11,PB.2653.6,PB.2653.17,PB.2653.13,PB.2653.20,PB.2653.4
LG3	PB.2653	PB.2653;SE:LG3:10832611-10835598:10835642-10839781:+	PB.2653.5,PB.2653.15,PB.2653.12,PB.2653.14,PB.2653.18	PB.2653.5,PB.2653.12,PB.2653.3,PB.2653.16,PB.2653.19,PB.2653.14,PB.2653.6,PB.2653.10,PB.2653.17,PB.2653.13,PB.2653.15,PB.2653.18,PB.2653.4
LG3	PB.2653	PB.2653;SE:LG3:10829806-10831024:10831074-10831947:+	PB.2653.12,PB.2653.13,PB.2653.18	PB.2653.14,PB.2653.12,PB.2653.18,PB.2653.13
LG3	PB.2653	PB.2653;SE:LG3:10826605-10828420:10829806-10831024:+	PB.2653.13	PB.2653.5,PB.2653.3,PB.2653.4,PB.2653.9,PB.2653.8,PB.2653.16,PB.2653.10,PB.2653.6,PB.2653.7,PB.2653.11,PB.2653.17,PB.2653.15,PB.2653.13
LG3	PB.2654	PB.2654;SE:LG3:11353797-11356703:11356874-11358427:+	PB.2654.3,PB.2654.4	PB.2654.2,PB.2654.5,PB.2654.4,PB.2654.3,PB.2654.1
LG3	PB.2700	PB.2700;SE:LG3:32264294-32265972:32266038-32266227:+	PB.2700.1	PB.2700.1,PB.2700.2
LG3	PB.2750	PB.2750;SE:LG3:45897310-45899890:45899922-45905336:+	PB.2750.1	PB.2750.2,PB.2750.1
LG30	PB.2785	PB.2785;SE:LG30:10720852-10721299:10721374-10721850:+	PB.2785.1	PB.2785.1,PB.2785.2
LG30	PB.2785	PB.2785;SE:LG30:10721935-10722914:10723020-10723245:+	PB.2785.2	PB.2785.1,PB.2785.2
LG31	PB.2885	PB.2885;SE:LG31:17101781-17103413:17103460-17105988:-	PB.2885.4,PB.2885.9,PB.2885.10	PB.2885.8,PB.2885.11,PB.2885.9,PB.2885.4,PB.2885.10,PB.2885.5
LG31	PB.2857	PB.2857;SE:LG31:5014540-5017822:5017902-5029404:+	PB.2857.1,PB.2857.4,PB.2857.3	PB.2857.3,PB.2857.4,PB.2857.6,PB.2857.1
LG31	PB.2857	PB.2857;SE:LG31:5014540-5021581:5021661-5029404:+	PB.2857.2,PB.2857.5	PB.2857.2,PB.2857.6,PB.2857.5
LG31	PB.2863	PB.2863;SE:LG31:6525392-6526916:6526948-6528946:+	PB.2863.3,PB.2863.1	PB.2863.2,PB.2863.3,PB.2863.1,PB.2863.4,PB.2863.5
LG31	PB.2869	PB.2869;SE:LG31:11163755-11164672:11164800-11165305:+	PB.2869.2,PB.2869.4,PB.2869.5,PB.2869.6,PB.2869.7,PB.2869.8	PB.2869.3,PB.2869.8,PB.2869.2,PB.2869.5,PB.2869.4,PB.2869.6,PB.2869.7
LG31	PB.2878	PB.2878;SE:LG31:15141640-15145241:15145623-15150697:+	PB.2878.8	PB.2878.7,PB.2878.8
LG32	PB.2916	PB.2916;SE:LG32:17220402-17220513:17220578-17220854:-	PB.2916.9,PB.2916.17,PB.2916.20	PB.2916.9,PB.2916.17,PB.2916.20,PB.2916.12
LG32	PB.2949	PB.2949;SE:LG32:25725141-25726428:25726505-25727439:-	PB.2949.1	PB.2949.1,PB.2949.2
LG32	PB.2977	PB.2977;SE:LG32:27513822-27514832:27514885-27516650:-	PB.2977.2	PB.2977.8,PB.2977.5,PB.2977.1,PB.2977.2,PB.2977.6,PB.2977.10,PB.2977.9,PB.2977.7,PB.2977.11
LG32	PB.2990	PB.2990;SE:LG32:28653302-28655362:28655508-28655826:-	PB.2990.1,PB.2990.4	PB.2990.2,PB.2990.1,PB.2990.4
LG32	PB.2948	PB.2948;SE:LG32:24911229-24912796:24912887-24913980:+	PB.2948.2	PB.2948.2,PB.2948.1
LG32	PB.2991	PB.2991;SE:LG32:28551028-28551503:28551751-28555227:+	PB.2991.2	PB.2991.2,PB.2991.1
LG33	PB.3000	PB.3000;SE:LG33:727431-729747:729841-743327:+	PB.3000.2	PB.3000.1,PB.3000.2
LG33	PB.3024	PB.3024;SE:LG33:13204816-13206575:13206661-13206878:+	PB.3024.1	PB.3024.1,PB.3024.2
LG34	PB.3089	PB.3089;SE:LG34:6344184-6344770:6344898-6346657:-	PB.3089.11	PB.3089.7,PB.3089.19,PB.3089.11,PB.3089.4,PB.3089.1,PB.3089.10,PB.3089.5,PB.3089.16,PB.3089.17,PB.3089.13,PB.3089.20,PB.3089.21,PB.3089.9,PB.3089.18,PB.3089.8
LG34	PB.3110	PB.3110;SE:LG34:7763328-7764062:7764151-7764827:-	PB.3110.5,PB.3110.4	PB.3110.1,PB.3110.6,PB.3110.5,PB.3110.2,PB.3110.4,PB.3110.3
LG35	PB.3184	PB.3184;SE:LG35:4657538-4658286:4658955-4659738:-	PB.3184.4	PB.3184.4,PB.3184.3,PB.3184.2,PB.3184.1
LG35	PB.3184	PB.3184;SE:LG35:4655978-4656150:4656217-4657445:-	PB.3184.1	PB.3184.2,PB.3184.1
LG35	PB.3240	PB.3240;SE:LG35:15452743-15473197:15473347-15485745:-	PB.3240.2	PB.3240.1,PB.3240.2
LG35	PB.3230	PB.3230;SE:LG35:10998326-11001809:11001915-11003944:+	PB.3230.2	PB.3230.2,PB.3230.1
LG35	PB.3247	PB.3247;SE:LG35:21114492-21114864:21114887-21117097:+	PB.3247.2,PB.3247.4,PB.3247.5,PB.3247.8,PB.3247.10,PB.3247.11	PB.3247.11,PB.3247.6,PB.3247.7,PB.3247.12,PB.3247.2,PB.3247.4,PB.3247.8,PB.3247.1,PB.3247.5,PB.3247.9,PB.3247.10,PB.3247.3
LG36	PB.3256	PB.3256;SE:LG36:1859262-1864218:1864247-1865374:+	PB.3256.1	PB.3256.1,PB.3256.2,PB.3256.3
LG36	PB.3251	PB.3251;SE:LG36:1697730-1700926:1700985-1705031:-	PB.3251.1	PB.3251.2,PB.3251.1
LG37	PB.3291	PB.3291;SE:LG37:993744-996151:996246-997353:-	PB.3291.2	PB.3291.4,PB.3291.2,PB.3291.5,PB.3291.1
LG37	PB.3291	PB.3291;SE:LG37:1001167-1002476:1003261-1005354:-	PB.3291.4	PB.3291.3,PB.3291.4,PB.3291.2,PB.3291.1
LG37	PB.3299	PB.3299;SE:LG37:6745407-6746893:6747064-6750282:+	PB.3299.2,PB.3299.3,PB.3299.5	PB.3299.5,PB.3299.2,PB.3299.1,PB.3299.3
LG38	PB.3321	PB.3321;SE:LG38:414379-414893:414981-415181:+	PB.3321.1	PB.3321.1,PB.3321.2
LG38	PB.3373	PB.3373;SE:LG38:21290905-21293112:21293280-21293636:+	PB.3373.3,PB.3373.5	PB.3373.1,PB.3373.3,PB.3373.5,PB.3373.6
LG38	PB.3371	PB.3371;SE:LG38:21201537-21204907:21205027-21205609:-	PB.3371.2,PB.3371.3	PB.3371.3,PB.3371.2,PB.3371.1
LG38	PB.3377	PB.3377;SE:LG38:21529510-21538587:21538628-21542414:-	PB.3377.2	PB.3377.2,PB.3377.1
LG39	PB.3416	PB.3416;SE:LG39:3705906-3707370:3707499-3710281:-	PB.3416.5,PB.3416.2,PB.3416.8,PB.3416.7,PB.3416.9,PB.3416.10	PB.3416.9,PB.3416.8,PB.3416.7,PB.3416.10,PB.3416.5,PB.3416.1,PB.3416.2,PB.3416.4
LG4	PB.3524	PB.3524;SE:LG4:28605598-28607315:28607398-28607935:+	PB.3524.3	PB.3524.6,PB.3524.1,PB.3524.3,PB.3524.5,PB.3524.4,PB.3524.2
LG4	PB.3532	PB.3532;SE:LG4:33704024-33705524:33705640-33709259:+	PB.3532.1,PB.3532.2	PB.3532.2,PB.3532.1,PB.3532.3
LG4	PB.3545	PB.3545;SE:LG4:37744901-37753050:37753180-37755368:+	PB.3545.2	PB.3545.3,PB.3545.1,PB.3545.2
LG4	PB.3565	PB.3565;SE:LG4:42739906-42741026:42741070-42745968:+	PB.3565.2	PB.3565.1,PB.3565.2
LG4	PB.3487	PB.3487;SE:LG4:8446834-8451669:8451814-8452776:-	PB.3487.2,PB.3487.3,PB.3487.1,PB.3487.7,PB.3487.5,PB.3487.4,PB.3487.8,PB.3487.9	PB.3487.8,PB.3487.3,PB.3487.1,PB.3487.2,PB.3487.7,PB.3487.4,PB.3487.9,PB.3487.5,PB.3487.6
LG4	PB.3487	PB.3487;SE:LG4:8439715-8445227:8445269-8445874:-	PB.3487.3	PB.3487.3,PB.3487.5
LG4	PB.3487	PB.3487;SE:LG4:8439715-8445874:8445996-8446790:-	PB.3487.5	PB.3487.8,PB.3487.1,PB.3487.2,PB.3487.7,PB.3487.4,PB.3487.9,PB.3487.5,PB.3487.6
LG4	PB.3487	PB.3487;SE:LG4:8470525-8475377:8475461-8476418:-	PB.3487.4,PB.3487.8	PB.3487.8,PB.3487.1,PB.3487.7,PB.3487.4,PB.3487.9,PB.3487.5,PB.3487.6
LG4	PB.3510	PB.3510;SE:LG4:23608881-23609213:23609239-23616357:-	PB.3510.2	PB.3510.1,PB.3510.2
LG40	PB.3594	PB.3594;SE:LG40:6326940-6327765:6327842-6328851:-	PB.3594.2	PB.3594.3,PB.3594.2,PB.3594.1
LG40	PB.3648	PB.3648;SE:LG40:16429043-16433649:16433720-16434421:-	PB.3648.2	PB.3648.2,PB.3648.1,PB.3648.4
LG40	PB.3605	PB.3605;SE:LG40:8804947-8806049:8806078-8808931:+	PB.3605.1	PB.3605.3,PB.3605.4,PB.3605.5,PB.3605.2,PB.3605.7,PB.3605.6,PB.3605.1
LG42	PB.3687	PB.3687;SE:LG42:2511368-2524733:2524801-2543718:+	PB.3687.2	PB.3687.1,PB.3687.2
LG42	PB.3683	PB.3683;SE:LG42:2155752-2156320:2156385-2156825:-	PB.3683.1	PB.3683.1,PB.3683.2
LG42	PB.3703	PB.3703;SE:LG42:13973940-13974652:13975851-13976120:-	PB.3703.10	PB.3703.9,PB.3703.10
LG42	PB.3703	PB.3703;SE:LG42:13975851-13976120:13976179-13979608:-	PB.3703.10,PB.3703.13	PB.3703.13,PB.3703.14,PB.3703.5,PB.3703.10
LG42	PB.3703	PB.3703;SE:LG42:13973940-13976120:13976179-13979608:-	PB.3703.9	PB.3703.7,PB.3703.9,PB.3703.2,PB.3703.8
LG43	PB.3741	PB.3741;SE:LG43:10219216-10219621:10219961-10220343:+	PB.3741.1	PB.3741.1,PB.3741.2
LG44	PB.3758	PB.3758;SE:LG44:298003-298946:299050-299861:+	PB.3758.1	PB.3758.2,PB.3758.1
LG45	PB.3786	PB.3786;SE:LG45:8030751-8031078:8031189-8031635:-	PB.3786.2	PB.3786.3,PB.3786.2,PB.3786.5,PB.3786.4
LG45	PB.3791	PB.3791;SE:LG45:9901410-9902796:9902882-9905362:+	PB.3791.2	PB.3791.1,PB.3791.2
LG48	PB.3827	PB.3827;SE:LG48:1922793-1926397:1926465-1928976:+	PB.3827.1	PB.3827.1,PB.3827.2
LG48	PB.3827	PB.3827;SE:LG48:1922793-1926320:1926465-1928976:+	PB.3827.3	PB.3827.3,PB.3827.2
LG48	PB.3844	PB.3844;SE:LG48:7296939-7298987:7299039-7301953:-	PB.3844.1,PB.3844.2,PB.3844.4	PB.3844.3,PB.3844.1,PB.3844.4,PB.3844.2
LG49	PB.3905	PB.3905;SE:LG49:12935952-12936045:12936146-12936996:-	PB.3905.2	PB.3905.2,PB.3905.3
LG6	PB.3953	PB.3953;SE:LG6:22502835-22503485:22503523-22504070:+	PB.3953.2,PB.3953.4	PB.3953.1,PB.3953.4,PB.3953.2,PB.3953.3
LG6	PB.3959	PB.3959;SE:LG6:23406075-23406681:23406746-23407368:+	PB.3959.1	PB.3959.1,PB.3959.4
LG6	PB.3959	PB.3959;SE:LG6:23406746-23407368:23407469-23409151:+	PB.3959.1	PB.3959.2,PB.3959.1
LG6	PB.3959	PB.3959;SE:LG6:23407469-23409151:23409225-23411070:+	PB.3959.1	PB.3959.1,PB.3959.4
LG6	PB.3959	PB.3959;SE:LG6:23406075-23406681:23406746-23409151:+	PB.3959.2	PB.3959.2,PB.3959.5
LG6	PB.3959	PB.3959;SE:LG6:23406075-23409151:23409225-23411070:+	PB.3959.5	PB.3959.3,PB.3959.5
LG6	PB.3959	PB.3959;SE:LG6:23406075-23407368:23407469-23411070:+	PB.3959.4	PB.3959.3,PB.3959.4
LG6	PB.3928	PB.3928;SE:LG6:15763831-15765996:15766211-15767328:-	PB.3928.1	PB.3928.1,PB.3928.4
LG6	PB.3928	PB.3928;SE:LG6:15763831-15765350:15765607-15767328:-	PB.3928.2	PB.3928.2,PB.3928.4
LG7	PB.4003	PB.4003;SE:LG7:472654-477150:477269-479736:+	PB.4003.11,PB.4003.18,PB.4003.4	PB.4003.18,PB.4003.4,PB.4003.8,PB.4003.11
LG7	PB.4003	PB.4003;SE:LG7:464390-470146:471354-472475:+	PB.4003.18,PB.4003.17,PB.4003.15,PB.4003.13	PB.4003.15,PB.4003.1,PB.4003.2,PB.4003.10,PB.4003.4,PB.4003.7,PB.4003.17,PB.4003.3,PB.4003.18,PB.4003.5,PB.4003.11,PB.4003.8,PB.4003.14,PB.4003.13,PB.4003.9,PB.4003.12
LG7	PB.4003	PB.4003;SE:LG7:472654-474015:474113-479736:+	PB.4003.2,PB.4003.15,PB.4003.5	PB.4003.5,PB.4003.8,PB.4003.15,PB.4003.2
LG7	PB.4003	PB.4003;SE:LG7:472654-475260:475328-479736:+	PB.4003.3,PB.4003.10,PB.4003.7,PB.4003.19	PB.4003.10,PB.4003.19,PB.4003.7,PB.4003.3,PB.4003.8
LG7	PB.4003	PB.4003;SE:LG7:464390-469583:469669-470146:+	PB.4003.6,PB.4003.16	PB.4003.16,PB.4003.15,PB.4003.6,PB.4003.17,PB.4003.18,PB.4003.13
LG7	PB.4003	PB.4003;SE:LG7:472654-476728:476768-479736:+	PB.4003.6,PB.4003.12,PB.4003.16,PB.4003.17,PB.4003.1,PB.4003.14,PB.4003.13,PB.4003.9,PB.4003.20	PB.4003.16,PB.4003.1,PB.4003.6,PB.4003.17,PB.4003.20,PB.4003.8,PB.4003.14,PB.4003.13,PB.4003.9,PB.4003.12
LG7	PB.4055	PB.4055;SE:LG7:18572840-18574617:18574665-18578118:+	PB.4055.4,PB.4055.5	PB.4055.3,PB.4055.2,PB.4055.4,PB.4055.5
LG7	PB.4082	PB.4082;SE:LG7:34178964-34182949:34182997-34218258:+	PB.4082.2	PB.4082.1,PB.4082.2
LG7	PB.4008	PB.4008;SE:LG7:1696973-1702763:1702864-1711416:-	PB.4008.2	PB.4008.4,PB.4008.5,PB.4008.3,PB.4008.1,PB.4008.2
LG7	PB.4027	PB.4027;SE:LG7:12608991-12610320:12610371-12615834:-	PB.4027.1	PB.4027.2,PB.4027.1
LG7	PB.4049	PB.4049;SE:LG7:16877299-16877638:16877739-16877930:-	PB.4049.4	PB.4049.3,PB.4049.5,PB.4049.4,PB.4049.2
LG8	PB.4101	PB.4101;SE:LG8:9387581-9389943:9390011-9398327:-	PB.4101.4,PB.4101.8	PB.4101.8,PB.4101.4,PB.4101.5
LG8	PB.4103	PB.4103;SE:LG8:9669575-9684408:9684488-9687306:-	PB.4103.9	PB.4103.8,PB.4103.9
LG8	PB.4119	PB.4119;SE:LG8:10625989-10626456:10626549-10631847:-	PB.4119.2	PB.4119.2,PB.4119.1
LG8	PB.4119	PB.4119;SE:LG8:10638647-10642323:10642490-10643227:-	PB.4119.1	PB.4119.2,PB.4119.1
LG8	PB.4131	PB.4131;SE:LG8:12497964-12499584:12499631-12500970:-	PB.4131.6	PB.4131.4,PB.4131.1,PB.4131.6,PB.4131.2
LG8	PB.4131	PB.4131;SE:LG8:12497964-12499207:12499287-12499584:-	PB.4131.5	PB.4131.6,PB.4131.5
LG8	PB.4157	PB.4157;SE:LG8:14440338-14441646:14441738-14448765:-	PB.4157.1	PB.4157.2,PB.4157.1
LG8	PB.4215	PB.4215;SE:LG8:30604831-30612217:30612293-30623643:-	PB.4215.1,PB.4215.4,PB.4215.5,PB.4215.6	PB.4215.4,PB.4215.2,PB.4215.6,PB.4215.3,PB.4215.5,PB.4215.1
LG8	PB.4234	PB.4234;SE:LG8:37533568-37534527:37534692-37535246:-	PB.4234.1	PB.4234.5,PB.4234.1,PB.4234.3,PB.4234.4
LG8	PB.4234	PB.4234;SE:LG8:37542974-37545903:37545994-37553485:-	PB.4234.5	PB.4234.5,PB.4234.1,PB.4234.4
LG8	PB.4144	PB.4144;SE:LG8:13394957-13395680:13395830-13396377:+	PB.4144.2,PB.4144.1	PB.4144.4,PB.4144.1,PB.4144.3,PB.4144.2
LG8	PB.4154	PB.4154;SE:LG8:14457306-14464309:14464572-14465785:+	PB.4154.1,PB.4154.3,PB.4154.5,PB.4154.6,PB.4154.7	PB.4154.7,PB.4154.6,PB.4154.5,PB.4154.1,PB.4154.3,PB.4154.2
LG8	PB.4171	PB.4171;SE:LG8:17940311-17941835:17941865-17947733:+	PB.4171.2,PB.4171.5	PB.4171.5,PB.4171.3,PB.4171.2
LG8	PB.4171	PB.4171;SE:LG8:17940311-17941835:17941884-17947733:+	PB.4171.4	PB.4171.4,PB.4171.3
LG8	PB.4197	PB.4197;SE:LG8:27282451-27287382:27287460-27288325:+	PB.4197.1	PB.4197.2,PB.4197.1

## Sheet: NH
The detail information of alternative splicing (AS) events in NH
seqname	gene_id	event_id	alternative_transcripts	total_transcripts
LG2	PB.1	PB.1;A3:LG2:495956-495964:495956-496044:+	PB.1.1	PB.1.3,PB.1.1,PB.1.4,PB.1.8,PB.1.5
LG2	PB.1	PB.1;A3:LG2:495956-495964:495956-495968:+	PB.1.1	PB.1.6,PB.1.1
LG2	PB.1	PB.1;A3:LG2:495956-495968:495956-496044:+	PB.1.6	PB.1.3,PB.1.6,PB.1.4,PB.1.8,PB.1.5
LG2	PB.88	PB.88;A3:LG2:21799322-21799499:21799322-21799501:+	PB.88.1	PB.88.6,PB.88.1
LG2	PB.88	PB.88;A3:LG2:21799322-21799377:21799322-21799499:+	PB.88.10	PB.88.10,PB.88.1
LG2	PB.88	PB.88;A3:LG2:21799322-21799377:21799322-21799501:+	PB.88.10	PB.88.10,PB.88.6
LG2	PB.88	PB.88;A3:LG2:21799322-21799377:21799322-21799379:+	PB.88.10	PB.88.10,PB.88.8,PB.88.13
LG2	PB.88	PB.88;A3:LG2:21799322-21799371:21799322-21799499:+	PB.88.9	PB.88.9,PB.88.1
LG2	PB.88	PB.88;A3:LG2:21799322-21799371:21799322-21799377:+	PB.88.9	PB.88.10,PB.88.9
LG2	PB.88	PB.88;A3:LG2:21799322-21799371:21799322-21799501:+	PB.88.9	PB.88.9,PB.88.6
LG2	PB.88	PB.88;A3:LG2:21799322-21799371:21799322-21799379:+	PB.88.9	PB.88.8,PB.88.9,PB.88.13
LG2	PB.88	PB.88;A3:LG2:21799322-21799379:21799322-21799499:+	PB.88.8,PB.88.13	PB.88.8,PB.88.13,PB.88.1
LG2	PB.88	PB.88;A3:LG2:21799322-21799379:21799322-21799501:+	PB.88.8,PB.88.13	PB.88.8,PB.88.13,PB.88.6
LG2	PB.114	PB.114;A3:LG2:31833107-31833198:31833107-31833234:+	PB.114.1	PB.114.7,PB.114.1
LG2	PB.114	PB.114;A3:LG2:31832889-31833054:31832889-31833204:+	PB.114.2	PB.114.10,PB.114.2
LG2	PB.152	PB.152;A3:LG2:42906062-42906371:42906062-42906382:+	PB.152.1	PB.152.2,PB.152.1
LG2	PB.160	PB.160;A3:LG2:43686626-43686986:43686626-43687080:+	PB.160.3	PB.160.2,PB.160.3
LG2	PB.160	PB.160;A3:LG2:43686626-43686986:43686626-43687062:+	PB.160.3	PB.160.4,PB.160.3
LG2	PB.160	PB.160;A3:LG2:43686626-43687062:43686626-43687080:+	PB.160.4	PB.160.2,PB.160.4
LG2	PB.168	PB.168;A3:LG2:44298599-44299743:44298599-44299746:+	PB.168.1	PB.168.4,PB.168.3,PB.168.2,PB.168.1
LG2	PB.50	PB.50;A3:LG2:8944587-8956120:8944584-8956120:-	PB.50.1	PB.50.1,PB.50.9
LG2	PB.71	PB.71;A3:LG2:16490897-16490907:16490896-16490907:-	PB.71.2,PB.71.7,PB.71.9,PB.71.11,PB.71.14,PB.71.12,PB.71.13,PB.71.15,PB.71.16,PB.71.19	PB.71.14,PB.71.7,PB.71.9,PB.71.13,PB.71.11,PB.71.16,PB.71.15,PB.71.19,PB.71.12,PB.71.17,PB.71.2
LG2	PB.71	PB.71;A3:LG2:16492552-16492612:16492550-16492612:-	PB.71.2,PB.71.12,PB.71.16	PB.71.14,PB.71.7,PB.71.13,PB.71.11,PB.71.18,PB.71.16,PB.71.15,PB.71.19,PB.71.12,PB.71.17,PB.71.2
LG2	PB.71	PB.71;A3:LG2:16492601-16492611:16492599-16492611:-	PB.71.4,PB.71.6	PB.71.6,PB.71.8,PB.71.4
LG2	PB.71	PB.71;A3:LG2:16492603-16492611:16492601-16492611:-	PB.71.5	PB.71.5,PB.71.6,PB.71.4
LG2	PB.71	PB.71;A3:LG2:16492603-16492611:16492599-16492611:-	PB.71.5	PB.71.5,PB.71.8
LG2	PB.71	PB.71;A3:LG2:16490898-16490907:16490897-16490907:-	PB.71.10,PB.71.18	PB.71.14,PB.71.7,PB.71.9,PB.71.13,PB.71.11,PB.71.18,PB.71.16,PB.71.15,PB.71.19,PB.71.12,PB.71.10,PB.71.2
LG2	PB.71	PB.71;A3:LG2:16490898-16490907:16490896-16490907:-	PB.71.10,PB.71.18	PB.71.10,PB.71.17,PB.71.18
LG2	PB.73	PB.73;A3:LG2:16519836-16521154:16519812-16521154:-	PB.73.3,PB.73.4	PB.73.3,PB.73.2,PB.73.4,PB.73.6
LG2	PB.77	PB.77;A3:LG2:16900191-16908864:16900176-16908864:-	PB.77.3,PB.77.8,PB.77.9,PB.77.15,PB.77.16,PB.77.25,PB.77.42,PB.77.49	PB.77.37,PB.77.35,PB.77.39,PB.77.48,PB.77.42,PB.77.46,PB.77.28,PB.77.15,PB.77.3,PB.77.9,PB.77.33,PB.77.19,PB.77.49,PB.77.4,PB.77.8,PB.77.25,PB.77.41,PB.77.43,PB.77.6,PB.77.16
LG2	PB.77	PB.77;A3:LG2:16900191-16908864:16900070-16908864:-	PB.77.3,PB.77.8,PB.77.9,PB.77.15,PB.77.16,PB.77.25,PB.77.42,PB.77.49	PB.77.25,PB.77.42,PB.77.17,PB.77.49,PB.77.15,PB.77.8,PB.77.3,PB.77.16,PB.77.9
LG2	PB.77	PB.77;A3:LG2:16900176-16908864:16900070-16908864:-	PB.77.4,PB.77.6,PB.77.19,PB.77.28,PB.77.33,PB.77.35,PB.77.37,PB.77.39,PB.77.41,PB.77.43,PB.77.46,PB.77.48	PB.77.37,PB.77.33,PB.77.19,PB.77.35,PB.77.41,PB.77.43,PB.77.46,PB.77.28,PB.77.6,PB.77.17,PB.77.4,PB.77.39,PB.77.48
LG2	PB.77	PB.77;A3:LG2:16908900-16916945:16908897-16916945:-	PB.77.9,PB.77.17,PB.77.28,PB.77.33,PB.77.35,PB.77.41,PB.77.48,PB.77.49	PB.77.37,PB.77.35,PB.77.39,PB.77.48,PB.77.42,PB.77.46,PB.77.28,PB.77.15,PB.77.3,PB.77.9,PB.77.33,PB.77.19,PB.77.17,PB.77.49,PB.77.4,PB.77.41,PB.77.43,PB.77.6,PB.77.16
LG2	PB.77	PB.77;A3:LG2:16908900-16909350:16908897-16909350:-	PB.77.25	PB.77.8,PB.77.25
LG2	PB.192	PB.192;A3:LG2:48866788-48866995:48866764-48866995:-	PB.192.4,PB.192.6,PB.192.15,PB.192.16	PB.192.16,PB.192.4,PB.192.6,PB.192.15,PB.192.5
LG2	PB.192	PB.192;A3:LG2:48862633-48863268:48862621-48863268:-	PB.192.6,PB.192.14	PB.192.8,PB.192.13,PB.192.15,PB.192.3,PB.192.11,PB.192.16,PB.192.4,PB.192.6,PB.192.7,PB.192.12,PB.192.5,PB.192.14
LG5	PB.211	PB.211;A3:LG5:11657268-11659675:11657268-11659714:+	PB.211.4,PB.211.9,PB.211.5,PB.211.7,PB.211.12,PB.211.13	PB.211.9,PB.211.10,PB.211.2,PB.211.12,PB.211.6,PB.211.13,PB.211.4,PB.211.1,PB.211.8,PB.211.7,PB.211.5
LG5	PB.219	PB.219;A3:LG5:22186330-22186624:22186309-22186624:-	PB.219.2	PB.219.2,PB.219.1
LG22	PB.335	PB.335;A3:LG22:12436145-12436156:12436145-12436158:+	PB.335.3	PB.335.5,PB.335.3
LG22	PB.335	PB.335;A3:LG22:12435781-12436172:12435781-12436198:+	PB.335.6	PB.335.6,PB.335.4
LG22	PB.335	PB.335;A3:LG22:12436145-12436152:12436145-12436156:+	PB.335.7	PB.335.7,PB.335.3
LG22	PB.335	PB.335;A3:LG22:12436145-12436152:12436145-12436158:+	PB.335.7	PB.335.7,PB.335.5
LG22	PB.380	PB.380;A3:LG22:27993515-27993529:27993515-27993530:+	PB.380.1,PB.380.5	PB.380.1,PB.380.2,PB.380.5
LG27	PB.411	PB.411;A3:LG27:5489782-5489789:5489782-5489793:+	PB.411.2	PB.411.1,PB.411.2
LG27	PB.415	PB.415;A3:LG27:8277912-8277919:8277912-8277920:+	PB.415.2	PB.415.2,PB.415.5,PB.415.4
LG27	PB.455	PB.455;A3:LG27:24950566-24950575:24950566-24950577:+	PB.455.2	PB.455.1,PB.455.8,PB.455.2
LG27	PB.455	PB.455;A3:LG27:24950566-24950575:24950566-24950576:+	PB.455.2	PB.455.5,PB.455.2
LG27	PB.455	PB.455;A3:LG27:24950566-24950576:24950566-24950577:+	PB.455.5	PB.455.5,PB.455.8,PB.455.1
LG46	PB.483	PB.483;A3:LG46:941781-946610:941721-946610:-	PB.483.1	PB.483.2,PB.483.1
group321	PB.527	PB.527;A3:group321:875523-881065:875475-881065:-	PB.527.2,PB.527.5,PB.527.1	PB.527.2,PB.527.4,PB.527.5,PB.527.1
group456	PB.543	PB.543;A3:group456:767172-767314:767061-767314:-	PB.543.27	PB.543.8,PB.543.27
LG1	PB.631	PB.631;A3:LG1:17365184-17365360:17364665-17365360:-	PB.631.2	PB.631.1,PB.631.2
LG1	PB.684	PB.684;A3:LG1:31005106-31005118:31005090-31005118:-	PB.684.3	PB.684.3,PB.684.10
LG1	PB.684	PB.684;A3:LG1:31005110-31005118:31005106-31005118:-	PB.684.2,PB.684.4,PB.684.9	PB.684.9,PB.684.4,PB.684.2,PB.684.3
LG1	PB.684	PB.684;A3:LG1:31005110-31005118:31005090-31005118:-	PB.684.2,PB.684.4,PB.684.9	PB.684.9,PB.684.4,PB.684.2,PB.684.10
LG1	PB.618	PB.618;A3:LG1:16725592-16725600:16725592-16725627:+	PB.618.2,PB.618.4	PB.618.1,PB.618.2,PB.618.4,PB.618.3
LG1	PB.654	PB.654;A3:LG1:22232174-22232371:22232174-22232386:+	PB.654.4	PB.654.1,PB.654.5,PB.654.6,PB.654.7,PB.654.8,PB.654.3,PB.654.4,PB.654.2
LG1	PB.694	PB.694;A3:LG1:44131455-44137835:44131455-44137838:+	PB.694.3,PB.694.6	PB.694.3,PB.694.5,PB.694.6,PB.694.2
LG1	PB.699	PB.699;A3:LG1:46680734-46684228:46680734-46684359:+	PB.699.2,PB.699.3	PB.699.3,PB.699.1,PB.699.2
LG1	PB.705	PB.705;A3:LG1:48383872-48383889:48383872-48383891:+	PB.705.2	PB.705.2,PB.705.1
LG10	PB.739	PB.739;A3:LG10:100528-100539:100528-100611:+	PB.739.4	PB.739.4,PB.739.2
LG10	PB.749	PB.749;A3:LG10:1784036-1784176:1784036-1784219:+	PB.749.2	PB.749.2,PB.749.1
LG10	PB.757	PB.757;A3:LG10:3312655-3312665:3312655-3312666:+	PB.757.2	PB.757.1,PB.757.2
LG10	PB.768	PB.768;A3:LG10:7495421-7496034:7495421-7496145:+	PB.768.1,PB.768.4	PB.768.1,PB.768.4,PB.768.3
LG10	PB.832	PB.832;A3:LG10:25778917-25780238:25778917-25780329:+	PB.832.2	PB.832.2,PB.832.1
LG10	PB.841	PB.841;A3:LG10:33664922-33665598:33664922-33665608:+	PB.841.2	PB.841.1,PB.841.2
LG10	PB.829	PB.829;A3:LG10:24005086-24007193:24005032-24007193:-	PB.829.12,PB.829.10	PB.829.12,PB.829.7,PB.829.11,PB.829.10
LG11	PB.854	PB.854;A3:LG11:4946923-4947887:4946923-4947921:+	PB.854.1	PB.854.2,PB.854.1
LG11	PB.871	PB.871;A3:LG11:11746448-11747086:11746448-11747089:+	PB.871.5	PB.871.10,PB.871.6,PB.871.5,PB.871.8,PB.871.1
LG11	PB.902	PB.902;A3:LG11:15185118-15190533:15185118-15190537:+	PB.902.2	PB.902.2,PB.902.1
LG11	PB.960	PB.960;A3:LG11:34454760-34454795:34454760-34454797:+	PB.960.3,PB.960.9	PB.960.6,PB.960.3,PB.960.9,PB.960.7,PB.960.5
LG11	PB.960	PB.960;A3:LG11:34454760-34454795:34454760-34454799:+	PB.960.3,PB.960.9	PB.960.3,PB.960.9,PB.960.8
LG11	PB.960	PB.960;A3:LG11:34454760-34454793:34454760-34454795:+	PB.960.2,PB.960.4	PB.960.2,PB.960.3,PB.960.4,PB.960.9
LG11	PB.960	PB.960;A3:LG11:34454760-34454793:34454760-34454797:+	PB.960.2,PB.960.4	PB.960.6,PB.960.4,PB.960.7,PB.960.2,PB.960.5
LG11	PB.960	PB.960;A3:LG11:34454760-34454793:34454760-34454799:+	PB.960.2,PB.960.4	PB.960.2,PB.960.4,PB.960.8
LG11	PB.960	PB.960;A3:LG11:34454760-34454797:34454760-34454799:+	PB.960.6,PB.960.5,PB.960.7	PB.960.6,PB.960.5,PB.960.7,PB.960.8
LG11	PB.961	PB.961;A3:LG11:34470786-34471004:34470786-34471032:+	PB.961.3	PB.961.9,PB.961.3
LG11	PB.961	PB.961;A3:LG11:34470786-34471004:34470786-34471042:+	PB.961.3	PB.961.6,PB.961.3
LG11	PB.961	PB.961;A3:LG11:34470786-34471004:34470786-34471034:+	PB.961.3	PB.961.3,PB.961.12
LG11	PB.961	PB.961;A3:LG11:34470786-34471004:34470786-34471044:+	PB.961.3	PB.961.13,PB.961.3
LG11	PB.961	PB.961;A3:LG11:34470786-34471004:34470786-34471022:+	PB.961.3	PB.961.3,PB.961.16
LG11	PB.961	PB.961;A3:LG11:34470959-34470970:34470959-34470976:+	PB.961.1,PB.961.15	PB.961.1,PB.961.7,PB.961.15
LG11	PB.961	PB.961;A3:LG11:34470959-34470970:34470959-34471006:+	PB.961.1,PB.961.15	PB.961.14,PB.961.8,PB.961.15,PB.961.1,PB.961.10
LG11	PB.961	PB.961;A3:LG11:34470786-34471032:34470786-34471042:+	PB.961.9	PB.961.6,PB.961.9
LG11	PB.961	PB.961;A3:LG11:34470786-34471032:34470786-34471034:+	PB.961.9	PB.961.9,PB.961.12
LG11	PB.961	PB.961;A3:LG11:34470786-34471032:34470786-34471044:+	PB.961.9	PB.961.9,PB.961.13
LG11	PB.961	PB.961;A3:LG11:34470786-34470980:34470786-34471004:+	PB.961.5	PB.961.5,PB.961.3
LG11	PB.961	PB.961;A3:LG11:34470786-34470980:34470786-34471032:+	PB.961.5	PB.961.5,PB.961.9
LG11	PB.961	PB.961;A3:LG11:34470786-34470980:34470786-34471042:+	PB.961.5	PB.961.5,PB.961.6
LG11	PB.961	PB.961;A3:LG11:34470786-34470980:34470786-34471034:+	PB.961.5	PB.961.5,PB.961.12
LG11	PB.961	PB.961;A3:LG11:34470786-34470980:34470786-34471044:+	PB.961.5	PB.961.5,PB.961.13
LG11	PB.961	PB.961;A3:LG11:34470786-34470980:34470786-34471022:+	PB.961.5	PB.961.5,PB.961.16
LG11	PB.961	PB.961;A3:LG11:34470786-34471042:34470786-34471044:+	PB.961.6	PB.961.6,PB.961.13
LG11	PB.961	PB.961;A3:LG11:34470959-34470976:34470959-34471006:+	PB.961.7	PB.961.10,PB.961.8,PB.961.7,PB.961.14
LG11	PB.961	PB.961;A3:LG11:34470786-34471034:34470786-34471042:+	PB.961.12	PB.961.6,PB.961.12
LG11	PB.961	PB.961;A3:LG11:34470786-34471034:34470786-34471044:+	PB.961.12	PB.961.13,PB.961.12
LG11	PB.961	PB.961;A3:LG11:34470959-34470968:34470959-34470970:+	PB.961.11	PB.961.1,PB.961.11,PB.961.15
LG11	PB.961	PB.961;A3:LG11:34470959-34470968:34470959-34470976:+	PB.961.11	PB.961.11,PB.961.7
LG11	PB.961	PB.961;A3:LG11:34470959-34470968:34470959-34471006:+	PB.961.11	PB.961.10,PB.961.8,PB.961.11,PB.961.14
LG11	PB.961	PB.961;A3:LG11:34470786-34471022:34470786-34471032:+	PB.961.16	PB.961.9,PB.961.16
LG11	PB.961	PB.961;A3:LG11:34470786-34471022:34470786-34471042:+	PB.961.16	PB.961.6,PB.961.16
LG11	PB.961	PB.961;A3:LG11:34470786-34471022:34470786-34471034:+	PB.961.16	PB.961.12,PB.961.16
LG11	PB.961	PB.961;A3:LG11:34470786-34471022:34470786-34471044:+	PB.961.16	PB.961.13,PB.961.16
LG11	PB.973	PB.973;A3:LG11:38658341-38658359:38658341-38658371:+	PB.973.4	PB.973.5,PB.973.2,PB.973.3,PB.973.4,PB.973.1
LG11	PB.1010	PB.1010;A3:LG11:44079081-44079090:44079081-44079110:+	PB.1010.3	PB.1010.2,PB.1010.3
LG11	PB.857	PB.857;A3:LG11:4917936-4918722:4917933-4918722:-	PB.857.2,PB.857.3	PB.857.3,PB.857.2,PB.857.1
LG11	PB.878	PB.878;A3:LG11:12668852-12669765:12668357-12669765:-	PB.878.6	PB.878.5,PB.878.6
LG11	PB.957	PB.957;A3:LG11:34363849-34364551:34363664-34364551:-	PB.957.1,PB.957.3,PB.957.5,PB.957.11,PB.957.13,PB.957.14,PB.957.15	PB.957.13,PB.957.10,PB.957.14,PB.957.5,PB.957.11,PB.957.1,PB.957.15,PB.957.3
LG11	PB.1008	PB.1008;A3:LG11:45636972-45637227:45636969-45637227:-	PB.1008.1,PB.1008.7,PB.1008.4,PB.1008.8,PB.1008.2,PB.1008.6,PB.1008.9,PB.1008.10,PB.1008.11	PB.1008.4,PB.1008.6,PB.1008.10,PB.1008.9,PB.1008.7,PB.1008.8,PB.1008.11,PB.1008.2,PB.1008.3,PB.1008.1
LG12	PB.1057	PB.1057;A3:LG12:30420295-30421056:30420295-30421059:+	PB.1057.2	PB.1057.1,PB.1057.2
LG12	PB.1097	PB.1097;A3:LG12:40034193-40034689:40034193-40034738:+	PB.1097.1	PB.1097.6,PB.1097.7,PB.1097.5,PB.1097.3,PB.1097.1,PB.1097.2,PB.1097.8,PB.1097.4
LG12	PB.1138	PB.1138;A3:LG12:47111436-47111444:47111436-47111445:+	PB.1138.1,PB.1138.3	PB.1138.3,PB.1138.1,PB.1138.4
LG12	PB.1143	PB.1143;A3:LG12:49642342-49642650:49642342-49642655:+	PB.1143.1,PB.1143.2,PB.1143.3,PB.1143.6,PB.1143.4,PB.1143.5	PB.1143.2,PB.1143.7,PB.1143.6,PB.1143.3,PB.1143.1,PB.1143.4,PB.1143.5
LG12	PB.1041	PB.1041;A3:LG12:16185002-16186754:16184972-16186754:-	PB.1041.2,PB.1041.3	PB.1041.2,PB.1041.3,PB.1041.1
LG12	PB.1041	PB.1041;A3:LG12:16190483-16190822:16190474-16190822:-	PB.1041.1,PB.1041.3	PB.1041.2,PB.1041.3,PB.1041.1
LG12	PB.1041	PB.1041;A3:LG12:16192149-16192519:16192146-16192519:-	PB.1041.1,PB.1041.3	PB.1041.2,PB.1041.3,PB.1041.1
LG12	PB.1053	PB.1053;A3:LG12:29400247-29400255:29400246-29400255:-	PB.1053.3	PB.1053.3,PB.1053.4
LG12	PB.1144	PB.1144;A3:LG12:47033602-47033775:47033599-47033775:-	PB.1144.4,PB.1144.3,PB.1144.5	PB.1144.5,PB.1144.3,PB.1144.2,PB.1144.1,PB.1144.4
LG13	PB.1184	PB.1184;A3:LG13:16261306-16261321:16261294-16261321:-	PB.1184.3,PB.1184.2,PB.1184.5,PB.1184.6	PB.1184.6,PB.1184.4,PB.1184.2,PB.1184.3,PB.1184.5
LG13	PB.1184	PB.1184;A3:LG13:16261916-16261979:16261914-16261979:-	PB.1184.5	PB.1184.2,PB.1184.5
LG13	PB.1184	PB.1184;A3:LG13:16261920-16261979:16261914-16261979:-	PB.1184.6	PB.1184.2,PB.1184.6
LG13	PB.1184	PB.1184;A3:LG13:16261920-16261979:16261916-16261979:-	PB.1184.6	PB.1184.5,PB.1184.6
LG13	PB.1170	PB.1170;A3:LG13:8484132-8484139:8484132-8484140:+	PB.1170.3,PB.1170.4	PB.1170.3,PB.1170.1,PB.1170.4,PB.1170.7
LG13	PB.1213	PB.1213;A3:LG13:28486312-28486319:28486312-28486320:+	PB.1213.1,PB.1213.4	PB.1213.1,PB.1213.4,PB.1213.2
LG13	PB.1256	PB.1256;A3:LG13:36173753-36173761:36173753-36173762:+	PB.1256.1	PB.1256.2,PB.1256.1
LG13	PB.1256	PB.1256;A3:LG13:36173753-36173761:36173753-36173763:+	PB.1256.1	PB.1256.3,PB.1256.1
LG13	PB.1256	PB.1256;A3:LG13:36173753-36173762:36173753-36173763:+	PB.1256.2	PB.1256.3,PB.1256.2
LG14	PB.1308	PB.1308;A3:LG14:10078665-10078677:10078663-10078677:-	PB.1308.4	PB.1308.2,PB.1308.3,PB.1308.1,PB.1308.4,PB.1308.7
LG14	PB.1343	PB.1343;A3:LG14:15675324-15675336:15675322-15675336:-	PB.1343.3	PB.1343.11,PB.1343.3,PB.1343.14,PB.1343.1,PB.1343.13,PB.1343.10
LG14	PB.1343	PB.1343;A3:LG14:15675573-15675823:15675289-15675823:-	PB.1343.8,PB.1343.2,PB.1343.12	PB.1343.2,PB.1343.12,PB.1343.9,PB.1343.8
LG14	PB.1272	PB.1272;A3:LG14:2763960-2763967:2763960-2763969:+	PB.1272.1	PB.1272.1,PB.1272.3
LG14	PB.1294	PB.1294;A3:LG14:6849744-6856285:6849744-6856296:+	PB.1294.1	PB.1294.2,PB.1294.1
LG14	PB.1294	PB.1294;A3:LG14:6864773-6864790:6864773-6864793:+	PB.1294.3	PB.1294.2,PB.1294.3,PB.1294.1,PB.1294.5
LG14	PB.1294	PB.1294;A3:LG14:6864773-6864787:6864773-6864793:+	PB.1294.4	PB.1294.4,PB.1294.2,PB.1294.1,PB.1294.5
LG14	PB.1294	PB.1294;A3:LG14:6864773-6864787:6864773-6864790:+	PB.1294.4	PB.1294.4,PB.1294.3
LG14	PB.1297	PB.1297;A3:LG14:7226032-7226039:7226032-7226041:+	PB.1297.1	PB.1297.3,PB.1297.1
LG14	PB.1297	PB.1297;A3:LG14:7225485-7225524:7225485-7225536:+	PB.1297.2	PB.1297.3,PB.1297.1,PB.1297.2
LG14	PB.1372	PB.1372;A3:LG14:27565672-27565691:27565672-27565769:+	PB.1372.2	PB.1372.1,PB.1372.2
LG15	PB.1412	PB.1412;A3:LG15:11296220-11296829:11296220-11296874:+	PB.1412.4,PB.1412.7,PB.1412.2,PB.1412.3,PB.1412.9,PB.1412.11	PB.1412.1,PB.1412.4,PB.1412.2,PB.1412.11,PB.1412.9,PB.1412.3,PB.1412.7
LG15	PB.1393	PB.1393;A3:LG15:8086622-8089832:8086616-8089832:-	PB.1393.2	PB.1393.1,PB.1393.2
LG16	PB.1486	PB.1486;A3:LG16:11709218-11709652:11709218-11709676:+	PB.1486.1	PB.1486.2,PB.1486.1
LG16	PB.1526	PB.1526;A3:LG16:21240277-21240296:21240277-21240312:+	PB.1526.1	PB.1526.1,PB.1526.2
LG16	PB.1475	PB.1475;A3:LG16:6006847-6010311:6006844-6010311:-	PB.1475.1	PB.1475.1,PB.1475.2
LG16	PB.1484	PB.1484;A3:LG16:9176887-9176903:9176884-9176903:-	PB.1484.1	PB.1484.1,PB.1484.2
LG17	PB.1574	PB.1574;A3:LG17:11025805-11025961:11025776-11025961:-	PB.1574.1	PB.1574.1,PB.1574.2
LG17	PB.1595	PB.1595;A3:LG17:15282714-15282721:15282713-15282721:-	PB.1595.3	PB.1595.1,PB.1595.3
LG17	PB.1659	PB.1659;A3:LG17:28656757-28657140:28656748-28657140:-	PB.1659.1,PB.1659.2,PB.1659.4,PB.1659.3,PB.1659.7	PB.1659.4,PB.1659.7,PB.1659.1,PB.1659.8,PB.1659.3,PB.1659.2
LG17	PB.1642	PB.1642;A3:LG17:27491257-27491266:27491257-27491272:+	PB.1642.6	PB.1642.6,PB.1642.1
LG18	PB.1687	PB.1687;A3:LG18:15785645-15798216:15785645-15798219:+	PB.1687.2,PB.1687.3,PB.1687.4,PB.1687.8	PB.1687.1,PB.1687.4,PB.1687.3,PB.1687.5,PB.1687.7,PB.1687.8,PB.1687.2,PB.1687.6
LG18	PB.1687	PB.1687;A3:LG18:15798392-15808718:15798392-15808727:+	PB.1687.3,PB.1687.4,PB.1687.5,PB.1687.6,PB.1687.7,PB.1687.8	PB.1687.4,PB.1687.3,PB.1687.5,PB.1687.7,PB.1687.8,PB.1687.2,PB.1687.6
LG18	PB.1706	PB.1706;A3:LG18:22313879-22315622:22313879-22315623:+	PB.1706.2,PB.1706.8,PB.1706.7,PB.1706.6,PB.1706.3,PB.1706.5,PB.1706.9,PB.1706.10,PB.1706.11,PB.1706.12,PB.1706.13,PB.1706.14	PB.1706.14,PB.1706.11,PB.1706.3,PB.1706.10,PB.1706.1,PB.1706.7,PB.1706.13,PB.1706.8,PB.1706.12,PB.1706.5,PB.1706.9,PB.1706.6,PB.1706.2
LG18	PB.1716	PB.1716;A3:LG18:24930651-24930659:24930651-24930661:+	PB.1716.2	PB.1716.1,PB.1716.2
LG18	PB.1755	PB.1755;A3:LG18:30323973-30323984:30323973-30324010:+	PB.1755.2	PB.1755.2,PB.1755.1
LG18	PB.1777	PB.1777;A3:LG18:32040583-32040632:32040583-32040636:+	PB.1777.1,PB.1777.5	PB.1777.6,PB.1777.5,PB.1777.1
LG18	PB.1782	PB.1782;A3:LG18:32309103-32309383:32309103-32309519:+	PB.1782.4,PB.1782.2,PB.1782.5,PB.1782.6,PB.1782.7,PB.1782.3,PB.1782.9,PB.1782.10,PB.1782.11,PB.1782.8,PB.1782.12	PB.1782.5,PB.1782.3,PB.1782.11,PB.1782.12,PB.1782.1,PB.1782.8,PB.1782.10,PB.1782.4,PB.1782.6,PB.1782.7,PB.1782.2,PB.1782.9
LG18	PB.1787	PB.1787;A3:LG18:32661318-32661330:32661318-32661332:+	PB.1787.2	PB.1787.3,PB.1787.2
LG19	PB.1876	PB.1876;A3:LG19:31183337-31184321:31183337-31185561:+	PB.1876.3,PB.1876.7,PB.1876.10,PB.1876.12	PB.1876.4,PB.1876.7,PB.1876.10,PB.1876.8,PB.1876.9,PB.1876.11,PB.1876.3,PB.1876.6,PB.1876.12
LG19	PB.1805	PB.1805;A3:LG19:9936285-9936334:9936283-9936334:-	PB.1805.6	PB.1805.6,PB.1805.2
LG19	PB.1805	PB.1805;A3:LG19:9936287-9936334:9936283-9936334:-	PB.1805.5	PB.1805.5,PB.1805.2
LG19	PB.1805	PB.1805;A3:LG19:9936287-9936334:9936285-9936334:-	PB.1805.5	PB.1805.5,PB.1805.6
LG19	PB.1837	PB.1837;A3:LG19:21281693-21284881:21281687-21284881:-	PB.1837.5	PB.1837.6,PB.1837.4,PB.1837.2,PB.1837.5,PB.1837.3
LG20	PB.1971	PB.1971;A3:LG20:29337389-29337834:29337389-29337904:+	PB.1971.1	PB.1971.2,PB.1971.1
LG20	PB.1937	PB.1937;A3:LG20:10447224-10451223:10446579-10451223:-	PB.1937.3	PB.1937.3,PB.1937.1
LG20	PB.1941	PB.1941;A3:LG20:10512778-10512787:10512777-10512787:-	PB.1941.2,PB.1941.4	PB.1941.2,PB.1941.1,PB.1941.4,PB.1941.5
LG21	PB.2031	PB.2031;A3:LG21:8789297-8789318:8789297-8789326:+	PB.2031.11,PB.2031.3,PB.2031.9,PB.2031.17	PB.2031.11,PB.2031.17,PB.2031.9,PB.2031.3,PB.2031.15
LG21	PB.2031	PB.2031;A3:LG21:8789297-8789318:8789297-8789320:+	PB.2031.11,PB.2031.3,PB.2031.9,PB.2031.17	PB.2031.11,PB.2031.17,PB.2031.6,PB.2031.9,PB.2031.3
LG21	PB.2031	PB.2031;A3:LG21:8789297-8789318:8789297-8789322:+	PB.2031.11,PB.2031.3,PB.2031.9,PB.2031.17	PB.2031.11,PB.2031.17,PB.2031.8,PB.2031.9,PB.2031.3
LG21	PB.2031	PB.2031;A3:LG21:8789298-8789375:8789298-8789391:+	PB.2031.5	PB.2031.2,PB.2031.5
LG21	PB.2031	PB.2031;A3:LG21:8789297-8789320:8789297-8789326:+	PB.2031.6	PB.2031.6,PB.2031.15
LG21	PB.2031	PB.2031;A3:LG21:8789297-8789320:8789297-8789322:+	PB.2031.6	PB.2031.8,PB.2031.6
LG21	PB.2031	PB.2031;A3:LG21:8789298-8789365:8789298-8789375:+	PB.2031.10	PB.2031.5,PB.2031.10
LG21	PB.2031	PB.2031;A3:LG21:8789298-8789365:8789298-8789391:+	PB.2031.10	PB.2031.2,PB.2031.10
LG21	PB.2031	PB.2031;A3:LG21:8789298-8789351:8789298-8789375:+	PB.2031.12	PB.2031.5,PB.2031.12
LG21	PB.2031	PB.2031;A3:LG21:8789298-8789351:8789298-8789365:+	PB.2031.12	PB.2031.10,PB.2031.12
LG21	PB.2031	PB.2031;A3:LG21:8789298-8789351:8789298-8789391:+	PB.2031.12	PB.2031.2,PB.2031.12
LG21	PB.2031	PB.2031;A3:LG21:8789298-8789351:8789298-8789353:+	PB.2031.12	PB.2031.18,PB.2031.12
LG21	PB.2031	PB.2031;A3:LG21:8789297-8789316:8789297-8789318:+	PB.2031.13	PB.2031.11,PB.2031.13,PB.2031.17,PB.2031.9,PB.2031.3
LG21	PB.2031	PB.2031;A3:LG21:8789297-8789316:8789297-8789326:+	PB.2031.13	PB.2031.13,PB.2031.15
LG21	PB.2031	PB.2031;A3:LG21:8789297-8789316:8789297-8789320:+	PB.2031.13	PB.2031.13,PB.2031.6
LG21	PB.2031	PB.2031;A3:LG21:8789297-8789316:8789297-8789322:+	PB.2031.13	PB.2031.8,PB.2031.13
LG21	PB.2031	PB.2031;A3:LG21:8789297-8789322:8789297-8789326:+	PB.2031.8	PB.2031.8,PB.2031.15
LG21	PB.2031	PB.2031;A3:LG21:8789298-8789353:8789298-8789375:+	PB.2031.18	PB.2031.18,PB.2031.5
LG21	PB.2031	PB.2031;A3:LG21:8789298-8789353:8789298-8789365:+	PB.2031.18	PB.2031.18,PB.2031.10
LG21	PB.2031	PB.2031;A3:LG21:8789298-8789353:8789298-8789391:+	PB.2031.18	PB.2031.18,PB.2031.2
LG21	PB.2034	PB.2034;A3:LG21:9042936-9050526:9042936-9050529:+	PB.2034.2	PB.2034.1,PB.2034.2
LG21	PB.2076	PB.2076;A3:LG21:25079757-25079788:25079757-25079794:+	PB.2076.2	PB.2076.1,PB.2076.2
LG23	PB.2105	PB.2105;A3:LG23:7583382-7583407:7583382-7583408:+	PB.2105.1	PB.2105.3,PB.2105.1
LG23	PB.2105	PB.2105;A3:LG23:7583382-7583406:7583382-7583407:+	PB.2105.4	PB.2105.4,PB.2105.1
LG23	PB.2105	PB.2105;A3:LG23:7583382-7583406:7583382-7583408:+	PB.2105.4	PB.2105.3,PB.2105.4
LG23	PB.2110	PB.2110;A3:LG23:11497453-11497929:11497453-11497940:+	PB.2110.5	PB.2110.2,PB.2110.5,PB.2110.4,PB.2110.1,PB.2110.3
LG23	PB.2122	PB.2122;A3:LG23:15246657-15247148:15246657-15247157:+	PB.2122.2,PB.2122.3	PB.2122.2,PB.2122.1,PB.2122.4,PB.2122.3
LG23	PB.2124	PB.2124;A3:LG23:15266585-15266592:15266585-15266596:+	PB.2124.5	PB.2124.5,PB.2124.3
LG23	PB.2152	PB.2152;A3:LG23:23238419-23238438:23238419-23238452:+	PB.2152.5	PB.2152.5,PB.2152.3
LG23	PB.2152	PB.2152;A3:LG23:23238419-23238438:23238419-23238454:+	PB.2152.5	PB.2152.4,PB.2152.5
LG23	PB.2152	PB.2152;A3:LG23:23238419-23238452:23238419-23238454:+	PB.2152.3	PB.2152.4,PB.2152.3
LG23	PB.2152	PB.2152;A3:LG23:23238419-23238436:23238419-23238438:+	PB.2152.6	PB.2152.5,PB.2152.6
LG23	PB.2152	PB.2152;A3:LG23:23238419-23238436:23238419-23238452:+	PB.2152.6	PB.2152.6,PB.2152.3
LG23	PB.2152	PB.2152;A3:LG23:23238419-23238436:23238419-23238454:+	PB.2152.6	PB.2152.4,PB.2152.6
LG23	PB.2165	PB.2165;A3:LG23:26903564-26903578:26903563-26903578:-	PB.2165.3	PB.2165.3,PB.2165.2
LG24	PB.2218	PB.2218;A3:LG24:4991936-4991943:4991936-4991944:+	PB.2218.2,PB.2218.4,PB.2218.5	PB.2218.1,PB.2218.4,PB.2218.5,PB.2218.2
LG24	PB.2218	PB.2218;A3:LG24:4991936-4991943:4991936-4991946:+	PB.2218.2,PB.2218.4,PB.2218.5	PB.2218.3,PB.2218.4,PB.2218.5,PB.2218.2
LG24	PB.2218	PB.2218;A3:LG24:4991936-4991943:4991936-4991945:+	PB.2218.2,PB.2218.4,PB.2218.5	PB.2218.6,PB.2218.4,PB.2218.5,PB.2218.2
LG24	PB.2218	PB.2218;A3:LG24:4991936-4991944:4991936-4991946:+	PB.2218.1	PB.2218.1,PB.2218.3
LG24	PB.2218	PB.2218;A3:LG24:4991936-4991944:4991936-4991945:+	PB.2218.1	PB.2218.6,PB.2218.1
LG24	PB.2218	PB.2218;A3:LG24:4991936-4991945:4991936-4991946:+	PB.2218.6	PB.2218.6,PB.2218.3
LG25	PB.2310	PB.2310;A3:LG25:2256119-2258935:2256119-2258953:+	PB.2310.3	PB.2310.2,PB.2310.4,PB.2310.1,PB.2310.3
LG25	PB.2321	PB.2321;A3:LG25:4179031-4179042:4179031-4179046:+	PB.2321.3	PB.2321.5,PB.2321.3
LG25	PB.2335	PB.2335;A3:LG25:4841533-4843079:4841533-4843186:+	PB.2335.2,PB.2335.8,PB.2335.6,PB.2335.9,PB.2335.4,PB.2335.1,PB.2335.10,PB.2335.3,PB.2335.5	PB.2335.10,PB.2335.2,PB.2335.6,PB.2335.7,PB.2335.3,PB.2335.4,PB.2335.5,PB.2335.8,PB.2335.1,PB.2335.9
LG25	PB.2335	PB.2335;A3:LG25:4844252-4844381:4844252-4844417:+	PB.2335.2,PB.2335.8,PB.2335.11,PB.2335.6,PB.2335.9,PB.2335.1,PB.2335.3,PB.2335.5,PB.2335.7,PB.2335.12,PB.2335.14,PB.2335.13,PB.2335.15,PB.2335.17,PB.2335.16,PB.2335.18,PB.2335.20,PB.2335.19	PB.2335.12,PB.2335.18,PB.2335.3,PB.2335.15,PB.2335.9,PB.2335.7,PB.2335.14,PB.2335.16,PB.2335.4,PB.2335.1,PB.2335.6,PB.2335.19,PB.2335.5,PB.2335.8,PB.2335.2,PB.2335.13,PB.2335.11,PB.2335.17,PB.2335.20
LG25	PB.2353	PB.2353;A3:LG25:7340035-7341016:7340035-7341040:+	PB.2353.3,PB.2353.4,PB.2353.5	PB.2353.4,PB.2353.2,PB.2353.5,PB.2353.3
LG25	PB.2373	PB.2373;A3:LG25:14371688-14371695:14371688-14371696:+	PB.2373.2	PB.2373.1,PB.2373.2
LG25	PB.2390	PB.2390;A3:LG25:21778216-21778229:21778216-21778241:+	PB.2390.1	PB.2390.1,PB.2390.3
LG25	PB.2390	PB.2390;A3:LG25:21778216-21778229:21778216-21778239:+	PB.2390.1	PB.2390.1,PB.2390.4
LG25	PB.2390	PB.2390;A3:LG25:21778216-21778239:21778216-21778241:+	PB.2390.4	PB.2390.4,PB.2390.3
LG25	PB.2392	PB.2392;A3:LG25:21885382-21885396:21885380-21885396:-	PB.2392.1,PB.2392.5	PB.2392.5,PB.2392.3,PB.2392.1
LG25	PB.2413	PB.2413;A3:LG25:25677286-25677338:25677284-25677338:-	PB.2413.3	PB.2413.1,PB.2413.3
LG26	PB.2456	PB.2456;A3:LG26:3503784-3511268:3502146-3511268:-	PB.2456.4,PB.2456.23,PB.2456.52,PB.2456.75,PB.2456.69	PB.2456.7,PB.2456.50,PB.2456.54,PB.2456.8,PB.2456.40,PB.2456.62,PB.2456.75,PB.2456.11,PB.2456.56,PB.2456.69,PB.2456.53,PB.2456.23,PB.2456.2,PB.2456.5,PB.2456.25,PB.2456.19,PB.2456.9,PB.2456.4,PB.2456.58,PB.2456.37,PB.2456.72,PB.2456.10,PB.2456.44,PB.2456.67,PB.2456.29,PB.2456.77,PB.2456.3,PB.2456.59,PB.2456.61,PB.2456.52,PB.2456.38,PB.2456.63,PB.2456.36,PB.2456.76,PB.2456.14,PB.2456.66,PB.2456.41
LG26	PB.2456	PB.2456;A3:LG26:3503784-3511268:3502637-3511268:-	PB.2456.4,PB.2456.22,PB.2456.23,PB.2456.52,PB.2456.75,PB.2456.69	PB.2456.57,PB.2456.42,PB.2456.60,PB.2456.6,PB.2456.31,PB.2456.12,PB.2456.22,PB.2456.74,PB.2456.75,PB.2456.33,PB.2456.69,PB.2456.23,PB.2456.13,PB.2456.34,PB.2456.32,PB.2456.65,PB.2456.28,PB.2456.4,PB.2456.21,PB.2456.49,PB.2456.26,PB.2456.45,PB.2456.52,PB.2456.39,PB.2456.51,PB.2456.20,PB.2456.35,PB.2456.55
LG26	PB.2456	PB.2456;A3:LG26:3503784-3506405:3502146-3506405:-	PB.2456.15,PB.2456.18,PB.2456.17,PB.2456.24,PB.2456.27,PB.2456.43,PB.2456.48,PB.2456.68,PB.2456.73	PB.2456.73,PB.2456.18,PB.2456.27,PB.2456.48,PB.2456.46,PB.2456.68,PB.2456.43,PB.2456.15,PB.2456.24,PB.2456.17
LG26	PB.2456	PB.2456;A3:LG26:3502637-3511268:3502146-3511268:-	PB.2456.13,PB.2456.6,PB.2456.21,PB.2456.20,PB.2456.12,PB.2456.26,PB.2456.31,PB.2456.34,PB.2456.32,PB.2456.33,PB.2456.35,PB.2456.39,PB.2456.42,PB.2456.45,PB.2456.49,PB.2456.51,PB.2456.55,PB.2456.57,PB.2456.60,PB.2456.65,PB.2456.74	PB.2456.7,PB.2456.50,PB.2456.57,PB.2456.42,PB.2456.54,PB.2456.60,PB.2456.6,PB.2456.31,PB.2456.12,PB.2456.8,PB.2456.74,PB.2456.40,PB.2456.62,PB.2456.33,PB.2456.11,PB.2456.56,PB.2456.53,PB.2456.2,PB.2456.13,PB.2456.34,PB.2456.32,PB.2456.65,PB.2456.5,PB.2456.25,PB.2456.19,PB.2456.9,PB.2456.58,PB.2456.21,PB.2456.37,PB.2456.49,PB.2456.10,PB.2456.44,PB.2456.72,PB.2456.67,PB.2456.29,PB.2456.77,PB.2456.2…
LG26	PB.2456	PB.2456;A3:LG26:3501960-3502019:3501959-3502019:-	PB.2456.29	PB.2456.2,PB.2456.29
LG26	PB.2497	PB.2497;A3:LG26:12800311-12800489:12800305-12800489:-	PB.2497.3,PB.2497.11,PB.2497.13,PB.2497.14,PB.2497.12,PB.2497.15,PB.2497.16	PB.2497.3,PB.2497.11,PB.2497.17,PB.2497.16,PB.2497.12,PB.2497.15,PB.2497.13,PB.2497.14
LG26	PB.2498	PB.2498;A3:LG26:12821120-12821276:12821103-12821276:-	PB.2498.5	PB.2498.5,PB.2498.1,PB.2498.4,PB.2498.3,PB.2498.6
LG26	PB.2434	PB.2434;A3:LG26:244243-249740:244243-249742:+	PB.2434.4	PB.2434.3,PB.2434.4
LG26	PB.2519	PB.2519;A3:LG26:15200225-15200233:15200225-15200234:+	PB.2519.2	PB.2519.2,PB.2519.3
LG26	PB.2549	PB.2549;A3:LG26:21929175-21929711:21929175-21930286:+	PB.2549.1,PB.2549.2,PB.2549.8,PB.2549.10,PB.2549.3,PB.2549.12,PB.2549.20,PB.2549.7,PB.2549.4,PB.2549.6,PB.2549.25	PB.2549.20,PB.2549.13,PB.2549.1,PB.2549.12,PB.2549.25,PB.2549.10,PB.2549.2,PB.2549.3,PB.2549.4,PB.2549.7,PB.2549.6,PB.2549.8
LG26	PB.2549	PB.2549;A3:LG26:21929152-21930342:21929152-21930354:+	PB.2549.19	PB.2549.15,PB.2549.19
LG26	PB.2572	PB.2572;A3:LG26:29669389-29672532:29669389-29673688:+	PB.2572.4	PB.2572.2,PB.2572.4
LG28	PB.2601	PB.2601;A3:LG28:342383-342413:342383-342421:+	PB.2601.2,PB.2601.3	PB.2601.1,PB.2601.2,PB.2601.3
LG28	PB.2601	PB.2601;A3:LG28:342763-342779:342763-342782:+	PB.2601.2,PB.2601.3	PB.2601.1,PB.2601.2,PB.2601.3
LG28	PB.2631	PB.2631;A3:LG28:13549838-13549934:13549838-13549943:+	PB.2631.1,PB.2631.3,PB.2631.6	PB.2631.5,PB.2631.4,PB.2631.6,PB.2631.3,PB.2631.2,PB.2631.1,PB.2631.7
LG28	PB.2644	PB.2644;A3:LG28:19851124-19851133:19851124-19851139:+	PB.2644.2	PB.2644.7,PB.2644.3,PB.2644.2
LG28	PB.2644	PB.2644;A3:LG28:19851124-19851133:19851124-19851136:+	PB.2644.2	PB.2644.4,PB.2644.2,PB.2644.5
LG28	PB.2644	PB.2644;A3:LG28:19851124-19851136:19851124-19851139:+	PB.2644.4,PB.2644.5	PB.2644.4,PB.2644.3,PB.2644.7,PB.2644.5
LG28	PB.2656	PB.2656;A3:LG28:21751946-21755707:21751946-21756215:+	PB.2656.2	PB.2656.1,PB.2656.2
LG28	PB.2688	PB.2688;A3:LG28:28839851-28840533:28839851-28840536:+	PB.2688.1,PB.2688.2	PB.2688.3,PB.2688.5,PB.2688.2,PB.2688.4,PB.2688.1
LG28	PB.2694	PB.2694;A3:LG28:29013375-29013399:29013375-29013433:+	PB.2694.1	PB.2694.3,PB.2694.1
LG28	PB.2694	PB.2694;A3:LG28:29013375-29013399:29013375-29013437:+	PB.2694.1	PB.2694.4,PB.2694.5,PB.2694.1
LG28	PB.2694	PB.2694;A3:LG28:29013375-29013433:29013375-29013437:+	PB.2694.3	PB.2694.4,PB.2694.5,PB.2694.3
LG28	PB.2630	PB.2630;A3:LG28:10139573-10139959:10139561-10139959:-	PB.2630.1	PB.2630.1,PB.2630.3
LG28	PB.2674	PB.2674;A3:LG28:26709295-26709312:26709292-26709312:-	PB.2674.3	PB.2674.2,PB.2674.3
LG28	PB.2674	PB.2674;A3:LG28:26709304-26709312:26709295-26709312:-	PB.2674.1	PB.2674.3,PB.2674.1
LG28	PB.2674	PB.2674;A3:LG28:26709304-26709312:26709292-26709312:-	PB.2674.1	PB.2674.2,PB.2674.1
LG29	PB.2735	PB.2735;A3:LG29:9105220-9106593:9105220-9106596:+	PB.2735.2	PB.2735.2,PB.2735.1,PB.2735.3
LG29	PB.2735	PB.2735;A3:LG29:9111184-9111192:9111184-9111193:+	PB.2735.2,PB.2735.5	PB.2735.4,PB.2735.5,PB.2735.2,PB.2735.1,PB.2735.3
LG29	PB.2736	PB.2736;A3:LG29:9227236-9227265:9227236-9227267:+	PB.2736.1	PB.2736.2,PB.2736.1
LG29	PB.2758	PB.2758;A3:LG29:13747575-13747610:13747575-13747612:+	PB.2758.1	PB.2758.4,PB.2758.2,PB.2758.5,PB.2758.3,PB.2758.1
LG29	PB.2759	PB.2759;A3:LG29:13724447-13724474:13724445-13724474:-	PB.2759.1,PB.2759.13,PB.2759.9,PB.2759.12,PB.2759.15,PB.2759.7,PB.2759.10,PB.2759.20	PB.2759.12,PB.2759.17,PB.2759.15,PB.2759.9,PB.2759.13,PB.2759.20,PB.2759.1,PB.2759.7,PB.2759.10
LG29	PB.2759	PB.2759;A3:LG29:13726509-13726882:13726488-13726882:-	PB.2759.1,PB.2759.2,PB.2759.9,PB.2759.14,PB.2759.15,PB.2759.18,PB.2759.20,PB.2759.19,PB.2759.21,PB.2759.22	PB.2759.18,PB.2759.14,PB.2759.12,PB.2759.21,PB.2759.22,PB.2759.15,PB.2759.9,PB.2759.20,PB.2759.2,PB.2759.1,PB.2759.19
LG29	PB.2759	PB.2759;A3:LG29:13724133-13724148:13724132-13724148:-	PB.2759.8,PB.2759.10,PB.2759.20	PB.2759.8,PB.2759.12,PB.2759.17,PB.2759.15,PB.2759.16,PB.2759.20,PB.2759.1,PB.2759.7,PB.2759.10
LG29	PB.2759	PB.2759;A3:LG29:13724134-13724148:13724132-13724148:-	PB.2759.13,PB.2759.9	PB.2759.12,PB.2759.17,PB.2759.15,PB.2759.16,PB.2759.9,PB.2759.13,PB.2759.1,PB.2759.7
LG29	PB.2759	PB.2759;A3:LG29:13724134-13724148:13724133-13724148:-	PB.2759.13,PB.2759.9	PB.2759.8,PB.2759.9,PB.2759.20,PB.2759.13,PB.2759.10
LG3	PB.2842	PB.2842;A3:LG3:9432135-9432149:9432132-9432149:-	PB.2842.2	PB.2842.1,PB.2842.2
LG3	PB.2867	PB.2867;A3:LG3:27278072-27278572:27278067-27278572:-	PB.2867.2,PB.2867.4	PB.2867.4,PB.2867.3,PB.2867.2
LG3	PB.2934	PB.2934;A3:LG3:37670361-37674983:37670335-37674983:-	PB.2934.1,PB.2934.2,PB.2934.3,PB.2934.8,PB.2934.9	PB.2934.3,PB.2934.1,PB.2934.9,PB.2934.2,PB.2934.8,PB.2934.10
LG3	PB.2832	PB.2832;A3:LG3:5626703-5626711:5626703-5626714:+	PB.2832.5,PB.2832.6	PB.2832.6,PB.2832.3,PB.2832.4,PB.2832.7,PB.2832.5
LG3	PB.2919	PB.2919;A3:LG3:33859546-33859923:33859546-33859944:+	PB.2919.2	PB.2919.1,PB.2919.2
LG3	PB.2919	PB.2919;A3:LG3:33865807-33865814:33865807-33865818:+	PB.2919.6	PB.2919.4,PB.2919.6,PB.2919.5
LG30	PB.3018	PB.3018;A3:LG30:32864419-32864743:32864335-32864743:-	PB.3018.4,PB.3018.1	PB.3018.4,PB.3018.2,PB.3018.1
LG30	PB.3033	PB.3033;A3:LG30:34337798-34339003:34337639-34339003:-	PB.3033.1,PB.3033.11	PB.3033.2,PB.3033.11,PB.3033.8,PB.3033.1,PB.3033.9,PB.3033.12
LG30	PB.3033	PB.3033;A3:LG30:34332969-34332979:34332968-34332979:-	PB.3033.7	PB.3033.2,PB.3033.7,PB.3033.1
LG31	PB.3051	PB.3051;A3:LG31:5834542-5834575:5834542-5834577:+	PB.3051.4	PB.3051.4,PB.3051.1
LG31	PB.3052	PB.3052;A3:LG31:6533251-6533680:6533251-6533709:+	PB.3052.2	PB.3052.4,PB.3052.2,PB.3052.6,PB.3052.3,PB.3052.1,PB.3052.5
LG32	PB.3088	PB.3088;A3:LG32:10214811-10214834:10214803-10214834:-	PB.3088.1,PB.3088.5,PB.3088.7,PB.3088.9	PB.3088.3,PB.3088.9,PB.3088.1,PB.3088.5,PB.3088.8,PB.3088.7,PB.3088.6,PB.3088.4
LG32	PB.3103	PB.3103;A3:LG32:16682527-16682541:16682524-16682541:-	PB.3103.1,PB.3103.3	PB.3103.1,PB.3103.2,PB.3103.3
LG32	PB.3108	PB.3108;A3:LG32:17220578-17220839:17220542-17220839:-	PB.3108.2,PB.3108.1,PB.3108.5,PB.3108.6,PB.3108.10,PB.3108.8,PB.3108.9,PB.3108.12	PB.3108.11,PB.3108.12,PB.3108.6,PB.3108.8,PB.3108.9,PB.3108.1,PB.3108.10,PB.3108.2,PB.3108.5
LG32	PB.3153	PB.3153;A3:LG32:26071620-26073504:26070179-26073504:-	PB.3153.4	PB.3153.3,PB.3153.4
LG33	PB.3215	PB.3215;A3:LG33:15290166-15290638:15290166-15290731:+	PB.3215.4	PB.3215.1,PB.3215.4
LG33	PB.3215	PB.3215;A3:LG33:15292084-15292093:15292084-15292095:+	PB.3215.7	PB.3215.6,PB.3215.7
LG33	PB.3215	PB.3215;A3:LG33:15291573-15291627:15291573-15291649:+	PB.3215.9	PB.3215.9,PB.3215.7
LG33	PB.3215	PB.3215;A3:LG33:15292111-15292119:15292111-15292125:+	PB.3215.11	PB.3215.11,PB.3215.10
LG33	PB.3217	PB.3217;A3:LG33:15296468-15299554:15296468-15299558:+	PB.3217.1	PB.3217.1,PB.3217.2
LG33	PB.3239	PB.3239;A3:LG33:17288387-17289280:17288387-17289553:+	PB.3239.3	PB.3239.1,PB.3239.3
LG33	PB.3239	PB.3239;A3:LG33:17293786-17294841:17293786-17294844:+	PB.3239.3,PB.3239.1	PB.3239.1,PB.3239.2,PB.3239.3
LG33	PB.3212	PB.3212;A3:LG33:9254272-9254494:9254262-9254494:-	PB.3212.2	PB.3212.2,PB.3212.9
LG33	PB.3212	PB.3212;A3:LG33:9254305-9254323:9254301-9254323:-	PB.3212.6,PB.3212.4	PB.3212.4,PB.3212.3,PB.3212.6
LG33	PB.3212	PB.3212;A3:LG33:9254305-9254323:9254303-9254323:-	PB.3212.6,PB.3212.4	PB.3212.7,PB.3212.4,PB.3212.8,PB.3212.6
LG33	PB.3212	PB.3212;A3:LG33:9254303-9254323:9254301-9254323:-	PB.3212.7,PB.3212.8	PB.3212.7,PB.3212.3,PB.3212.8
LG33	PB.3221	PB.3221;A3:LG33:15276930-15276952:15276924-15276952:-	PB.3221.21,PB.3221.13,PB.3221.23	PB.3221.61,PB.3221.20,PB.3221.21,PB.3221.13,PB.3221.23
LG33	PB.3221	PB.3221;A3:LG33:15276930-15276952:15276928-15276952:-	PB.3221.21,PB.3221.13,PB.3221.23	PB.3221.103,PB.3221.60,PB.3221.21,PB.3221.110,PB.3221.13,PB.3221.23
LG33	PB.3221	PB.3221;A3:LG33:15276930-15276952:15276926-15276952:-	PB.3221.21,PB.3221.13,PB.3221.23	PB.3221.13,PB.3221.23,PB.3221.21,PB.3221.102
LG33	PB.3221	PB.3221;A3:LG33:15278202-15278394:15277862-15278394:-	PB.3221.20,PB.3221.96,PB.3221.97	PB.3221.20,PB.3221.96,PB.3221.97,PB.3221.94
LG33	PB.3221	PB.3221;A3:LG33:15276933-15276953:15276931-15276953:-	PB.3221.24,PB.3221.101	PB.3221.22,PB.3221.24,PB.3221.101
LG33	PB.3221	PB.3221;A3:LG33:15275263-15275276:15275261-15275276:-	PB.3221.35,PB.3221.40	PB.3221.40,PB.3221.67,PB.3221.31,PB.3221.35
LG33	PB.3221	PB.3221;A3:LG33:15275265-15275276:15275261-15275276:-	PB.3221.62,PB.3221.75	PB.3221.67,PB.3221.31,PB.3221.75,PB.3221.62
LG33	PB.3221	PB.3221;A3:LG33:15275265-15275276:15275263-15275276:-	PB.3221.62,PB.3221.75	PB.3221.40,PB.3221.75,PB.3221.35,PB.3221.62
LG33	PB.3221	PB.3221;A3:LG33:15275992-15276277:15275795-15276277:-	PB.3221.64	PB.3221.64,PB.3221.47
LG33	PB.3221	PB.3221;A3:LG33:15276936-15276952:15276930-15276952:-	PB.3221.48,PB.3221.58,PB.3221.84,PB.3221.87,PB.3221.97,PB.3221.98,PB.3221.108,PB.3221.90,PB.3221.79	PB.3221.79,PB.3221.97,PB.3221.108,PB.3221.98,PB.3221.87,PB.3221.58,PB.3221.84,PB.3221.21,PB.3221.13,PB.3221.23,PB.3221.48,PB.3221.90
LG33	PB.3221	PB.3221;A3:LG33:15276936-15276952:15276924-15276952:-	PB.3221.48,PB.3221.58,PB.3221.84,PB.3221.87,PB.3221.97,PB.3221.98,PB.3221.108,PB.3221.90,PB.3221.79	PB.3221.79,PB.3221.97,PB.3221.108,PB.3221.98,PB.3221.61,PB.3221.20,PB.3221.87,PB.3221.58,PB.3221.84,PB.3221.48,PB.3221.90
LG33	PB.3221	PB.3221;A3:LG33:15276936-15276952:15276928-15276952:-	PB.3221.48,PB.3221.58,PB.3221.84,PB.3221.87,PB.3221.97,PB.3221.98,PB.3221.108,PB.3221.90,PB.3221.79	PB.3221.79,PB.3221.103,PB.3221.97,PB.3221.60,PB.3221.108,PB.3221.98,PB.3221.87,PB.3221.58,PB.3221.84,PB.3221.110,PB.3221.48,PB.3221.90
LG33	PB.3221	PB.3221;A3:LG33:15276936-15276952:15276926-15276952:-	PB.3221.48,PB.3221.58,PB.3221.84,PB.3221.87,PB.3221.97,PB.3221.98,PB.3221.108,PB.3221.90,PB.3221.79	PB.3221.79,PB.3221.97,PB.3221.102,PB.3221.108,PB.3221.98,PB.3221.87,PB.3221.58,PB.3221.84,PB.3221.48,PB.3221.90
LG33	PB.3221	PB.3221;A3:LG33:15276944-15277105:15276934-15277105:-	PB.3221.49,PB.3221.81	PB.3221.80,PB.3221.49,PB.3221.53,PB.3221.25,PB.3221.59,PB.3221.81
LG33	PB.3221	PB.3221;A3:LG33:15276928-15276952:15276924-15276952:-	PB.3221.60,PB.3221.103,PB.3221.110	PB.3221.103,PB.3221.60,PB.3221.61,PB.3221.20,PB.3221.110
LG33	PB.3221	PB.3221;A3:LG33:15276928-15276952:15276926-15276952:-	PB.3221.60,PB.3221.103,PB.3221.110	PB.3221.110,PB.3221.103,PB.3221.102,PB.3221.60
LG33	PB.3221	PB.3221;A3:LG33:15276944-15276952:15276930-15276952:-	PB.3221.96,PB.3221.95,PB.3221.107,PB.3221.109	PB.3221.96,PB.3221.95,PB.3221.21,PB.3221.13,PB.3221.23,PB.3221.109,PB.3221.107
LG33	PB.3221	PB.3221;A3:LG33:15276944-15276952:15276924-15276952:-	PB.3221.96,PB.3221.95,PB.3221.107,PB.3221.109	PB.3221.96,PB.3221.95,PB.3221.61,PB.3221.20,PB.3221.109,PB.3221.107
LG33	PB.3221	PB.3221;A3:LG33:15276944-15276952:15276936-15276952:-	PB.3221.96,PB.3221.95,PB.3221.107,PB.3221.109	PB.3221.96,PB.3221.95,PB.3221.79,PB.3221.97,PB.3221.90,PB.3221.108,PB.3221.98,PB.3221.87,PB.3221.58,PB.3221.84,PB.3221.109,PB.3221.107,PB.3221.48
LG33	PB.3221	PB.3221;A3:LG33:15276944-15276952:15276928-15276952:-	PB.3221.96,PB.3221.95,PB.3221.107,PB.3221.109	PB.3221.96,PB.3221.95,PB.3221.103,PB.3221.60,PB.3221.110,PB.3221.109,PB.3221.107
LG33	PB.3221	PB.3221;A3:LG33:15276944-15276952:15276942-15276952:-	PB.3221.96,PB.3221.95,PB.3221.107,PB.3221.109	PB.3221.96,PB.3221.95,PB.3221.94,PB.3221.109,PB.3221.107
LG33	PB.3221	PB.3221;A3:LG33:15276944-15276952:15276926-15276952:-	PB.3221.96,PB.3221.95,PB.3221.107,PB.3221.109	PB.3221.96,PB.3221.95,PB.3221.102,PB.3221.109,PB.3221.107
LG33	PB.3221	PB.3221;A3:LG33:15276950-15277105:15276934-15277105:-	PB.3221.91	PB.3221.80,PB.3221.53,PB.3221.25,PB.3221.59,PB.3221.91
LG33	PB.3221	PB.3221;A3:LG33:15276950-15277105:15276944-15277105:-	PB.3221.91	PB.3221.81,PB.3221.91,PB.3221.49
LG33	PB.3221	PB.3221;A3:LG33:15276942-15276952:15276930-15276952:-	PB.3221.94	PB.3221.13,PB.3221.23,PB.3221.21,PB.3221.94
LG33	PB.3221	PB.3221;A3:LG33:15276942-15276952:15276924-15276952:-	PB.3221.94	PB.3221.20,PB.3221.61,PB.3221.94
LG33	PB.3221	PB.3221;A3:LG33:15276942-15276952:15276936-15276952:-	PB.3221.94	PB.3221.79,PB.3221.97,PB.3221.94,PB.3221.108,PB.3221.98,PB.3221.87,PB.3221.58,PB.3221.84,PB.3221.48,PB.3221.90
LG33	PB.3221	PB.3221;A3:LG33:15276942-15276952:15276928-15276952:-	PB.3221.94	PB.3221.60,PB.3221.110,PB.3221.103,PB.3221.94
LG33	PB.3221	PB.3221;A3:LG33:15276942-15276952:15276926-15276952:-	PB.3221.94	PB.3221.102,PB.3221.94
LG33	PB.3221	PB.3221;A3:LG33:15276944-15277266:15276934-15277266:-	PB.3221.106	PB.3221.106,PB.3221.50
LG33	PB.3221	PB.3221;A3:LG33:15276926-15276952:15276924-15276952:-	PB.3221.102	PB.3221.20,PB.3221.102,PB.3221.61
LG33	PB.3221	PB.3221;A3:LG33:15332919-15332926:15332917-15332926:-	PB.3221.117,PB.3221.118,PB.3221.119,PB.3221.120,PB.3221.121,PB.3221.122	PB.3221.122,PB.3221.124,PB.3221.117,PB.3221.120,PB.3221.125,PB.3221.119,PB.3221.123,PB.3221.121,PB.3221.118
LG33	PB.3221	PB.3221;A3:LG33:15563008-15563023:15563005-15563023:-	PB.3221.143	PB.3221.142,PB.3221.143
LG33	PB.3221	PB.3221;A3:LG33:15563009-15563023:15563005-15563023:-	PB.3221.144	PB.3221.144,PB.3221.142
LG33	PB.3221	PB.3221;A3:LG33:15563009-15563023:15563008-15563023:-	PB.3221.144	PB.3221.144,PB.3221.143
LG34	PB.3261	PB.3261;A3:LG34:4698569-4698768:4698569-4698840:+	PB.3261.14	PB.3261.14,PB.3261.11
LG34	PB.3304	PB.3304;A3:LG34:6482474-6482497:6482474-6482499:+	PB.3304.1	PB.3304.1,PB.3304.3
LG34	PB.3357	PB.3357;A3:LG34:20896727-20896742:20896727-20896744:+	PB.3357.3	PB.3357.2,PB.3357.3
LG34	PB.3365	PB.3365;A3:LG34:20930113-20930347:20930113-20930419:+	PB.3365.14	PB.3365.1,PB.3365.14
LG34	PB.3252	PB.3252;A3:LG34:4303908-4304049:4303870-4304049:-	PB.3252.7,PB.3252.10,PB.3252.14,PB.3252.18,PB.3252.22,PB.3252.25,PB.3252.29,PB.3252.31,PB.3252.27,PB.3252.28	PB.3252.7,PB.3252.28,PB.3252.14,PB.3252.18,PB.3252.31,PB.3252.22,PB.3252.27,PB.3252.29,PB.3252.10,PB.3252.25,PB.3252.19
LG34	PB.3396	PB.3396;A3:LG34:23281926-23281958:23281922-23281958:-	PB.3396.2,PB.3396.3	PB.3396.4,PB.3396.2,PB.3396.3
LG35	PB.3403	PB.3403;A3:LG35:1143962-1143985:1143962-1144011:+	PB.3403.2	PB.3403.1,PB.3403.2
LG35	PB.3406	PB.3406;A3:LG35:3100058-3100066:3100058-3100067:+	PB.3406.6	PB.3406.6,PB.3406.5,PB.3406.3
LG35	PB.3408	PB.3408;A3:LG35:3176518-3177103:3176518-3177166:+	PB.3408.17	PB.3408.17,PB.3408.12
LG35	PB.3408	PB.3408;A3:LG35:3176518-3176581:3176518-3177166:+	PB.3408.19	PB.3408.19,PB.3408.12
LG35	PB.3408	PB.3408;A3:LG35:3176518-3176581:3176518-3177103:+	PB.3408.19	PB.3408.19,PB.3408.17
LG35	PB.3408	PB.3408;A3:LG35:3177036-3177106:3177036-3177121:+	PB.3408.20	PB.3408.11,PB.3408.20
LG35	PB.3424	PB.3424;A3:LG35:3706002-3706015:3706002-3706017:+	PB.3424.3	PB.3424.5,PB.3424.3
LG35	PB.3459	PB.3459;A3:LG35:7130882-7130907:7130882-7130911:+	PB.3459.1	PB.3459.1,PB.3459.2
LG35	PB.3483	PB.3483;A3:LG35:12449952-12449962:12449952-12449963:+	PB.3483.1	PB.3483.2,PB.3483.1
LG35	PB.3422	PB.3422;A3:LG35:3740532-3741172:3740505-3741172:-	PB.3422.2	PB.3422.2,PB.3422.3
LG35	PB.3448	PB.3448;A3:LG35:5731199-5731206:5731198-5731206:-	PB.3448.5,PB.3448.18,PB.3448.21,PB.3448.24	PB.3448.5,PB.3448.23,PB.3448.17,PB.3448.8,PB.3448.21,PB.3448.9,PB.3448.18,PB.3448.24
LG35	PB.3448	PB.3448;A3:LG35:5731199-5731206:5731197-5731206:-	PB.3448.5,PB.3448.18,PB.3448.21,PB.3448.24	PB.3448.5,PB.3448.21,PB.3448.16,PB.3448.18,PB.3448.24
LG35	PB.3448	PB.3448;A3:LG35:5731198-5731206:5731197-5731206:-	PB.3448.8,PB.3448.9,PB.3448.17,PB.3448.23	PB.3448.23,PB.3448.17,PB.3448.8,PB.3448.16,PB.3448.9
LG35	PB.3499	PB.3499;A3:LG35:21122946-21123513:21122833-21123513:-	PB.3499.1	PB.3499.1,PB.3499.2
LG36	PB.3515	PB.3515;A3:LG36:3119895-3119904:3119895-3119905:+	PB.3515.1,PB.3515.5,PB.3515.7,PB.3515.10	PB.3515.2,PB.3515.10,PB.3515.4,PB.3515.7,PB.3515.6,PB.3515.9,PB.3515.3,PB.3515.5,PB.3515.8,PB.3515.1
LG36	PB.3515	PB.3515;A3:LG36:3119762-3119770:3119762-3119771:+	PB.3515.4,PB.3515.8,PB.3515.9	PB.3515.2,PB.3515.4,PB.3515.6,PB.3515.9,PB.3515.8
LG37	PB.3570	PB.3570;A3:LG37:13609220-13609233:13609220-13609236:+	PB.3570.2	PB.3570.1,PB.3570.2
LG37	PB.3550	PB.3550;A3:LG37:993755-997353:993744-997353:-	PB.3550.2,PB.3550.3	PB.3550.5,PB.3550.3,PB.3550.2,PB.3550.1,PB.3550.4
LG38	PB.3586	PB.3586;A3:LG38:346067-346076:346067-346083:+	PB.3586.2	PB.3586.1,PB.3586.2
LG38	PB.3619	PB.3619;A3:LG38:8880913-8881690:8880913-8881693:+	PB.3619.1	PB.3619.1,PB.3619.2
LG38	PB.3591	PB.3591;A3:LG38:2114627-2114635:2114623-2114635:-	PB.3591.2	PB.3591.2,PB.3591.1
LG38	PB.3592	PB.3592;A3:LG38:2297317-2297701:2297314-2297701:-	PB.3592.4	PB.3592.4,PB.3592.2,PB.3592.3,PB.3592.1
LG38	PB.3610	PB.3610;A3:LG38:6933054-6933558:6933030-6933558:-	PB.3610.2	PB.3610.1,PB.3610.2
LG38	PB.3660	PB.3660;A3:LG38:23762760-23763124:23762660-23763124:-	PB.3660.2,PB.3660.3	PB.3660.1,PB.3660.3,PB.3660.2
LG39	PB.3741	PB.3741;A3:LG39:19554439-19555064:19554439-19555170:+	PB.3741.1,PB.3741.3,PB.3741.4,PB.3741.2,PB.3741.6	PB.3741.1,PB.3741.5,PB.3741.6,PB.3741.3,PB.3741.4,PB.3741.2
LG39	PB.3694	PB.3694;A3:LG39:3703497-3705719:3703425-3705719:-	PB.3694.2,PB.3694.3	PB.3694.5,PB.3694.7,PB.3694.3,PB.3694.6,PB.3694.4,PB.3694.2
LG39	PB.3710	PB.3710;A3:LG39:11275958-11276088:11275912-11276088:-	PB.3710.11	PB.3710.17,PB.3710.11
LG39	PB.3710	PB.3710;A3:LG39:11275958-11276088:11275822-11276088:-	PB.3710.11	PB.3710.11,PB.3710.18
LG39	PB.3710	PB.3710;A3:LG39:11275912-11276088:11275822-11276088:-	PB.3710.17	PB.3710.17,PB.3710.18
LG39	PB.3710	PB.3710;A3:LG39:11275952-11276097:11275901-11276097:-	PB.3710.20	PB.3710.13,PB.3710.20
LG4	PB.3752	PB.3752;A3:LG4:4761110-4761119:4761100-4761119:-	PB.3752.3	PB.3752.3,PB.3752.1
LG4	PB.3752	PB.3752;A3:LG4:4761110-4761119:4761102-4761119:-	PB.3752.3	PB.3752.3,PB.3752.5
LG4	PB.3752	PB.3752;A3:LG4:4761102-4761119:4761100-4761119:-	PB.3752.5	PB.3752.1,PB.3752.5
LG4	PB.3822	PB.3822;A3:LG4:27596472-27604236:27596457-27604236:-	PB.3822.4,PB.3822.5	PB.3822.5,PB.3822.2,PB.3822.4,PB.3822.1
LG4	PB.3850	PB.3850;A3:LG4:37494545-37494564:37494545-37494567:+	PB.3850.1	PB.3850.1,PB.3850.2
LG4	PB.3854	PB.3854;A3:LG4:37760667-37760676:37760667-37760678:+	PB.3854.4	PB.3854.2,PB.3854.4
LG4	PB.3880	PB.3880;A3:LG4:46286409-46286425:46286409-46286431:+	PB.3880.3	PB.3880.1,PB.3880.3
LG4	PB.3886	PB.3886;A3:LG4:47010666-47010770:47010666-47010773:+	PB.3886.2	PB.3886.2,PB.3886.1
LG40	PB.3928	PB.3928;A3:LG40:7744945-7744952:7744941-7744952:-	PB.3928.2	PB.3928.2,PB.3928.1
LG40	PB.3964	PB.3964;A3:LG40:15502877-15504121:15502704-15504121:-	PB.3964.2	PB.3964.1,PB.3964.2
LG40	PB.3967	PB.3967;A3:LG40:15518707-15518818:15518704-15518818:-	PB.3967.1	PB.3967.1,PB.3967.4
LG40	PB.3926	PB.3926;A3:LG40:7623845-7623853:7623845-7623855:+	PB.3926.2	PB.3926.1,PB.3926.2
LG40	PB.3933	PB.3933;A3:LG40:8768398-8768411:8768398-8768423:+	PB.3933.1	PB.3933.2,PB.3933.1
LG41	PB.3998	PB.3998;A3:LG41:7574951-7574958:7574951-7574961:+	PB.3998.2	PB.3998.2,PB.3998.4,PB.3998.5,PB.3998.3
LG41	PB.4005	PB.4005;A3:LG41:8442604-8442613:8442604-8442616:+	PB.4005.3,PB.4005.6	PB.4005.3,PB.4005.2,PB.4005.6,PB.4005.7
LG41	PB.4005	PB.4005;A3:LG41:8442604-8442613:8442604-8442615:+	PB.4005.3,PB.4005.6	PB.4005.5,PB.4005.3,PB.4005.6
LG41	PB.4005	PB.4005;A3:LG41:8442604-8442615:8442604-8442616:+	PB.4005.5	PB.4005.5,PB.4005.2,PB.4005.7
LG41	PB.4005	PB.4005;A3:LG41:8443791-8443824:8443791-8443826:+	PB.4005.5,PB.4005.7,PB.4005.10	PB.4005.5,PB.4005.12,PB.4005.2,PB.4005.7,PB.4005.10
LG41	PB.4005	PB.4005;A3:LG41:8443791-8443820:8443791-8443826:+	PB.4005.11	PB.4005.11,PB.4005.12,PB.4005.2
LG41	PB.4005	PB.4005;A3:LG41:8443791-8443820:8443791-8443824:+	PB.4005.11	PB.4005.11,PB.4005.5,PB.4005.10,PB.4005.7
LG42	PB.4041	PB.4041;A3:LG42:13369140-13369159:13369140-13369160:+	PB.4041.3	PB.4041.3,PB.4041.6
LG42	PB.4007	PB.4007;A3:LG42:417986-421133:417985-421133:-	PB.4007.1	PB.4007.1,PB.4007.2,PB.4007.3
LG43	PB.4079	PB.4079;A3:LG43:10201128-10201178:10201126-10201178:-	PB.4079.5,PB.4079.8	PB.4079.4,PB.4079.3,PB.4079.2,PB.4079.7,PB.4079.5,PB.4079.1,PB.4079.8
LG43	PB.4087	PB.4087;A3:LG43:11007013-11007020:11007013-11007029:+	PB.4087.1	PB.4087.3,PB.4087.1
LG43	PB.4087	PB.4087;A3:LG43:11007013-11007020:11007013-11007026:+	PB.4087.1	PB.4087.4,PB.4087.1
LG43	PB.4087	PB.4087;A3:LG43:11007013-11007026:11007013-11007029:+	PB.4087.4	PB.4087.4,PB.4087.3
LG43	PB.4087	PB.4087;A3:LG43:11007968-11007978:11007968-11007984:+	PB.4087.5,PB.4087.7	PB.4087.7,PB.4087.8,PB.4087.5
LG43	PB.4087	PB.4087;A3:LG43:11008085-11008092:11008085-11008101:+	PB.4087.5,PB.4087.7,PB.4087.9	PB.4087.9,PB.4087.7,PB.4087.8,PB.4087.5
LG43	PB.4099	PB.4099;A3:LG43:11764882-11764902:11764882-11764926:+	PB.4099.1	PB.4099.1,PB.4099.2
LG43	PB.4104	PB.4104;A3:LG43:12179297-12179312:12179297-12179316:+	PB.4104.1	PB.4104.6,PB.4104.1,PB.4104.2,PB.4104.4,PB.4104.8
LG43	PB.4104	PB.4104;A3:LG43:12179297-12179310:12179297-12179312:+	PB.4104.5,PB.4104.7	PB.4104.1,PB.4104.7,PB.4104.5
LG43	PB.4104	PB.4104;A3:LG43:12179297-12179310:12179297-12179316:+	PB.4104.5,PB.4104.7	PB.4104.6,PB.4104.5,PB.4104.2,PB.4104.7,PB.4104.4,PB.4104.8
LG48	PB.4186	PB.4186;A3:LG48:2119163-2120151:2119163-2120154:+	PB.4186.2	PB.4186.2,PB.4186.1
LG48	PB.4186	PB.4186;A3:LG48:2122825-2124996:2122825-2125011:+	PB.4186.2	PB.4186.2,PB.4186.1
LG48	PB.4205	PB.4205;A3:LG48:8074980-8074991:8074980-8074994:+	PB.4205.1	PB.4205.1,PB.4205.2
LG48	PB.4205	PB.4205;A3:LG48:8074980-8074991:8074980-8074993:+	PB.4205.1	PB.4205.3,PB.4205.1
LG48	PB.4205	PB.4205;A3:LG48:8074980-8074993:8074980-8074994:+	PB.4205.3	PB.4205.3,PB.4205.2
LG48	PB.4181	PB.4181;A3:LG48:226673-226684:226670-226684:-	PB.4181.2	PB.4181.3,PB.4181.1,PB.4181.2
LG48	PB.4201	PB.4201;A3:LG48:7302034-7302522:7302031-7302522:-	PB.4201.2,PB.4201.3,PB.4201.5,PB.4201.6,PB.4201.7,PB.4201.8	PB.4201.3,PB.4201.6,PB.4201.4,PB.4201.7,PB.4201.8,PB.4201.2,PB.4201.5
LG49	PB.4259	PB.4259;A3:LG49:12383438-12383451:12383438-12383463:+	PB.4259.1	PB.4259.1,PB.4259.2
LG49	PB.4268	PB.4268;A3:LG49:12838407-12839336:12838398-12839336:-	PB.4268.3,PB.4268.6	PB.4268.3,PB.4268.4,PB.4268.6,PB.4268.5,PB.4268.2
LG6	PB.4296	PB.4296;A3:LG6:15439278-15439426:15439275-15439426:-	PB.4296.1,PB.4296.2,PB.4296.6	PB.4296.3,PB.4296.1,PB.4296.6,PB.4296.2,PB.4296.4
LG6	PB.4299	PB.4299;A3:LG6:16871112-16871120:16871112-16871121:+	PB.4299.1	PB.4299.2,PB.4299.1
LG6	PB.4306	PB.4306;A3:LG6:18253969-18253982:18253969-18253984:+	PB.4306.2	PB.4306.3,PB.4306.2
LG7	PB.4382	PB.4382;A3:LG7:472654-476430:472654-476431:+	PB.4382.13	PB.4382.13,PB.4382.25
LG7	PB.4412	PB.4412;A3:LG7:14519600-14519607:14519600-14519613:+	PB.4412.1	PB.4412.2,PB.4412.1
LG7	PB.4417	PB.4417;A3:LG7:15401196-15401204:15401196-15401205:+	PB.4417.2	PB.4417.1,PB.4417.2
LG7	PB.4435	PB.4435;A3:LG7:19423585-19423631:19423581-19423631:-	PB.4435.6	PB.4435.6,PB.4435.3
LG7	PB.4435	PB.4435;A3:LG7:19423585-19423631:19423583-19423631:-	PB.4435.6	PB.4435.6,PB.4435.4
LG7	PB.4435	PB.4435;A3:LG7:19423583-19423631:19423581-19423631:-	PB.4435.4	PB.4435.4,PB.4435.3
LG7	PB.4435	PB.4435;A3:LG7:19423120-19424184:19423082-19424184:-	PB.4435.5	PB.4435.5,PB.4435.1
LG7	PB.4440	PB.4440;A3:LG7:19486334-19486812:19486296-19486812:-	PB.4440.2	PB.4440.3,PB.4440.2
LG8	PB.4489	PB.4489;A3:LG8:9384384-9386981:9384381-9386981:-	PB.4489.5	PB.4489.6,PB.4489.2,PB.4489.5,PB.4489.3,PB.4489.7
LG8	PB.4574	PB.4574;A3:LG8:27914180-27915040:27914174-27915040:-	PB.4574.1,PB.4574.3	PB.4574.3,PB.4574.1,PB.4574.2
LG8	PB.4574	PB.4574;A3:LG8:27916433-27918479:27916421-27918479:-	PB.4574.3	PB.4574.3,PB.4574.1
LG8	PB.4578	PB.4578;A3:LG8:28055781-28055969:28055719-28055969:-	PB.4578.1	PB.4578.2,PB.4578.1
LG8	PB.4594	PB.4594;A3:LG8:30624826-30630861:30624824-30630861:-	PB.4594.7	PB.4594.7,PB.4594.5,PB.4594.3
LG8	PB.4594	PB.4594;A3:LG8:30624827-30630861:30624826-30630861:-	PB.4594.8,PB.4594.4	PB.4594.7,PB.4594.8,PB.4594.4
LG8	PB.4594	PB.4594;A3:LG8:30624827-30630861:30624824-30630861:-	PB.4594.8,PB.4594.4	PB.4594.8,PB.4594.5,PB.4594.3,PB.4594.4
LG8	PB.4594	PB.4594;A3:LG8:30604831-30623643:30604830-30623643:-	PB.4594.4,PB.4594.5	PB.4594.6,PB.4594.5,PB.4594.4
LG8	PB.4472	PB.4472;A3:LG8:2409892-2410127:2409892-2410232:+	PB.4472.9	PB.4472.9,PB.4472.13
LG8	PB.4472	PB.4472;A3:LG8:2409892-2410127:2409892-2410205:+	PB.4472.9	PB.4472.9,PB.4472.12
LG8	PB.4472	PB.4472;A3:LG8:2409892-2410127:2409892-2410163:+	PB.4472.9	PB.4472.9,PB.4472.6
LG8	PB.4472	PB.4472;A3:LG8:2409862-2410169:2409862-2410202:+	PB.4472.11	PB.4472.11,PB.4472.8
LG8	PB.4472	PB.4472;A3:LG8:2409892-2410205:2409892-2410232:+	PB.4472.12	PB.4472.12,PB.4472.13
LG8	PB.4472	PB.4472;A3:LG8:2409862-2410034:2409862-2410169:+	PB.4472.16	PB.4472.16,PB.4472.11
LG8	PB.4472	PB.4472;A3:LG8:2409862-2410034:2409862-2410202:+	PB.4472.16	PB.4472.16,PB.4472.8
LG8	PB.4472	PB.4472;A3:LG8:2409892-2410163:2409892-2410232:+	PB.4472.6	PB.4472.6,PB.4472.13
LG8	PB.4472	PB.4472;A3:LG8:2409892-2410163:2409892-2410205:+	PB.4472.6	PB.4472.12,PB.4472.6
LG8	PB.4478	PB.4478;A3:LG8:6443245-6443252:6443245-6443255:+	PB.4478.2	PB.4478.2,PB.4478.1
LG8	PB.4478	PB.4478;A3:LG8:6443245-6443252:6443245-6443254:+	PB.4478.2	PB.4478.5,PB.4478.2,PB.4478.4,PB.4478.3
LG8	PB.4478	PB.4478;A3:LG8:6443245-6443254:6443245-6443255:+	PB.4478.3,PB.4478.4,PB.4478.5	PB.4478.5,PB.4478.3,PB.4478.1,PB.4478.4
LG8	PB.4491	PB.4491;A3:LG8:9729973-9730002:9729973-9730004:+	PB.4491.2,PB.4491.1,PB.4491.3	PB.4491.2,PB.4491.4,PB.4491.1,PB.4491.3
LG8	PB.4520	PB.4520;A3:LG8:12705287-12712536:12705287-12712563:+	PB.4520.2	PB.4520.2,PB.4520.3
LG8	PB.4520	PB.4520;A3:LG8:12713107-12713114:12713107-12713117:+	PB.4520.3,PB.4520.6	PB.4520.1,PB.4520.3,PB.4520.5,PB.4520.6
LG8	PB.4520	PB.4520;A3:LG8:12697273-12712536:12697273-12712563:+	PB.4520.5	PB.4520.1,PB.4520.4,PB.4520.5
LG8	PB.4579	PB.4579;A3:LG8:28036517-28037239:28036517-28038020:+	PB.4579.18,PB.4579.21	PB.4579.13,PB.4579.18,PB.4579.4,PB.4579.14,PB.4579.9,PB.4579.16,PB.4579.21,PB.4579.12,PB.4579.23,PB.4579.1,PB.4579.10,PB.4579.17,PB.4579.2,PB.4579.15,PB.4579.6,PB.4579.19,PB.4579.5,PB.4579.20,PB.4579.22,PB.4579.3,PB.4579.11,PB.4579.7,PB.4579.8
LG8	PB.4604	PB.4604;A3:LG8:33798284-33798294:33798284-33798295:+	PB.4604.2	PB.4604.1,PB.4604.2
LG8	PB.4605	PB.4605;A3:LG8:34411567-34414408:34411567-34414411:+	PB.4605.1	PB.4605.4,PB.4605.1,PB.4605.6
LG8	PB.4605	PB.4605;A3:LG8:34409491-34414408:34409491-34414411:+	PB.4605.5	PB.4605.5,PB.4605.3,PB.4605.2
LG8	PB.4610	PB.4610;A3:LG8:37450650-37450657:37450650-37450658:+	PB.4610.1	PB.4610.3,PB.4610.1
Normal_100|path14	PC.4	PC.4;A3:Normal_100|path14:1260-1366:1260-1372:+	PC.4.4	PC.4.5,PC.4.4
Normal_100|path4	PC.6	PC.6;A3:Normal_100|path4:1261-1355:1261-1371:+	PC.6.3	PC.6.3,PC.6.4
Normal_100|path4	PC.6	PC.6;A3:Normal_100|path4:1261-1355:1261-1363:+	PC.6.3	PC.6.3,PC.6.5
Normal_100|path4	PC.6	PC.6;A3:Normal_100|path4:1261-1363:1261-1371:+	PC.6.5	PC.6.4,PC.6.5
Normal_41|path0	PC.122	PC.122;A3:Normal_41|path0:628-2449:628-2771:+	PC.122.2,PC.122.1,PC.122.3	PC.122.1,PC.122.3,PC.122.2,PC.122.5
Normal_462|path0	PC.129	PC.129;A3:Normal_462|path0:1245-1334:1245-1356:+	PC.129.3	PC.129.1,PC.129.3
Normal_891|path1	PC.247	PC.247;A3:Normal_891|path1:207-315:207-617:+	PC.247.1	PC.247.2,PC.247.1
seqname	gene_id	event_id	alternative_transcripts	total_transcripts
LG2	PB.48	PB.48;A5:LG2:10432167-10432283:10432020-10432283:+	PB.48.1,PB.48.2,PB.48.4,PB.48.5,PB.48.6	PB.48.5,PB.48.1,PB.48.6,PB.48.4,PB.48.3,PB.48.2
LG2	PB.88	PB.88;A5:LG2:21791631-21794080:21791542-21794080:+	PB.88.5	PB.88.4,PB.88.5,PB.88.11
LG2	PB.88	PB.88;A5:LG2:21791631-21798699:21791542-21798699:+	PB.88.7,PB.88.10,PB.88.6,PB.88.3,PB.88.8,PB.88.12	PB.88.12,PB.88.6,PB.88.9,PB.88.8,PB.88.7,PB.88.10,PB.88.2,PB.88.13,PB.88.3,PB.88.1
LG2	PB.114	PB.114;A5:LG2:31833068-31833132:31833047-31833132:+	PB.114.3	PB.114.3,PB.114.8
LG2	PB.160	PB.160;A5:LG2:43690337-43690345:43690336-43690345:+	PB.160.1	PB.160.1,PB.160.5,PB.160.2,PB.160.3
LG2	PB.71	PB.71;A5:LG2:16490883-16490890:16490883-16490891:-	PB.71.1,PB.71.8	PB.71.6,PB.71.8,PB.71.1
LG2	PB.178	PB.178;A5:LG2:45927862-45927957:45927862-45927961:-	PB.178.1	PB.178.2,PB.178.1
LG2	PB.178	PB.178;A5:LG2:45927862-45927931:45927862-45927957:-	PB.178.4	PB.178.4,PB.178.1
LG2	PB.178	PB.178;A5:LG2:45927862-45927931:45927862-45927961:-	PB.178.4	PB.178.2,PB.178.4
LG2	PB.183	PB.183;A5:LG2:48163177-48163194:48163177-48163196:-	PB.183.2	PB.183.2,PB.183.3
LG2	PB.192	PB.192;A5:LG2:48867105-48869221:48867105-48869297:-	PB.192.6,PB.192.15	PB.192.15,PB.192.5,PB.192.16,PB.192.6
LG5	PB.221	PB.221;A5:LG5:22229817-22229824:22229817-22229825:-	PB.221.2	PB.221.2,PB.221.1
LG5	PB.268	PB.268;A5:LG5:42718665-42734610:42718665-42734613:-	PB.268.3	PB.268.3,PB.268.4
000005-1	PB.313	PB.313;A5:000005-1:4653158-4653351:4653158-4653363:-	PB.313.1	PB.313.2,PB.313.1
000005-1	PB.313	PB.313;A5:000005-1:4653158-4653349:4653158-4653351:-	PB.313.3	PB.313.1,PB.313.3
000005-1	PB.313	PB.313;A5:000005-1:4653158-4653349:4653158-4653363:-	PB.313.3	PB.313.2,PB.313.3
000005-1	PB.313	PB.313;A5:000005-1:4653158-4653243:4653158-4653351:-	PB.313.4	PB.313.4,PB.313.1
000005-1	PB.313	PB.313;A5:000005-1:4653158-4653243:4653158-4653363:-	PB.313.4	PB.313.4,PB.313.2
000005-1	PB.313	PB.313;A5:000005-1:4653158-4653243:4653158-4653349:-	PB.313.4	PB.313.4,PB.313.3
000005-1	PB.321	PB.321;A5:000005-1:6955185-6961138:6955025-6961138:+	PB.321.3	PB.321.3,PB.321.1,PB.321.2
LG22	PB.374	PB.374;A5:LG22:27396649-27396661:27396649-27396663:-	PB.374.3	PB.374.3,PB.374.1
LG22	PB.376	PB.376;A5:LG22:27480394-27483637:27480394-27483753:-	PB.376.2	PB.376.1,PB.376.2
LG22	PB.335	PB.335;A5:LG22:12436298-12436307:12436295-12436307:+	PB.335.6	PB.335.7,PB.335.6
LG22	PB.378	PB.378;A5:LG22:27816869-27816921:27816859-27816921:+	PB.378.1	PB.378.1,PB.378.2
LG22	PB.381	PB.381;A5:LG22:28002897-28003068:28002823-28003068:+	PB.381.3,PB.381.6	PB.381.3,PB.381.6,PB.381.13
LG22	PB.381	PB.381;A5:LG22:28002953-28003068:28002897-28003068:+	PB.381.4	PB.381.3,PB.381.6,PB.381.4
LG22	PB.381	PB.381;A5:LG22:28002953-28003068:28002823-28003068:+	PB.381.4	PB.381.4,PB.381.13
LG22	PB.381	PB.381;A5:LG22:28003022-28003047:28002598-28003047:+	PB.381.9	PB.381.11,PB.381.8,PB.381.9
LG22	PB.381	PB.381;A5:LG22:28002949-28003045:28002895-28003045:+	PB.381.15	PB.381.15,PB.381.5
LG27	PB.427	PB.427;A5:LG27:22032130-22032140:22032130-22032155:-	PB.427.1	PB.427.3,PB.427.1,PB.427.2
LG27	PB.440	PB.440;A5:LG27:22932974-22934904:22932974-22934958:-	PB.440.1	PB.440.1,PB.440.2
LG27	PB.442	PB.442;A5:LG27:23241987-23242822:23241987-23242834:-	PB.442.2,PB.442.4,PB.442.7,PB.442.9,PB.442.8,PB.442.5,PB.442.3	PB.442.8,PB.442.2,PB.442.4,PB.442.3,PB.442.5,PB.442.7,PB.442.6,PB.442.10,PB.442.9
LG27	PB.442	PB.442;A5:LG27:23241783-23241790:23241783-23241791:-	PB.442.4,PB.442.6,PB.442.9,PB.442.10,PB.442.3	PB.442.11,PB.442.8,PB.442.2,PB.442.4,PB.442.3,PB.442.6,PB.442.7,PB.442.10,PB.442.9
LG46	PB.475	PB.475;A5:LG46:386157-386164:386157-386165:-	PB.475.2	PB.475.2,PB.475.3
LG46	PB.479	PB.479;A5:LG46:860672-860693:860669-860693:+	PB.479.1	PB.479.2,PB.479.1
group219	PB.510	PB.510;A5:group219:632135-632277:632123-632277:+	PB.510.2	PB.510.3,PB.510.1,PB.510.2
group442	PB.534	PB.534;A5:group442:46569-46588:46568-46588:+	PB.534.2	PB.534.2,PB.534.1
group456	PB.539	PB.539;A5:group456:469291-469320:469287-469320:+	PB.539.2	PB.539.1,PB.539.2
group456	PB.543	PB.543;A5:group456:766024-766034:766024-766035:-	PB.543.4,PB.543.6,PB.543.7,PB.543.11,PB.543.9,PB.543.8,PB.543.12,PB.543.14,PB.543.16,PB.543.23,PB.543.22,PB.543.17,PB.543.27,PB.543.29,PB.543.26	PB.543.4,PB.543.26,PB.543.18,PB.543.23,PB.543.24,PB.543.22,PB.543.8,PB.543.6,PB.543.25,PB.543.27,PB.543.16,PB.543.29,PB.543.12,PB.543.1,PB.543.19,PB.543.7,PB.543.20,PB.543.9,PB.543.30,PB.543.14,PB.543.11,PB.543.15,PB.543.2,PB.543.13,PB.543.17,PB.543.21,PB.543.10,PB.543.3
group456	PB.543	PB.543;A5:group456:767830-767903:767830-767977:-	PB.543.7	PB.543.24,PB.543.7
group456	PB.543	PB.543;A5:group456:766024-766033:766024-766035:-	PB.543.28	PB.543.18,PB.543.21,PB.543.1,PB.543.25,PB.543.24,PB.543.28,PB.543.30,PB.543.10,PB.543.19,PB.543.15,PB.543.20,PB.543.2,PB.543.3,PB.543.13
group456	PB.543	PB.543;A5:group456:766024-766033:766024-766034:-	PB.543.28	PB.543.4,PB.543.17,PB.543.26,PB.543.27,PB.543.16,PB.543.29,PB.543.12,PB.543.28,PB.543.9,PB.543.23,PB.543.14,PB.543.22,PB.543.11,PB.543.8,PB.543.7,PB.543.6
group470	PB.549	PB.549;A5:group470:224262-224269:224262-224281:-	PB.549.3	PB.549.1,PB.549.3,PB.549.2
group471	PB.552	PB.552;A5:group471:398168-398612:398168-398723:-	PB.552.1,PB.552.15,PB.552.9,PB.552.11,PB.552.5,PB.552.6,PB.552.3,PB.552.13,PB.552.16,PB.552.18,PB.552.2,PB.552.7,PB.552.8	PB.552.5,PB.552.9,PB.552.2,PB.552.8,PB.552.7,PB.552.4,PB.552.1,PB.552.15,PB.552.11,PB.552.3,PB.552.13,PB.552.16,PB.552.6,PB.552.18
group473	PB.555	PB.555;A5:group473:253495-253504:253495-253542:-	PB.555.1	PB.555.1,PB.555.2
LG1	PB.583	PB.583;A5:LG1:5570538-5570546:5570538-5570547:-	PB.583.3	PB.583.3,PB.583.2
LG1	PB.683	PB.683;A5:LG1:30811266-30811291:30811266-30811328:-	PB.683.2	PB.683.2,PB.683.1
LG1	PB.684	PB.684;A5:LG1:31005042-31005087:31005042-31005105:-	PB.684.7	PB.684.8,PB.684.7
LG1	PB.694	PB.694;A5:LG1:44131455-44137835:44131120-44137835:+	PB.694.3,PB.694.6	PB.694.3,PB.694.6,PB.694.1
LG1	PB.710	PB.710;A5:LG1:48401415-48401465:48401409-48401465:+	PB.710.2	PB.710.2,PB.710.3,PB.710.1
LG1	PB.710	PB.710;A5:LG1:48401415-48401465:48401411-48401465:+	PB.710.2	PB.710.2,PB.710.6
LG1	PB.710	PB.710;A5:LG1:48401433-48401465:48401409-48401465:+	PB.710.4	PB.710.4,PB.710.3,PB.710.1
LG1	PB.710	PB.710;A5:LG1:48401433-48401465:48401415-48401465:+	PB.710.4	PB.710.2,PB.710.4
LG1	PB.710	PB.710;A5:LG1:48401433-48401465:48401411-48401465:+	PB.710.4	PB.710.4,PB.710.6
LG1	PB.710	PB.710;A5:LG1:48401433-48401465:48401423-48401465:+	PB.710.4	PB.710.7,PB.710.4
LG1	PB.710	PB.710;A5:LG1:48401411-48401465:48401409-48401465:+	PB.710.6	PB.710.6,PB.710.3,PB.710.1
LG1	PB.710	PB.710;A5:LG1:48401423-48401465:48401409-48401465:+	PB.710.7	PB.710.7,PB.710.3,PB.710.1
LG1	PB.710	PB.710;A5:LG1:48401423-48401465:48401415-48401465:+	PB.710.7	PB.710.2,PB.710.7
LG1	PB.710	PB.710;A5:LG1:48401423-48401465:48401411-48401465:+	PB.710.7	PB.710.7,PB.710.6
LG10	PB.739	PB.739;A5:LG10:99941-99948:99937-99948:+	PB.739.9	PB.739.9,PB.739.7,PB.739.3,PB.739.1,PB.739.13
LG10	PB.756	PB.756;A5:LG10:2215300-2227022:2215106-2227022:+	PB.756.1	PB.756.2,PB.756.1
LG10	PB.756	PB.756;A5:LG10:2215300-2227022:2215111-2227022:+	PB.756.1	PB.756.1,PB.756.3
LG10	PB.756	PB.756;A5:LG10:2215111-2227022:2215106-2227022:+	PB.756.3	PB.756.2,PB.756.3
LG10	PB.807	PB.807;A5:LG10:15849808-15849858:15849806-15849858:+	PB.807.1	PB.807.3,PB.807.1
LG10	PB.808	PB.808;A5:LG10:15954763-15954771:15954763-15954775:-	PB.808.1,PB.808.3	PB.808.3,PB.808.2,PB.808.1
LG10	PB.816	PB.816;A5:LG10:20544710-20547280:20544710-20547302:-	PB.816.3	PB.816.1,PB.816.3,PB.816.2
LG10	PB.817	PB.817;A5:LG10:20553242-20553638:20553242-20553787:-	PB.817.1	PB.817.2,PB.817.1
LG10	PB.829	PB.829;A5:LG10:24001273-24001971:24001273-24001975:-	PB.829.2	PB.829.11,PB.829.10,PB.829.5,PB.829.12,PB.829.13,PB.829.7,PB.829.2
LG10	PB.833	PB.833;A5:LG10:24263040-24263052:24263040-24263055:-	PB.833.2	PB.833.1,PB.833.2
LG11	PB.962	PB.962;A5:LG11:35020670-35020679:35020669-35020679:+	PB.962.2	PB.962.2,PB.962.3
LG11	PB.861	PB.861;A5:LG11:7616937-7617897:7616937-7617926:-	PB.861.3	PB.861.11,PB.861.7,PB.861.8,PB.861.10,PB.861.3
LG11	PB.873	PB.873;A5:LG11:12185045-12185054:12185045-12185055:-	PB.873.3	PB.873.4,PB.873.3
LG11	PB.873	PB.873;A5:LG11:12185045-12185053:12185045-12185054:-	PB.873.1,PB.873.2	PB.873.1,PB.873.2,PB.873.3
LG11	PB.873	PB.873;A5:LG11:12185045-12185053:12185045-12185055:-	PB.873.1,PB.873.2	PB.873.4,PB.873.1,PB.873.2
LG11	PB.886	PB.886;A5:LG11:13245690-13245716:13245690-13245717:-	PB.886.2	PB.886.1,PB.886.2
LG11	PB.889	PB.889;A5:LG11:13766544-13771793:13766544-13771799:-	PB.889.3,PB.889.4	PB.889.4,PB.889.1,PB.889.3
LG11	PB.912	PB.912;A5:LG11:19107146-19107172:19107146-19107173:-	PB.912.1	PB.912.2,PB.912.1
LG11	PB.958	PB.958;A5:LG11:34387635-34387682:34387635-34387807:-	PB.958.11	PB.958.11,PB.958.10
LG11	PB.958	PB.958;A5:LG11:34387270-34387554:34387270-34387607:-	PB.958.21	PB.958.21,PB.958.18
LG11	PB.976	PB.976;A5:LG11:38846654-38850765:38846654-38850772:-	PB.976.10	PB.976.8,PB.976.10
LG11	PB.981	PB.981;A5:LG11:40253211-40253232:40253211-40253234:-	PB.981.3	PB.981.3,PB.981.2
LG11	PB.1008	PB.1008;A5:LG11:45630629-45633564:45630629-45633606:-	PB.1008.1,PB.1008.4,PB.1008.3,PB.1008.2,PB.1008.6,PB.1008.11	PB.1008.4,PB.1008.6,PB.1008.10,PB.1008.9,PB.1008.7,PB.1008.8,PB.1008.11,PB.1008.2,PB.1008.3,PB.1008.1
LG12	PB.1015	PB.1015;A5:LG12:1560761-1560783:1560743-1560783:+	PB.1015.2	PB.1015.3,PB.1015.2,PB.1015.1
LG12	PB.1076	PB.1076;A5:LG12:33998956-33999992:33998839-33999992:+	PB.1076.1	PB.1076.2,PB.1076.1
LG12	PB.1143	PB.1143;A5:LG12:49650520-49651882:49650476-49651882:+	PB.1143.20	PB.1143.15,PB.1143.20
LG12	PB.1022	PB.1022;A5:LG12:4066953-4072607:4066953-4072636:-	PB.1022.2	PB.1022.1,PB.1022.2,PB.1022.3
LG12	PB.1036	PB.1036;A5:LG12:15629185-15629193:15629185-15629195:-	PB.1036.8	PB.1036.3,PB.1036.20,PB.1036.18,PB.1036.8,PB.1036.10,PB.1036.9,PB.1036.6,PB.1036.15
LG12	PB.1071	PB.1071;A5:LG12:33746648-33747111:33746648-33747166:-	PB.1071.1	PB.1071.2,PB.1071.1
LG12	PB.1136	PB.1136;A5:LG12:46766671-46767987:46766671-46768035:-	PB.1136.1	PB.1136.3,PB.1136.1,PB.1136.2
LG13	PB.1157	PB.1157;A5:LG13:3548116-3548830:3548116-3548834:-	PB.1157.2	PB.1157.3,PB.1157.2
LG13	PB.1157	PB.1157;A5:LG13:3546507-3546515:3546507-3546516:-	PB.1157.3	PB.1157.3,PB.1157.1,PB.1157.2
LG13	PB.1253	PB.1253;A5:LG13:36173753-36173760:36173753-36173763:-	PB.1253.1,PB.1253.2,PB.1253.4	PB.1253.2,PB.1253.4,PB.1253.3,PB.1253.1
LG14	PB.1337	PB.1337;A5:LG14:14120864-14120872:14120864-14120877:-	PB.1337.1	PB.1337.1,PB.1337.3,PB.1337.2
LG14	PB.1340	PB.1340;A5:LG14:14758990-14761706:14758990-14761711:-	PB.1340.1	PB.1340.2,PB.1340.1
LG14	PB.1343	PB.1343;A5:LG14:15674787-15674830:15674787-15674832:-	PB.1343.5	PB.1343.7,PB.1343.11,PB.1343.5,PB.1343.3,PB.1343.1,PB.1343.10,PB.1343.6
LG14	PB.1343	PB.1343;A5:LG14:15675020-15675029:15675020-15675031:-	PB.1343.5	PB.1343.13,PB.1343.4,PB.1343.9,PB.1343.11,PB.1343.5,PB.1343.12,PB.1343.3,PB.1343.14,PB.1343.1,PB.1343.8,PB.1343.2,PB.1343.10,PB.1343.6
LG14	PB.1343	PB.1343;A5:LG14:15674787-15674808:15674787-15674832:-	PB.1343.4	PB.1343.4,PB.1343.7,PB.1343.11,PB.1343.3,PB.1343.1,PB.1343.10,PB.1343.6
LG14	PB.1343	PB.1343;A5:LG14:15674787-15674808:15674787-15674830:-	PB.1343.4	PB.1343.4,PB.1343.5
LG14	PB.1343	PB.1343;A5:LG14:15674787-15674808:15674787-15674810:-	PB.1343.4	PB.1343.4,PB.1343.8
LG14	PB.1343	PB.1343;A5:LG14:15674787-15674808:15674787-15674812:-	PB.1343.4	PB.1343.4,PB.1343.2
LG14	PB.1343	PB.1343;A5:LG14:15674787-15674808:15674787-15674814:-	PB.1343.4	PB.1343.4,PB.1343.9
LG14	PB.1343	PB.1343;A5:LG14:15674787-15674810:15674787-15674832:-	PB.1343.8	PB.1343.7,PB.1343.11,PB.1343.3,PB.1343.1,PB.1343.8,PB.1343.10,PB.1343.6
LG14	PB.1343	PB.1343;A5:LG14:15674787-15674810:15674787-15674830:-	PB.1343.8	PB.1343.8,PB.1343.5
LG14	PB.1343	PB.1343;A5:LG14:15674787-15674810:15674787-15674812:-	PB.1343.8	PB.1343.2,PB.1343.8
LG14	PB.1343	PB.1343;A5:LG14:15674787-15674810:15674787-15674814:-	PB.1343.8	PB.1343.9,PB.1343.8
LG14	PB.1343	PB.1343;A5:LG14:15674787-15674812:15674787-15674832:-	PB.1343.2	PB.1343.7,PB.1343.11,PB.1343.3,PB.1343.1,PB.1343.2,PB.1343.10,PB.1343.6
LG14	PB.1343	PB.1343;A5:LG14:15674787-15674812:15674787-15674830:-	PB.1343.2	PB.1343.2,PB.1343.5
LG14	PB.1343	PB.1343;A5:LG14:15674787-15674812:15674787-15674814:-	PB.1343.2	PB.1343.9,PB.1343.2
LG14	PB.1343	PB.1343;A5:LG14:15674787-15674814:15674787-15674832:-	PB.1343.9	PB.1343.7,PB.1343.9,PB.1343.11,PB.1343.3,PB.1343.1,PB.1343.10,PB.1343.6
LG14	PB.1343	PB.1343;A5:LG14:15674787-15674814:15674787-15674830:-	PB.1343.9	PB.1343.9,PB.1343.5
LG14	PB.1344	PB.1344;A5:LG14:16644435-16644451:16644435-16644454:-	PB.1344.1,PB.1344.5	PB.1344.4,PB.1344.3,PB.1344.1,PB.1344.5
LG14	PB.1380	PB.1380;A5:LG14:29163016-29168128:29163016-29168161:-	PB.1380.2	PB.1380.3,PB.1380.2
LG14	PB.1385	PB.1385;A5:LG14:32068323-32068353:32068323-32068355:-	PB.1385.2	PB.1385.3,PB.1385.2,PB.1385.1
LG15	PB.1413	PB.1413;A5:LG15:16034419-16065894:16034418-16065894:+	PB.1413.1	PB.1413.2,PB.1413.1
LG15	PB.1440	PB.1440;A5:LG15:28228329-28237779:28228221-28237779:+	PB.1440.3	PB.1440.2,PB.1440.3,PB.1440.1
LG15	PB.1432	PB.1432;A5:LG15:24341092-24341898:24341092-24341948:-	PB.1432.2	PB.1432.3,PB.1432.2
LG15	PB.1448	PB.1448;A5:LG15:29077211-29079800:29077211-29079919:-	PB.1448.2	PB.1448.1,PB.1448.2
LG16	PB.1518	PB.1518;A5:LG16:19360571-19362259:19360520-19362259:+	PB.1518.2	PB.1518.2,PB.1518.1
LG16	PB.1475	PB.1475;A5:LG16:6000284-6002461:6000284-6002476:-	PB.1475.1,PB.1475.6	PB.1475.4,PB.1475.6,PB.1475.5,PB.1475.1,PB.1475.3,PB.1475.2
LG16	PB.1475	PB.1475;A5:LG16:6013518-6014246:6013518-6014298:-	PB.1475.5	PB.1475.4,PB.1475.6,PB.1475.5,PB.1475.1,PB.1475.2
LG16	PB.1500	PB.1500;A5:LG16:13455312-13458400:13455312-13458502:-	PB.1500.1	PB.1500.3,PB.1500.1
LG16	PB.1507	PB.1507;A5:LG16:15811191-15811200:15811191-15811204:-	PB.1507.2	PB.1507.2,PB.1507.1
LG17	PB.1559	PB.1559;A5:LG17:10578877-10582193:10578877-10582202:-	PB.1559.2	PB.1559.2,PB.1559.3,PB.1559.1
LG17	PB.1611	PB.1611;A5:LG17:23401818-23402472:23401818-23402498:-	PB.1611.4	PB.1611.4,PB.1611.2
LG17	PB.1626	PB.1626;A5:LG17:24306511-24306521:24306511-24306522:-	PB.1626.3	PB.1626.2,PB.1626.3
LG17	PB.1659	PB.1659;A5:LG17:28659776-28661015:28659776-28661046:-	PB.1659.7	PB.1659.2,PB.1659.7
LG17	PB.1638	PB.1638;A5:LG17:26865058-26865092:26865012-26865092:+	PB.1638.1	PB.1638.3,PB.1638.2,PB.1638.1
LG17	PB.1638	PB.1638;A5:LG17:26865058-26865092:26865014-26865092:+	PB.1638.1	PB.1638.4,PB.1638.1
LG17	PB.1638	PB.1638;A5:LG17:26865058-26865092:26865056-26865092:+	PB.1638.1	PB.1638.5,PB.1638.1
LG17	PB.1638	PB.1638;A5:LG17:26865014-26865092:26865012-26865092:+	PB.1638.4	PB.1638.3,PB.1638.4,PB.1638.2
LG17	PB.1638	PB.1638;A5:LG17:26865056-26865092:26865012-26865092:+	PB.1638.5	PB.1638.3,PB.1638.5,PB.1638.2
LG17	PB.1638	PB.1638;A5:LG17:26865056-26865092:26865014-26865092:+	PB.1638.5	PB.1638.5,PB.1638.4
LG18	PB.1706	PB.1706;A5:LG18:22315897-22317280:22315813-22317280:+	PB.1706.1,PB.1706.8,PB.1706.7,PB.1706.6,PB.1706.3,PB.1706.5,PB.1706.9,PB.1706.10,PB.1706.11,PB.1706.12,PB.1706.13,PB.1706.14,PB.1706.16,PB.1706.15	PB.1706.16,PB.1706.6,PB.1706.11,PB.1706.14,PB.1706.3,PB.1706.10,PB.1706.7,PB.1706.13,PB.1706.15,PB.1706.8,PB.1706.12,PB.1706.5,PB.1706.1,PB.1706.9,PB.1706.2
LG18	PB.1706	PB.1706;A5:LG18:22318735-22318803:22318731-22318803:+	PB.1706.4,PB.1706.9,PB.1706.10,PB.1706.19	PB.1706.3,PB.1706.10,PB.1706.4,PB.1706.9,PB.1706.19
LG18	PB.1706	PB.1706;A5:LG18:22318757-22318803:22318735-22318803:+	PB.1706.7	PB.1706.10,PB.1706.7,PB.1706.4,PB.1706.9,PB.1706.19
LG18	PB.1706	PB.1706;A5:LG18:22318757-22318803:22318731-22318803:+	PB.1706.7	PB.1706.3,PB.1706.7
LG18	PB.1706	PB.1706;A5:LG18:22318759-22318803:22318735-22318803:+	PB.1706.6	PB.1706.10,PB.1706.4,PB.1706.6,PB.1706.9,PB.1706.19
LG18	PB.1706	PB.1706;A5:LG18:22318759-22318803:22318757-22318803:+	PB.1706.6	PB.1706.6,PB.1706.7
LG18	PB.1706	PB.1706;A5:LG18:22318759-22318803:22318731-22318803:+	PB.1706.6	PB.1706.3,PB.1706.6
LG18	PB.1733	PB.1733;A5:LG18:28609522-28613624:28609349-28613624:+	PB.1733.1	PB.1733.2,PB.1733.1
LG18	PB.1770	PB.1770;A5:LG18:31272383-31276365:31272325-31276365:+	PB.1770.1	PB.1770.1,PB.1770.2
LG18	PB.1770	PB.1770;A5:LG18:31272432-31276365:31272383-31276365:+	PB.1770.3	PB.1770.3,PB.1770.1
LG18	PB.1770	PB.1770;A5:LG18:31272432-31276365:31272325-31276365:+	PB.1770.3	PB.1770.3,PB.1770.2
LG18	PB.1774	PB.1774;A5:LG18:31625695-31627794:31625691-31627794:+	PB.1774.1,PB.1774.3,PB.1774.5	PB.1774.7,PB.1774.5,PB.1774.6,PB.1774.4,PB.1774.1,PB.1774.2,PB.1774.3
LG18	PB.1777	PB.1777;A5:LG18:32040587-32040632:32040583-32040632:+	PB.1777.4,PB.1777.8	PB.1777.8,PB.1777.4,PB.1777.5,PB.1777.1
LG18	PB.1777	PB.1777;A5:LG18:32040589-32040632:32040583-32040632:+	PB.1777.7	PB.1777.7,PB.1777.5,PB.1777.1
LG18	PB.1777	PB.1777;A5:LG18:32040589-32040632:32040587-32040632:+	PB.1777.7	PB.1777.8,PB.1777.7,PB.1777.4
LG18	PB.1676	PB.1676;A5:LG18:12567794-12567899:12567794-12567901:-	PB.1676.2	PB.1676.1,PB.1676.2
LG18	PB.1728	PB.1728;A5:LG18:26548913-26548955:26548913-26549073:-	PB.1728.1	PB.1728.1,PB.1728.2
LG18	PB.1748	PB.1748;A5:LG18:29646244-29735068:29646244-29735072:-	PB.1748.12	PB.1748.10,PB.1748.9,PB.1748.7,PB.1748.8,PB.1748.11,PB.1748.12
LG18	PB.1761	PB.1761;A5:LG18:30790832-30791415:30790832-30791433:-	PB.1761.3,PB.1761.4	PB.1761.2,PB.1761.3,PB.1761.4
LG18	PB.1764	PB.1764;A5:LG18:30887203-30890656:30887203-30890663:-	PB.1764.5	PB.1764.6,PB.1764.5,PB.1764.2,PB.1764.4
LG19	PB.1816	PB.1816;A5:LG19:16776886-16776894:16776886-16776896:-	PB.1816.1	PB.1816.2,PB.1816.1
LG20	PB.1941	PB.1941;A5:LG20:10528182-10535598:10528182-10535602:-	PB.1941.2,PB.1941.4,PB.1941.5	PB.1941.2,PB.1941.1,PB.1941.4,PB.1941.5
LG21	PB.2027	PB.2027;A5:LG21:7972889-7972932:7972889-7972934:-	PB.2027.1	PB.2027.1,PB.2027.2
LG23	PB.2162	PB.2162;A5:LG23:26399759-26399768:26399759-26399769:-	PB.2162.4	PB.2162.2,PB.2162.4
LG23	PB.2165	PB.2165;A5:LG23:26903564-26903578:26903564-26903579:-	PB.2165.3	PB.2165.3,PB.2165.4
LG24	PB.2199	PB.2199;A5:LG24:3915534-3915555:3915534-3915557:-	PB.2199.3	PB.2199.3,PB.2199.2
LG24	PB.2219	PB.2219;A5:LG24:4956970-4956978:4956970-4956979:-	PB.2219.1,PB.2219.2	PB.2219.1,PB.2219.2,PB.2219.3
LG24	PB.2268	PB.2268;A5:LG24:19271814-19275230:19271814-19275245:-	PB.2268.1,PB.2268.3,PB.2268.5	PB.2268.2,PB.2268.1,PB.2268.3,PB.2268.4,PB.2268.5
LG24	PB.2281	PB.2281;A5:LG24:22562227-22562234:22562227-22562236:-	PB.2281.1,PB.2281.2,PB.2281.3	PB.2281.1,PB.2281.4,PB.2281.2,PB.2281.3
LG24	PB.2284	PB.2284;A5:LG24:22752471-22752481:22752471-22752484:-	PB.2284.1,PB.2284.2	PB.2284.2,PB.2284.1,PB.2284.3
LG24	PB.2279	PB.2279;A5:LG24:20955890-20961110:20955877-20961110:+	PB.2279.1	PB.2279.1,PB.2279.2
LG25	PB.2310	PB.2310;A5:LG25:2261105-2261124:2261102-2261124:+	PB.2310.2,PB.2310.6	PB.2310.1,PB.2310.5,PB.2310.6,PB.2310.2,PB.2310.8
LG25	PB.2335	PB.2335;A5:LG25:4841533-4843186:4841494-4843186:+	PB.2335.7	PB.2335.7,PB.2335.11
LG25	PB.2340	PB.2340;A5:LG25:5460005-5461112:5459995-5461112:+	PB.2340.3	PB.2340.1,PB.2340.2,PB.2340.3,PB.2340.4
LG25	PB.2388	PB.2388;A5:LG25:20995042-21000904:20994893-21000904:+	PB.2388.4	PB.2388.1,PB.2388.2,PB.2388.3,PB.2388.4
LG25	PB.2397	PB.2397;A5:LG25:22123837-22123845:22123807-22123845:+	PB.2397.3	PB.2397.1,PB.2397.2,PB.2397.3
LG25	PB.2403	PB.2403;A5:LG25:22855406-22855421:22855370-22855421:+	PB.2403.2	PB.2403.2,PB.2403.3
LG25	PB.2345	PB.2345;A5:LG25:5915072-5915458:5915072-5915467:-	PB.2345.2	PB.2345.2,PB.2345.1
LG25	PB.2391	PB.2391;A5:LG25:21218503-21219739:21218503-21219772:-	PB.2391.4,PB.2391.7	PB.2391.10,PB.2391.6,PB.2391.4,PB.2391.2,PB.2391.8,PB.2391.9,PB.2391.5,PB.2391.7
LG25	PB.2416	PB.2416;A5:LG25:26382092-26385511:26382092-26385532:-	PB.2416.1,PB.2416.2	PB.2416.3,PB.2416.2,PB.2416.1
LG25	PB.2416	PB.2416;A5:LG25:26382029-26382036:26382029-26382040:-	PB.2416.2	PB.2416.2,PB.2416.1
LG26	PB.2456	PB.2456;A5:LG26:3520962-3524573:3520962-3524633:-	PB.2456.4,PB.2456.2,PB.2456.20,PB.2456.9,PB.2456.8,PB.2456.10,PB.2456.12,PB.2456.23,PB.2456.5,PB.2456.7,PB.2456.25,PB.2456.26,PB.2456.28,PB.2456.29,PB.2456.32,PB.2456.39,PB.2456.41,PB.2456.40,PB.2456.42,PB.2456.50,PB.2456.52,PB.2456.55,PB.2456.56,PB.2456.61,PB.2456.75,PB.2456.62,PB.2456.60,PB.2456.59,PB.2456.65,PB.2456.66,PB.2456.77	PB.2456.7,PB.2456.50,PB.2456.42,PB.2456.8,PB.2456.60,PB.2456.12,PB.2456.40,PB.2456.62,PB.2456.75,PB.2456.56,PB.2456.23,PB.2456.2,PB.2456.5,PB.2456.25,PB.2456.32,PB.2456.65,PB.2456.9,PB.2456.28,PB.2456.4,PB.2456.49,PB.2456.10,PB.2456.29,PB.2456.77,PB.2456.26,PB.2456.59,PB.2456.61,PB.2456.52,PB.2456.39,PB.2456.66,PB.2456.20,PB.2456.41,PB.2456.55
LG26	PB.2456	PB.2456;A5:LG26:3520962-3544774:3520962-3544787:-	PB.2456.44	PB.2456.74,PB.2456.44
LG26	PB.2457	PB.2457;A5:LG26:4955298-4955677:4955298-4955731:-	PB.2457.2	PB.2457.1,PB.2457.2
LG26	PB.2489	PB.2489;A5:LG26:11485757-11485805:11485757-11485808:-	PB.2489.2	PB.2489.2,PB.2489.1
LG26	PB.2512	PB.2512;A5:LG26:14841806-14851184:14841806-14851236:-	PB.2512.5	PB.2512.5,PB.2512.11
LG26	PB.2537	PB.2537;A5:LG26:20240178-20241385:20240178-20241718:-	PB.2537.1,PB.2537.2,PB.2537.5	PB.2537.1,PB.2537.5,PB.2537.2,PB.2537.4
LG26	PB.2499	PB.2499;A5:LG26:12788395-12790931:12788301-12790931:+	PB.2499.2	PB.2499.1,PB.2499.2
LG26	PB.2539	PB.2539;A5:LG26:20315343-20317117:20315265-20317117:+	PB.2539.1	PB.2539.1,PB.2539.2
LG26	PB.2549	PB.2549;A5:LG26:21929152-21930342:21929095-21930342:+	PB.2549.19	PB.2549.16,PB.2549.19
LG28	PB.2613	PB.2613;A5:LG28:1412539-1412652:1412462-1412652:+	PB.2613.1,PB.2613.2,PB.2613.4	PB.2613.3,PB.2613.1,PB.2613.2,PB.2613.4
LG28	PB.2631	PB.2631;A5:LG28:13549573-13549743:13549567-13549743:+	PB.2631.1,PB.2631.2	PB.2631.5,PB.2631.4,PB.2631.6,PB.2631.3,PB.2631.2,PB.2631.1
LG28	PB.2644	PB.2644;A5:LG28:19851953-19851970:19851951-19851970:+	PB.2644.4	PB.2644.8,PB.2644.4
LG28	PB.2644	PB.2644;A5:LG28:19851955-19851970:19851953-19851970:+	PB.2644.5	PB.2644.4,PB.2644.5
LG28	PB.2644	PB.2644;A5:LG28:19851955-19851970:19851951-19851970:+	PB.2644.5	PB.2644.8,PB.2644.5
LG28	PB.2666	PB.2666;A5:LG28:23889667-23889688:23889664-23889688:+	PB.2666.1	PB.2666.1,PB.2666.2
LG28	PB.2687	PB.2687;A5:LG28:28832115-28832132:28832115-28832134:-	PB.2687.7,PB.2687.8	PB.2687.8,PB.2687.3,PB.2687.5,PB.2687.7
LG29	PB.2718	PB.2718;A5:LG29:5382619-5384052:5382619-5384067:-	PB.2718.8	PB.2718.8,PB.2718.1,PB.2718.2
LG29	PB.2742	PB.2742;A5:LG29:9703979-9703995:9703979-9703998:-	PB.2742.3,PB.2742.7,PB.2742.10	PB.2742.7,PB.2742.10,PB.2742.2,PB.2742.3
LG29	PB.2742	PB.2742;A5:LG29:9703979-9703992:9703979-9703995:-	PB.2742.6	PB.2742.7,PB.2742.10,PB.2742.6,PB.2742.3
LG29	PB.2742	PB.2742;A5:LG29:9703979-9703992:9703979-9703998:-	PB.2742.6	PB.2742.6,PB.2742.2
LG29	PB.2759	PB.2759;A5:LG29:13724447-13724474:13724447-13724475:-	PB.2759.1,PB.2759.13,PB.2759.9,PB.2759.12,PB.2759.15,PB.2759.7,PB.2759.10,PB.2759.20	PB.2759.12,PB.2759.15,PB.2759.16,PB.2759.9,PB.2759.13,PB.2759.20,PB.2759.1,PB.2759.7,PB.2759.10
LG29	PB.2759	PB.2759;A5:LG29:13724445-13724473:13724445-13724474:-	PB.2759.8	PB.2759.17,PB.2759.8
LG29	PB.2759	PB.2759;A5:LG29:13724121-13724129:13724121-13724130:-	PB.2759.4,PB.2759.6,PB.2759.5,PB.2759.14,PB.2759.3,PB.2759.19	PB.2759.6,PB.2759.3,PB.2759.18,PB.2759.14,PB.2759.4,PB.2759.2,PB.2759.5,PB.2759.19
LG29	PB.2759	PB.2759;A5:LG29:13724551-13724570:13724551-13724573:-	PB.2759.7	PB.2759.12,PB.2759.22,PB.2759.17,PB.2759.15,PB.2759.16,PB.2759.9,PB.2759.13,PB.2759.20,PB.2759.1,PB.2759.7,PB.2759.10
LG3	PB.2828	PB.2828;A5:LG3:3027154-3027164:3027154-3027166:-	PB.2828.1,PB.2828.3,PB.2828.6	PB.2828.7,PB.2828.4,PB.2828.8,PB.2828.6,PB.2828.1,PB.2828.3,PB.2828.9,PB.2828.2
LG3	PB.2828	PB.2828;A5:LG3:3027154-3027164:3027154-3027165:-	PB.2828.1,PB.2828.3,PB.2828.6	PB.2828.6,PB.2828.10,PB.2828.1,PB.2828.3,PB.2828.5
LG3	PB.2828	PB.2828;A5:LG3:3027221-3027228:3027221-3027229:-	PB.2828.1	PB.2828.6,PB.2828.1
LG3	PB.2828	PB.2828;A5:LG3:3027154-3027165:3027154-3027166:-	PB.2828.5,PB.2828.10	PB.2828.7,PB.2828.4,PB.2828.8,PB.2828.10,PB.2828.9,PB.2828.2,PB.2828.5
LG3	PB.2918	PB.2918;A5:LG3:33822125-33822658:33822125-33822664:-	PB.2918.2	PB.2918.1,PB.2918.2
LG3	PB.2851	PB.2851;A5:LG3:12046690-12046699:12046686-12046699:+	PB.2851.1	PB.2851.2,PB.2851.1
LG3	PB.2920	PB.2920;A5:LG3:34309860-34310063:34309859-34310063:+	PB.2920.1,PB.2920.3,PB.2920.4,PB.2920.5,PB.2920.6	PB.2920.4,PB.2920.1,PB.2920.6,PB.2920.2,PB.2920.5,PB.2920.3
LG3	PB.2922	PB.2922;A5:LG3:35079397-35079404:35079395-35079404:+	PB.2922.2	PB.2922.5,PB.2922.2
LG30	PB.3033	PB.3033;A5:LG30:34332661-34332700:34332661-34332704:-	PB.3033.2	PB.3033.2,PB.3033.1
LG30	PB.2991	PB.2991;A5:LG30:8293860-8293880:8293852-8293880:+	PB.2991.2	PB.2991.1,PB.2991.2
LG30	PB.3025	PB.3025;A5:LG30:33368888-33369875:33368855-33369875:+	PB.3025.1	PB.3025.3,PB.3025.1,PB.3025.2
LG31	PB.3072	PB.3072;A5:LG31:17093971-17093981:17093971-17093982:-	PB.3072.3	PB.3072.1,PB.3072.3
LG32	PB.3088	PB.3088;A5:LG32:10214988-10215048:10214988-10215132:-	PB.3088.1,PB.3088.5,PB.3088.9	PB.3088.9,PB.3088.5,PB.3088.3,PB.3088.1
LG32	PB.3088	PB.3088;A5:LG32:10214988-10215048:10214988-10215052:-	PB.3088.1,PB.3088.5,PB.3088.9	PB.3088.9,PB.3088.5,PB.3088.7,PB.3088.1
LG32	PB.3088	PB.3088;A5:LG32:10214988-10215036:10214988-10215048:-	PB.3088.4	PB.3088.9,PB.3088.5,PB.3088.4,PB.3088.1
LG32	PB.3088	PB.3088;A5:LG32:10214988-10215036:10214988-10215132:-	PB.3088.4	PB.3088.3,PB.3088.4
LG32	PB.3088	PB.3088;A5:LG32:10214988-10215036:10214988-10215052:-	PB.3088.4	PB.3088.4,PB.3088.7
LG32	PB.3088	PB.3088;A5:LG32:10214988-10215052:10214988-10215132:-	PB.3088.7	PB.3088.3,PB.3088.7
LG32	PB.3088	PB.3088;A5:LG32:10214988-10215034:10214988-10215048:-	PB.3088.8	PB.3088.9,PB.3088.5,PB.3088.8,PB.3088.1
LG32	PB.3088	PB.3088;A5:LG32:10214988-10215034:10214988-10215132:-	PB.3088.8	PB.3088.3,PB.3088.8
LG32	PB.3088	PB.3088;A5:LG32:10214988-10215034:10214988-10215036:-	PB.3088.8	PB.3088.4,PB.3088.8
LG32	PB.3088	PB.3088;A5:LG32:10214988-10215034:10214988-10215052:-	PB.3088.8	PB.3088.8,PB.3088.7
LG32	PB.3108	PB.3108;A5:LG32:17220578-17220839:17220578-17220854:-	PB.3108.2,PB.3108.1,PB.3108.5,PB.3108.6,PB.3108.10,PB.3108.8,PB.3108.9,PB.3108.12	PB.3108.4,PB.3108.7,PB.3108.12,PB.3108.6,PB.3108.8,PB.3108.9,PB.3108.1,PB.3108.10,PB.3108.2,PB.3108.5
LG32	PB.3108	PB.3108;A5:LG32:17222247-17223374:17222247-17223439:-	PB.3108.4,PB.3108.5,PB.3108.10,PB.3108.11,PB.3108.8,PB.3108.9,PB.3108.12	PB.3108.4,PB.3108.11,PB.3108.12,PB.3108.6,PB.3108.8,PB.3108.9,PB.3108.10,PB.3108.5
LG32	PB.3133	PB.3133;A5:LG32:22256572-22256579:22256572-22256580:-	PB.3133.8,PB.3133.3	PB.3133.3,PB.3133.15,PB.3133.13,PB.3133.12,PB.3133.8
LG32	PB.3076	PB.3076;A5:LG32:997704-1029331:997574-1029331:+	PB.3076.2	PB.3076.1,PB.3076.2
LG32	PB.3149	PB.3149;A5:LG32:25513274-25514207:25513196-25514207:+	PB.3149.2	PB.3149.1,PB.3149.2
LG33	PB.3211	PB.3211;A5:LG33:9119371-9120796:9119366-9120796:+	PB.3211.1	PB.3211.4,PB.3211.8,PB.3211.9,PB.3211.10,PB.3211.5,PB.3211.3,PB.3211.1,PB.3211.6,PB.3211.7,PB.3211.2
LG33	PB.3215	PB.3215;A5:LG33:15292115-15292125:15292111-15292125:+	PB.3215.1,PB.3215.3,PB.3215.4,PB.3215.8,PB.3215.5,PB.3215.9	PB.3215.1,PB.3215.5,PB.3215.10,PB.3215.3,PB.3215.9,PB.3215.8,PB.3215.4
LG33	PB.3239	PB.3239;A5:LG33:17288387-17289553:17288293-17289553:+	PB.3239.1	PB.3239.1,PB.3239.2
LG33	PB.3221	PB.3221;A5:LG33:15276820-15276830:15276820-15276831:-	PB.3221.21,PB.3221.22	PB.3221.22,PB.3221.60,PB.3221.24,PB.3221.61,PB.3221.20,PB.3221.21,PB.3221.13,PB.3221.23,PB.3221.15
LG33	PB.3221	PB.3221;A5:LG33:15275265-15275274:15275265-15275276:-	PB.3221.29,PB.3221.63,PB.3221.59,PB.3221.51,PB.3221.73,PB.3221.74	PB.3221.51,PB.3221.62,PB.3221.74,PB.3221.29,PB.3221.59,PB.3221.75,PB.3221.63,PB.3221.73
LG33	PB.3221	PB.3221;A5:LG33:15275251-15275259:15275251-15275263:-	PB.3221.38	PB.3221.38,PB.3221.61,PB.3221.57
LG33	PB.3221	PB.3221;A5:LG33:15275319-15275326:15275319-15275328:-	PB.3221.47	PB.3221.50,PB.3221.70,PB.3221.53,PB.3221.25,PB.3221.47,PB.3221.28,PB.3221.58,PB.3221.41,PB.3221.48,PB.3221.44
LG33	PB.3221	PB.3221;A5:LG33:15275260-15275268:15275260-15275270:-	PB.3221.54	PB.3221.45,PB.3221.54
LG33	PB.3221	PB.3221;A5:LG33:15275575-15275825:15275575-15276306:-	PB.3221.53	PB.3221.53,PB.3221.46
LG33	PB.3221	PB.3221;A5:LG33:15276944-15277105:15276944-15277266:-	PB.3221.81	PB.3221.106,PB.3221.81
LG33	PB.3221	PB.3221;A5:LG33:15276944-15276952:15276944-15277105:-	PB.3221.96,PB.3221.95,PB.3221.107,PB.3221.109	PB.3221.96,PB.3221.95,PB.3221.49,PB.3221.109,PB.3221.107,PB.3221.81
LG33	PB.3221	PB.3221;A5:LG33:15276944-15276952:15276944-15277266:-	PB.3221.96,PB.3221.95,PB.3221.107,PB.3221.109	PB.3221.96,PB.3221.95,PB.3221.106,PB.3221.109,PB.3221.107
LG33	PB.3221	PB.3221;A5:LG33:15278202-15278394:15278202-15278488:-	PB.3221.96,PB.3221.97	PB.3221.96,PB.3221.97,PB.3221.102,PB.3221.24,PB.3221.110,PB.3221.100,PB.3221.23
LG33	PB.3221	PB.3221;A5:LG33:15278202-15278300:15278202-15278394:-	PB.3221.95	PB.3221.20,PB.3221.95,PB.3221.96,PB.3221.97
LG33	PB.3221	PB.3221;A5:LG33:15278202-15278300:15278202-15278488:-	PB.3221.95	PB.3221.95,PB.3221.102,PB.3221.24,PB.3221.110,PB.3221.100,PB.3221.23
LG33	PB.3221	PB.3221;A5:LG33:15276906-15309861:15276906-15309869:-	PB.3221.86	PB.3221.93,PB.3221.86
LG33	PB.3221	PB.3221;A5:LG33:15276934-15277105:15276934-15277266:-	PB.3221.80	PB.3221.80,PB.3221.50
LG33	PB.3221	PB.3221;A5:LG33:15440603-15440622:15440603-15440624:-	PB.3221.130	PB.3221.122,PB.3221.130,PB.3221.137
LG33	PB.3221	PB.3221;A5:LG33:15547905-15547914:15547905-15547915:-	PB.3221.141	PB.3221.141,PB.3221.138,PB.3221.140
LG33	PB.3221	PB.3221;A5:LG33:15681611-15681618:15681611-15681620:-	PB.3221.148,PB.3221.149,PB.3221.151,PB.3221.152	PB.3221.148,PB.3221.152,PB.3221.146,PB.3221.149,PB.3221.151
LG33	PB.3221	PB.3221;A5:LG33:15681672-15681683:15681672-15681684:-	PB.3221.149	PB.3221.149,PB.3221.148,PB.3221.152
LG34	PB.3297	PB.3297;A5:LG34:6100927-6101781:6100846-6101781:+	PB.3297.1	PB.3297.2,PB.3297.1
LG34	PB.3304	PB.3304;A5:LG34:6482476-6482497:6482474-6482497:+	PB.3304.2	PB.3304.1,PB.3304.2
LG34	PB.3252	PB.3252;A5:LG34:4299763-4299781:4299763-4299782:-	PB.3252.8,PB.3252.13,PB.3252.16,PB.3252.15,PB.3252.17	PB.3252.8,PB.3252.13,PB.3252.15,PB.3252.11,PB.3252.16,PB.3252.17
LG34	PB.3252	PB.3252;A5:LG34:4299763-4299780:4299763-4299781:-	PB.3252.5,PB.3252.7,PB.3252.12	PB.3252.7,PB.3252.8,PB.3252.13,PB.3252.15,PB.3252.5,PB.3252.12,PB.3252.16,PB.3252.17
LG34	PB.3252	PB.3252;A5:LG34:4299763-4299780:4299763-4299782:-	PB.3252.5,PB.3252.7,PB.3252.12	PB.3252.12,PB.3252.7,PB.3252.11,PB.3252.5
LG34	PB.3252	PB.3252;A5:LG34:4304470-4304691:4304470-4304697:-	PB.3252.18,PB.3252.25,PB.3252.28	PB.3252.28,PB.3252.14,PB.3252.18,PB.3252.22,PB.3252.27,PB.3252.10,PB.3252.25,PB.3252.19
LG34	PB.3253	PB.3253;A5:LG34:4439416-4439433:4439416-4439453:-	PB.3253.1,PB.3253.2	PB.3253.1,PB.3253.4,PB.3253.2
LG34	PB.3267	PB.3267;A5:LG34:5096744-5096751:5096744-5096767:-	PB.3267.2	PB.3267.3,PB.3267.2,PB.3267.1
LG34	PB.3295	PB.3295;A5:LG34:6293125-6293139:6293125-6293141:-	PB.3295.1,PB.3295.3	PB.3295.4,PB.3295.3,PB.3295.1
LG34	PB.3296	PB.3296;A5:LG34:6343980-6344007:6343980-6344034:-	PB.3296.10	PB.3296.10,PB.3296.15
LG34	PB.3322	PB.3322;A5:LG34:7977080-7983625:7977080-7983745:-	PB.3322.2	PB.3322.2,PB.3322.3
LG34	PB.3353	PB.3353;A5:LG34:20822784-20822795:20822784-20822796:-	PB.3353.6,PB.3353.2,PB.3353.3	PB.3353.4,PB.3353.3,PB.3353.2,PB.3353.5,PB.3353.6
LG34	PB.3353	PB.3353;A5:LG34:20824138-20827572:20824138-20827585:-	PB.3353.2	PB.3353.2,PB.3353.4
LG35	PB.3406	PB.3406;A5:LG35:3091844-3094132:3091793-3094132:+	PB.3406.1,PB.3406.2,PB.3406.3	PB.3406.3,PB.3406.4,PB.3406.2,PB.3406.1
LG35	PB.3408	PB.3408;A5:LG35:3176527-3176662:3176509-3176662:+	PB.3408.10	PB.3408.18,PB.3408.11,PB.3408.10
LG35	PB.3408	PB.3408;A5:LG35:3176833-3176909:3176751-3176909:+	PB.3408.11	PB.3408.11,PB.3408.10
LG35	PB.3411	PB.3411;A5:LG35:3219324-3219397:3219324-3219453:-	PB.3411.1	PB.3411.5,PB.3411.1
LG35	PB.3443	PB.3443;A5:LG35:4656217-4657445:4656217-4657466:-	PB.3443.2	PB.3443.1,PB.3443.2
LG35	PB.3448	PB.3448;A5:LG35:5731788-5731825:5731788-5732014:-	PB.3448.3,PB.3448.12,PB.3448.19,PB.3448.22	PB.3448.12,PB.3448.13,PB.3448.19,PB.3448.22,PB.3448.3
LG35	PB.3494	PB.3494;A5:LG35:20865205-20866155:20865205-20866369:-	PB.3494.4	PB.3494.4,PB.3494.3
LG36	PB.3515	PB.3515;A5:LG36:3119651-3119678:3119649-3119678:+	PB.3515.5,PB.3515.10	PB.3515.10,PB.3515.7,PB.3515.3,PB.3515.5,PB.3515.1
LG36	PB.3536	PB.3536;A5:LG36:15000574-15000707:15000543-15000707:+	PB.3536.2	PB.3536.1,PB.3536.2
LG37	PB.3566	PB.3566;A5:LG37:9143624-9146232:9143549-9146232:+	PB.3566.1	PB.3566.2,PB.3566.1
LG37	PB.3573	PB.3573;A5:LG37:15039055-15134767:15039040-15134767:+	PB.3573.2	PB.3573.4,PB.3573.2
LG37	PB.3576	PB.3576;A5:LG37:15018741-15018802:15018741-15018862:-	PB.3576.2	PB.3576.2,PB.3576.3
LG38	PB.3620	PB.3620;A5:LG38:10693621-10693936:10693612-10693936:+	PB.3620.1	PB.3620.1,PB.3620.3,PB.3620.4,PB.3620.2
LG38	PB.3644	PB.3644;A5:LG38:21290905-21293636:21290695-21293636:+	PB.3644.2	PB.3644.4,PB.3644.2
LG39	PB.3715	PB.3715;A5:LG39:14053054-14054331:14052968-14054331:+	PB.3715.2	PB.3715.2,PB.3715.1
LG39	PB.3730	PB.3730;A5:LG39:17469160-17469700:17469122-17469700:+	PB.3730.1,PB.3730.3	PB.3730.3,PB.3730.1,PB.3730.4,PB.3730.2
LG39	PB.3741	PB.3741;A5:LG39:19556289-19556966:19556260-19556966:+	PB.3741.1,PB.3741.3,PB.3741.2,PB.3741.5,PB.3741.6,PB.3741.7,PB.3741.8,PB.3741.9,PB.3741.10,PB.3741.11	PB.3741.9,PB.3741.10,PB.3741.1,PB.3741.5,PB.3741.6,PB.3741.11,PB.3741.4,PB.3741.3,PB.3741.2,PB.3741.8,PB.3741.7
LG39	PB.3685	PB.3685;A5:LG39:2798437-2798447:2798437-2798450:-	PB.3685.2	PB.3685.2,PB.3685.1
LG39	PB.3707	PB.3707;A5:LG39:7838595-7839452:7838595-7839515:-	PB.3707.1	PB.3707.1,PB.3707.2
LG39	PB.3735	PB.3735;A5:LG39:17934525-17935064:17934525-17935100:-	PB.3735.1	PB.3735.2,PB.3735.1
LG4	PB.3798	PB.3798;A5:LG4:20425713-20425720:20425712-20425720:+	PB.3798.4	PB.3798.4,PB.3798.1,PB.3798.5,PB.3798.3,PB.3798.2
LG4	PB.3854	PB.3854;A5:LG4:37760681-37760705:37760679-37760705:+	PB.3854.3	PB.3854.5,PB.3854.3
LG40	PB.3983	PB.3983;A5:LG40:16436302-16436930:16436302-16437219:-	PB.3983.4	PB.3983.2,PB.3983.4
LG40	PB.3924	PB.3924;A5:LG40:6353875-6358262:6353729-6358262:+	PB.3924.3	PB.3924.2,PB.3924.1,PB.3924.3
LG41	PB.3997	PB.3997;A5:LG41:6692644-6693574:6692644-6693873:-	PB.3997.1	PB.3997.2,PB.3997.1
LG41	PB.4002	PB.4002;A5:LG41:8225104-8228682:8225104-8228785:-	PB.4002.1	PB.4002.2,PB.4002.1
LG42	PB.4041	PB.4041;A5:LG42:13387800-13387823:13387799-13387823:+	PB.4041.4	PB.4041.4,PB.4041.5
LG43	PB.4063	PB.4063;A5:LG43:6249078-6250363:6249017-6250363:+	PB.4063.4,PB.4063.6	PB.4063.4,PB.4063.1,PB.4063.6,PB.4063.3
LG43	PB.4087	PB.4087;A5:LG43:11007764-11008519:11007659-11008519:+	PB.4087.1	PB.4087.6,PB.4087.1
LG44	PB.4114	PB.4114;A5:LG44:4920078-4920085:4920078-4920086:-	PB.4114.1	PB.4114.2,PB.4114.1
LG48	PB.4203	PB.4203;A5:LG48:7559284-7559378:7559282-7559378:+	PB.4203.2,PB.4203.4	PB.4203.2,PB.4203.4,PB.4203.3
LG48	PB.4219	PB.4219;A5:LG48:13557757-13557767:13557733-13557767:+	PB.4219.2	PB.4219.2,PB.4219.4
LG49	PB.4222	PB.4222;A5:LG49:489110-492961:489075-492961:+	PB.4222.1,PB.4222.3,PB.4222.4,PB.4222.5,PB.4222.6,PB.4222.7,PB.4222.8,PB.4222.9,PB.4222.10,PB.4222.11	PB.4222.1,PB.4222.10,PB.4222.2,PB.4222.3,PB.4222.8,PB.4222.5,PB.4222.4,PB.4222.6,PB.4222.9,PB.4222.7,PB.4222.11
LG49	PB.4267	PB.4267;A5:LG49:12797148-12797160:12797148-12797163:-	PB.4267.2	PB.4267.1,PB.4267.2
LG49	PB.4267	PB.4267;A5:LG49:12798020-12801262:12798020-12801265:-	PB.4267.3	PB.4267.3,PB.4267.4,PB.4267.1
LG49	PB.4267	PB.4267;A5:LG49:12797148-12797157:12797148-12797163:-	PB.4267.4	PB.4267.1,PB.4267.4
LG49	PB.4267	PB.4267;A5:LG49:12797148-12797157:12797148-12797160:-	PB.4267.4	PB.4267.4,PB.4267.2
LG49	PB.4282	PB.4282;A5:LG49:14216633-14216681:14216633-14216685:-	PB.4282.1	PB.4282.3,PB.4282.1,PB.4282.4
LG49	PB.4284	PB.4284;A5:LG49:14344140-14344195:14344140-14344197:-	PB.4284.1	PB.4284.1,PB.4284.2
LG6	PB.4315	PB.4315;A5:LG6:20439532-20442234:20439532-20442292:-	PB.4315.2,PB.4315.3	PB.4315.3,PB.4315.1,PB.4315.2
LG6	PB.4370	PB.4370;A5:LG6:26913783-26913792:26913783-26913796:-	PB.4370.2	PB.4370.4,PB.4370.2
LG6	PB.4370	PB.4370;A5:LG6:26913783-26913790:26913783-26913792:-	PB.4370.1	PB.4370.2,PB.4370.1
LG6	PB.4370	PB.4370;A5:LG6:26913783-26913790:26913783-26913796:-	PB.4370.1	PB.4370.4,PB.4370.1
LG7	PB.4451	PB.4451;A5:LG7:20988422-20988502:20988380-20988502:+	PB.4451.1	PB.4451.2,PB.4451.1
LG7	PB.4425	PB.4425;A5:LG7:16887207-16891652:16887207-16891789:-	PB.4425.5,PB.4425.7	PB.4425.4,PB.4425.5,PB.4425.7,PB.4425.8
LG7	PB.4430	PB.4430;A5:LG7:18560586-18563528:18560586-18563817:-	PB.4430.1	PB.4430.1,PB.4430.2
LG7	PB.4434	PB.4434;A5:LG7:19182795-19183857:19182795-19184005:-	PB.4434.3	PB.4434.3,PB.4434.4,PB.4434.1
LG8	PB.4489	PB.4489;A5:LG8:9390011-9398327:9390011-9398339:-	PB.4489.3	PB.4489.3,PB.4489.2,PB.4489.7,PB.4489.6
LG8	PB.4500	PB.4500;A5:LG8:10638647-10642323:10638647-10642371:-	PB.4500.2	PB.4500.2,PB.4500.1,PB.4500.4
LG8	PB.4558	PB.4558;A5:LG8:18494127-18494136:18494127-18494138:-	PB.4558.1	PB.4558.1,PB.4558.3
LG8	PB.4580	PB.4580;A5:LG8:28060901-28061575:28060901-28061576:-	PB.4580.1	PB.4580.1,PB.4580.2
LG8	PB.4584	PB.4584;A5:LG8:28683085-28683548:28683085-28683577:-	PB.4584.2	PB.4584.2,PB.4584.1
LG8	PB.4594	PB.4594;A5:LG8:30623731-30623913:30623731-30623928:-	PB.4594.6,PB.4594.7,PB.4594.8,PB.4594.4	PB.4594.3,PB.4594.6,PB.4594.7,PB.4594.4,PB.4594.8,PB.4594.5
LG8	PB.4566	PB.4566;A5:LG8:25720106-25720132:25720102-25720132:+	PB.4566.4	PB.4566.11,PB.4566.4
LG8	PB.4566	PB.4566;A5:LG8:25719572-25719626:25719531-25719626:+	PB.4566.7	PB.4566.7,PB.4566.3
LG8	PB.4566	PB.4566;A5:LG8:25720112-25720132:25720106-25720132:+	PB.4566.6	PB.4566.6,PB.4566.4
LG8	PB.4566	PB.4566;A5:LG8:25720112-25720132:25720102-25720132:+	PB.4566.6	PB.4566.11,PB.4566.6
LG8	PB.4566	PB.4566;A5:LG8:25720119-25720127:25720115-25720127:+	PB.4566.13	PB.4566.13,PB.4566.7
Normal_100|path4	PC.6	PC.6;A5:Normal_100|path4:1310-1355:1261-1355:+	PC.6.2	PC.6.3,PC.6.2
Normal_154|path0	PC.26	PC.26;A5:Normal_154|path0:1785-1917:1765-1917:+	PC.26.1	PC.26.1,PC.26.3
Normal_182|path0	PC.38	PC.38;A5:Normal_182|path0:51-146:30-146:+	PC.38.3	PC.38.2,PC.38.3
Normal_463|path1	PC.130	PC.130;A5:Normal_463|path1:241-410:91-410:+	PC.130.5	PC.130.7,PC.130.3,PC.130.5,PC.130.1,PC.130.6,PC.130.2
Normal_562|path0	PC.165	PC.165;A5:Normal_562|path0:850-888:702-888:+	PC.165.2	PC.165.2,PC.165.1
Normal_562|path1	PC.166	PC.166;A5:Normal_562|path1:865-903:717-903:+	PC.166.4	PC.166.4,PC.166.1,PC.166.2
Normal_612|path11	PC.185	PC.185;A5:Normal_612|path11:391-494:294-494:+	PC.185.4	PC.185.4,PC.185.5
Normal_612|path11	PC.185	PC.185;A5:Normal_612|path11:362-414:314-414:+	PC.185.7	PC.185.2,PC.185.7
Normal_94|path0	PC.276	PC.276;A5:Normal_94|path0:1335-1482:1241-1482:+	PC.276.2	PC.276.3,PC.276.2
seqname	gene_id	event_id	alternative_transcripts	total_transcripts
LG2	PB.49	PB.49;AF:LG2:10451130:10451226-10457663:10457263:10457359-10457663:+	PB.49.12	PB.49.15,PB.49.13,PB.49.12,PB.49.14,PB.49.16
LG2	PB.83	PB.83;AF:LG2:19536005:19536146-19674945:19649829:19649921-19674945:+	PB.83.2	PB.83.2,PB.83.3
LG2	PB.86	PB.86;AF:LG2:21753368:21753401-21754480:21753819:21753870-21754480:+	PB.86.1	PB.86.2,PB.86.1
LG2	PB.160	PB.160;AF:LG2:43595128:43595151-43686986:43686334:43686626-43686986:+	PB.160.1	PB.160.1,PB.160.3
LG2	PB.50	PB.50;AF:LG2:8937144-8944290:8944551:8937144-8956120:8956200:-	PB.50.3	PB.50.3,PB.50.5
LG2	PB.50	PB.50;AF:LG2:8937144-8944290:8944551:8937144-8956120:8956139:-	PB.50.3	PB.50.3,PB.50.11
LG2	PB.50	PB.50;AF:LG2:8937144-8944290:8944392:8937144-8956120:8956200:-	PB.50.10	PB.50.5,PB.50.10
LG2	PB.50	PB.50;AF:LG2:8937144-8944290:8944392:8937144-8956120:8956139:-	PB.50.10	PB.50.11,PB.50.10
LG5	PB.223	PB.223;AF:LG5:22445452:22445571-22447194:22445977:22446008-22447194:+	PB.223.1	PB.223.3,PB.223.1
LG5	PB.223	PB.223;AF:LG5:22445470:22445571-22447194:22445977:22446008-22447194:+	PB.223.2	PB.223.3,PB.223.2
LG5	PB.268	PB.268;AF:LG5:42784344-42845858:42845940:42784344-42846221:42846382:-	PB.268.4	PB.268.3,PB.268.4
LG27	PB.383	PB.383;AF:LG27:146674:146869-149958:147299:147403-149958:+	PB.383.17	PB.383.20,PB.383.17
LG27	PB.383	PB.383;AF:LG27:146751:146869-149958:147299:147403-149958:+	PB.383.19	PB.383.20,PB.383.19
LG27	PB.455	PB.455;AF:LG27:24941743:24941823-24947424:24944503:24945142-24947424:+	PB.455.1	PB.455.5,PB.455.1
LG27	PB.455	PB.455;AF:LG27:24941743:24941823-24947424:24944642:24945142-24947424:+	PB.455.1	PB.455.6,PB.455.1
LG27	PB.455	PB.455;AF:LG27:24941743:24941823-24947424:24945078:24945142-24947424:+	PB.455.1	PB.455.7,PB.455.1
LG46	PB.482	PB.482;AF:LG46:500247-501819:501891:500247-503782:503907:-	PB.482.1	PB.482.1,PB.482.2
LG46	PB.482	PB.482;AF:LG46:500247-501819:501993:500247-503782:503907:-	PB.482.3	PB.482.2,PB.482.3
LG46	PB.484	PB.484;AF:LG46:1002068-1005943:1006093:1002068-1006277:1006309:-	PB.484.3,PB.484.4	PB.484.2,PB.484.4,PB.484.3
LG46	PB.484	PB.484;AF:LG46:1002068-1005943:1006104:1002068-1006277:1006309:-	PB.484.5	PB.484.2,PB.484.5
LG46	PB.495	PB.495;AF:LG46:1783663-1786627:1786721:1783663-1787060:1787219:-	PB.495.2	PB.495.3,PB.495.2
LG46	PB.495	PB.495;AF:LG46:1783663-1786627:1786721:1783663-1787060:1787234:-	PB.495.2	PB.495.5,PB.495.2,PB.495.4
LG1	PB.583	PB.583;AF:LG1:5580338-5589102:5589326:5580338-5629291:5629840:-	PB.583.1	PB.583.3,PB.583.1
LG1	PB.583	PB.583;AF:LG1:5580338-5589102:5589303:5580338-5629291:5629840:-	PB.583.2	PB.583.3,PB.583.2
LG1	PB.605	PB.605;AF:LG1:15144582-15146170:15146350:15144582-15146424:15146453:-	PB.605.2	PB.605.1,PB.605.2
LG1	PB.711	PB.711;AF:LG1:49491944-49493637:49493687:49491944-49494041:49494170:-	PB.711.1,PB.711.8	PB.711.1,PB.711.7,PB.711.8
LG1	PB.711	PB.711;AF:LG1:49491944-49493637:49493694:49491944-49494041:49494170:-	PB.711.3,PB.711.9	PB.711.3,PB.711.7,PB.711.9
LG10	PB.767	PB.767;AF:LG10:6939523:6939551-6941286:6939555:6939613-6941286:+	PB.767.1,PB.767.2	PB.767.2,PB.767.1,PB.767.3
LG11	PB.881	PB.881;AF:LG11:13000841:13000917-13006022:13001026:13001138-13006022:+	PB.881.1	PB.881.1,PB.881.2
LG11	PB.937	PB.937;AF:LG11:31632506:31632645-31636325:31635118:31635230-31636325:+	PB.937.2	PB.937.2,PB.937.3
LG11	PB.973	PB.973;AF:LG11:38631199:38631348-38646484:38632020:38632083-38646484:+	PB.973.2	PB.973.5,PB.973.2,PB.973.4
LG11	PB.863	PB.863;AF:LG11:7882568-7883433:7883482:7882568-7885226:7885256:-	PB.863.2	PB.863.2,PB.863.3
LG11	PB.878	PB.878;AF:LG11:12687122-12696621:12696718:12687122-12696982:12697029:-	PB.878.2	PB.878.2,PB.878.5
LG11	PB.958	PB.958;AF:LG11:34386663-34386799:34387409:34386663-34389608:34389711:-	PB.958.4	PB.958.8,PB.958.4
LG11	PB.958	PB.958;AF:LG11:34386663-34386799:34388140:34386663-34389608:34389711:-	PB.958.25	PB.958.25,PB.958.8
LG11	PB.976	PB.976;AF:LG11:38846654-38850772:38852578:38846654-38857074:38857428:-	PB.976.8	PB.976.9,PB.976.8
LG11	PB.976	PB.976;AF:LG11:38846654-38850765:38851994:38846654-38857074:38857428:-	PB.976.10	PB.976.9,PB.976.10
LG12	PB.1076	PB.1076;AF:LG12:33998700:33998839-33999992:33998857:33998956-33999992:+	PB.1076.2	PB.1076.2,PB.1076.3
LG12	PB.1097	PB.1097;AF:LG12:40006738:40006872-40024033:40022104:40022601-40024033:+	PB.1097.1,PB.1097.2	PB.1097.2,PB.1097.3,PB.1097.1
LG12	PB.1122	PB.1122;AF:LG12:44343449:44343880-44347680:44344038:44344113-44347680:+	PB.1122.1	PB.1122.3,PB.1122.1
LG12	PB.1122	PB.1122;AF:LG12:44343450:44343880-44347680:44344038:44344113-44347680:+	PB.1122.2	PB.1122.3,PB.1122.2
LG12	PB.1119	PB.1119;AF:LG12:44416578-44417846:44417948:44416578-44418718:44418826:-	PB.1119.6	PB.1119.8,PB.1119.5,PB.1119.6
LG12	PB.1144	PB.1144;AF:LG12:47046894-47050932:47051086:47046894-47051129:47051207:-	PB.1144.4	PB.1144.4,PB.1144.3
LG13	PB.1209	PB.1209;AF:LG13:28397501-28399080:28399137:28397501-28399197:28399300:-	PB.1209.1	PB.1209.2,PB.1209.1
LG14	PB.1367	PB.1367;AF:LG14:24725777-24728615:24728866:24725777-24749690:24749779:-	PB.1367.3	PB.1367.6,PB.1367.3
LG14	PB.1378	PB.1378;AF:LG14:29054668-29055671:29055811:29054668-29055902:29056006:-	PB.1378.3	PB.1378.3,PB.1378.2
LG14	PB.1378	PB.1378;AF:LG14:29054668-29055671:29055811:29054668-29056159:29056222:-	PB.1378.3	PB.1378.3,PB.1378.1
LG14	PB.1378	PB.1378;AF:LG14:29054668-29055902:29056006:29054668-29056159:29056222:-	PB.1378.2	PB.1378.2,PB.1378.1
LG15	PB.1410	PB.1410;AF:LG15:11194603:11194766-11203226:11200310:11200450-11203226:+	PB.1410.1	PB.1410.2,PB.1410.1
LG15	PB.1425	PB.1425;AF:LG15:21995434-21997541:21997627:21995434-22000083:22000098:-	PB.1425.2	PB.1425.1,PB.1425.2
LG15	PB.1446	PB.1446;AF:LG15:28648366-28648837:28648861:28648366-28650166:28650367:-	PB.1446.2	PB.1446.1,PB.1446.2
LG16	PB.1492	PB.1492;AF:LG16:11904936:11906330-11932040:11908985:11909064-11932040:+	PB.1492.2	PB.1492.3,PB.1492.2
LG16	PB.1492	PB.1492;AF:LG16:11904936:11906330-11932040:11914382:11914926-11932040:+	PB.1492.2	PB.1492.4,PB.1492.2
LG16	PB.1492	PB.1492;AF:LG16:11904936:11906330-11932040:11914384:11914926-11932040:+	PB.1492.2	PB.1492.5,PB.1492.2
LG16	PB.1492	PB.1492;AF:LG16:11908985:11909064-11932040:11914382:11914926-11932040:+	PB.1492.3	PB.1492.4,PB.1492.3
LG16	PB.1492	PB.1492;AF:LG16:11908985:11909064-11932040:11914384:11914926-11932040:+	PB.1492.3	PB.1492.5,PB.1492.3
LG18	PB.1761	PB.1761;AF:LG18:30790832-30791415:30791569:30790832-30792769:30792821:-	PB.1761.3	PB.1761.1,PB.1761.3
LG18	PB.1761	PB.1761;AF:LG18:30790832-30791433:30791709:30790832-30792769:30792821:-	PB.1761.2	PB.1761.1,PB.1761.2
LG19	PB.1876	PB.1876;AF:LG19:31172948:31173029-31179558:31175235:31175297-31179558:+	PB.1876.1	PB.1876.1,PB.1876.6
LG19	PB.1876	PB.1876;AF:LG19:31172950:31173029-31179558:31175235:31175297-31179558:+	PB.1876.4,PB.1876.3,PB.1876.5,PB.1876.2	PB.1876.4,PB.1876.5,PB.1876.3,PB.1876.2,PB.1876.6
LG20	PB.1970	PB.1970;AF:LG20:29090782:29090964-29092185:29091881:29092049-29092185:+	PB.1970.1	PB.1970.2,PB.1970.1,PB.1970.3
LG20	PB.1891	PB.1891;AF:LG20:815679-817142:817295:815679-817366:817472:-	PB.1891.1	PB.1891.2,PB.1891.1
LG20	PB.1894	PB.1894;AF:LG20:884892-886249:886295:884892-886432:886503:-	PB.1894.2	PB.1894.2,PB.1894.1
LG21	PB.2028	PB.2028;AF:LG21:8012768:8012874-8016525:8015092:8015127-8016525:+	PB.2028.1	PB.2028.1,PB.2028.3,PB.2028.2
LG21	PB.2060	PB.2060;AF:LG21:18481776:18481788-18486749:18481928:18481935-18486749:+	PB.2060.2	PB.2060.6,PB.2060.2
LG21	PB.2070	PB.2070;AF:LG21:22706842:22706868-22708637:22706871:22706914-22708637:+	PB.2070.1	PB.2070.1,PB.2070.2
LG21	PB.2035	PB.2035;AF:LG21:8952495-8957162:8957423:8952495-8960900:8962095:-	PB.2035.15,PB.2035.23	PB.2035.23,PB.2035.15,PB.2035.17
LG21	PB.2035	PB.2035;AF:LG21:8952495-8954619:8955370:8952495-8957162:8957423:-	PB.2035.18	PB.2035.23,PB.2035.15,PB.2035.18
LG21	PB.2035	PB.2035;AF:LG21:8952495-8954619:8955370:8952495-8960900:8962095:-	PB.2035.18	PB.2035.17,PB.2035.18
LG24	PB.2284	PB.2284;AF:LG24:22782640-22786749:22786783:22782640-22786922:22787036:-	PB.2284.15	PB.2284.13,PB.2284.15
LG24	PB.2250	PB.2250;AF:LG24:13280851:13280972-13293092:13287289:13287466-13293092:+	PB.2250.1	PB.2250.1,PB.2250.3
LG24	PB.2250	PB.2250;AF:LG24:13280851:13280972-13293092:13287409:13287466-13293092:+	PB.2250.1	PB.2250.2,PB.2250.1
LG25	PB.2323	PB.2323;AF:LG25:4325619:4325678-4330710:4329678:4329769-4330710:+	PB.2323.1,PB.2323.2	PB.2323.1,PB.2323.2,PB.2323.3
LG25	PB.2391	PB.2391;AF:LG25:21224265-21231173:21231360:21224265-21239759:21239795:-	PB.2391.4	PB.2391.4,PB.2391.7
LG25	PB.2391	PB.2391;AF:LG25:21224265-21231173:21231360:21224265-21239759:21239889:-	PB.2391.4	PB.2391.4,PB.2391.8
LG25	PB.2391	PB.2391;AF:LG25:21224265-21231173:21231231:21224265-21239759:21239795:-	PB.2391.2	PB.2391.7,PB.2391.2
LG25	PB.2391	PB.2391;AF:LG25:21224265-21231173:21231231:21224265-21239759:21239889:-	PB.2391.2	PB.2391.8,PB.2391.2
LG25	PB.2391	PB.2391;AF:LG25:21224265-21231173:21231381:21224265-21239759:21239795:-	PB.2391.10	PB.2391.10,PB.2391.7
LG25	PB.2391	PB.2391;AF:LG25:21224265-21231173:21231381:21224265-21239759:21239889:-	PB.2391.10	PB.2391.8,PB.2391.10
LG25	PB.2392	PB.2392;AF:LG25:21968484-21972301:21972398:21968484-21973006:21973113:-	PB.2392.4	PB.2392.4,PB.2392.5
LG26	PB.2456	PB.2456;AF:LG26:3524706-3534564:3534764:3524706-3544774:3544811:-	PB.2456.4	PB.2456.9,PB.2456.4
LG26	PB.2456	PB.2456;AF:LG26:3524706-3534564:3534764:3524706-3544774:3544830:-	PB.2456.4	PB.2456.26,PB.2456.4
LG26	PB.2456	PB.2456;AF:LG26:3524706-3534564:3534764:3524706-3544774:3544893:-	PB.2456.4	PB.2456.50,PB.2456.4
LG26	PB.2456	PB.2456;AF:LG26:3524706-3534564:3534766:3524706-3544774:3544811:-	PB.2456.24,PB.2456.43,PB.2456.69,PB.2456.73	PB.2456.73,PB.2456.43,PB.2456.9,PB.2456.24,PB.2456.69
LG26	PB.2456	PB.2456;AF:LG26:3524706-3534564:3534766:3524706-3544774:3544830:-	PB.2456.24,PB.2456.43,PB.2456.69,PB.2456.73	PB.2456.73,PB.2456.26,PB.2456.43,PB.2456.24,PB.2456.69
LG26	PB.2456	PB.2456;AF:LG26:3524706-3534564:3534766:3524706-3544774:3544893:-	PB.2456.24,PB.2456.43,PB.2456.69,PB.2456.73	PB.2456.73,PB.2456.50,PB.2456.43,PB.2456.24,PB.2456.69
LG26	PB.2456	PB.2456;AF:LG26:3524706-3534564:3534675:3524706-3544774:3544811:-	PB.2456.46	PB.2456.46,PB.2456.9
LG26	PB.2456	PB.2456;AF:LG26:3524706-3534564:3534675:3524706-3544774:3544830:-	PB.2456.46	PB.2456.46,PB.2456.26
LG26	PB.2456	PB.2456;AF:LG26:3524706-3534564:3534675:3524706-3544774:3544893:-	PB.2456.46	PB.2456.46,PB.2456.50
LG26	PB.2456	PB.2456;AF:LG26:3524706-3534564:3534632:3524706-3544774:3544811:-	PB.2456.75	PB.2456.75,PB.2456.9
LG26	PB.2456	PB.2456;AF:LG26:3524706-3534564:3534632:3524706-3544774:3544830:-	PB.2456.75	PB.2456.75,PB.2456.26
LG26	PB.2456	PB.2456;AF:LG26:3524706-3534564:3534632:3524706-3544774:3544893:-	PB.2456.75	PB.2456.75,PB.2456.50
LG26	PB.2456	PB.2456;AF:LG26:3524706-3534564:3534640:3524706-3544774:3544811:-	PB.2456.70	PB.2456.70,PB.2456.9
LG26	PB.2456	PB.2456;AF:LG26:3524706-3534564:3534640:3524706-3544774:3544830:-	PB.2456.70	PB.2456.70,PB.2456.26
LG26	PB.2456	PB.2456;AF:LG26:3524706-3534564:3534640:3524706-3544774:3544893:-	PB.2456.70	PB.2456.70,PB.2456.50
LG26	PB.2472	PB.2472;AF:LG26:7180780:7180952-7182673:7182186:7182226-7182673:+	PB.2472.1	PB.2472.1,PB.2472.2
LG26	PB.2505	PB.2505;AF:LG26:14294301:14294457-14306927:14302297:14302450-14306927:+	PB.2505.1	PB.2505.1,PB.2505.2
LG26	PB.2549	PB.2549;AF:LG26:21863653:21863831-21928982:21925796:21925827-21928982:+	PB.2549.1	PB.2549.20,PB.2549.22,PB.2549.17,PB.2549.8,PB.2549.9,PB.2549.13,PB.2549.24,PB.2549.12,PB.2549.5,PB.2549.10,PB.2549.4,PB.2549.21,PB.2549.1,PB.2549.16,PB.2549.18,PB.2549.11,PB.2549.3,PB.2549.23,PB.2549.7,PB.2549.6,PB.2549.15,PB.2549.14,PB.2549.19
LG28	PB.2655	PB.2655;AF:LG28:21697146:21697259-21736541:21733977:21734135-21736541:+	PB.2655.1	PB.2655.4,PB.2655.1
LG29	PB.2698	PB.2698;AF:LG29:2535781:2535877-2557848:2538686:2538837-2557848:+	PB.2698.1	PB.2698.2,PB.2698.1
LG29	PB.2698	PB.2698;AF:LG29:2535781:2535877-2557848:2543496:2543595-2557848:+	PB.2698.1	PB.2698.3,PB.2698.1
LG29	PB.2698	PB.2698;AF:LG29:2538686:2538837-2557848:2543496:2543595-2557848:+	PB.2698.2	PB.2698.3,PB.2698.2
LG29	PB.2708	PB.2708;AF:LG29:3393536-3394423:3394538:3393536-3395469:3395608:-	PB.2708.6	PB.2708.7,PB.2708.6
LG29	PB.2708	PB.2708;AF:LG29:3396141-3396374:3396493:3396141-3397116:3397225:-	PB.2708.2	PB.2708.2,PB.2708.4
LG29	PB.2708	PB.2708;AF:LG29:3396141-3396374:3396493:3396141-3397116:3397319:-	PB.2708.2	PB.2708.2,PB.2708.1
LG29	PB.2742	PB.2742;AF:LG29:9707115-9707735:9707766:9707115-9709896:9710029:-	PB.2742.1	PB.2742.2,PB.2742.1
LG29	PB.2742	PB.2742;AF:LG29:9707115-9707735:9707766:9707115-9725442:9725711:-	PB.2742.1	PB.2742.8,PB.2742.1
LG29	PB.2742	PB.2742;AF:LG29:9707115-9709896:9710029:9707115-9725442:9725711:-	PB.2742.2	PB.2742.8,PB.2742.2
LG29	PB.2742	PB.2742;AF:LG29:9707115-9707735:9708043:9707115-9709896:9710029:-	PB.2742.9	PB.2742.2,PB.2742.9
LG29	PB.2742	PB.2742;AF:LG29:9707115-9707735:9708043:9707115-9725442:9725711:-	PB.2742.9	PB.2742.8,PB.2742.9
LG3	PB.2819	PB.2819;AF:LG3:2412424-2413330:2413911:2412424-2415180:2415217:-	PB.2819.5	PB.2819.5,PB.2819.1
LG3	PB.2846	PB.2846;AF:LG3:11152224-11153078:11153451:11152224-11160646:11160680:-	PB.2846.6	PB.2846.6,PB.2846.2
LG3	PB.2846	PB.2846;AF:LG3:11152224-11153078:11153451:11152224-11155688:11155802:-	PB.2846.6	PB.2846.6,PB.2846.4
LG3	PB.2846	PB.2846;AF:LG3:11152224-11155688:11155802:11152224-11160646:11160680:-	PB.2846.4	PB.2846.2,PB.2846.4
LG3	PB.2884	PB.2884;AF:LG3:31464134-31467618:31467740:31464134-31477207:31477422:-	PB.2884.1	PB.2884.1,PB.2884.2
LG3	PB.2836	PB.2836;AF:LG3:8799654:8799689-8804295:8800494:8800603-8804295:+	PB.2836.1	PB.2836.1,PB.2836.7
LG3	PB.2836	PB.2836;AF:LG3:8799655:8799689-8804295:8800494:8800603-8804295:+	PB.2836.3,PB.2836.4,PB.2836.2	PB.2836.7,PB.2836.2,PB.2836.4,PB.2836.3
LG3	PB.2836	PB.2836;AF:LG3:8799658:8799689-8804295:8800494:8800603-8804295:+	PB.2836.5	PB.2836.7,PB.2836.5
LG3	PB.2836	PB.2836;AF:LG3:8799667:8799689-8804295:8800494:8800603-8804295:+	PB.2836.6	PB.2836.7,PB.2836.6
LG3	PB.2847	PB.2847;AF:LG3:10800409:10800505-10826405:10824988:10825065-10826405:+	PB.2847.3	PB.2847.3,PB.2847.4
LG3	PB.2850	PB.2850;AF:LG3:11363107:11363216-11378933:11365385:11365429-11378933:+	PB.2850.1	PB.2850.1,PB.2850.2
LG3	PB.2873	PB.2873;AF:LG3:29331535:29331650-29335397:29331730:29331853-29335397:+	PB.2873.1	PB.2873.2,PB.2873.1
LG30	PB.3029	PB.3029;AF:LG30:33379132-33386835:33387568:33379132-33460665:33460845:-	PB.3029.3	PB.3029.3,PB.3029.1
LG30	PB.2998	PB.2998;AF:LG30:13769623:13769698-13770742:13769726:13769770-13770742:+	PB.2998.1	PB.2998.2,PB.2998.1
LG31	PB.3060	PB.3060;AF:LG31:11162414:11162442-11163696:11162513:11162694-11163696:+	PB.3060.1	PB.3060.2,PB.3060.1
LG31	PB.3069	PB.3069;AF:LG31:15129829:15129976-15150697:15141386:15141448-15150697:+	PB.3069.1	PB.3069.2,PB.3069.3,PB.3069.1
LG31	PB.3069	PB.3069;AF:LG31:15129829:15129976-15150697:15141516:15141640-15150697:+	PB.3069.1	PB.3069.4,PB.3069.1
LG31	PB.3069	PB.3069;AF:LG31:15141386:15141448-15150697:15141516:15141640-15150697:+	PB.3069.3,PB.3069.2	PB.3069.2,PB.3069.3,PB.3069.4
LG32	PB.3148	PB.3148;AF:LG32:25402300-25412628:25412761:25402300-25418642:25418867:-	PB.3148.3	PB.3148.3,PB.3148.1
LG32	PB.3179	PB.3179;AF:LG32:27970781-27971759:27972386:27970781-28051317:28053504:-	PB.3179.1	PB.3179.1,PB.3179.4
LG32	PB.3134	PB.3134;AF:LG32:22119824:22119860-22124391:22122102:22122194-22124391:+	PB.3134.1	PB.3134.2,PB.3134.1
LG33	PB.3196	PB.3196;AF:LG33:651430-651805:651991:651430-652163:652185:-	PB.3196.1	PB.3196.1,PB.3196.2
LG33	PB.3196	PB.3196;AF:LG33:651430-651805:651991:651430-656889:657053:-	PB.3196.1	PB.3196.1,PB.3196.5
LG33	PB.3196	PB.3196;AF:LG33:651430-652163:652185:651430-656889:657053:-	PB.3196.2	PB.3196.2,PB.3196.5
LG33	PB.3209	PB.3209;AF:LG33:7547602-7548982:7549128:7547602-7551196:7551278:-	PB.3209.6	PB.3209.4,PB.3209.12,PB.3209.6
LG33	PB.3209	PB.3209;AF:LG33:7547602-7548982:7549128:7547602-7551196:7551260:-	PB.3209.6	PB.3209.8,PB.3209.6
LG33	PB.3209	PB.3209;AF:LG33:7547602-7548982:7549128:7547602-7551196:7551285:-	PB.3209.6	PB.3209.10,PB.3209.6
LG33	PB.3209	PB.3209;AF:LG33:7547602-7548982:7549128:7547602-7551196:7551380:-	PB.3209.6	PB.3209.6,PB.3209.9
LG33	PB.3209	PB.3209;AF:LG33:7547602-7548982:7549128:7547602-7551196:7551284:-	PB.3209.6	PB.3209.6,PB.3209.11
LG33	PB.3221	PB.3221;AF:LG33:15278202-15278394:15278487:15278202-15278488:15278783:-	PB.3221.20	PB.3221.20,PB.3221.110
LG33	PB.3221	PB.3221;AF:LG33:15276934-15277105:15277192:15276934-15277266:15277301:-	PB.3221.25,PB.3221.53	PB.3221.53,PB.3221.25,PB.3221.50
LG33	PB.3221	PB.3221;AF:LG33:15275575-15275825:15276159:15275575-15276306:15276946:-	PB.3221.33	PB.3221.33,PB.3221.46
LG33	PB.3221	PB.3221;AF:LG33:15276944-15277105:15277148:15276944-15277266:15278799:-	PB.3221.49	PB.3221.106,PB.3221.49
LG33	PB.3221	PB.3221;AF:LG33:15276934-15277105:15277191:15276934-15277266:15277301:-	PB.3221.59	PB.3221.59,PB.3221.50
LG34	PB.3317	PB.3317;AF:LG34:7619323-7624755:7624818:7619323-7625185:7625420:-	PB.3317.2	PB.3317.2,PB.3317.6
LG34	PB.3353	PB.3353;AF:LG34:20824138-20827585:20827643:20824138-20835469:20835534:-	PB.3353.4	PB.3353.4,PB.3353.3
LG34	PB.3353	PB.3353;AF:LG34:20824138-20827572:20827659:20824138-20835469:20835534:-	PB.3353.2	PB.3353.2,PB.3353.3
LG35	PB.3403	PB.3403;AF:LG35:1136730:1136825-1138724:1137590:1137633-1138724:+	PB.3403.1	PB.3403.1,PB.3403.2
LG35	PB.3472	PB.3472;AF:LG35:9429721:9429865-9430914:9429914:9429969-9430914:+	PB.3472.1	PB.3472.1,PB.3472.2
LG35	PB.3498	PB.3498;AF:LG35:21108398:21108447-21111143:21108775:21109063-21111143:+	PB.3498.1	PB.3498.4,PB.3498.1
LG35	PB.3498	PB.3498;AF:LG35:21108398:21108447-21111143:21108834:21109063-21111143:+	PB.3498.1	PB.3498.5,PB.3498.1
LG35	PB.3498	PB.3498;AF:LG35:21108399:21108447-21111143:21108775:21109063-21111143:+	PB.3498.2,PB.3498.3	PB.3498.2,PB.3498.4,PB.3498.3
LG35	PB.3498	PB.3498;AF:LG35:21108399:21108447-21111143:21108834:21109063-21111143:+	PB.3498.2,PB.3498.3	PB.3498.2,PB.3498.5,PB.3498.3
LG35	PB.3410	PB.3410;AF:LG35:2508731-2511103:2511185:2508731-2560104:2560184:-	PB.3410.1	PB.3410.1,PB.3410.2
LG35	PB.3410	PB.3410;AF:LG35:2508731-2511103:2511185:2508731-2560104:2560186:-	PB.3410.1	PB.3410.3,PB.3410.1
LG35	PB.3423	PB.3423;AF:LG35:3767453-3768496:3768721:3767453-3771902:3771994:-	PB.3423.2	PB.3423.2,PB.3423.1
LG36	PB.3535	PB.3535;AF:LG36:14856965:14857329-14859635:14857868:14857930-14859635:+	PB.3535.6	PB.3535.6,PB.3535.9
LG36	PB.3535	PB.3535;AF:LG36:14856965:14857329-14859635:14857901:14857930-14859635:+	PB.3535.6	PB.3535.6,PB.3535.10
LG38	PB.3630	PB.3630;AF:LG38:13640407:13640534-13644200:13642262:13642284-13644200:+	PB.3630.3	PB.3630.3,PB.3630.5
LG38	PB.3630	PB.3630;AF:LG38:13640436:13640534-13644200:13642262:13642284-13644200:+	PB.3630.4	PB.3630.5,PB.3630.4
LG38	PB.3617	PB.3617;AF:LG38:8096541-8100413:8100527:8096541-8101258:8101303:-	PB.3617.1	PB.3617.2,PB.3617.1
LG39	PB.3692	PB.3692;AF:LG39:3665530:3665687-3667128:3666246:3666306-3667128:+	PB.3692.1	PB.3692.1,PB.3692.2
LG4	PB.3764	PB.3764;AF:LG4:8460268-8463545:8463946:8460268-8470436:8470515:-	PB.3764.1,PB.3764.2,PB.3764.7	PB.3764.1,PB.3764.7,PB.3764.2,PB.3764.3
LG4	PB.3884	PB.3884;AF:LG4:46302570-46306856:46306932:46302570-46307220:46307499:-	PB.3884.2	PB.3884.2,PB.3884.3
LG4	PB.3884	PB.3884;AF:LG4:46302570-46306856:46306932:46302570-46307220:46307477:-	PB.3884.2	PB.3884.4,PB.3884.2
LG4	PB.3837	PB.3837;AF:LG4:33675723:33675901-33698599:33692225:33692727-33698599:+	PB.3837.4	PB.3837.6,PB.3837.4
LG4	PB.3837	PB.3837;AF:LG4:33675723:33675901-33698599:33692322:33692727-33698599:+	PB.3837.4	PB.3837.7,PB.3837.8,PB.3837.4
LG4	PB.3837	PB.3837;AF:LG4:33675723:33675901-33698599:33692331:33692727-33698599:+	PB.3837.4	PB.3837.5,PB.3837.4
LG4	PB.3890	PB.3890;AF:LG4:47074837:47074886-47106357:47077230:47077386-47106357:+	PB.3890.1	PB.3890.2,PB.3890.1
LG4	PB.3890	PB.3890;AF:LG4:47074837:47074886-47106357:47077268:47077386-47106357:+	PB.3890.1	PB.3890.1,PB.3890.4,PB.3890.3
LG40	PB.3952	PB.3952;AF:LG40:12463051-12463720:12463770:12463051-12467258:12467360:-	PB.3952.5,PB.3952.6	PB.3952.5,PB.3952.6,PB.3952.4
LG40	PB.3952	PB.3952;AF:LG40:12463051-12463720:12463770:12463051-12467258:12467361:-	PB.3952.5,PB.3952.6	PB.3952.5,PB.3952.6,PB.3952.9
LG40	PB.3954	PB.3954;AF:LG40:15393634:15393710-15395907:15395210:15395380-15395907:+	PB.3954.1	PB.3954.2,PB.3954.1
LG41	PB.4005	PB.4005;AF:LG41:8423670:8423816-8439421:8425097:8425148-8439421:+	PB.4005.1,PB.4005.2,PB.4005.3	PB.4005.1,PB.4005.3,PB.4005.2,PB.4005.4
LG42	PB.4045	PB.4045;AF:LG42:13680898:13681525-13692950:13690949:13691636-13692950:+	PB.4045.1	PB.4045.1,PB.4045.2
LG42	PB.4007	PB.4007;AF:LG42:424870-426553:426725:424870-426779:426866:-	PB.4007.3	PB.4007.1,PB.4007.3
LG42	PB.4047	PB.4047;AF:LG42:13973940-13974652:13974941:13973940-13979608:13979640:-	PB.4047.4	PB.4047.4,PB.4047.5
LG49	PB.4222	PB.4222;AF:LG49:427861:427965-487660:472513:472649-487660:+	PB.4222.8	PB.4222.9,PB.4222.8
LG49	PB.4261	PB.4261;AF:LG49:12292430-12309723:12310006:12292430-12328276:12328354:-	PB.4261.12	PB.4261.3,PB.4261.12
LG6	PB.4379	PB.4379;AF:LG6:27817611-27817708:27818088:27817611-27821106:27821241:-	PB.4379.2	PB.4379.2,PB.4379.3
LG6	PB.4359	PB.4359;AF:LG6:26479191:26479497-26480823:26480178:26480331-26480823:+	PB.4359.1	PB.4359.4,PB.4359.1
LG6	PB.4359	PB.4359;AF:LG6:26479191:26479497-26480823:26480202:26480331-26480823:+	PB.4359.1	PB.4359.5,PB.4359.1
LG6	PB.4359	PB.4359;AF:LG6:26479229:26479497-26480823:26480178:26480331-26480823:+	PB.4359.3	PB.4359.4,PB.4359.3
LG6	PB.4359	PB.4359;AF:LG6:26479229:26479497-26480823:26480202:26480331-26480823:+	PB.4359.3	PB.4359.5,PB.4359.3
LG6	PB.4359	PB.4359;AF:LG6:26479407:26479497-26480823:26480178:26480331-26480823:+	PB.4359.2	PB.4359.4,PB.4359.2
LG6	PB.4359	PB.4359;AF:LG6:26479407:26479497-26480823:26480202:26480331-26480823:+	PB.4359.2	PB.4359.5,PB.4359.2
LG7	PB.4382	PB.4382;AF:LG7:464140:464390-472475:466729:466782-472475:+	PB.4382.12,PB.4382.17,PB.4382.9,PB.4382.15,PB.4382.10,PB.4382.2,PB.4382.7,PB.4382.5,PB.4382.6	PB.4382.15,PB.4382.6,PB.4382.2,PB.4382.10,PB.4382.5,PB.4382.12,PB.4382.9,PB.4382.17,PB.4382.7,PB.4382.21
LG7	PB.4382	PB.4382;AF:LG7:464140:464390-472475:470145:471354-472475:+	PB.4382.12,PB.4382.17,PB.4382.9,PB.4382.15,PB.4382.10,PB.4382.2,PB.4382.7,PB.4382.5,PB.4382.6	PB.4382.15,PB.4382.6,PB.4382.2,PB.4382.10,PB.4382.5,PB.4382.12,PB.4382.9,PB.4382.17,PB.4382.7,PB.4382.22
LG7	PB.4382	PB.4382;AF:LG7:464140:464390-472475:470147:471354-472475:+	PB.4382.12,PB.4382.17,PB.4382.9,PB.4382.15,PB.4382.10,PB.4382.2,PB.4382.7,PB.4382.5,PB.4382.6	PB.4382.15,PB.4382.6,PB.4382.2,PB.4382.10,PB.4382.5,PB.4382.12,PB.4382.9,PB.4382.24,PB.4382.17,PB.4382.7
LG7	PB.4382	PB.4382;AF:LG7:464140:464390-472475:470786:471354-472475:+	PB.4382.12,PB.4382.17,PB.4382.9,PB.4382.15,PB.4382.10,PB.4382.2,PB.4382.7,PB.4382.5,PB.4382.6	PB.4382.15,PB.4382.6,PB.4382.2,PB.4382.10,PB.4382.5,PB.4382.12,PB.4382.23,PB.4382.9,PB.4382.17,PB.4382.7
LG7	PB.4382	PB.4382;AF:LG7:464140:464390-472475:471208:471354-472475:+	PB.4382.12,PB.4382.17,PB.4382.9,PB.4382.15,PB.4382.10,PB.4382.2,PB.4382.7,PB.4382.5,PB.4382.6	PB.4382.15,PB.4382.6,PB.4382.2,PB.4382.10,PB.4382.25,PB.4382.5,PB.4382.12,PB.4382.9,PB.4382.17,PB.4382.7
LG7	PB.4382	PB.4382;AF:LG7:464271:464390-472475:466729:466782-472475:+	PB.4382.8	PB.4382.21,PB.4382.8
LG7	PB.4382	PB.4382;AF:LG7:464271:464390-472475:470145:471354-472475:+	PB.4382.8	PB.4382.22,PB.4382.8
LG7	PB.4382	PB.4382;AF:LG7:464271:464390-472475:470147:471354-472475:+	PB.4382.8	PB.4382.24,PB.4382.8
LG7	PB.4382	PB.4382;AF:LG7:464271:464390-472475:470786:471354-472475:+	PB.4382.8	PB.4382.23,PB.4382.8
LG7	PB.4382	PB.4382;AF:LG7:464271:464390-472475:471208:471354-472475:+	PB.4382.8	PB.4382.25,PB.4382.8
LG7	PB.4382	PB.4382;AF:LG7:466729:466782-472475:470145:471354-472475:+	PB.4382.21	PB.4382.21,PB.4382.22
LG7	PB.4382	PB.4382;AF:LG7:466729:466782-472475:470147:471354-472475:+	PB.4382.21	PB.4382.24,PB.4382.21
LG7	PB.4382	PB.4382;AF:LG7:466729:466782-472475:470786:471354-472475:+	PB.4382.21	PB.4382.23,PB.4382.21
LG7	PB.4382	PB.4382;AF:LG7:466729:466782-472475:471208:471354-472475:+	PB.4382.21	PB.4382.25,PB.4382.21
LG7	PB.4395	PB.4395;AF:LG7:2487551:2487663-2489640:2488652:2488679-2489640:+	PB.4395.1	PB.4395.2,PB.4395.1
LG7	PB.4453	PB.4453;AF:LG7:21400888:21401019-21406658:21401044:21401284-21406658:+	PB.4453.2	PB.4453.3,PB.4453.2
LG7	PB.4446	PB.4446;AF:LG7:20810133-20814112:20814202:20810133-20816457:20816656:-	PB.4446.3	PB.4446.3,PB.4446.2
LG7	PB.4446	PB.4446;AF:LG7:20810133-20814112:20814202:20810133-20816457:20816662:-	PB.4446.3	PB.4446.3,PB.4446.5
LG7	PB.4464	PB.4464;AF:LG7:35941815-35957776:35957893:35941815-35960880:35960963:-	PB.4464.3	PB.4464.3,PB.4464.4,PB.4464.9,PB.4464.1
LG8	PB.4513	PB.4513;AF:LG8:12502508-12508535:12508624:12502508-12533669:12533704:-	PB.4513.2,PB.4513.3	PB.4513.3,PB.4513.1,PB.4513.2
LG8	PB.4499	PB.4499;AF:LG8:10674888:10674985-10675443:10675212:10675232-10675443:+	PB.4499.9	PB.4499.10,PB.4499.9
LG8	PB.4579	PB.4579;AF:LG8:28008093:28008321-28013718:28008773:28008821-28013718:+	PB.4579.12	PB.4579.12,PB.4579.14
LG8	PB.4586	PB.4586;AF:LG8:28768156:28768401-28787550:28784282:28784432-28787550:+	PB.4586.1	PB.4586.2,PB.4586.1
seqname	gene_id	event_id	alternative_transcripts	total_transcripts
LG2	PB.31	PB.31;AL:LG2:8314941-8316929:8317080:8314941-8317307:8318083:+	PB.31.2	PB.31.2,PB.31.1
LG27	PB.407	PB.407;AL:LG27:5162546-5164730:5165205:5162546-5167371:5167757:+	PB.407.2	PB.407.1,PB.407.2
LG27	PB.402	PB.402;AL:LG27:1141730:1144145-1165549:1150821:1151128-1165549:-	PB.402.1	PB.402.2,PB.402.1
LG1	PB.631	PB.631;AL:LG1:17363877:17364665-17365360:17365075:17365184-17365360:-	PB.631.1	PB.631.1,PB.631.4,PB.631.3
LG11	PB.878	PB.878;AL:LG11:12645000:12646500-12669765:12667658:12668357-12669765:-	PB.878.1,PB.878.2,PB.878.3	PB.878.2,PB.878.3,PB.878.1,PB.878.5
LG11	PB.878	PB.878;AL:LG11:12645000:12646500-12669765:12667659:12668852-12669765:-	PB.878.1,PB.878.2,PB.878.3	PB.878.2,PB.878.3,PB.878.1,PB.878.6
LG19	PB.1876	PB.1876;AL:LG19:31183337-31185561:31186081:31183337-31188613:31188916:+	PB.1876.4	PB.1876.4,PB.1876.5
LG19	PB.1876	PB.1876;AL:LG19:31183337-31184321:31186082:31183337-31188613:31188916:+	PB.1876.3	PB.1876.5,PB.1876.3
LG19	PB.1876	PB.1876;AL:LG19:31183337-31185561:31186061:31183337-31188613:31188916:+	PB.1876.6,PB.1876.9	PB.1876.9,PB.1876.5,PB.1876.6
LG19	PB.1876	PB.1876;AL:LG19:31183337-31184321:31186083:31183337-31188613:31188916:+	PB.1876.7,PB.1876.10	PB.1876.5,PB.1876.7,PB.1876.10
LG19	PB.1876	PB.1876;AL:LG19:31183337-31185561:31186082:31183337-31188613:31188916:+	PB.1876.8,PB.1876.11	PB.1876.11,PB.1876.5,PB.1876.8
LG19	PB.1876	PB.1876;AL:LG19:31183337-31184321:31186081:31183337-31188613:31188916:+	PB.1876.12	PB.1876.5,PB.1876.12
LG21	PB.2093	PB.2093;AL:LG21:29489258:29490243-29495294:29492980:29493016-29495294:-	PB.2093.1	PB.2093.1,PB.2093.2
LG25	PB.2334	PB.2334;AL:LG25:4807890-4808041:4808176:4807890-4819429:4819566:+	PB.2334.1,PB.2334.2	PB.2334.3,PB.2334.2,PB.2334.1
LG26	PB.2434	PB.2434;AL:LG26:244243-248336:249219:244243-249742:252728:+	PB.2434.1	PB.2434.3,PB.2434.1
LG26	PB.2434	PB.2434;AL:LG26:244243-248336:249219:244243-249740:252728:+	PB.2434.1	PB.2434.4,PB.2434.1
LG26	PB.2434	PB.2434;AL:LG26:244243-248336:249217:244243-249742:252728:+	PB.2434.2	PB.2434.3,PB.2434.2
LG26	PB.2434	PB.2434;AL:LG26:244243-248336:249217:244243-249740:252728:+	PB.2434.2	PB.2434.4,PB.2434.2
LG26	PB.2534	PB.2534;AL:LG26:20184963-20188876:20189724:20184963-20200294:20200538:+	PB.2534.1	PB.2534.1,PB.2534.2
LG29	PB.2779	PB.2779;AL:LG29:21135599-21139476:21140879:21135599-21141036:21142449:+	PB.2779.1	PB.2779.3,PB.2779.1
LG29	PB.2779	PB.2779;AL:LG29:21135599-21139476:21140879:21135599-21141036:21142494:+	PB.2779.1	PB.2779.2,PB.2779.1
LG29	PB.2776	PB.2776;AL:LG29:21017480:21018867-21020805:21019040:21020310-21020805:-	PB.2776.1	PB.2776.1,PB.2776.2
LG29	PB.2777	PB.2777;AL:LG29:21027611:21029072-21032266:21029209:21030508-21032266:-	PB.2777.2	PB.2777.4,PB.2777.2
LG35	PB.3489	PB.3489;AL:LG35:12559444-12559685:12560723:12559444-12562212:12562305:+	PB.3489.2	PB.3489.2,PB.3489.3
LG35	PB.3489	PB.3489;AL:LG35:12559444-12559685:12559921:12559444-12562212:12562305:+	PB.3489.5	PB.3489.3,PB.3489.5
LG35	PB.3489	PB.3489;AL:LG35:12559444-12559685:12560112:12559444-12562212:12562305:+	PB.3489.4	PB.3489.3,PB.3489.4
LG35	PB.3489	PB.3489;AL:LG35:12559444-12559685:12560401:12559444-12562212:12562305:+	PB.3489.6	PB.3489.3,PB.3489.6
LG42	PB.4047	PB.4047;AL:LG42:13971696:13973940-13979608:13974134:13975851-13979608:-	PB.4047.5,PB.4047.1	PB.4047.8,PB.4047.5,PB.4047.1
LG42	PB.4047	PB.4047;AL:LG42:13971696:13973940-13976120:13974134:13975851-13976120:-	PB.4047.3	PB.4047.3,PB.4047.7
LG49	PB.4281	PB.4281;AL:LG49:14072179-14078556:14079952:14072179-14080298:14081996:+	PB.4281.1	PB.4281.2,PB.4281.1
LG8	PB.4489	PB.4489;AL:LG8:9380953:9381112-9382319:9381598:9382009-9382319:-	PB.4489.1	PB.4489.1,PB.4489.2
LG8	PB.4489	PB.4489;AL:LG8:9380953:9381112-9382319:9381599:9382009-9382319:-	PB.4489.1	PB.4489.3,PB.4489.1,PB.4489.4
LG8	PB.4489	PB.4489;AL:LG8:9380953:9381112-9382319:9381600:9382009-9382319:-	PB.4489.1	PB.4489.1,PB.4489.5
LG8	PB.4489	PB.4489;AL:LG8:9380953:9381112-9382319:9381723:9382009-9382319:-	PB.4489.1	PB.4489.6,PB.4489.1
seqname	gene_id	event_id	alternative_transcripts	total_transcripts
LG2	PB.168	PB.168;MX:LG2:44321815-44323431:44323656-44326758:44321815-44324378:44324603-44326758:+	PB.168.3,PB.168.1,PB.168.4,PB.168.6,PB.168.7	PB.168.4,PB.168.2,PB.168.6,PB.168.7,PB.168.1,PB.168.5,PB.168.3
LG2	PB.16	PB.16;MX:LG2:6748193-6750624:6750774-6752640:6748193-6750899:6751048-6752640:-	PB.16.1,PB.16.3,PB.16.4	PB.16.2,PB.16.1,PB.16.3,PB.16.4
LG2	PB.77	PB.77;MX:LG2:16887997-16893767:16893867-16899474:16887997-16894235:16894335-16899474:-	PB.77.7,PB.77.8,PB.77.10,PB.77.24,PB.77.14,PB.77.34,PB.77.38,PB.77.42,PB.77.50	PB.77.30,PB.77.14,PB.77.7,PB.77.42,PB.77.50,PB.77.13,PB.77.39,PB.77.38,PB.77.34,PB.77.15,PB.77.8,PB.77.3,PB.77.16,PB.77.24,PB.77.10
LG2	PB.77	PB.77;MX:LG2:16876044-16878837:16878860-16886002:16876044-16883404:16883451-16886002:-	PB.77.14	PB.77.31,PB.77.44,PB.77.39,PB.77.48,PB.77.20,PB.77.42,PB.77.9,PB.77.33,PB.77.14,PB.77.18,PB.77.45,PB.77.49,PB.77.4,PB.77.26,PB.77.52,PB.77.22,PB.77.25,PB.77.41,PB.77.5,PB.77.16
LG2	PB.77	PB.77;MX:LG2:16887997-16894235:16894335-16899474:16887997-16895310:16895410-16899474:-	PB.77.3,PB.77.13,PB.77.15,PB.77.16,PB.77.30,PB.77.39	PB.77.37,PB.77.47,PB.77.13,PB.77.35,PB.77.31,PB.77.44,PB.77.39,PB.77.48,PB.77.46,PB.77.28,PB.77.11,PB.77.15,PB.77.3,PB.77.9,PB.77.30,PB.77.33,PB.77.19,PB.77.17,PB.77.45,PB.77.49,PB.77.4,PB.77.26,PB.77.52,PB.77.25,PB.77.32,PB.77.41,PB.77.43,PB.77.6,PB.77.29,PB.77.5,PB.77.16
LG2	PB.77	PB.77;MX:LG2:16887997-16893767:16893867-16899474:16887997-16895310:16895410-16899474:-	PB.77.7,PB.77.8,PB.77.10,PB.77.24,PB.77.14,PB.77.34,PB.77.38,PB.77.42,PB.77.50	PB.77.37,PB.77.47,PB.77.35,PB.77.31,PB.77.44,PB.77.10,PB.77.48,PB.77.42,PB.77.46,PB.77.28,PB.77.11,PB.77.24,PB.77.9,PB.77.33,PB.77.14,PB.77.19,PB.77.38,PB.77.17,PB.77.34,PB.77.45,PB.77.49,PB.77.4,PB.77.8,PB.77.26,PB.77.52,PB.77.50,PB.77.25,PB.77.32,PB.77.41,PB.77.43,PB.77.6,PB.77.29,PB.77.5,PB.77.7
LG2	PB.77	PB.77;MX:LG2:16878860-16883404:16883451-16886002:16878860-16884590:16884631-16886002:-	PB.77.3,PB.77.6,PB.77.8,PB.77.10,PB.77.11,PB.77.21,PB.77.24,PB.77.15,PB.77.17,PB.77.19,PB.77.28,PB.77.30,PB.77.32,PB.77.36,PB.77.29,PB.77.40,PB.77.43,PB.77.47,PB.77.46	PB.77.47,PB.77.13,PB.77.21,PB.77.10,PB.77.46,PB.77.28,PB.77.11,PB.77.15,PB.77.3,PB.77.30,PB.77.19,PB.77.7,PB.77.17,PB.77.38,PB.77.34,PB.77.8,PB.77.50,PB.77.32,PB.77.43,PB.77.6,PB.77.29,PB.77.40,PB.77.36,PB.77.24
LG2	PB.77	PB.77;MX:LG2:16900191-16906363:16906408-16909350:16900191-16908864:16908897-16909350:-	PB.77.7,PB.77.14,PB.77.32,PB.77.34,PB.77.44,PB.77.50	PB.77.14,PB.77.50,PB.77.32,PB.77.34,PB.77.8,PB.77.44,PB.77.7
LG2	PB.77	PB.77;MX:LG2:16900191-16906363:16906408-16909350:16900191-16908864:16908900-16909350:-	PB.77.7,PB.77.14,PB.77.32,PB.77.34,PB.77.44,PB.77.50	PB.77.14,PB.77.50,PB.77.25,PB.77.32,PB.77.34,PB.77.44,PB.77.7
LG5	PB.211	PB.211;MX:LG5:11660210-11661478:11661519-11663103:11660210-11662366:11662443-11663103:+	PB.211.1,PB.211.9,PB.211.6,PB.211.13,PB.211.15	PB.211.9,PB.211.6,PB.211.1,PB.211.13,PB.211.8,PB.211.15,PB.211.5
000005-1	PB.321	PB.321;MX:000005-1:6968333-6969219:6969348-6973200:6968333-6970214:6970343-6973200:+	PB.321.1,PB.321.4	PB.321.2,PB.321.3,PB.321.1,PB.321.4
LG22	PB.377	PB.377;MX:LG22:27694813-27695294:27695434-27700164:27694813-27697534:27697697-27700164:+	PB.377.2,PB.377.4,PB.377.5,PB.377.6	PB.377.2,PB.377.6,PB.377.1,PB.377.3,PB.377.4,PB.377.5
LG27	PB.394	PB.394;MX:LG27:885105-886664:886777-894311:885105-890622:890735-894311:-	PB.394.7	PB.394.7,PB.394.13,PB.394.4
LG1	PB.625	PB.625;MX:LG1:17033431-17036601:17036669-17040306:17033431-17039155:17039319-17040306:-	PB.625.4,PB.625.5,PB.625.10	PB.625.5,PB.625.9,PB.625.10,PB.625.4
LG10	PB.829	PB.829;MX:LG10:24000867-24001163:24001273-24001975:24000867-24001505:24001615-24001975:-	PB.829.5,PB.829.13,PB.829.12,PB.829.10,PB.829.11,PB.829.7	PB.829.1,PB.829.11,PB.829.10,PB.829.5,PB.829.12,PB.829.8,PB.829.13,PB.829.7
LG11	PB.871	PB.871;MX:LG11:11724147-11726315:11726485-11728269:11724147-11726878:11727050-11728269:+	PB.871.2	PB.871.1,PB.871.2
LG11	PB.871	PB.871;MX:LG11:11730758-11732326:11732413-11734867:11730758-11733543:11733630-11734867:+	PB.871.2	PB.871.1,PB.871.2
LG11	PB.871	PB.871;MX:LG11:11734985-11737372:11737489-11739592:11734985-11737887:11738005-11739592:+	PB.871.2	PB.871.1,PB.871.2
LG11	PB.871	PB.871;MX:LG11:11741711-11742076:11742154-11743989:11741711-11742798:11742876-11743989:+	PB.871.2,PB.871.4	PB.871.4,PB.871.1,PB.871.2
LG11	PB.871	PB.871;MX:LG11:11741711-11742429:11742511-11743989:11741711-11742798:11742876-11743989:+	PB.871.3	PB.871.1,PB.871.3
LG11	PB.871	PB.871;MX:LG11:11741711-11742076:11742154-11743989:11741711-11742429:11742511-11743989:+	PB.871.2,PB.871.4	PB.871.4,PB.871.2,PB.871.3
LG11	PB.881	PB.881;MX:LG11:13015027-13022806:13022877-13030738:13015027-13024298:13024355-13030738:+	PB.881.2	PB.881.1,PB.881.2
LG11	PB.976	PB.976;MX:LG11:38825883-38828605:38828758-38846598:38825883-38844478:38844519-38846598:-	PB.976.11	PB.976.5,PB.976.1,PB.976.11
LG12	PB.1022	PB.1022;MX:LG12:4073345-4073761:4073838-4079161:4073345-4073909:4073986-4079161:-	PB.1022.2	PB.1022.1,PB.1022.2,PB.1022.3
LG15	PB.1440	PB.1440;MX:LG15:28216555-28219759:28219776-28228118:28216555-28225504:28225548-28228118:+	PB.1440.2	PB.1440.1,PB.1440.3,PB.1440.2
LG21	PB.2060	PB.2060;MX:LG21:18481788-18486472:18486635-18487736:18481788-18486749:18486911-18487736:+	PB.2060.1,PB.2060.3,PB.2060.5	PB.2060.1,PB.2060.2,PB.2060.3,PB.2060.5
LG24	PB.2260	PB.2260;MX:LG24:15378949-15379617:15379703-15381691:15378949-15380115:15380201-15381691:+	PB.2260.1,PB.2260.3,PB.2260.5	PB.2260.4,PB.2260.2,PB.2260.3,PB.2260.5,PB.2260.6,PB.2260.1
LG24	PB.2260	PB.2260;MX:LG24:15383943-15385184:15385266-15388894:15383943-15385694:15385785-15388894:+	PB.2260.1	PB.2260.4,PB.2260.2,PB.2260.9,PB.2260.10,PB.2260.3,PB.2260.5,PB.2260.6,PB.2260.11,PB.2260.7,PB.2260.8,PB.2260.1
LG25	PB.2339	PB.2339;MX:LG25:5371764-5373118:5373171-5375892:5371764-5374356:5374403-5375892:+	PB.2339.2,PB.2339.8,PB.2339.1,PB.2339.13	PB.2339.13,PB.2339.11,PB.2339.14,PB.2339.2,PB.2339.5,PB.2339.8,PB.2339.4,PB.2339.1,PB.2339.3
LG25	PB.2371	PB.2371;MX:LG25:14238086-14238915:14238971-14240857:14238086-14239728:14239781-14240857:+	PB.2371.1,PB.2371.2,PB.2371.3,PB.2371.4,PB.2371.5,PB.2371.6,PB.2371.7	PB.2371.5,PB.2371.4,PB.2371.7,PB.2371.3,PB.2371.2,PB.2371.1,PB.2371.6,PB.2371.8
LG25	PB.2405	PB.2405;MX:LG25:23272418-23272782:23273000-23278275:23272418-23273056:23273265-23278275:-	PB.2405.1	PB.2405.5,PB.2405.1
LG26	PB.2456	PB.2456;MX:LG26:3511337-3512770:3512832-3514471:3511337-3513739:3513801-3514471:-	PB.2456.22,PB.2456.17,PB.2456.24,PB.2456.27,PB.2456.43,PB.2456.48,PB.2456.46,PB.2456.68,PB.2456.70,PB.2456.69,PB.2456.73	PB.2456.7,PB.2456.50,PB.2456.57,PB.2456.42,PB.2456.8,PB.2456.6,PB.2456.60,PB.2456.12,PB.2456.22,PB.2456.70,PB.2456.40,PB.2456.62,PB.2456.74,PB.2456.75,PB.2456.33,PB.2456.11,PB.2456.56,PB.2456.69,PB.2456.53,PB.2456.73,PB.2456.23,PB.2456.2,PB.2456.46,PB.2456.68,PB.2456.5,PB.2456.25,PB.2456.34,PB.2456.32,PB.2456.65,PB.2456.19,PB.2456.9,PB.2456.4,PB.2456.28,PB.2456.58,PB.2456.21,PB.2456.37,PB.2456.49…
LG26	PB.2456	PB.2456;MX:LG26:3524706-3544774:3544899-3548498:3524706-3545146:3545271-3548498:-	PB.2456.2,PB.2456.8,PB.2456.10,PB.2456.12,PB.2456.7,PB.2456.28,PB.2456.29,PB.2456.32,PB.2456.33,PB.2456.40,PB.2456.42,PB.2456.49,PB.2456.51,PB.2456.56,PB.2456.62,PB.2456.60,PB.2456.59,PB.2456.65,PB.2456.66,PB.2456.77	PB.2456.7,PB.2456.42,PB.2456.8,PB.2456.60,PB.2456.12,PB.2456.40,PB.2456.62,PB.2456.33,PB.2456.56,PB.2456.23,PB.2456.2,PB.2456.32,PB.2456.65,PB.2456.28,PB.2456.49,PB.2456.10,PB.2456.29,PB.2456.77,PB.2456.59,PB.2456.52,PB.2456.66,PB.2456.51
LG26	PB.2483	PB.2483;MX:LG26:11117109-11117479:11117615-11118945:11117109-11118130:11118270-11118945:-	PB.2483.6,PB.2483.5,PB.2483.8,PB.2483.11	PB.2483.4,PB.2483.1,PB.2483.6,PB.2483.2,PB.2483.8,PB.2483.3,PB.2483.11,PB.2483.5,PB.2483.7,PB.2483.10
LG29	PB.2700	PB.2700;MX:LG29:2853908-2854316:2854417-2855701:2853908-2854783:2854884-2855701:-	PB.2700.1,PB.2700.2	PB.2700.9,PB.2700.6,PB.2700.2,PB.2700.8,PB.2700.1,PB.2700.3
LG31	PB.3048	PB.3048;MX:LG31:5014540-5017822:5017902-5029404:5014540-5021581:5021661-5029404:+	PB.3048.1,PB.3048.4,PB.3048.5	PB.3048.4,PB.3048.3,PB.3048.1,PB.3048.5
LG31	PB.3061	PB.3061;MX:LG31:15113144-15121449:15121587-15122938:15113144-15121855:15121987-15122938:+	PB.3061.1,PB.3061.3,PB.3061.4,PB.3061.5,PB.3061.6	PB.3061.6,PB.3061.1,PB.3061.4,PB.3061.2,PB.3061.3,PB.3061.5,PB.3061.7
LG32	PB.3133	PB.3133;MX:LG32:22265686-22266269:22266688-22282050:22265686-22266774:22267028-22282050:-	PB.3133.10	PB.3133.11,PB.3133.10
LG34	PB.3340	PB.3340;MX:LG34:16229081-16231223:16231335-16234893:16229081-16232362:16232474-16234893:-	PB.3340.5	PB.3340.5,PB.3340.2,PB.3340.6
LG39	PB.3668	PB.3668;MX:LG39:138047-139929:140053-141346:138047-140332:140456-141346:+	PB.3668.1,PB.3668.2,PB.3668.3,PB.3668.4,PB.3668.6,PB.3668.8,PB.3668.10	PB.3668.2,PB.3668.10,PB.3668.6,PB.3668.1,PB.3668.3,PB.3668.5,PB.3668.7,PB.3668.9,PB.3668.4,PB.3668.8
LG39	PB.3694	PB.3694;MX:LG39:3705906-3707370:3707499-3713385:3705906-3710281:3710561-3713385:-	PB.3694.7	PB.3694.5,PB.3694.7,PB.3694.3
LG4	PB.3822	PB.3822;MX:LG4:27580324-27581124:27581282-27587494:27580324-27583537:27583695-27587494:-	PB.3822.4,PB.3822.6	PB.3822.5,PB.3822.4,PB.3822.2,PB.3822.7,PB.3822.3,PB.3822.6,PB.3822.1
LG42	PB.4041	PB.4041;MX:LG42:13361660-13363675:13363760-13383833:13361660-13382916:13383001-13383833:+	PB.4041.1,PB.4041.4,PB.4041.5	PB.4041.1,PB.4041.2,PB.4041.5,PB.4041.4
LG6	PB.4343	PB.4343;MX:LG6:23406075-23406681:23406746-23409151:23406075-23407368:23407469-23409151:+	PB.4343.2	PB.4343.1,PB.4343.2
LG6	PB.4352	PB.4352;MX:LG6:26005733-26009992:26010135-26014003:26005733-26011363:26011503-26014003:+	PB.4352.1,PB.4352.3	PB.4352.1,PB.4352.2,PB.4352.3
LG7	PB.4382	PB.4382;MX:LG7:472654-474015:474113-479736:472654-476728:476768-479736:+	PB.4382.9,PB.4382.18,PB.4382.7,PB.4382.22	PB.4382.14,PB.4382.18,PB.4382.7,PB.4382.1,PB.4382.26,PB.4382.23,PB.4382.9,PB.4382.16,PB.4382.8,PB.4382.4,PB.4382.15,PB.4382.20,PB.4382.11,PB.4382.5,PB.4382.28,PB.4382.12,PB.4382.24,PB.4382.3,PB.4382.22,PB.4382.6,PB.4382.27,PB.4382.21
LG7	PB.4382	PB.4382;MX:LG7:472654-475260:475328-479736:472654-476728:476768-479736:+	PB.4382.10,PB.4382.19	PB.4382.14,PB.4382.1,PB.4382.19,PB.4382.26,PB.4382.23,PB.4382.16,PB.4382.8,PB.4382.4,PB.4382.15,PB.4382.10,PB.4382.20,PB.4382.11,PB.4382.5,PB.4382.28,PB.4382.12,PB.4382.24,PB.4382.3,PB.4382.6,PB.4382.27,PB.4382.21
LG7	PB.4382	PB.4382;MX:LG7:472654-476430:476475-479736:472654-476728:476768-479736:+	PB.4382.13	PB.4382.14,PB.4382.1,PB.4382.26,PB.4382.23,PB.4382.16,PB.4382.8,PB.4382.4,PB.4382.15,PB.4382.20,PB.4382.11,PB.4382.5,PB.4382.28,PB.4382.12,PB.4382.24,PB.4382.3,PB.4382.6,PB.4382.13,PB.4382.27,PB.4382.21
LG7	PB.4382	PB.4382;MX:LG7:472654-476431:476475-479736:472654-476728:476768-479736:+	PB.4382.25	PB.4382.14,PB.4382.25,PB.4382.1,PB.4382.26,PB.4382.23,PB.4382.16,PB.4382.8,PB.4382.4,PB.4382.15,PB.4382.20,PB.4382.11,PB.4382.5,PB.4382.28,PB.4382.12,PB.4382.24,PB.4382.3,PB.4382.6,PB.4382.27,PB.4382.21
LG7	PB.4382	PB.4382;MX:LG7:472654-476728:476768-479736:472654-477150:477269-479736:+	PB.4382.1,PB.4382.12,PB.4382.14,PB.4382.15,PB.4382.20,PB.4382.11,PB.4382.16,PB.4382.4,PB.4382.5,PB.4382.6,PB.4382.8,PB.4382.3,PB.4382.21,PB.4382.24,PB.4382.23,PB.4382.26,PB.4382.27,PB.4382.28	PB.4382.14,PB.4382.1,PB.4382.26,PB.4382.2,PB.4382.23,PB.4382.16,PB.4382.8,PB.4382.4,PB.4382.15,PB.4382.20,PB.4382.11,PB.4382.5,PB.4382.28,PB.4382.12,PB.4382.24,PB.4382.17,PB.4382.3,PB.4382.6,PB.4382.27,PB.4382.21
LG7	PB.4382	PB.4382;MX:LG7:472654-474015:474113-479736:472654-477150:477269-479736:+	PB.4382.9,PB.4382.18,PB.4382.7,PB.4382.22	PB.4382.2,PB.4382.18,PB.4382.9,PB.4382.17,PB.4382.7,PB.4382.22
LG7	PB.4382	PB.4382;MX:LG7:472654-475260:475328-479736:472654-477150:477269-479736:+	PB.4382.10,PB.4382.19	PB.4382.2,PB.4382.10,PB.4382.19,PB.4382.17
LG7	PB.4382	PB.4382;MX:LG7:472654-476430:476475-479736:472654-477150:477269-479736:+	PB.4382.13	PB.4382.2,PB.4382.13,PB.4382.17
LG7	PB.4382	PB.4382;MX:LG7:472654-476431:476475-479736:472654-477150:477269-479736:+	PB.4382.25	PB.4382.2,PB.4382.25,PB.4382.17
LG7	PB.4382	PB.4382;MX:LG7:472654-474015:474113-479736:472654-475260:475328-479736:+	PB.4382.9,PB.4382.18,PB.4382.7,PB.4382.22	PB.4382.19,PB.4382.10,PB.4382.18,PB.4382.9,PB.4382.7,PB.4382.22
LG7	PB.4382	PB.4382;MX:LG7:472654-474015:474113-479736:472654-476430:476475-479736:+	PB.4382.9,PB.4382.18,PB.4382.7,PB.4382.22	PB.4382.18,PB.4382.13,PB.4382.9,PB.4382.7,PB.4382.22
LG7	PB.4382	PB.4382;MX:LG7:472654-475260:475328-479736:472654-476430:476475-479736:+	PB.4382.10,PB.4382.19	PB.4382.13,PB.4382.10,PB.4382.19
LG7	PB.4382	PB.4382;MX:LG7:472654-474015:474113-479736:472654-476431:476475-479736:+	PB.4382.9,PB.4382.18,PB.4382.7,PB.4382.22	PB.4382.25,PB.4382.18,PB.4382.9,PB.4382.7,PB.4382.22
LG7	PB.4382	PB.4382;MX:LG7:472654-475260:475328-479736:472654-476431:476475-479736:+	PB.4382.10,PB.4382.19	PB.4382.25,PB.4382.10,PB.4382.19
LG7	PB.4425	PB.4425;MX:LG7:16877299-16877638:16877739-16882758:16877299-16877930:16878085-16882758:-	PB.4425.7	PB.4425.4,PB.4425.5,PB.4425.7,PB.4425.3
LG8	PB.4588	PB.4588;MX:LG8:28717360-28717970:28718049-28721919:28717360-28718972:28719051-28721919:-	PB.4588.1	PB.4588.2,PB.4588.1
LG8	PB.4499	PB.4499;MX:LG8:10674683-10674890:10674985-10675443:10674683-10675158:10675232-10675443:+	PB.4499.2,PB.4499.4,PB.4499.6,PB.4499.7	PB.4499.4,PB.4499.5,PB.4499.7,PB.4499.8,PB.4499.1,PB.4499.3,PB.4499.2,PB.4499.6
LG8	PB.4505	PB.4505;MX:LG8:11339421-11341572:11341816-11344988:11339421-11343502:11343682-11344988:+	PB.4505.1	PB.4505.2,PB.4505.1
LG8	PB.4579	PB.4579;MX:LG8:28001975-28003386:28003859-28007297:28001975-28005312:28005365-28007297:+	PB.4579.3	PB.4579.5,PB.4579.3,PB.4579.7,PB.4579.8,PB.4579.2,PB.4579.4,PB.4579.9,PB.4579.6
LG8	PB.4579	PB.4579;MX:LG8:28007415-28008080:28008321-28013718:28007415-28008721:28008821-28013718:+	PB.4579.5,PB.4579.9,PB.4579.11	PB.4579.5,PB.4579.3,PB.4579.11,PB.4579.2,PB.4579.9
LG8	PB.4579	PB.4579;MX:LG8:28017367-28018816:28018914-28025900:28017367-28022507:28022626-28025900:+	PB.4579.1,PB.4579.2,PB.4579.5,PB.4579.6,PB.4579.7,PB.4579.8,PB.4579.9,PB.4579.10,PB.4579.11,PB.4579.12,PB.4579.13,PB.4579.15,PB.4579.16	PB.4579.5,PB.4579.13,PB.4579.1,PB.4579.16,PB.4579.10,PB.4579.3,PB.4579.11,PB.4579.7,PB.4579.12,PB.4579.8,PB.4579.2,PB.4579.9,PB.4579.15,PB.4579.6
LG8	PB.4579	PB.4579;MX:LG8:28026074-28031854:28032028-28034983:28026074-28032129:28032195-28034983:+	PB.4579.1,PB.4579.2,PB.4579.4,PB.4579.5,PB.4579.6,PB.4579.7,PB.4579.8,PB.4579.9,PB.4579.10,PB.4579.11,PB.4579.12,PB.4579.13,PB.4579.14,PB.4579.15,PB.4579.16,PB.4579.17,PB.4579.18,PB.4579.19	PB.4579.13,PB.4579.18,PB.4579.4,PB.4579.14,PB.4579.9,PB.4579.16,PB.4579.12,PB.4579.1,PB.4579.10,PB.4579.17,PB.4579.2,PB.4579.15,PB.4579.19,PB.4579.6,PB.4579.5,PB.4579.3,PB.4579.11,PB.4579.7,PB.4579.8
seqname	gene_id	event_id	alternative_transcripts	total_transcripts
LG2	PB.1	PB.1;RI:LG2:495036:495956-496044:496348:+	PB.1.2	PB.1.4,PB.1.2
LG2	PB.1	PB.1;RI:LG2:495036:495956-496044:496347:+	PB.1.7	PB.1.7,PB.1.5
LG2	PB.2	PB.2;RI:LG2:597474:597548-597873:598199:+	PB.2.3	PB.2.2,PB.2.3
LG2	PB.3	PB.3;RI:LG2:863840:863945-863961:864076:+	PB.3.1	PB.3.2,PB.3.1
LG2	PB.10	PB.10;RI:LG2:2818368:2819016-2819029:2819231:+	PB.10.2	PB.10.1,PB.10.2
LG2	PB.46	PB.46;RI:LG2:10418720:10419045-10419563:10420248:+	PB.46.2,PB.46.3	PB.46.3,PB.46.1,PB.46.2
LG2	PB.47	PB.47;RI:LG2:10424822:10425492-10425536:10426351:+	PB.47.2,PB.47.1	PB.47.2,PB.47.1,PB.47.3
LG2	PB.47	PB.47;RI:LG2:10424822:10425827-10425969:10426351:+	PB.47.2,PB.47.1	PB.47.2,PB.47.1,PB.47.4
LG2	PB.48	PB.48;RI:LG2:10430634:10431760-10431853:10432167:+	PB.48.4	PB.48.2,PB.48.4
LG2	PB.48	PB.48;RI:LG2:10430634:10431694-10431815:10432167:+	PB.48.4	PB.48.1,PB.48.4
LG2	PB.49	PB.49;RI:LG2:10442788:10442932-10442967:10444319:+	PB.49.1,PB.49.3	PB.49.1,PB.49.4,PB.49.3
LG2	PB.49	PB.49;RI:LG2:10442788:10443527-10443845:10444319:+	PB.49.1,PB.49.3	PB.49.1,PB.49.5,PB.49.3
LG2	PB.114	PB.114;RI:LG2:31832809:31832889-31833204:31833702:+	PB.114.4,PB.114.5	PB.114.5,PB.114.10,PB.114.4
LG2	PB.114	PB.114;RI:LG2:31832809:31833107-31833234:31833702:+	PB.114.4,PB.114.5	PB.114.5,PB.114.7,PB.114.4
LG2	PB.114	PB.114;RI:LG2:31832809:31833107-31833198:31833702:+	PB.114.4,PB.114.5	PB.114.5,PB.114.1,PB.114.4
LG2	PB.114	PB.114;RI:LG2:31832809:31832889-31833054:31833702:+	PB.114.4,PB.114.5	PB.114.5,PB.114.2,PB.114.4
LG2	PB.114	PB.114;RI:LG2:31832809:31833047-31833132:31833702:+	PB.114.4,PB.114.5	PB.114.5,PB.114.8,PB.114.4
LG2	PB.114	PB.114;RI:LG2:31832809:31833061-31833167:31833702:+	PB.114.4,PB.114.5	PB.114.5,PB.114.9,PB.114.4
LG2	PB.114	PB.114;RI:LG2:31832809:31833103-31833284:31833702:+	PB.114.4,PB.114.5	PB.114.5,PB.114.11,PB.114.4
LG2	PB.114	PB.114;RI:LG2:31832809:31833068-31833132:31833702:+	PB.114.4,PB.114.5	PB.114.5,PB.114.3,PB.114.4
LG2	PB.54	PB.54;RI:LG2:10505887:10505943-10506112:10507416:-	PB.54.4	PB.54.4,PB.54.1
LG2	PB.66	PB.66;RI:LG2:15453995:15454111-15454125:15454878:-	PB.66.2	PB.66.2,PB.66.1
LG2	PB.71	PB.71;RI:LG2:16490401:16490883-16490891:16492601:-	PB.71.4	PB.71.6,PB.71.4
LG2	PB.73	PB.73;RI:LG2:16518828:16519122-16519201:16519836:-	PB.73.4	PB.73.3,PB.73.4
LG2	PB.77	PB.77;RI:LG2:16873814:16873987-16874237:16874421:-	PB.77.27,PB.77.22,PB.77.21,PB.77.20,PB.77.18,PB.77.26,PB.77.24,PB.77.14,PB.77.15,PB.77.16,PB.77.17,PB.77.25,PB.77.28	PB.77.20,PB.77.14,PB.77.22,PB.77.25,PB.77.19,PB.77.18,PB.77.17,PB.77.28,PB.77.27,PB.77.15,PB.77.21,PB.77.26,PB.77.16,PB.77.24
LG2	PB.158	PB.158;RI:LG2:43708497:43708590-43708684:43708719:-	PB.158.1	PB.158.1,PB.158.2
LG2	PB.169	PB.169;RI:LG2:44851070:44851268-44851280:44852095:-	PB.169.5	PB.169.6,PB.169.5
LG2	PB.178	PB.178;RI:LG2:45928564:45928750-45928892:45930070:-	PB.178.5	PB.178.6,PB.178.5
LG5	PB.211	PB.211;RI:LG5:11659714:11659972-11660085:11660210:+	PB.211.2,PB.211.6,PB.211.8,PB.211.10	PB.211.10,PB.211.2,PB.211.6,PB.211.1,PB.211.8
LG5	PB.266	PB.266;RI:LG5:42498233:42498383-42498616:42498704:-	PB.266.2	PB.266.1,PB.266.2
000005-1	PB.273	PB.273;RI:000005-1:144299:144627-144641:145628:-	PB.273.7	PB.273.4,PB.273.7,PB.273.6
000005-1	PB.294	PB.294;RI:000005-1:2761361:2761620-2761633:2762484:-	PB.294.1,PB.294.3	PB.294.2,PB.294.1,PB.294.3
000005-1	PB.277	PB.277;RI:000005-1:536350:536402-536852:537439:+	PB.277.2	PB.277.3,PB.277.2
000005-1	PB.314	PB.314;RI:000005-1:5630871:5631555-5631705:5631835:+	PB.314.3	PB.314.3,PB.314.2
LG22	PB.382	PB.382;RI:LG22:27798059:27798441-27798463:27798527:-	PB.382.2,PB.382.6	PB.382.1,PB.382.6,PB.382.5,PB.382.2
LG22	PB.333	PB.333;RI:LG22:10810500:10810544-10810587:10810709:+	PB.333.1,PB.333.3	PB.333.1,PB.333.2,PB.333.3
LG22	PB.354	PB.354;RI:LG22:15360365:15360690-15360702:15361207:+	PB.354.8	PB.354.7,PB.354.8,PB.354.2
LG22	PB.362	PB.362;RI:LG22:23375358:23375612-23375635:23377271:+	PB.362.2	PB.362.2,PB.362.1,PB.362.3
LG22	PB.377	PB.377;RI:LG22:27700164:27701132-27701143:27701443:+	PB.377.3,PB.377.4,PB.377.7	PB.377.2,PB.377.6,PB.377.1,PB.377.3,PB.377.4,PB.377.7,PB.377.5
LG22	PB.381	PB.381;RI:LG22:28002544:28002895-28003045:28004112:+	PB.381.10	PB.381.5,PB.381.10
LG22	PB.381	PB.381;RI:LG22:28002544:28002897-28003068:28003563:+	PB.381.1	PB.381.6,PB.381.1
LG22	PB.381	PB.381;RI:LG22:28002544:28002953-28003068:28003563:+	PB.381.1	PB.381.4,PB.381.1
LG22	PB.381	PB.381;RI:LG22:28002544:28002904-28003046:28003563:+	PB.381.1	PB.381.2,PB.381.1
LG22	PB.381	PB.381;RI:LG22:28002544:28002823-28003068:28003563:+	PB.381.1	PB.381.1,PB.381.13
LG22	PB.381	PB.381;RI:LG22:28002544:28003022-28003047:28003563:+	PB.381.1	PB.381.1,PB.381.9
LG22	PB.381	PB.381;RI:LG22:28002544:28002598-28003047:28003563:+	PB.381.1	PB.381.11,PB.381.1
LG22	PB.381	PB.381;RI:LG22:28002544:28002949-28003045:28003563:+	PB.381.1	PB.381.15,PB.381.1
LG27	PB.407	PB.407;RI:LG27:5162428:5162445-5162457:5162546:+	PB.407.2	PB.407.1,PB.407.2
LG27	PB.450	PB.450;RI:LG27:23358161:23358710-23358723:23360044:+	PB.450.2	PB.450.1,PB.450.2
LG27	PB.455	PB.455;RI:LG27:24944210:24944488-24944966:24945142:+	PB.455.2,PB.455.4	PB.455.3,PB.455.4,PB.455.2
LG27	PB.455	PB.455;RI:LG27:24950157:24950485-24950492:24950566:+	PB.455.4,PB.455.7	PB.455.5,PB.455.4,PB.455.7,PB.455.8,PB.455.1,PB.455.2
LG27	PB.408	PB.408;RI:LG27:5113673:5114590-5114637:5114783:-	PB.408.1,PB.408.2	PB.408.2,PB.408.3,PB.408.1
LG27	PB.416	PB.416;RI:LG27:5803101:5803420-5803509:5804620:-	PB.416.3	PB.416.2,PB.416.3
LG27	PB.416	PB.416;RI:LG27:5803101:5803890-5804409:5804620:-	PB.416.3	PB.416.3,PB.416.4
LG27	PB.432	PB.432;RI:LG27:22052482:22053696-22054453:22054606:-	PB.432.4,PB.432.5	PB.432.5,PB.432.4,PB.432.2,PB.432.6
LG27	PB.442	PB.442;RI:LG27:23241036:23241783-23241791:23241987:-	PB.442.5	PB.442.5,PB.442.8,PB.442.7
LG27	PB.442	PB.442;RI:LG27:23241036:23241783-23241790:23241987:-	PB.442.5	PB.442.4,PB.442.6,PB.442.9,PB.442.10,PB.442.5
LG46	PB.500	PB.500;RI:LG46:4468888:4469165-4469183:4470954:+	PB.500.6,PB.500.7	PB.500.5,PB.500.6,PB.500.7,PB.500.1
group115	PB.506	PB.506;RI:group115:1123494:1123906-1123919:1123965:+	PB.506.2	PB.506.2,PB.506.1
group219	PB.512	PB.512;RI:group219:638647:638703-638711:638843:-	PB.512.2	PB.512.2,PB.512.1
group439	PB.532	PB.532;RI:group439:272546:273385-273524:273585:-	PB.532.3	PB.532.3,PB.532.2,PB.532.1
group456	PB.539	PB.539;RI:group456:467420:468277-468305:468344:+	PB.539.1	PB.539.2,PB.539.1
group456	PB.543	PB.543;RI:group456:765212:765666-765680:766024:-	PB.543.4,PB.543.3,PB.543.6	PB.543.4,PB.543.2,PB.543.3,PB.543.6
group456	PB.543	PB.543;RI:group456:765348:765666-765680:766024:-	PB.543.11,PB.543.9,PB.543.8	PB.543.8,PB.543.9,PB.543.10,PB.543.11
group456	PB.543	PB.543;RI:group456:766602:766650-766717:767229:-	PB.543.14,PB.543.23,PB.543.22,PB.543.25,PB.543.28,PB.543.26	PB.543.26,PB.543.25,PB.543.16,PB.543.23,PB.543.28,PB.543.14,PB.543.22
group471	PB.552	PB.552;RI:group471:398612:398658-398713:398779:-	PB.552.1,PB.552.9,PB.552.11,PB.552.5,PB.552.6,PB.552.3,PB.552.13,PB.552.16,PB.552.18,PB.552.2,PB.552.7,PB.552.8	PB.552.5,PB.552.9,PB.552.2,PB.552.8,PB.552.7,PB.552.17,PB.552.1,PB.552.3,PB.552.11,PB.552.13,PB.552.16,PB.552.6,PB.552.18
group471	PB.552	PB.552;RI:group471:401027:401098-401180:401278:-	PB.552.5,PB.552.6,PB.552.3,PB.552.17,PB.552.18,PB.552.2,PB.552.4,PB.552.8,PB.552.14	PB.552.5,PB.552.2,PB.552.8,PB.552.17,PB.552.4,PB.552.14,PB.552.3,PB.552.16,PB.552.6,PB.552.18
LG1	PB.673	PB.673;RI:LG1:27414805:27415134-27415216:27416664:-	PB.673.4,PB.673.6	PB.673.6,PB.673.7,PB.673.4
LG1	PB.683	PB.683;RI:LG1:30810638:30811163-30811175:30811266:-	PB.683.1	PB.683.2,PB.683.1
LG1	PB.684	PB.684;RI:LG1:31004818:31005110-31005118:31005980:-	PB.684.1	PB.684.1,PB.684.2
LG1	PB.684	PB.684;RI:LG1:31004820:31005110-31005118:31005980:-	PB.684.5,PB.684.6	PB.684.4,PB.684.5,PB.684.6
LG1	PB.700	PB.700;RI:LG1:46514618:46514984-46515003:46515311:-	PB.700.3	PB.700.1,PB.700.3,PB.700.2
LG1	PB.725	PB.725;RI:LG1:55381264:55381532-55381540:55381794:-	PB.725.3	PB.725.4,PB.725.5,PB.725.2,PB.725.1,PB.725.3,PB.725.6
LG1	PB.654	PB.654;RI:LG1:22234136:22234928-22234942:22235034:+	PB.654.3,PB.654.4,PB.654.6,PB.654.10	PB.654.5,PB.654.6,PB.654.7,PB.654.9,PB.654.10,PB.654.3,PB.654.4,PB.654.2
LG1	PB.686	PB.686;RI:LG1:30871896:30871969-30872001:30872078:+	PB.686.1,PB.686.2,PB.686.3,PB.686.5,PB.686.7,PB.686.8,PB.686.9	PB.686.8,PB.686.3,PB.686.4,PB.686.2,PB.686.1,PB.686.5,PB.686.9,PB.686.7
LG1	PB.686	PB.686;RI:LG1:30871896:30871981-30872047:30872078:+	PB.686.1,PB.686.2,PB.686.3,PB.686.5,PB.686.7,PB.686.8,PB.686.9	PB.686.8,PB.686.3,PB.686.2,PB.686.1,PB.686.5,PB.686.6,PB.686.9,PB.686.7
LG1	PB.686	PB.686;RI:LG1:30871536:30871697-30871748:30871780:+	PB.686.3,PB.686.4,PB.686.5,PB.686.6,PB.686.8	PB.686.8,PB.686.3,PB.686.4,PB.686.1,PB.686.5,PB.686.6
LG1	PB.686	PB.686;RI:LG1:30871536:30871619-30871736:30871780:+	PB.686.3,PB.686.4,PB.686.5,PB.686.6,PB.686.8	PB.686.8,PB.686.3,PB.686.4,PB.686.5,PB.686.6,PB.686.7
LG10	PB.739	PB.739;RI:LG10:99948:100521-100620:100987:+	PB.739.7,PB.739.9,PB.739.13	PB.739.1,PB.739.9,PB.739.7,PB.739.13
LG10	PB.739	PB.739;RI:LG10:99413:100528-100539:100987:+	PB.739.12	PB.739.4,PB.739.12
LG10	PB.739	PB.739;RI:LG10:99413:99941-99948:100987:+	PB.739.12	PB.739.12,PB.739.9
LG10	PB.739	PB.739;RI:LG10:99413:99937-99948:100987:+	PB.739.12	PB.739.12,PB.739.7
LG10	PB.756	PB.756;RI:LG10:2227022:2227312-2227323:2227559:+	PB.756.2	PB.756.2,PB.756.3
LG10	PB.766	PB.766;RI:LG10:6647968:6648229-6648249:6648415:+	PB.766.2	PB.766.3,PB.766.6,PB.766.2,PB.766.1
LG10	PB.772	PB.772;RI:LG10:7849958:7850885-7850894:7851590:+	PB.772.1	PB.772.1,PB.772.2
LG10	PB.808	PB.808;RI:LG10:15955545:15955586-15955595:15955688:-	PB.808.4	PB.808.4,PB.808.5
LG10	PB.823	PB.823;RI:LG10:21565849:21566484-21566605:21566780:-	PB.823.1	PB.823.2,PB.823.1
LG10	PB.823	PB.823;RI:LG10:21566790:21567765-21567778:21568244:-	PB.823.1	PB.823.3,PB.823.2,PB.823.1
LG10	PB.829	PB.829;RI:LG10:23997307:23997462-23997470:23997750:-	PB.829.6,PB.829.3,PB.829.12,PB.829.7	PB.829.12,PB.829.3,PB.829.13,PB.829.6,PB.829.7
LG10	PB.829	PB.829;RI:LG10:23997307:23997750-23998426:23998569:-	PB.829.9,PB.829.5,PB.829.8,PB.829.10,PB.829.11	PB.829.11,PB.829.10,PB.829.5,PB.829.12,PB.829.8,PB.829.3,PB.829.7,PB.829.9
LG11	PB.930	PB.930;RI:LG11:26938826:26939547-26939560:26939777:+	PB.930.3	PB.930.3,PB.930.1,PB.930.2
LG11	PB.960	PB.960;RI:LG11:34452655:34453012-34453063:34454175:+	PB.960.1,PB.960.2	PB.960.2,PB.960.3,PB.960.1
LG11	PB.861	PB.861;RI:LG11:7613725:7614469-7614476:7615070:-	PB.861.1,PB.861.2,PB.861.3,PB.861.7	PB.861.2,PB.861.9,PB.861.5,PB.861.7,PB.861.6,PB.861.8,PB.861.10,PB.861.1,PB.861.3
LG11	PB.958	PB.958;RI:LG11:34386799:34387270-34387607:34388322:-	PB.958.7,PB.958.19,PB.958.22,PB.958.26	PB.958.19,PB.958.22,PB.958.7,PB.958.26,PB.958.18
LG11	PB.958	PB.958;RI:LG11:34386799:34387563-34387831:34388322:-	PB.958.7,PB.958.19,PB.958.22,PB.958.26	PB.958.19,PB.958.22,PB.958.7,PB.958.1,PB.958.26
LG11	PB.958	PB.958;RI:LG11:34386799:34387197-34387457:34388322:-	PB.958.7,PB.958.19,PB.958.22,PB.958.26	PB.958.19,PB.958.6,PB.958.22,PB.958.7,PB.958.26
LG11	PB.958	PB.958;RI:LG11:34386799:34387287-34387375:34388322:-	PB.958.7,PB.958.19,PB.958.22,PB.958.26	PB.958.19,PB.958.22,PB.958.7,PB.958.16,PB.958.26
LG11	PB.958	PB.958;RI:LG11:34386799:34387315-34387433:34388322:-	PB.958.7,PB.958.19,PB.958.22,PB.958.26	PB.958.19,PB.958.12,PB.958.22,PB.958.7,PB.958.26
LG11	PB.958	PB.958;RI:LG11:34386799:34387588-34388048:34388322:-	PB.958.7,PB.958.19,PB.958.22,PB.958.26	PB.958.19,PB.958.22,PB.958.7,PB.958.17,PB.958.26
LG11	PB.958	PB.958;RI:LG11:34386799:34387270-34387554:34388322:-	PB.958.7,PB.958.19,PB.958.22,PB.958.26	PB.958.19,PB.958.22,PB.958.7,PB.958.26,PB.958.21
LG11	PB.958	PB.958;RI:LG11:34386799:34387699-34387757:34388322:-	PB.958.7,PB.958.19,PB.958.22,PB.958.26	PB.958.19,PB.958.22,PB.958.7,PB.958.23,PB.958.26
LG11	PB.958	PB.958;RI:LG11:34386799:34387733-34387833:34388322:-	PB.958.7,PB.958.19,PB.958.22,PB.958.26	PB.958.19,PB.958.9,PB.958.22,PB.958.7,PB.958.26
LG11	PB.958	PB.958;RI:LG11:34386799:34387188-34387566:34388322:-	PB.958.7,PB.958.19,PB.958.22,PB.958.26	PB.958.19,PB.958.22,PB.958.7,PB.958.26,PB.958.3
LG11	PB.958	PB.958;RI:LG11:34386799:34387635-34387807:34388322:-	PB.958.7,PB.958.19,PB.958.22,PB.958.26	PB.958.10,PB.958.19,PB.958.22,PB.958.7,PB.958.26
LG11	PB.958	PB.958;RI:LG11:34386799:34387635-34387682:34388322:-	PB.958.7,PB.958.19,PB.958.22,PB.958.26	PB.958.19,PB.958.22,PB.958.7,PB.958.11,PB.958.26
LG11	PB.958	PB.958;RI:LG11:34386799:34386877-34387360:34388322:-	PB.958.7,PB.958.19,PB.958.22,PB.958.26	PB.958.19,PB.958.22,PB.958.7,PB.958.26,PB.958.20
LG11	PB.958	PB.958;RI:LG11:34386799:34387289-34387500:34388322:-	PB.958.7,PB.958.19,PB.958.22,PB.958.26	PB.958.19,PB.958.15,PB.958.22,PB.958.7,PB.958.26
LG11	PB.958	PB.958;RI:LG11:34386799:34387224-34387633:34388322:-	PB.958.7,PB.958.19,PB.958.22,PB.958.26	PB.958.19,PB.958.5,PB.958.22,PB.958.7,PB.958.26
LG11	PB.958	PB.958;RI:LG11:34386799:34387595-34387624:34388322:-	PB.958.7,PB.958.19,PB.958.22,PB.958.26	PB.958.19,PB.958.14,PB.958.22,PB.958.7,PB.958.26
LG11	PB.965	PB.965;RI:LG11:34414422:34414992-34415068:34415942:-	PB.965.3,PB.965.7,PB.965.10	PB.965.7,PB.965.5,PB.965.3,PB.965.10
LG11	PB.965	PB.965;RI:LG11:34414422:34415631-34415738:34415942:-	PB.965.3,PB.965.7,PB.965.10	PB.965.7,PB.965.8,PB.965.3,PB.965.10
LG11	PB.968	PB.968;RI:LG11:38227050:38227138-38227260:38228384:-	PB.968.1	PB.968.1,PB.968.2
LG12	PB.1066	PB.1066;RI:LG12:33527598:33528281-33528291:33528723:+	PB.1066.2	PB.1066.1,PB.1066.2
LG12	PB.1138	PB.1138;RI:LG12:47110597:47111436-47111444:47111825:+	PB.1138.2	PB.1138.2,PB.1138.1
LG12	PB.1138	PB.1138;RI:LG12:47110597:47111436-47111445:47111825:+	PB.1138.2	PB.1138.2,PB.1138.4
LG12	PB.1142	PB.1142;RI:LG12:49639037:49639810-49639817:49639958:+	PB.1142.15,PB.1142.27	PB.1142.17,PB.1142.27,PB.1142.15
LG12	PB.1143	PB.1143;RI:LG12:49650417:49650560-49650624:49650662:+	PB.1143.6,PB.1143.8,PB.1143.9,PB.1143.10,PB.1143.11,PB.1143.12,PB.1143.13,PB.1143.14,PB.1143.16,PB.1143.17,PB.1143.21	PB.1143.21,PB.1143.8,PB.1143.16,PB.1143.18,PB.1143.13,PB.1143.17,PB.1143.11,PB.1143.10,PB.1143.6,PB.1143.12,PB.1143.14,PB.1143.9
LG12	PB.1036	PB.1036;RI:LG12:15627573:15629185-15629195:15629968:-	PB.1036.5	PB.1036.5,PB.1036.6
LG12	PB.1036	PB.1036;RI:LG12:15628651:15629185-15629195:15629968:-	PB.1036.11,PB.1036.7,PB.1036.14,PB.1036.17,PB.1036.21,PB.1036.16,PB.1036.19	PB.1036.15,PB.1036.20,PB.1036.18,PB.1036.21,PB.1036.16,PB.1036.14,PB.1036.11,PB.1036.19,PB.1036.9,PB.1036.17,PB.1036.7
LG12	PB.1036	PB.1036;RI:LG12:15628651:15629185-15629193:15629968:-	PB.1036.11,PB.1036.7,PB.1036.14,PB.1036.17,PB.1036.21,PB.1036.16,PB.1036.19	PB.1036.21,PB.1036.16,PB.1036.8,PB.1036.14,PB.1036.11,PB.1036.19,PB.1036.17,PB.1036.7
LG12	PB.1095	PB.1095;RI:LG12:39944382:39944594-39944640:39944984:-	PB.1095.2	PB.1095.1,PB.1095.2
LG12	PB.1136	PB.1136;RI:LG12:46753569:46753900-46753918:46754211:-	PB.1136.3	PB.1136.3,PB.1136.1,PB.1136.2
LG13	PB.1178	PB.1178;RI:LG13:13083738:13084045-13084052:13084201:-	PB.1178.3,PB.1178.4	PB.1178.4,PB.1178.1,PB.1178.3
LG13	PB.1181	PB.1181;RI:LG13:13166226:13167165-13167280:13167400:-	PB.1181.4	PB.1181.3,PB.1181.4
LG13	PB.1181	PB.1181;RI:LG13:13178688:13178777-13178786:13178843:-	PB.1181.3	PB.1181.3,PB.1181.4
LG13	PB.1184	PB.1184;RI:LG13:16260912:16261068-16261079:16261234:-	PB.1184.4	PB.1184.6,PB.1184.4,PB.1184.2,PB.1184.3,PB.1184.5
LG13	PB.1217	PB.1217;RI:LG13:28515799:28515959-28515968:28516174:-	PB.1217.3	PB.1217.4,PB.1217.3
LG13	PB.1217	PB.1217;RI:LG13:28515799:28515886-28515893:28516174:-	PB.1217.3	PB.1217.3,PB.1217.1
LG13	PB.1253	PB.1253;RI:LG13:36175661:36175812-36175963:36176148:-	PB.1253.1,PB.1253.2,PB.1253.3,PB.1253.4,PB.1253.5,PB.1253.7,PB.1253.8,PB.1253.15,PB.1253.17,PB.1253.11,PB.1253.19,PB.1253.20	PB.1253.5,PB.1253.7,PB.1253.4,PB.1253.15,PB.1253.11,PB.1253.1,PB.1253.8,PB.1253.2,PB.1253.18,PB.1253.3,PB.1253.19,PB.1253.20,PB.1253.17
LG13	PB.1170	PB.1170;RI:LG13:8482150:8482330-8482705:8484132:+	PB.1170.1,PB.1170.3	PB.1170.3,PB.1170.1,PB.1170.4
LG13	PB.1182	PB.1182;RI:LG13:13224446:13224761-13224768:13225197:+	PB.1182.3	PB.1182.2,PB.1182.3
LG13	PB.1261	PB.1261;RI:LG13:36223807:36224107-36224120:36224707:+	PB.1261.1	PB.1261.1,PB.1261.2
LG14	PB.1292	PB.1292;RI:LG14:6825966:6826218-6826230:6826648:-	PB.1292.4,PB.1292.2,PB.1292.11,PB.1292.12,PB.1292.6,PB.1292.7	PB.1292.2,PB.1292.7,PB.1292.1,PB.1292.8,PB.1292.9,PB.1292.12,PB.1292.11,PB.1292.5,PB.1292.10,PB.1292.6,PB.1292.3,PB.1292.4
LG14	PB.1324	PB.1324;RI:LG14:12208420:12208571-12208698:12209115:-	PB.1324.2	PB.1324.2,PB.1324.1
LG14	PB.1324	PB.1324;RI:LG14:12208420:12208566-12208672:12209115:-	PB.1324.2	PB.1324.2,PB.1324.3
LG14	PB.1343	PB.1343;RI:LG14:15675031:15675322-15675336:15675573:-	PB.1343.8,PB.1343.2,PB.1343.12	PB.1343.13,PB.1343.11,PB.1343.12,PB.1343.14,PB.1343.1,PB.1343.2,PB.1343.8,PB.1343.10
LG14	PB.1343	PB.1343;RI:LG14:15677449:15677625-15677635:15677689:-	PB.1343.2,PB.1343.9	PB.1343.9,PB.1343.11,PB.1343.2,PB.1343.13
LG14	PB.1293	PB.1293;RI:LG14:6817205:6818180-6818270:6818856:+	PB.1293.2	PB.1293.2,PB.1293.1
LG14	PB.1297	PB.1297;RI:LG14:7224186:7225399-7225413:7225485:+	PB.1297.1,PB.1297.3	PB.1297.3,PB.1297.1,PB.1297.2
LG14	PB.1334	PB.1334;RI:LG14:13949894:13951307-13951315:13951505:+	PB.1334.3	PB.1334.1,PB.1334.3,PB.1334.2
LG14	PB.1342	PB.1342;RI:LG14:15680672:15680724-15680734:15680911:+	PB.1342.5,PB.1342.4	PB.1342.2,PB.1342.5,PB.1342.1,PB.1342.4
LG14	PB.1363	PB.1363;RI:LG14:24242046:24242390-24242398:24243448:+	PB.1363.3	PB.1363.2,PB.1363.3
LG15	PB.1399	PB.1399;RI:LG15:8656014:8656059-8656134:8656214:+	PB.1399.2,PB.1399.3,PB.1399.4,PB.1399.5	PB.1399.1,PB.1399.2,PB.1399.5,PB.1399.4,PB.1399.3
LG15	PB.1412	PB.1412;RI:LG15:11296829:11297821-11298018:11298119:+	PB.1412.9	PB.1412.9,PB.1412.3
LG16	PB.1526	PB.1526;RI:LG16:21239664:21239961-21239981:21240277:+	PB.1526.1	PB.1526.1,PB.1526.2
LG16	PB.1497	PB.1497;RI:LG16:12818484:12819234-12819243:12820601:-	PB.1497.7	PB.1497.8,PB.1497.7
LG17	PB.1556	PB.1556;RI:LG17:10335024:10335138-10335160:10335702:-	PB.1556.1	PB.1556.2,PB.1556.1
LG17	PB.1589	PB.1589;RI:LG17:12137848:12138246-12138262:12139252:-	PB.1589.1	PB.1589.2,PB.1589.1
LG17	PB.1611	PB.1611;RI:LG17:23391267:23391922-23391930:23392072:-	PB.1611.1	PB.1611.3,PB.1611.1,PB.1611.2
LG17	PB.1617	PB.1617;RI:LG17:23609265:23609838-23610403:23610593:-	PB.1617.1,PB.1617.3	PB.1617.3,PB.1617.1,PB.1617.2
LG18	PB.1706	PB.1706;RI:LG18:22317280:22318341-22318351:22318531:+	PB.1706.11,PB.1706.13,PB.1706.15	PB.1706.11,PB.1706.13,PB.1706.5,PB.1706.15,PB.1706.2
LG18	PB.1715	PB.1715;RI:LG18:23727960:23728039-23728061:23729393:+	PB.1715.2,PB.1715.4	PB.1715.4,PB.1715.3,PB.1715.2
LG18	PB.1715	PB.1715;RI:LG18:23727960:23728107-23728114:23729393:+	PB.1715.2,PB.1715.4	PB.1715.4,PB.1715.1,PB.1715.2
LG18	PB.1721	PB.1721;RI:LG18:25121308:25121969-25121977:25122020:+	PB.1721.1	PB.1721.1,PB.1721.2
LG18	PB.1759	PB.1759;RI:LG18:30676086:30676336-30676367:30676822:+	PB.1759.3	PB.1759.3,PB.1759.2
LG18	PB.1782	PB.1782;RI:LG18:32309383:32309916-32309924:32310102:+	PB.1782.5,PB.1782.3,PB.1782.10,PB.1782.8	PB.1782.5,PB.1782.3,PB.1782.6,PB.1782.10,PB.1782.8
LG18	PB.1782	PB.1782;RI:LG18:32309383:32309916-32309924:32310060:+	PB.1782.9	PB.1782.12,PB.1782.4,PB.1782.9
LG18	PB.1782	PB.1782;RI:LG18:32309924:32310102-32310109:32311727:+	PB.1782.15	PB.1782.6,PB.1782.15
LG18	PB.1697	PB.1697;RI:LG18:20229549:20230353-20230361:20231351:-	PB.1697.1	PB.1697.1,PB.1697.2,PB.1697.3
LG18	PB.1710	PB.1710;RI:LG18:23250581:23251229-23251261:23251930:-	PB.1710.6,PB.1710.1	PB.1710.1,PB.1710.6,PB.1710.5
LG19	PB.1838	PB.1838;RI:LG19:22996329:22996612-22996642:22997912:+	PB.1838.4	PB.1838.4,PB.1838.2
LG19	PB.1838	PB.1838;RI:LG19:22996329:22996567-22997019:22997912:+	PB.1838.4	PB.1838.4,PB.1838.3
LG19	PB.1838	PB.1838;RI:LG19:22996329:22996625-22996701:22997912:+	PB.1838.4	PB.1838.4,PB.1838.8
LG19	PB.1838	PB.1838;RI:LG19:22996329:22997393-22997517:22997912:+	PB.1838.4	PB.1838.4,PB.1838.6
LG19	PB.1838	PB.1838;RI:LG19:22996329:22997124-22997189:22997912:+	PB.1838.4	PB.1838.9,PB.1838.4
LG19	PB.1838	PB.1838;RI:LG19:22996329:22997192-22997321:22997912:+	PB.1838.4	PB.1838.4,PB.1838.5
LG19	PB.1831	PB.1831;RI:LG19:21120752:21121999-21122147:21122887:-	PB.1831.1,PB.1831.3	PB.1831.3,PB.1831.4,PB.1831.1
LG19	PB.1854	PB.1854;RI:LG19:28734592:28735063-28735071:28736162:-	PB.1854.2,PB.1854.3,PB.1854.4	PB.1854.2,PB.1854.6,PB.1854.3,PB.1854.5,PB.1854.4
LG20	PB.1948	PB.1948;RI:LG20:15257274:15257653-15257663:15257887:+	PB.1948.3,PB.1948.6	PB.1948.6,PB.1948.1,PB.1948.3
LG20	PB.1970	PB.1970;RI:LG20:29229370:29229502-29230287:29230940:+	PB.1970.3	PB.1970.2,PB.1970.3
LG20	PB.1981	PB.1981;RI:LG20:30646532:30646573-30646619:30646697:+	PB.1981.2,PB.1981.3	PB.1981.3,PB.1981.2,PB.1981.1
LG20	PB.1888	PB.1888;RI:LG20:659441:660853-660860:661247:-	PB.1888.3	PB.1888.3,PB.1888.2
LG20	PB.1889	PB.1889;RI:LG20:709975:710023-710148:710213:-	PB.1889.2	PB.1889.2,PB.1889.1
LG21	PB.1987	PB.1987;RI:LG21:1435180:1436326-1436449:1436801:+	PB.1987.5,PB.1987.11,PB.1987.12	PB.1987.11,PB.1987.5,PB.1987.6,PB.1987.12
LG21	PB.1987	PB.1987;RI:LG21:1435180:1435254-1435685:1436801:+	PB.1987.5,PB.1987.11,PB.1987.12	PB.1987.11,PB.1987.1,PB.1987.5,PB.1987.12
LG21	PB.1987	PB.1987;RI:LG21:1435180:1435831-1436344:1436801:+	PB.1987.5,PB.1987.11,PB.1987.12	PB.1987.11,PB.1987.5,PB.1987.4,PB.1987.12
LG21	PB.1987	PB.1987;RI:LG21:1435180:1435922-1435941:1436801:+	PB.1987.5,PB.1987.11,PB.1987.12	PB.1987.11,PB.1987.7,PB.1987.5,PB.1987.12
LG21	PB.2029	PB.2029;RI:LG21:8630614:8630873-8630893:8631107:+	PB.2029.2	PB.2029.2,PB.2029.4
LG21	PB.2031	PB.2031;RI:LG21:8788206:8788746-8788818:8789297:+	PB.2031.15,PB.2031.6	PB.2031.6,PB.2031.3,PB.2031.15
LG21	PB.2031	PB.2031;RI:LG21:8788206:8788679-8788915:8789297:+	PB.2031.15,PB.2031.6	PB.2031.6,PB.2031.11,PB.2031.15
LG21	PB.2031	PB.2031;RI:LG21:8788206:8788866-8788909:8789297:+	PB.2031.15,PB.2031.6	PB.2031.13,PB.2031.6,PB.2031.15
LG21	PB.2031	PB.2031;RI:LG21:8788206:8788517-8788808:8789297:+	PB.2031.15,PB.2031.6	PB.2031.9,PB.2031.6,PB.2031.15
LG21	PB.2031	PB.2031;RI:LG21:8788206:8788761-8788867:8789297:+	PB.2031.15,PB.2031.6	PB.2031.8,PB.2031.6,PB.2031.15
LG21	PB.2031	PB.2031;RI:LG21:8788909:8789297-8789316:8789455:+	PB.2031.14	PB.2031.14,PB.2031.13
LG21	PB.2031	PB.2031;RI:LG21:8788206:8789298-8789351:8789455:+	PB.2031.7	PB.2031.7,PB.2031.12
LG21	PB.2031	PB.2031;RI:LG21:8788206:8789298-8789391:8789455:+	PB.2031.7	PB.2031.7,PB.2031.2
LG21	PB.2031	PB.2031;RI:LG21:8788206:8789298-8789365:8789455:+	PB.2031.7	PB.2031.7,PB.2031.10
LG21	PB.2031	PB.2031;RI:LG21:8788206:8788836-8788921:8789455:+	PB.2031.7	PB.2031.1,PB.2031.7
LG21	PB.2031	PB.2031;RI:LG21:8788206:8788866-8788909:8789455:+	PB.2031.7	PB.2031.14,PB.2031.7
LG21	PB.2060	PB.2060;RI:LG21:18487736:18487841-18487983:18489519:+	PB.2060.6	PB.2060.6,PB.2060.5
LG21	PB.2060	PB.2060;RI:LG21:18487736:18488032-18488233:18489519:+	PB.2060.6	PB.2060.6,PB.2060.2
LG21	PB.2060	PB.2060;RI:LG21:18487736:18488015-18488232:18489519:+	PB.2060.6	PB.2060.1,PB.2060.6
LG21	PB.2038	PB.2038;RI:LG21:9638165:9638234-9638248:9638650:-	PB.2038.1	PB.2038.2,PB.2038.1
LG21	PB.2090	PB.2090;RI:LG21:28559012:28559341-28559366:28559742:-	PB.2090.1	PB.2090.1,PB.2090.2
LG23	PB.2110	PB.2110;RI:LG23:11497940:11498042-11498154:11499196:+	PB.2110.2,PB.2110.4	PB.2110.4,PB.2110.2,PB.2110.3
LG23	PB.2164	PB.2164;RI:LG23:27404537:27404895-27404927:27405392:+	PB.2164.2	PB.2164.1,PB.2164.2
LG23	PB.2166	PB.2166;RI:LG23:27420287:27420485-27420492:27421793:+	PB.2166.7	PB.2166.5,PB.2166.2,PB.2166.7
LG23	PB.2166	PB.2166;RI:LG23:27420287:27420485-27420492:27422050:+	PB.2166.8	PB.2166.3,PB.2166.8
LG23	PB.2113	PB.2113;RI:LG23:11504549:11504606-11504652:11504771:-	PB.2113.1,PB.2113.11,PB.2113.12,PB.2113.14,PB.2113.6,PB.2113.8	PB.2113.14,PB.2113.1,PB.2113.12,PB.2113.8,PB.2113.10,PB.2113.6,PB.2113.11
LG23	PB.2113	PB.2113;RI:LG23:11502416:11503051-11503513:11503678:-	PB.2113.7,PB.2113.10,PB.2113.12,PB.2113.13	PB.2113.13,PB.2113.12,PB.2113.8,PB.2113.7,PB.2113.10
LG23	PB.2113	PB.2113;RI:LG23:11502416:11502539-11503181:11503678:-	PB.2113.7,PB.2113.10,PB.2113.12,PB.2113.13	PB.2113.13,PB.2113.14,PB.2113.12,PB.2113.7,PB.2113.10
LG23	PB.2113	PB.2113;RI:LG23:11502416:11503309-11503431:11503678:-	PB.2113.7,PB.2113.10,PB.2113.12,PB.2113.13	PB.2113.13,PB.2113.12,PB.2113.6,PB.2113.7,PB.2113.10
LG23	PB.2113	PB.2113;RI:LG23:11502416:11502520-11502704:11503678:-	PB.2113.7,PB.2113.10,PB.2113.12,PB.2113.13	PB.2113.13,PB.2113.12,PB.2113.10,PB.2113.7,PB.2113.11
LG23	PB.2162	PB.2162;RI:LG23:26397891:26398688-26398695:26398751:-	PB.2162.4	PB.2162.3,PB.2162.4
LG23	PB.2162	PB.2162;RI:LG23:26397892:26398688-26398695:26398751:-	PB.2162.5	PB.2162.1,PB.2162.5
LG23	PB.2165	PB.2165;RI:LG23:26904510:26904643-26904689:26904768:-	PB.2165.2,PB.2165.3,PB.2165.6	PB.2165.3,PB.2165.1,PB.2165.2,PB.2165.6,PB.2165.7
LG24	PB.2199	PB.2199;RI:LG24:3914566:3915534-3915557:3916590:-	PB.2199.1	PB.2199.1,PB.2199.2
LG24	PB.2212	PB.2212;RI:LG24:4796545:4796687-4796819:4796899:-	PB.2212.6	PB.2212.5,PB.2212.6
LG24	PB.2206	PB.2206;RI:LG24:4459831:4460057-4460097:4460369:+	PB.2206.1,PB.2206.3,PB.2206.6	PB.2206.5,PB.2206.1,PB.2206.2,PB.2206.4,PB.2206.3,PB.2206.6
LG24	PB.2226	PB.2226;RI:LG24:5095041:5095446-5095576:5095917:+	PB.2226.1	PB.2226.1,PB.2226.5
LG24	PB.2226	PB.2226;RI:LG24:5095041:5095428-5095535:5095917:+	PB.2226.1	PB.2226.1,PB.2226.2
LG24	PB.2226	PB.2226;RI:LG24:5095041:5095387-5095652:5095917:+	PB.2226.1	PB.2226.6,PB.2226.1
LG24	PB.2250	PB.2250;RI:LG24:13307570:13308156-13308163:13308496:+	PB.2250.1,PB.2250.12,PB.2250.14	PB.2250.12,PB.2250.13,PB.2250.11,PB.2250.2,PB.2250.1,PB.2250.14
LG24	PB.2250	PB.2250;RI:LG24:13307570:13308156-13308163:13308494:+	PB.2250.3	PB.2250.5,PB.2250.3
LG24	PB.2250	PB.2250;RI:LG24:13307570:13308156-13308163:13308495:+	PB.2250.6,PB.2250.9	PB.2250.10,PB.2250.9,PB.2250.6
LG24	PB.2259	PB.2259;RI:LG24:15293561:15293599-15293634:15294483:+	PB.2259.2	PB.2259.2,PB.2259.1
LG24	PB.2291	PB.2291;RI:LG24:24976551:24976669-24976693:24976847:+	PB.2291.1	PB.2291.2,PB.2291.1
LG24	PB.2296	PB.2296;RI:LG24:25449575:25450329-25450360:25450847:+	PB.2296.2	PB.2296.2,PB.2296.1
LG25	PB.2310	PB.2310;RI:LG25:2259880:2260636-2260648:2260766:+	PB.2310.3	PB.2310.4,PB.2310.3
LG25	PB.2310	PB.2310;RI:LG25:2259880:2260636-2260648:2260841:+	PB.2310.2	PB.2310.2,PB.2310.1,PB.2310.5
LG25	PB.2310	PB.2310;RI:LG25:2259879:2260636-2260648:2260841:+	PB.2310.6	PB.2310.6,PB.2310.8
LG25	PB.2335	PB.2335;RI:LG25:4843702:4843748-4843791:4843855:+	PB.2335.2,PB.2335.11,PB.2335.9,PB.2335.4,PB.2335.10,PB.2335.3,PB.2335.5,PB.2335.7,PB.2335.12,PB.2335.14,PB.2335.13	PB.2335.12,PB.2335.10,PB.2335.2,PB.2335.7,PB.2335.14,PB.2335.6,PB.2335.3,PB.2335.4,PB.2335.13,PB.2335.11,PB.2335.5,PB.2335.9
LG25	PB.2338	PB.2338;RI:LG25:5302892:5303017-5303178:5303275:+	PB.2338.1	PB.2338.3,PB.2338.1,PB.2338.2
LG25	PB.2338	PB.2338;RI:LG25:5303430:5304252-5304455:5304928:+	PB.2338.1	PB.2338.4,PB.2338.1,PB.2338.2
LG25	PB.2339	PB.2339;RI:LG25:5373118:5373145-5373152:5373171:+	PB.2339.2,PB.2339.10,PB.2339.8,PB.2339.7,PB.2339.1,PB.2339.13,PB.2339.12,PB.2339.15,PB.2339.16	PB.2339.7,PB.2339.13,PB.2339.2,PB.2339.6,PB.2339.10,PB.2339.12,PB.2339.8,PB.2339.15,PB.2339.1,PB.2339.16
LG25	PB.2339	PB.2339;RI:LG25:5375892:5376554-5376597:5376831:+	PB.2339.11,PB.2339.13	PB.2339.4,PB.2339.13,PB.2339.11
LG25	PB.2410	PB.2410;RI:LG25:23693313:23693346-23693353:23693412:+	PB.2410.3,PB.2410.4,PB.2410.5	PB.2410.1,PB.2410.3,PB.2410.4,PB.2410.5,PB.2410.2
LG25	PB.2392	PB.2392;RI:LG25:21884788:21885380-21885396:21886017:-	PB.2392.2,PB.2392.4	PB.2392.4,PB.2392.3,PB.2392.2
LG25	PB.2392	PB.2392;RI:LG25:21884788:21885382-21885396:21886017:-	PB.2392.2,PB.2392.4	PB.2392.4,PB.2392.5,PB.2392.2,PB.2392.1
LG25	PB.2393	PB.2393;RI:LG25:21999274:21999313-21999410:21999442:-	PB.2393.1,PB.2393.15,PB.2393.6,PB.2393.20,PB.2393.11,PB.2393.16,PB.2393.23,PB.2393.10,PB.2393.13,PB.2393.18,PB.2393.21,PB.2393.22,PB.2393.24,PB.2393.25,PB.2393.26,PB.2393.3,PB.2393.4,PB.2393.5,PB.2393.7,PB.2393.27	PB.2393.18,PB.2393.13,PB.2393.15,PB.2393.11,PB.2393.27,PB.2393.12,PB.2393.3,PB.2393.5,PB.2393.7,PB.2393.21,PB.2393.22,PB.2393.16,PB.2393.6,PB.2393.10,PB.2393.25,PB.2393.20,PB.2393.4,PB.2393.23,PB.2393.26,PB.2393.1,PB.2393.24
LG25	PB.2393	PB.2393;RI:LG25:22001149:22001325-22001389:22001459:-	PB.2393.1,PB.2393.20,PB.2393.16,PB.2393.10,PB.2393.12,PB.2393.2,PB.2393.25,PB.2393.4,PB.2393.5,PB.2393.8,PB.2393.27,PB.2393.28	PB.2393.4,PB.2393.27,PB.2393.28,PB.2393.2,PB.2393.16,PB.2393.12,PB.2393.10,PB.2393.25,PB.2393.8,PB.2393.3,PB.2393.5,PB.2393.1,PB.2393.20
LG25	PB.2393	PB.2393;RI:LG25:22001149:22001223-22001333:22001459:-	PB.2393.1,PB.2393.20,PB.2393.16,PB.2393.10,PB.2393.12,PB.2393.2,PB.2393.25,PB.2393.4,PB.2393.5,PB.2393.8,PB.2393.27,PB.2393.28	PB.2393.4,PB.2393.27,PB.2393.28,PB.2393.2,PB.2393.16,PB.2393.12,PB.2393.10,PB.2393.25,PB.2393.8,PB.2393.11,PB.2393.5,PB.2393.1,PB.2393.20
LG25	PB.2393	PB.2393;RI:LG25:22002929:22003007-22003062:22003162:-	PB.2393.1,PB.2393.16,PB.2393.12,PB.2393.13,PB.2393.18,PB.2393.2,PB.2393.21,PB.2393.24,PB.2393.25,PB.2393.3,PB.2393.5,PB.2393.8,PB.2393.9,PB.2393.27,PB.2393.28	PB.2393.9,PB.2393.4,PB.2393.27,PB.2393.21,PB.2393.18,PB.2393.13,PB.2393.2,PB.2393.16,PB.2393.12,PB.2393.28,PB.2393.25,PB.2393.8,PB.2393.3,PB.2393.5,PB.2393.1,PB.2393.24
LG26	PB.2456	PB.2456;RI:LG26:3524573:3524619-3524676:3524706:-	PB.2456.4,PB.2456.2,PB.2456.24,PB.2456.9,PB.2456.8,PB.2456.10,PB.2456.12,PB.2456.23,PB.2456.7,PB.2456.26,PB.2456.29,PB.2456.32,PB.2456.43,PB.2456.40,PB.2456.42,PB.2456.46,PB.2456.50,PB.2456.52,PB.2456.56,PB.2456.75,PB.2456.70,PB.2456.69,PB.2456.73,PB.2456.62,PB.2456.60,PB.2456.59,PB.2456.65,PB.2456.66,PB.2456.77	PB.2456.7,PB.2456.50,PB.2456.42,PB.2456.8,PB.2456.60,PB.2456.12,PB.2456.70,PB.2456.40,PB.2456.62,PB.2456.75,PB.2456.33,PB.2456.56,PB.2456.69,PB.2456.73,PB.2456.23,PB.2456.2,PB.2456.46,PB.2456.32,PB.2456.65,PB.2456.9,PB.2456.4,PB.2456.10,PB.2456.29,PB.2456.77,PB.2456.26,PB.2456.59,PB.2456.52,PB.2456.66,PB.2456.43,PB.2456.24
LG26	PB.2456	PB.2456;RI:LG26:3524573:3524634-3524677:3524706:-	PB.2456.4,PB.2456.2,PB.2456.24,PB.2456.9,PB.2456.8,PB.2456.10,PB.2456.12,PB.2456.23,PB.2456.7,PB.2456.26,PB.2456.29,PB.2456.32,PB.2456.43,PB.2456.40,PB.2456.42,PB.2456.46,PB.2456.50,PB.2456.52,PB.2456.56,PB.2456.75,PB.2456.70,PB.2456.69,PB.2456.73,PB.2456.62,PB.2456.60,PB.2456.59,PB.2456.65,PB.2456.66,PB.2456.77	PB.2456.7,PB.2456.50,PB.2456.42,PB.2456.8,PB.2456.60,PB.2456.12,PB.2456.70,PB.2456.40,PB.2456.62,PB.2456.75,PB.2456.56,PB.2456.69,PB.2456.73,PB.2456.23,PB.2456.2,PB.2456.46,PB.2456.32,PB.2456.65,PB.2456.9,PB.2456.4,PB.2456.28,PB.2456.10,PB.2456.29,PB.2456.77,PB.2456.26,PB.2456.59,PB.2456.52,PB.2456.66,PB.2456.43,PB.2456.24
LG26	PB.2456	PB.2456;RI:LG26:3501233:3501959-3502019:3502146:-	PB.2456.3	PB.2456.3,PB.2456.2
LG26	PB.2456	PB.2456;RI:LG26:3501234:3502491-3502498:3503784:-	PB.2456.15,PB.2456.18,PB.2456.17,PB.2456.24,PB.2456.23	PB.2456.18,PB.2456.23,PB.2456.22,PB.2456.15,PB.2456.24,PB.2456.17
LG26	PB.2456	PB.2456;RI:LG26:3501234:3501755-3501891:3502146:-	PB.2456.14,PB.2456.11,PB.2456.19,PB.2456.9,PB.2456.8,PB.2456.10,PB.2456.5	PB.2456.10,PB.2456.7,PB.2456.5,PB.2456.8,PB.2456.14,PB.2456.19,PB.2456.9,PB.2456.11
LG26	PB.2456	PB.2456;RI:LG26:3501540:3501731-3501855:3502146:-	PB.2456.72,PB.2456.63,PB.2456.67,PB.2456.76,PB.2456.61,PB.2456.62,PB.2456.58	PB.2456.72,PB.2456.67,PB.2456.61,PB.2456.63,PB.2456.76,PB.2456.66,PB.2456.62,PB.2456.58
LG26	PB.2456	PB.2456;RI:LG26:3501540:3503611-3503621:3503784:-	PB.2456.68,PB.2456.75,PB.2456.69,PB.2456.73	PB.2456.73,PB.2456.64,PB.2456.68,PB.2456.70,PB.2456.75,PB.2456.69
LG26	PB.2456	PB.2456;RI:LG26:3501540:3502491-3502498:3503784:-	PB.2456.68,PB.2456.75,PB.2456.69,PB.2456.73	PB.2456.73,PB.2456.68,PB.2456.71,PB.2456.75,PB.2456.69
LG26	PB.2456	PB.2456;RI:LG26:3501540:3501936-3502062:3502637:-	PB.2456.57,PB.2456.60,PB.2456.74	PB.2456.74,PB.2456.65,PB.2456.60,PB.2456.57
LG26	PB.2582	PB.2582;RI:LG26:29987217:29987955-29987981:29988354:-	PB.2582.2	PB.2582.1,PB.2582.2
LG26	PB.2502	PB.2502;RI:LG26:12945536:12945791-12945820:12946167:+	PB.2502.2	PB.2502.1,PB.2502.2
LG26	PB.2513	PB.2513;RI:LG26:14724138:14725488-14725496:14725872:+	PB.2513.2	PB.2513.2,PB.2513.1
LG26	PB.2549	PB.2549;RI:LG26:21928982:21929074-21929102:21929175:+	PB.2549.1,PB.2549.2,PB.2549.9,PB.2549.10,PB.2549.3,PB.2549.12,PB.2549.13,PB.2549.20,PB.2549.21,PB.2549.24,PB.2549.5,PB.2549.7,PB.2549.4,PB.2549.6	PB.2549.20,PB.2549.9,PB.2549.13,PB.2549.21,PB.2549.1,PB.2549.24,PB.2549.12,PB.2549.5,PB.2549.10,PB.2549.2,PB.2549.3,PB.2549.4,PB.2549.7,PB.2549.6,PB.2549.8
LG26	PB.2549	PB.2549;RI:LG26:21929711:21930327-21930447:21930930:+	PB.2549.1,PB.2549.3	PB.2549.10,PB.2549.3,PB.2549.1
LG26	PB.2549	PB.2549;RI:LG26:21929711:21929745-21929855:21930929:+	PB.2549.2,PB.2549.8	PB.2549.9,PB.2549.2,PB.2549.8
LG26	PB.2549	PB.2549;RI:LG26:21929711:21930449-21930505:21930931:+	PB.2549.25	PB.2549.20,PB.2549.25
LG26	PB.2549	PB.2549;RI:LG26:21929711:21929957-21930342:21930931:+	PB.2549.25	PB.2549.25,PB.2549.24
LG26	PB.2549	PB.2549;RI:LG26:21929711:21930473-21930486:21930931:+	PB.2549.25	PB.2549.7,PB.2549.25
[truncated: 462 more rows]

## Sheet: DH
The detail information of alternative splicing (AS) events in DH
[truncated: 1,231 more rows]
