# Supplementary material for: Full-Length Transcriptome Reconstruction Reveals the Genetic Mechanisms of Eyestalk Displacement and Its Potential Implications on the Interspecific Hybrid Crab (Scylla serrata ♀ × S. paramamosain ♂)
Source: Biology (Basel). 2022 Jul 7;11(7):1026. doi: 10.3390/biology11071026 (PMC9312322; doi:10.3390/biology11071026)
Supplement: Supplementary file 1 [file biology-11-01026-s001.zip › TableS4.xlsx]

## Sheet: Table S4
Table S4 Differential alternative splicing (DAS) events between hybrid crabs with displaced eyestalk (DH) and hybrid crabs with normal eyestalk (NH)
GeneID	AS_events_ID	Types	dPSI	Pvalue	NR	Description	Species
PB.2110	RI:LG17:10857257:10858073-10858534:10859288:+	RI	0.96	0.002	KAG0722444.1	Endoplasmic reticulum chaperone BiP	Chionoecetes opilio
PC.398	RI:hybrid_551|path4:3:284-1056:1796:+	RI	0.539	0.013	QQY98962.1	troponin T	Scylla paramamosain
PB.5116	RI:LG4:9735928:9736471-9736504:9736576:+	RI	0.435	0.018	XP_037780771.1	signal peptidase complex subunit 1-like	Penaeus monodon
PB.1495	A5:LG12:41151985-41151993:41151985-41151999:-	A5	-0.333	0.018	-	-	-
PB.974	A3:LG1:48371521-48375368:48371521-48375698:+	A3	-0.359	0.019	XP_027234312.1	troponin C, isotype gamma-like isoform X1	Penaeus vannamei
PB.4049	RI:LG3:58650076:58651231-58651238:58651569:+	RI	-0.647	0.019	MPC36349.1	Renin receptor	Portunus trituberculatus
PB.3684	RI:LG29:5376758:5377893-5377908:5378167:-	RI	-0.399	0.02	KAG0713657.1	Dipeptidyl peptidase 1	Chionoecetes opilio
PB.2176	RI:LG17:23609265:23609838-23610403:23610593:-	RI	-0.205	0.022	MPC12661.1	Elongation factor Tu, mitochondrial	Portunus trituberculatus
PB.2622	A5:LG20:12055302-12055312:12055300-12055312:+	A5	-0.352	0.025	KAG0722150.1	Translocon-associated protein subunit gamma	Chionoecetes opilio
PB.5911	A5:LG6:27809618-27810011:27808909-27810011:+	A5	0.666	0.027	KAA8593260.1	hypothetical protein FQN60_009376	Etheostoma spectabile
PB.4116	RI:LG30:32828922:32829462-32829474:32831020:-	RI	0.322	0.028	XP_027235573.1	2-oxoisovalerate dehydrogenase subunit beta, mitochondrial-like	Penaeus vannamei
PB.4539	RI:LG34:15050568:15051206-15051241:15051356:+	RI	0.308	0.029	MPC08792.1	Coiled-coil domain-containing protein 134	Portunus trituberculatus
PB.1710	RI:LG14:1034436:1034456-1034463:1034613:+	RI	0.25	0.029	KAG0727410.1	La	Chionoecetes opilio
PB.381	RI:000005-1:144299:144627-144641:145628:-	RI	0.247	0.031	XP_037796435.1	CBP80/20-dependent translation initiation factor-like isoform X2	Penaeus vannamei
PC.225	A5:hybrid_182|path0:1335-1482:1241-1482:+	A5	-0.243	0.031	XP_037788762.1	uncharacterized protein LOC119584300 isoform X1	Penaeus monodon
PB.2110	RI:LG17:10857257:10857900-10857925:10859289:+	RI	-0.33	0.032	KAG0722444.1	Endoplasmic reticulum chaperone BiP	Chionoecetes opilio
PB.2430	A3:LG19:9936287-9936334:9936283-9936334:-	A3	0.403	0.033	-	-	-
PB.1692	A5:LG13:36173753-36173760:36173753-36173762:-	A5	-0.239	0.034	MPC10256.1	ATP synthase subunit alpha, mitochondrial	Portunus trituberculatus
PB.5643	RI:LG48:147435:147660-147674:147790:+	RI	-0.241	0.036	XP_037784361.1	dehydrogenase/reductase SDR family member 12-like	Penaeus monodon
PB.784	RI:LG1:2575383:2575525-2575532:2575937:-	RI	-0.516	0.037	KAG0718549.1	Sialin	Chionoecetes opilio
PB.2771	RI:LG21:9638165:9638234-9638248:9638650:-	RI	0.195	0.04	KAG0716006.1	Neprilysin-11	Chionoecetes opilio
PB.871	A3:LG1:17461005-17461012:17461005-17461024:+	A3	-0.221	0.041	KAG0714858.1	Protein PBDC1	Chionoecetes opilio
PB.4444	A5:LG34:4299763-4299781:4299763-4299782:-	A5	0.463	0.042	-	-	-
PB.4444	A5:LG34:4299763-4299780:4299763-4299782:-	A5	0.331	0.042	-	-	-
PB.4444	RI:LG34:4299414:4299763-4299781:4299861:-	RI	-0.398	0.042	-	-	-
PB.4860	RI:LG37:16414943:16415150-16415157:16415976:+	RI	0.218	0.043	MPC34717.1	hypothetical protein E2C01_028117	Portunus trituberculatus
PB.5169	A5:LG4:25585193-25585200:25585193-25585252:-	A5	0.201	0.043	XP_027218418.1	basigin-like	Penaeus vannamei
PB.6071	RI:LG8:8916040:8916093-8916103:8916255:+	RI	0.389	0.045	XP_027213435.1	GTP cyclohydrolase 1-like	Penaeus vannamei
PB.6071	A3:LG8:8915981-8915996:8915981-8916040:+	A3	0.23	0.045	XP_027213435.1	GTP cyclohydrolase 1-like	Penaeus vannamei
PB.6071	A3:LG8:8916093-8916103:8916093-8916105:+	A3	-0.242	0.045	XP_027213435.1	GTP cyclohydrolase 1-like	Penaeus vannamei
PB.6071	A3:LG8:8916093-8916103:8916093-8916113:+	A3	-0.251	0.045	XP_027213435.1	GTP cyclohydrolase 1-like	Penaeus vannamei
PB.4425	RI:LG33:17295289:17295439-17295451:17295648:-	RI	0.157	0.047	KAG0715368.1	26S proteasome regulatory subunit 7	Chionoecetes opilio
PB.4122	RI:LG30:33059263:33059465-33060262:33061241:+	RI	-0.338	0.049	MPC36427.1	Lysosomal Pro-X carboxypeptidase	Portunus trituberculatus
PB.4122	AF:LG30:33052083:33052151-33053951:33052166:33052282-33053951:+	AF	-0.377	0.049	MPC36427.1	Lysosomal Pro-X carboxypeptidase	Portunus trituberculatus
PB.5516	A3:LG43:10201166-10201178:10201126-10201178:-	A3	0.599	0.05	KAG0726436.1	V-type proton ATPase subunit S1	Chionoecetes opilio
PB.5516	A3:LG43:10201140-10201178:10201126-10201178:-	A3	0.549	0.05	KAG0726436.1	V-type proton ATPase subunit S1	Chionoecetes opilio
PB.5516	RI:LG43:10200882:10201126-10201178:10202188:-	RI	0.296	0.05	KAG0726436.1	V-type proton ATPase subunit S1	Chionoecetes opilio
