# Supplementary material for: Full-Length Transcriptome Reconstruction Reveals the Genetic Mechanisms of Eyestalk Displacement and Its Potential Implications on the Interspecific Hybrid Crab (Scylla serrata ♀ × S. paramamosain ♂)
Source: Biology (Basel). 2022 Jul 7;11(7):1026. doi: 10.3390/biology11071026 (PMC9312322; doi:10.3390/biology11071026)
Supplement: Supplementary file 1 [file biology-11-01026-s001.zip › TableS5.xlsx]

## Sheet: Table S5
Table S4 Differential expressed transprits (DETs) between hybrid crabs with displaced eyestalk (DH) and hybrid crabs with normal eyestalk (NH)
Genes	Transcripts	NR	Description	Species	baseMean	log2FoldChange	lfcSE	stat	pvalue	padj	changes
PB.4294	PB.4294.2	XP_037782623.1	leucine-rich repeat protein lrrA-like isoform X2	Penaeus monodon	562.717	-1.32472	0.0879475	-15.0626	2.85e-51	4.32e-47	DOWN
PB.2110	PB.2110.3	KAG0722444.1	Endoplasmic reticulum chaperone BiP	Chionoecetes opilio	2198.22	-14.5527	1.20247	-12.1024	1.03e-33	7.77e-30	DOWN
PB.821	PB.821.4	KAG0723396.1	Mite allergen Der f 3	Chionoecetes opilio	1450.23	-13.9528	1.18454	-11.7791	5e-32	2.53e-28	DOWN
PB.1808	PB.1808.5	XP_027213952.1	xylose isomerase-like isoform X2	Penaeus vannamei	1370.76	-13.8715	1.21242	-11.4412	2.6e-30	9.86e-27	DOWN
PB.1547	PB.1547.11	KAG0710435.1	Myosin heavy chain, muscle	Chionoecetes opilio	1365.62	-13.866	1.22543	-11.3152	1.1e-29	3.34e-26	DOWN
PB.4122	PB.4122.4	MPC36427.1	Lysosomal Pro-X carboxypeptidase	Portunus trituberculatus	138.955	3.85081	0.347291	11.0881	1.43e-28	3.61e-25	UP
PB.68	PB.68.20	ABM54471.1	cryptocyanin 1, partial	Portunus pelagicus	4254.15	-15.5056	1.46303	-10.5982	3.04e-26	6.57e-23	DOWN
PB.5911	PB.5911.24	KAA8593260.1	hypothetical protein FQN60_009376	Etheostoma spectabile	1198.99	-13.6786	1.31315	-10.4167	2.08e-25	3.94e-22	DOWN
PB.2165	PB.2165.1	KAG0714222.1	Mitochondrial-processing peptidase subunit alpha	Chionoecetes opilio	156.058	4.01812	0.395723	10.1539	3.18e-24	4.82e-21	UP
PB.1741	PB.1741.15	XP_037783288.1	aconitate hydratase, mitochondrial-like	Penaeus monodon	994.899	-13.4092	1.32922	-10.0881	6.24e-24	8.59e-21	DOWN
PB.68	PB.68.64	ABM54471.1	cryptocyanin 1, partial	Portunus pelagicus	16618.3	-1.56262	0.155802	-10.0295	1.13e-23	1.43e-20	DOWN
PB.1808	PB.1808.2	XP_027213952.1	xylose isomerase-like isoform X2	Penaeus vannamei	508.449	-10.6579	1.11929	-9.52206	1.7e-21	1.98e-18	DOWN
PB.2176	PB.2176.5	MPC12661.1	Elongation factor Tu, mitochondrial	Portunus trituberculatus	450.687	1.5029	0.160462	9.36607	7.53e-21	8.14e-18	UP
PB.1859	PB.1859.1	-	-	-	110.701	1.87392	0.204509	9.16302	5.05e-20	5.09e-17	UP
PB.843	PB.843.4	XP_027228145.1	putative ATP-dependent RNA helicase me31b	Penaeus vannamei	311.016	-11.7323	1.29652	-9.04908	1.44e-19	1.28e-16	DOWN
PB.5983	PB.5983.1	MPC37515.1	NKG2-A/NKG2-B type II integral membrane protein	Portunus trituberculatus	402.964	1.20199	0.132764	9.05357	1.38e-19	1.28e-16	UP
PB.4116	PB.4116.2	XP_027235573.1	2-oxoisovalerate dehydrogenase subunit beta, mitochondrial-like	Penaeus vannamei	466.027	-1.11241	0.125167	-8.88746	6.25e-19	5.26e-16	DOWN
PB.4122	PB.4122.6	MPC36427.1	Lysosomal Pro-X carboxypeptidase	Portunus trituberculatus	154.358	10.7061	1.21485	8.81275	1.22e-18	9.73e-16	UP
PB.687	PB.687.2	KAG0713450.1	Nucleolar protein 56	Chionoecetes opilio	159.997	-10.7713	1.22349	-8.80376	1.32e-18	1e-15	DOWN
PB.1810	PB.1810.23	XP_027213952.1	xylose isomerase-like isoform X2	Penaeus vannamei	192.547	11.0219	1.26697	8.69942	3.34e-18	2.4e-15	UP
PB.2165	PB.2165.2	KAG0714222.1	Mitochondrial-processing peptidase subunit alpha	Chionoecetes opilio	474.903	-1.18056	0.13697	-8.61907	6.75e-18	4.64e-15	DOWN
PB.6134	PB.6134.6	AIM45537.1	ERGIC-53	Eriocheir sinensis	372.662	11.9764	1.39474	8.58686	8.94e-18	5.88e-15	UP
PB.1808	PB.1808.24	XP_027213952.1	xylose isomerase-like isoform X2	Penaeus vannamei	478.468	-1.79231	0.212099	-8.45036	2.9e-17	1.83e-14	DOWN
PB.713	PC.713.1	ACY66623.1	ribosomal protein L44e	Scylla paramamosain	124.375	-10.4099	1.2645	-8.23244	1.83e-16	1.11e-13	DOWN
PB.1321	PB.1321.1	AWU46595.1	chitinase 7	Scylla paramamosain	572.733	-2.37629	0.294356	-8.07285	6.87e-16	4e-13	DOWN
PB.5513	PB.5513.12	CCW43201.1	alpha-2-macroglobulin	Scylla paramamosain	119.033	-10.3452	1.29344	-7.99819	1.26e-15	7.08e-13	DOWN
PB.6134	PB.6134.7	AIM45537.1	ERGIC-53	Eriocheir sinensis	150.796	-9.73695	1.22974	-7.91792	2.42e-15	1.31e-12	DOWN
PB.3278	PB.3278.3	ADO65979.1	cathepsin C	Eriocheir sinensis	78.7007	-9.75121	1.23329	-7.90667	2.64e-15	1.38e-12	DOWN
PB.894	PB.894.8	XP_037788769.1	myelin transcription factor 1-like protein	Penaeus monodon	99.918	10.0766	1.27825	7.88312	3.19e-15	1.61e-12	UP
PB.2110	PB.2110.2	KAG0722444.1	Endoplasmic reticulum chaperone BiP	Chionoecetes opilio	2927.64	4.4339	0.562837	7.87776	3.33e-15	1.63e-12	UP
PB.4613	PB.4613.2	-	-	-	103.767	10.1331	1.29293	7.83732	4.6e-15	2.18e-12	UP
PB.1080	PB.1080.4	XP_027208466.1	ER lumen protein-retaining receptor-like	Penaeus vannamei	90.7704	-9.95571	1.27695	-7.79645	6.37e-15	2.92e-12	DOWN
PB.5565	PB.5565.5	MPC14667.1	Dynein heavy chain, cytoplasmic	Portunus trituberculatus	122.712	10.3898	1.35568	7.66394	1.8e-14	8.03e-12	UP
PB.5151	PB.5151.1	ABB91677.1	arthrodial cuticle protein AMP16.5	Callinectes sapidus	94.4313	-6.14803	0.803107	-7.65531	1.93e-14	8.34e-12	DOWN
PB.4122	PB.4122.7	MPC36427.1	Lysosomal Pro-X carboxypeptidase	Portunus trituberculatus	62.2678	-9.41332	1.23435	-7.62612	2.42e-14	1.02e-11	DOWN
PB.4287	PB.4287.17	XP_037776979.1	spectrin beta chain-like isoform X27	Penaeus monodon	124.521	10.3957	1.37866	7.5404	4.69e-14	1.87e-11	UP
PB.3351	PB.3351.52	BAF47269.1	tropomyosin slow-tonic isoform	Erimacrus isenbeckii	117.177	-10.3217	1.38964	-7.42762	1.11e-13	4.18e-11	DOWN
PB.1297	PB.1297.1	MPC23465.1	hypothetical protein E2C01_016514	Portunus trituberculatus	589.107	1.08768	0.14641	7.429	1.09e-13	4.18e-11	UP
PB.1791	PB.1791.1	-	-	-	171.925	-4.41188	0.596063	-7.4017	1.34e-13	4.96e-11	DOWN
PB.2840	PB.2840.3	XP_037795196.1	transcription initiation factor IIB-like isoform X1	Penaeus monodon	57.3212	-9.29264	1.26209	-7.36288	1.8e-13	6.34e-11	DOWN
PB.1792	PB.1792.1	-	-	-	175.387	-5.84652	0.793984	-7.36352	1.79e-13	6.34e-11	DOWN
PB.3649	PB.3649.2	XP_033724941.1	C-type lectin domain family 6 member A-like	Pecten maximus	513.262	3.49249	0.478457	7.29949	2.89e-13	9.94e-11	UP
PB.6134	PB.6134.5	AIM45537.1	ERGIC-53	Eriocheir sinensis	48.3272	-9.04278	1.24456	-7.26587	3.71e-13	1.25e-10	DOWN
PB.1717	PB.1717.5	KAG0719415.1	Xylose isomerase	Chionoecetes opilio	87.5159	-9.90184	1.36753	-7.24065	4.47e-13	1.47e-10	DOWN
PB.3210	PB.3210.1	-	-	-	151.452	1.89204	0.261788	7.22738	4.92e-13	1.59e-10	UP
PB.5024	PB.5024.2	XP_037801890.1	C-type lectin domain family 4 member F-like	Penaeus monodon	67.1458	-4.151	0.578919	-7.17025	7.49e-13	2.35e-10	DOWN
PB.768	PB.768.16	-	-	-	2944.85	28.0043	3.90678	7.16812	7.6e-13	2.35e-10	UP
PB.2180	PB.2180.5	XP_008546114.1	PREDICTED: alpha-N-acetylgalactosaminidase	Microplitis demolitor	126.81	-7.55138	1.05532	-7.15551	8.34e-13	2.52e-10	DOWN
PB.4579	PB.4579.4	MPC42516.1	Pro-resilin	Portunus trituberculatus	3636.87	-27.7812	3.90677	-7.11105	1.15e-12	3.42e-10	DOWN
PB.1546	PB.1546.30	MPC23537.1	Myosin heavy chain, muscle	Portunus trituberculatus	1212.82	27.4806	3.9068	7.03405	2.01e-12	5.84e-10	UP
PB.1980	PB.1980.9	KAG0716321.1	Clathrin light chain	Chionoecetes opilio	200.766	1.02459	0.145795	7.02763	2.1e-12	6e-10	UP
PB.3351	PB.3351.46	BAF47269.1	tropomyosin slow-tonic isoform	Erimacrus isenbeckii	1362.02	27.3912	3.9068	7.01116	2.36e-12	6.63e-10	UP
PB.514	PC.514.1	KAG0716066.1	Glutathione S-transferase D7	Chionoecetes opilio	1696.56	-27.3162	3.90679	-6.99198	2.71e-12	7.46e-10	DOWN
PB.1742	PB.1742.3	MPC14854.1	DNA damage-inducible transcript 4-like protein	Portunus trituberculatus	71.9278	-9.6175	1.37699	-6.98444	2.86e-12	7.73e-10	DOWN
PB.4574	PB.4574.4	MPC41951.1	Pro-resilin	Portunus trituberculatus	1535.92	-27.1768	3.90679	-6.95629	3.49e-12	9.28e-10	DOWN
PB.25	PC.25.1	XP_027225001.1	cytosolic non-specific dipeptidase-like isoform X1	Penaeus vannamei	475.264	1.07509	0.157723	6.81633	9.34e-12	2.44e-09	UP
PB.3287	PB.3287.3	AYK27566.1	clotting protein precursor	Scylla paramamosain	579.683	-2.2853	0.336902	-6.78327	1.17e-11	2.96e-09	DOWN
PB.683	PC.683.1	XP_037795249.1	uncharacterized protein LOC119590639	Penaeus monodon	963.184	-1.03601	0.152698	-6.78473	1.16e-11	2.96e-09	DOWN
PB.4194	PB.4194.5	XP_027234460.1	neurogenic locus notch homolog protein 1-like isoform X1	Penaeus vannamei	214.064	-1.14496	0.169239	-6.76533	1.33e-11	3.3e-09	DOWN
PB.1808	PB.1808.21	XP_027213952.1	xylose isomerase-like isoform X2	Penaeus vannamei	54.93	-8.28636	1.22681	-6.75442	1.43e-11	3.5e-09	DOWN
PB.5151	PB.5151.4	ABB91677.1	arthrodial cuticle protein AMP16.5	Callinectes sapidus	66.2059	-5.80511	0.867458	-6.69209	2.2e-11	5.29e-09	DOWN
PB.2109	PB.2109.4	KAG0722443.1	Phosphoglycerate mutase 2	Chionoecetes opilio	521.008	1.23366	0.185902	6.63608	3.22e-11	7.5e-09	UP
PB.753	PB.753.1	-	-	-	460.977	-25.4974	3.90686	-6.52633	6.74e-11	1.55e-08	DOWN
PB.2110	PB.2110.6	KAG0722444.1	Endoplasmic reticulum chaperone BiP	Chionoecetes opilio	4633.81	1.11046	0.170277	6.52152	6.96e-11	1.57e-08	UP
PB.322	PC.322.1	QAT96399.1	chitinase	Portunus trituberculatus	233.578	-3.18146	0.488833	-6.50828	7.6e-11	1.69e-08	DOWN
PB.723	PB.723.18	MPC10211.1	hypothetical protein E2C01_002842	Portunus trituberculatus	3046.12	-7.55637	1.16202	-6.50276	7.89e-11	1.73e-08	DOWN
PB.1144	PB.1144.2	XP_037783181.1	uncharacterized protein LOC119579445 isoform X3	Penaeus monodon	97.0157	2.77421	0.428271	6.47769	9.31e-11	2.01e-08	UP
PB.499	PC.499.1	-	-	-	59.755	1.90507	0.295971	6.43666	1.22e-10	2.6e-08	UP
PB.3684	PB.3684.1	KAG0713657.1	Dipeptidyl peptidase 1	Chionoecetes opilio	352.534	-4.07331	0.633684	-6.42798	1.29e-10	2.68e-08	DOWN
PB.1144	PB.1144.1	XP_037783181.1	uncharacterized protein LOC119579445 isoform X3	Penaeus monodon	497.909	1.81735	0.283281	6.41537	1.4e-10	2.87e-08	UP
PB.882	PB.882.2	XP_037789368.1	nidogen-like	Penaeus monodon	331.204	1.18126	0.186566	6.3316	2.43e-10	4.83e-08	UP
PB.2160	PB.2160.1	-	-	-	284.325	-1.79174	0.283638	-6.31702	2.67e-10	5.24e-08	DOWN
PB.2409	PB.2409.1	XP_037779389.1	beta-1,3-galactosyltransferase 1-like	Penaeus monodon	143.375	2.48215	0.395743	6.27212	3.56e-10	6.91e-08	UP
PB.5151	PB.5151.2	ABB91677.1	arthrodial cuticle protein AMP16.5	Callinectes sapidus	150.963	-5.46949	0.877873	-6.23039	4.65e-10	8.92e-08	DOWN
PB.4116	PB.4116.1	XP_027235573.1	2-oxoisovalerate dehydrogenase subunit beta, mitochondrial-like	Penaeus vannamei	35.0634	8.56485	1.37523	6.22795	4.73e-10	8.94e-08	UP
PB.3957	PB.3957.10	MPC49779.1	SCO-spondin	Portunus trituberculatus	187.45	-11.0007	1.7791	-6.1833	6.28e-10	1.17e-07	DOWN
PB.26	PC.26.1	MPC68051.1	Fatty acid hydroxylase domain-containing protein 2	Portunus trituberculat	37.7653	-8.68927	1.42192	-6.11094	9.9e-10	1.83e-07	DOWN
PB.3200	PB.3200.2	KAG0712607.1	putative E3 ubiquitin-protein ligase	Chionoecetes opilio	124.138	-1.04974	0.171997	-6.10327	1.04e-09	1.87e-07	DOWN
PB.1935	PB.1935.11	KAG0714951.1	hypothetical protein GWK47_013076	Chionoecetes opilio	29.4663	-8.33534	1.37156	-6.07725	1.22e-09	2.18e-07	DOWN
PB.794	PB.794.3	XP_027219415.1	uncharacterized protein LOC113811795	Penaeus vannamei	812.684	13.1009	2.15822	6.07026	1.28e-09	2.25e-07	UP
PB.2783	PB.2783.10	AJC97112.1	Rab1A	Macrobrachium rosenbergii	94.8927	-10.018	1.65908	-6.03826	1.56e-09	2.71e-07	DOWN
PB.2296	PB.2296.7	KAG0713179.1	hypothetical protein GWK47_016794	Chionoecetes opilio	160.552	-10.7776	1.79097	-6.01774	1.77e-09	3.04e-07	DOWN
PB.940	PB.940.5	MPC26067.1	Fructose-bisphosphate aldolase	Portunus trituberculatus	246.574	1.32851	0.221559	5.99618	2.02e-09	3.44e-07	UP
PB.360	PC.360.1	AXN93677.1	dual oxidase 1	Scylla paramamosain	270.568	-4.61703	0.771587	-5.98381	2.18e-09	3.63e-07	DOWN
PB.3650	PB.3650.1	MPC07992.1	hypothetical protein E2C01_000561	Portunus trituberculatus	652.656	3.10225	0.518317	5.98524	2.16e-09	3.63e-07	UP
PB.6174	PB.6174.3	AAV28476.1	arthrodial cuticle protein AMP8.1	Callinectes sapidus	326.035	-7.8156	1.31597	-5.93905	2.87e-09	4.72e-07	DOWN
PB.4587	PB.4587.2	XP_037801907.1	cuticle protein-like	Penaeus monodon	500.008	-8.04416	1.36293	-5.90212	3.59e-09	5.84e-07	DOWN
PB.3048	PB.3048.9	MPC52887.1	Retinoid-inducible serine carboxypeptidase	Portunus trituberculatus	696.924	1.08407	0.186307	5.81876	5.93e-09	9.55e-07	UP
PB.3689	PB.3689.3	-	-	-	1122.74	-1.14186	0.197258	-5.78866	7.09e-09	1.13e-06	DOWN
PB.3048	PB.3048.4	MPC52887.1	Retinoid-inducible serine carboxypeptidase	Portunus trituberculatus	458.897	12.2763	2.12754	5.77019	7.92e-09	1.25e-06	UP
PB.1044	PB.1044.3	KAG0713823.1	Isocitrate dehydrogenase [NAD] subunit gamma, mitochondrial	Chionoecetes opilio	248.039	1.06704	0.18667	5.71616	1.09e-08	1.7e-06	UP
PB.3267	PB.3267.1	KAG0714987.1	hypothetical protein GWK47_013033	Chionoecetes opilio	705.387	1.0924	0.191847	5.69415	1.24e-08	1.92e-06	UP
PB.5830	PB.5830.1	-	-	-	27.7142	-4.37788	0.770176	-5.68426	1.31e-08	2.01e-06	DOWN
PB.3823	PB.3823.1	-	-	-	544.468	-2.22306	0.392833	-5.65904	1.52e-08	2.26e-06	DOWN
PB.2768	PB.2768.1	MPC13428.1	hypothetical protein E2C01_006163	Portunus trituberculatus	409.962	-7.3253	1.30851	-5.59819	2.17e-08	3.18e-06	DOWN
PB.1547	PB.1547.43	KAG0710435.1	Myosin heavy chain, muscle	Chionoecetes opilio	511.21	-2.15902	0.385797	-5.59626	2.19e-08	3.19e-06	DOWN
PB.46	PB.46.4	ALO62091.1	chitin synthase	Eriocheir sinensis	281.644	-1.66253	0.298599	-5.56777	2.58e-08	3.72e-06	DOWN
PB.6208	PB.6208.35	XP_037796601.1	PDZ and LIM domain protein Zasp-like	Penaeus monodon	18.2633	-7.64895	1.37938	-5.5452	2.94e-08	4.19e-06	DOWN
PB.3870	PB.3870.2	WP_208094211.1	hypothetical protein, partial	Escherichia coli	30.8031	-8.39846	1.51566	-5.54114	3.01e-08	4.25e-06	DOWN
PB.3743	PB.3743.21	XP_037782966.1	uncharacterized protein LOC119579282	Penaeus monodon	393.546	-7.26012	1.31425	-5.52416	3.31e-08	4.64e-06	DOWN
PB.5032	PB.5032.7	MPC82331.1	hypothetical protein E2C01_076990	Portunus trituberculatus	4748.41	-8.16525	1.48059	-5.51486	3.49e-08	4.8e-06	DOWN
PB.5762	PB.5762.10	KAG0711119.1	Epidermal growth factor receptor kinase substrate 8	Chionoecetes opilio	15.6925	21.563	3.90962	5.51537	3.48e-08	4.8e-06	UP
PB.3351	PB.3351.61	BAF47269.1	tropomyosin slow-tonic isoform	Erimacrus isenbeckii	14.8555	21.4875	3.90978	5.49582	3.89e-08	5.26e-06	UP
PB.5203	PB.5203.12	KAG0722814.1	hypothetical protein GWK47_043851	Chionoecetes opilio	14.8555	21.4875	3.90978	5.49582	3.89e-08	5.26e-06	UP
PB.350	PC.350.1	XP_027208911.1	uncharacterized protein LOC113802506	Penaeus vannamei	81.3422	9.78122	1.78255	5.48719	4.08e-08	5.42e-06	UP
PB.5606	PB.5606.3	-	-	-	22.113	7.90046	1.44183	5.47946	4.27e-08	5.62e-06	UP
PB.880	PC.880.1	KAG0711728.1	Neurotrophin 1	Chionoecetes opilio	310.641	1.42749	0.261416	5.4606	4.75e-08	6.19e-06	UP
PB.3190	PB.3190.13	QDH76468.1	myosin light chain	Scylla paramamosain	2264.73	-1.7123	0.316958	-5.40231	6.58e-08	8.51e-06	DOWN
PB.3152	PB.3152.3	XP_027216772.1	formin-like protein 7	Penaeus vannamei	28.4287	-8.27766	1.53609	-5.38879	7.09e-08	9.1e-06	DOWN
PB.154	PB.154.1	ROT84037.1	hypothetical protein C7M84_022778	Penaeus vannamei	783.439	-4.91324	0.914321	-5.37364	7.72e-08	9.82e-06	DOWN
PB.4122	PB.4122.3	MPC36427.1	Lysosomal Pro-X carboxypeptidase	Portunus trituberculatus	294.643	-2.12853	0.396662	-5.36609	8.05e-08	1.02e-05	DOWN
PB.3038	PB.3038.3	MPC22330.1	Venom dipeptidyl peptidase 4	Portunus trituberculatus	998.327	-1.04564	0.19565	-5.34444	9.07e-08	1.13e-05	DOWN
PB.1004	PB.1004.6	XP_027236534.1	succinate--CoA ligase [ADP/GDP-forming] subunit alpha, mitochondrial-l	Penaeus vannamei	123.152	-2.62664	0.493179	-5.32594	1e-07	1.25e-05	DOWN
PB.1660	PB.1660.1	-	-	-	536.659	2.40205	0.452083	5.3133	1.08e-07	1.33e-05	UP
PB.4750	PB.4750.2	-	-	-	14.8501	-20.7149	3.90985	-5.29813	1.17e-07	1.43e-05	DOWN
PB.2594	PB.2594.1	MPC12427.1	hypothetical protein E2C01_005121	Portunus trituberculatus	189.641	-8.66221	1.63951	-5.28341	1.27e-07	1.54e-05	DOWN
PB.1810	PB.1810.2	XP_027213952.1	xylose isomerase-like isoform X2	Penaeus vannamei	2413.34	-1.65352	0.314077	-5.26468	1.4e-07	1.69e-05	DOWN
PB.5999	PB.5999.3	-	-	-	638.126	1.3158	0.250201	5.25895	1.45e-07	1.73e-05	UP
PB.2296	PB.2296.10	KAG0713179.1	hypothetical protein GWK47_016794	Chionoecetes opilio	72.6047	-9.63251	1.83672	-5.24442	1.57e-07	1.84e-05	DOWN
PB.3152	PB.3152.7	XP_027216772.1	formin-like protein 7	Penaeus vannamei	56.1905	-5.73777	1.09478	-5.24101	1.6e-07	1.86e-05	DOWN
PB.5516	PB.5516.5	KAG0726436.1	V-type proton ATPase subunit S1	Chionoecetes opilio	552.871	1.75066	0.334271	5.23723	1.63e-07	1.88e-05	UP
PB.69	PB.69.10	AST15995.1	cryptocyanin	Scylla serrata	55.4688	-9.24713	1.77312	-5.21516	1.84e-07	2.11e-05	DOWN
PB.5174	PB.5174.2	-	-	-	91.9473	-9.03683	1.73581	-5.2061	1.93e-07	2.19e-05	DOWN
PB.4573	PB.4573.1	MPC30334.1	Pro-resilin	Portunus trituberculatus	1468.87	-13.0471	2.52293	-5.17139	2.32e-07	2.61e-05	DOWN
PB.953	PB.953.1	-	-	-	386.687	2.34699	0.454028	5.16927	2.35e-07	2.62e-05	UP
PB.2094	PB.2094.4	-	-	-	244.279	-8.96863	1.77165	-5.06231	4.14e-07	4.51e-05	DOWN
PB.982	PB.982.5	XP_015118903.2	histone H3.3	Diachasma alloeum	15.5872	7.39308	1.46376	5.05075	4.4e-07	4.72e-05	UP
PB.939	PB.939.1	KAG0703349.1	Fructose-bisphosphate aldolase	Chionoecetes opilio	657.401	3.29856	0.657629	5.01584	5.28e-07	5.63e-05	UP
PB.1321	PB.1321.6	AWU46595.1	chitinase 7	Scylla paramamosain	43.227	-2.31901	0.462545	-5.01358	5.34e-07	5.65e-05	DOWN
PB.895	PB.895.2	MPC61985.1	Frizzled-8	Portunus trituberculatus	215.587	-2.05171	0.409336	-5.01229	5.38e-07	5.65e-05	DOWN
PB.4857	PB.4857.4	-	-	-	509.405	2.03378	0.406276	5.0059	5.56e-07	5.8e-05	UP
PB.628	PC.628.1	XP_037783277.1	uncharacterized protein LOC119579492	Penaeus monodon	156.837	5.27531	1.05477	5.00139	5.69e-07	5.9e-05	UP
PB.3647	PB.3647.3	-	-	-	145.37	-10.6343	2.12893	-4.99513	5.88e-07	6.05e-05	DOWN
PB.4903	PB.4903.1	-	-	-	441.067	-1.18901	0.239575	-4.96301	6.94e-07	7.05e-05	DOWN
PB.3799	PB.3799.2	KAG0710984.1	Tubulin beta-2 chain	Chionoecetes opilio	45.6465	-8.96386	1.81431	-4.94064	7.79e-07	7.86e-05	DOWN
PB.274	PB.274.1	-	-	-	83.948	-6.99182	1.41678	-4.935	8.02e-07	8.04e-05	DOWN
PB.375	PB.375.2	XP_037780658.1	LIM domain-binding protein 3-like	Penaeus monodon	439.913	-1.16717	0.236827	-4.92835	8.29e-07	8.26e-05	DOWN
PB.3684	PB.3684.3	KAG0713657.1	Dipeptidyl peptidase 1	Chionoecetes opilio	565.862	2.69227	0.546629	4.92521	8.43e-07	8.34e-05	UP
PB.5064	PB.5064.1	AUV47160.1	type I crustin 3	Scylla paramamosain	147.103	3.00503	0.611577	4.91357	8.94e-07	8.79e-05	UP
PB.5297	PB.5297.1	MPC29087.1	Cuticle protein AM1199	Portunus trituberculatus	199.443	-6.53555	1.33236	-4.90526	9.33e-07	9.11e-05	DOWN
PB.3190	PB.3190.3	QDH76468.1	myosin light chain	Scylla paramamosain	221.025	-2.92714	0.597742	-4.897	9.73e-07	9.44e-05	DOWN
PB.2532	PB.2532.12	ASP44148.1	obstructor A1	Palaemon carinicauda	384.188	-5.15106	1.05288	-4.89234	9.96e-07	9.61e-05	DOWN
PB.2594	PB.2594.2	MPC12427.1	hypothetical protein E2C01_005121	Portunus trituberculatus	147.345	-7.42018	1.51807	-4.88789	1.02e-06	9.77e-05	DOWN
PB.4588	PB.4588.1	XP_027216892.1	pro-resilin-like	Penaeus vannamei	147.317	-6.81325	1.39468	-4.88516	1.03e-06	9.84e-05	DOWN
PB.4576	PB.4576.1	MPC41951.1	Pro-resilin	Portunus trituberculatus	3500.73	-13.4339	2.75763	-4.87153	1.11e-06	0.000105	DOWN
PB.1305	PB.1305.21	AAW57891.1	hemocyanin subunit 3	Metacarcinus magister	286.727	2.00846	0.413923	4.85224	1.22e-06	0.000115	UP
PB.2397	PB.2397.14	MPC08541.1	Ferric-chelate reductase 1	Portunus trituberculatus	129.479	-7.72448	1.59858	-4.8321	1.35e-06	0.000125	DOWN
PB.5543	PB.5543.1	-	-	-	65.1192	-3.41004	0.706325	-4.82786	1.38e-06	0.000126	DOWN
PB.3812	PB.3812.1	ROT83709.1	hypothetical protein C7M84_023112	Penaeus vannamei	66.0406	-6.41906	1.33362	-4.81325	1.48e-06	0.000135	DOWN
PB.554	PB.554.1	XP_027222776.1	protein Skeletor, isoforms B/C-like	Penaeus vannamei	3658.43	-5.03592	1.05024	-4.79503	1.63e-06	0.000146	DOWN
PB.4794	PB.4794.7	-	-	-	2278.56	-5.5715	1.16427	-4.78539	1.71e-06	0.000152	DOWN
PB.2765	PB.2765.1	MPC13431.1	hypothetical protein E2C01_006167	Portunus trituberculatus	186.998	-3.5593	0.744099	-4.78337	1.72e-06	0.000152	DOWN
PB.3373	PB.3373.1	KAG0720904.1	Protein artichoke	Chionoecetes opilio	255.582	-1.01471	0.212133	-4.78336	1.72e-06	0.000152	DOWN
PB.4391	PB.4391.3	AAM47020.1	ionotropic GABA receptor beta subunit 1a	Homarus americanus	72.6308	-1.11729	0.234024	-4.77424	1.8e-06	0.000158	DOWN
PB.3195	PB.3195.2	-	-	-	2105.49	-1.72256	0.361365	-4.76681	1.87e-06	0.000163	DOWN
PB.3823	PB.3823.5	-	-	-	140.826	-2.88249	0.606382	-4.75359	2e-06	0.000172	DOWN
PB.1499	PB.1499.4	KAG0724286.1	Translocating chain-associated membrane protein 1-like 1	Chionoecetes opilio	32.9952	2.60235	0.551628	4.71758	2.39e-06	0.000203	UP
PB.6242	PB.6242.6	KAG0715760.1	Coatomer subunit beta'	Chionoecetes opilio	24.9794	2.72865	0.578651	4.71553	2.41e-06	0.000204	UP
PB.2352	PB.2352.8	WP_205759022.1	calmodulin, partial	Aeromonas veronii	68.375	-2.48935	0.528449	-4.71066	2.47e-06	0.000208	DOWN
PB.2346	PB.2346.2	MPC18672.1	GDP-L-fucose synthase	Portunus trituberculatus	63.5112	-2.96155	0.630254	-4.69899	2.61e-06	0.000219	DOWN
PB.529	PC.529.1	QPO25118.1	obstructor-E	Callinectes arcuatus	733.467	-3.54595	0.755019	-4.6965	2.65e-06	0.00022	DOWN
PB.2540	PB.2540.1	MPC80729.1	hypothetical protein E2C01_075317	Portunus trituberculatus	243.438	-2.12149	0.45196	-4.69398	2.68e-06	0.00022	DOWN
PB.2176	PB.2176.2	MPC12661.1	Elongation factor Tu, mitochondrial	Portunus trituberculatus	719.336	-1.33982	0.285414	-4.69431	2.68e-06	0.00022	DOWN
PB.5544	PB.5544.2	MPC50678.1	hypothetical protein E2C01_044507	Portunus trituberculatus	64.6659	-4.42193	0.945001	-4.67928	2.88e-06	0.000236	DOWN
PB.5301	PB.5301.1	ADI59750.1	early cuticle protein 2	Callinectes sapidus	119.203	-10.3481	2.21419	-4.67353	2.96e-06	0.000241	DOWN
PB.94	PB.94.19	CAA56043.1	PAPI I	Pacifastacus leniusculus	1092.56	-5.4392	1.16543	-4.66714	3.05e-06	0.000247	DOWN
PB.1281	PB.1281.5	MPC15314.1	Carbonic anhydrase 6	Portunus trituberculatus	199.53	-5.07058	1.08671	-4.66598	3.07e-06	0.000247	DOWN
PB.2919	PB.2919.15	MPC19546.1	Titin	Portunus trituberculatus	12.7526	-7.11862	1.52907	-4.65552	3.23e-06	0.000259	DOWN
PB.1472	PB.1472.2	MPC22976.1	hypothetical protein E2C01_016008	Portunus trituberculatus	154.992	-5.42049	1.16622	-4.64791	3.35e-06	0.000266	DOWN
PB.3205	PB.3205.3	-	-	-	2089.02	1.6879	0.363095	4.64865	3.34e-06	0.000266	UP
PB.4857	PB.4857.2	-	-	-	146.307	2.39798	0.516082	4.6465	3.38e-06	0.000266	UP
PB.3186	PB.3186.4	ROT79723.1	hypothetical protein C7M84_001554	Penaeus vannamei	1617.69	4.63573	1.00006	4.63543	3.56e-06	0.000279	UP
PB.6243	PB.6243.1	KAG0720814.1	hypothetical protein GWK47_047678	Chionoecetes opilio	639.806	1.07397	0.231941	4.63037	3.65e-06	0.000285	UP
PB.267	PC.267.1	AKC96432.1	hemocyanin subunit 4	Scylla paramamosain	573.15	12.597	2.73164	4.61153	4e-06	0.000309	UP
PB.554	PB.554.2	XP_027222776.1	protein Skeletor, isoforms B/C-like	Penaeus vannamei	1167.33	-4.92984	1.07385	-4.59083	4.41e-06	0.000331	DOWN
PB.2857	PB.2857.4	KAG0722984.1	Dolichyl-diphosphooligosaccharide--protein glycosyltransferase subunit	Chionoecetes opilio	954.229	1.11348	0.242403	4.59352	4.36e-06	0.000331	UP
PB.3211	PB.3211.1	-	-	-	156.403	2.29009	0.498781	4.59138	4.4e-06	0.000331	UP
PB.242	PC.242.3	XP_027217905.1	prickle planar cell polarity protein 3-like	Penaeus vannamei	12.1937	7.03661	1.5326	4.59128	4.41e-06	0.000331	UP
PB.5835	PB.5835.1	-	-	-	17.3327	-6.62518	1.45328	-4.55877	5.15e-06	0.000384	DOWN
PB.3032	PB.3032.1	XP_037791710.1	proton channel OtopLc-like	Penaeus monodon	730.547	-1.44706	0.318027	-4.55012	5.36e-06	0.000396	DOWN
PB.5524	PB.5524.1	-	-	-	116.882	-4.7	1.03454	-4.54307	5.54e-06	0.000405	DOWN
PB.79	PC.79.1	-	-	-	6234.47	-11.3693	2.50576	-4.53726	5.7e-06	0.000414	DOWN
PB.5174	PB.5174.1	-	-	-	74.2228	-7.81261	1.72204	-4.53684	5.71e-06	0.000414	DOWN
PB.5537	PB.5537.13	QIR83433.1	alpha-amylase, partial	Portunus trituberculatus	26.6086	-8.18216	1.80495	-4.53319	5.81e-06	0.000419	DOWN
PB.4857	PB.4857.1	-	-	-	686.454	2.09335	0.463232	4.51902	6.21e-06	0.000444	UP
PB.2909	PB.2909.1	-	-	-	163.516	-5.85737	1.29735	-4.51488	6.34e-06	0.00045	DOWN
PB.2095	PB.2095.3	-	-	-	223.768	-2.87328	0.637178	-4.50939	6.5e-06	0.000458	DOWN
PB.5098	PB.5098.2	XP_027212546.1	uncharacterized protein LOC113805690	Penaeus vannamei	116.357	1.99466	0.444152	4.49094	7.09e-06	0.000495	UP
PB.2910	PB.2910.2	ABM54464.1	cuticle protein CB5	Portunus pelagicus	96.3228	-10.0405	2.23718	-4.48802	7.19e-06	0.000499	DOWN
PB.75	PC.75.1	-	-	-	2411.68	-10.4366	2.32834	-4.48243	7.38e-06	0.00051	DOWN
PB.5345	PB.5345.1	MPC44193.1	Laccase-4	Portunus trituberculatus	339.731	1.16745	0.261582	4.46305	8.08e-06	0.000551	UP
PB.5853	PB.5853.2	XP_037785576.1	cuticle protein AM1199-like	Penaeus monodon	81.3118	-7.95869	1.79353	-4.43744	9.1e-06	0.000618	DOWN
PB.723	PB.723.25	MPC10211.1	hypothetical protein E2C01_002842	Portunus trituberculatus	1195.39	-8.19193	1.84921	-4.42996	9.43e-06	0.000635	DOWN
PB.275	PC.275.1	-	-	-	222.982	1.74749	0.394507	4.42956	9.44e-06	0.000635	UP
PB.4573	PB.4573.2	MPC30334.1	Pro-resilin	Portunus trituberculatus	1455.23	-13.9579	3.15788	-4.42	9.87e-06	0.000658	DOWN
PB.554	PB.554.7	XP_027222776.1	protein Skeletor, isoforms B/C-like	Penaeus vannamei	1108.08	-4.74056	1.0731	-4.41762	9.98e-06	0.000663	DOWN
PB.1116	PB.1116.5	-	-	-	12.8882	-5.29637	1.20064	-4.41128	1.03e-05	0.000679	DOWN
PB.689	PB.689.1	-	-	-	617.789	1.91735	0.435624	4.4014	1.08e-05	0.000708	UP
PB.5151	PB.5151.5	ABB91677.1	arthrodial cuticle protein AMP16.5	Callinectes sapidus	30.6827	-8.38807	1.908	-4.39626	1.1e-05	0.000722	DOWN
PB.6174	PB.6174.1	AAV28476.1	arthrodial cuticle protein AMP8.1	Callinectes sapidus	1606.52	-5.81759	1.32393	-4.39419	1.11e-05	0.000725	DOWN
PB.5400	PB.5400.1	KAE8746996.1	hypothetical protein FOCC_FOCC006251, partial	Frankliniella occidenta	61.2998	-5.15265	1.17315	-4.39213	1.12e-05	0.000729	DOWN
PB.859	PB.859.2	-	-	-	136.729	1.32776	0.302692	4.3865	1.15e-05	0.000745	UP
PB.628	PB.628.1	XP_037783277.1	uncharacterized protein LOC119579492	Penaeus monodon	80.8482	-2.8195	0.642952	-4.38525	1.16e-05	0.000746	DOWN
PB.4590	PB.4590.1	XP_037802383.1	cuticle protein 18.6-like isoform X1	Penaeus monodon	76.0204	-9.69918	2.2123	-4.38422	1.16e-05	0.000747	DOWN
PB.1141	PB.1141.2	-	-	-	106.167	-3.2933	0.752477	-4.37661	1.21e-05	0.00077	DOWN
PB.2654	PB.2654.1	MPC76803.1	hypothetical protein E2C01_071235	Portunus trituberculatus	139.297	-8.75926	2.00273	-4.37365	1.22e-05	0.000777	DOWN
PB.2397	PB.2397.6	MPC08541.1	Ferric-chelate reductase 1	Portunus trituberculatus	648.778	-7.63483	1.74825	-4.36713	1.26e-05	0.000794	DOWN
PB.4857	PB.4857.3	-	-	-	159.698	1.26424	0.289483	4.36723	1.26e-05	0.000794	UP
PB.2118	PB.2118.2	XP_027229565.1	transcriptional repressor CTCF-like isoform X2	Penaeus vannamei	121.847	-1.25451	0.287713	-4.36027	1.3e-05	0.000816	DOWN
PB.3280	PB.3280.4	XP_037792788.1	protein obstructor-E-like	Penaeus monodon	414.464	-1.47259	0.339531	-4.33712	1.44e-05	0.000899	DOWN
PB.3772	PB.3772.6	MPC53985.1	hypothetical protein E2C01_047891	Portunus trituberculatus	206.247	-4.13146	0.953127	-4.33464	1.46e-05	0.000906	DOWN
PB.895	PB.895.1	MPC61985.1	Frizzled-8	Portunus trituberculatus	121.128	-1.44649	0.333922	-4.33181	1.48e-05	0.000914	DOWN
PB.528	PC.528.4	QPO25118.1	obstructor-E	Callinectes arcuatus	635.273	-3.7863	0.87462	-4.32909	1.5e-05	0.000921	DOWN
PB.5785	PB.5785.5	XP_037800432.1	LOW QUALITY PROTEIN: extensin-like	Penaeus monodon	87.107	-2.79152	0.645072	-4.32745	1.51e-05	0.000925	DOWN
PB.4322	PB.4322.1	MPC40350.1	Apolipoprotein D	Portunus trituberculatus	263.073	-1.5158	0.350548	-4.32409	1.53e-05	0.000935	DOWN
PB.771	PC.771.1	-	-	-	70.9295	-9.59901	2.22679	-4.3107	1.63e-05	0.000989	DOWN
PB.4133	PB.4133.1	-	-	-	152.776	-4.94499	1.14752	-4.30928	1.64e-05	0.00099	DOWN
PB.4065	PB.4065.1	XP_037779759.1	LOW QUALITY PROTEIN: uncharacterized protein LOC119576233	Penaeus monodon	43.7199	1.43693	0.333879	4.30373	1.68e-05	0.00101	UP
PB.4858	PB.4858.1	KAG0722392.1	Prolow-density lipoprotein receptor-related protein 1	Chionoecetes opilio	204.866	1.0336	0.240615	4.29568	1.74e-05	0.00104	UP
PB.5544	PB.5544.1	MPC50678.1	hypothetical protein E2C01_044507	Portunus trituberculatus	124.315	-3.97048	0.925337	-4.29085	1.78e-05	0.00106	DOWN
PB.4044	PB.4044.2	XP_027210540.1	uncharacterized protein LOC113803926	Penaeus vannamei	351.385	-3.55851	0.830718	-4.28366	1.84e-05	0.00109	DOWN
PB.4044	PB.4044.1	XP_027210540.1	uncharacterized protein LOC113803926	Penaeus vannamei	739.033	-3.79784	0.887172	-4.28084	1.86e-05	0.0011	DOWN
PB.2653	PB.2653.2	-	-	-	110.686	-7.53032	1.76028	-4.27792	1.89e-05	0.00111	DOWN
PB.5032	PB.5032.15	MPC82331.1	hypothetical protein E2C01_076990	Portunus trituberculatus	26.5538	-8.18052	1.91541	-4.2709	1.95e-05	0.00113	DOWN
PB.4064	PB.4064.1	-	-	-	86.6649	-3.00496	0.703205	-4.27323	1.93e-05	0.00113	DOWN
PB.5704	PB.5704.4	XP_037787998.1	uncharacterized protein LOC119583535	Penaeus monodon	687.967	-7.10509	1.66449	-4.26862	1.97e-05	0.00114	DOWN
PB.5704	PB.5704.1	XP_037787998.1	uncharacterized protein LOC119583535	Penaeus monodon	661.886	-8.45912	1.98581	-4.25979	2.05e-05	0.00118	DOWN
PB.3529	PB.3529.1	MPC10184.1	Epididymal secretory glutathione peroxidase	Portunus trituberculatus	359.062	1.00465	0.236356	4.25059	2.13e-05	0.00122	UP
PB.2568	PB.2568.1	XP_027214680.1	uncharacterized protein LOC113807586	Penaeus vannamei	155.944	6.03028	1.41828	4.25184	2.12e-05	0.00122	UP
PB.2013	PB.2013.1	AKN79732.1	ribosomal protein L27	Procambarus clarkii	18.3344	7.63043	1.79748	4.24508	2.19e-05	0.00124	UP
PB.1547	PB.1547.44	KAG0710435.1	Myosin heavy chain, muscle	Chionoecetes opilio	51.4409	2.34394	0.555287	4.22113	2.43e-05	0.00137	UP
PB.275	PB.275.1	-	-	-	59.1406	-6.25741	1.48379	-4.21718	2.47e-05	0.00138	DOWN
PB.4294	PB.4294.3	XP_037782623.1	leucine-rich repeat protein lrrA-like isoform X2	Penaeus monodon	826.498	-1.00843	0.239119	-4.21725	2.47e-05	0.00138	DOWN
PB.2397	PB.2397.4	MPC08541.1	Ferric-chelate reductase 1	Portunus trituberculatus	732.972	-8.30169	1.96921	-4.21575	2.49e-05	0.00139	DOWN
PB.5578	PB.5578.1	MPC30228.1	hypothetical protein E2C01_023488	Portunus trituberculatus	45.3403	-6.57835	1.56223	-4.21087	2.54e-05	0.00141	DOWN
PB.554	PB.554.4	XP_027222776.1	protein Skeletor, isoforms B/C-like	Penaeus vannamei	225.723	-4.46818	1.06156	-4.20906	2.56e-05	0.00141	DOWN
PB.2397	PB.2397.2	MPC08541.1	Ferric-chelate reductase 1	Portunus trituberculatus	40.8031	-8.80073	2.09639	-4.19804	2.69e-05	0.00147	DOWN
PB.4017	PB.4017.6	AYV97198.1	alpha-2 macroglobulin	Portunus trituberculatus	121.913	1.06848	0.254794	4.19352	2.75e-05	0.0015	UP
PB.1499	PB.1499.9	KAG0724286.1	Translocating chain-associated membrane protein 1-like 1	Chionoecetes opilio	118.827	1.7518	0.41944	4.17652	2.96e-05	0.0016	UP
PB.5176	PB.5176.2	-	-	-	719.012	-8.23446	1.97249	-4.17466	2.98e-05	0.00161	DOWN
PB.3351	PB.3351.83	BAF47269.1	tropomyosin slow-tonic isoform	Erimacrus isenbeckii	1772.15	5.67152	1.36268	4.16204	3.15e-05	0.00169	UP
PB.4799	PB.4799.4	MPC43144.1	hypothetical protein E2C01_036781	Portunus trituberculatus	287.016	-5.10154	1.22714	-4.15727	3.22e-05	0.00172	DOWN
PB.1911	PB.1911.2	KAG0727038.1	Collagen alpha-1(XII) chain	Chionoecetes opilio	525.715	1.11624	0.268702	4.1542	3.26e-05	0.00173	UP
PB.5173	PB.5173.2	-	-	-	260.405	-10.5297	2.5355	-4.15291	3.28e-05	0.00174	DOWN
PB.1297	PB.1297.2	MPC23465.1	hypothetical protein E2C01_016514	Portunus trituberculatus	653.077	1.14441	0.275679	4.15125	3.31e-05	0.00174	UP
PB.4591	PB.4591.1	XP_037801726.1	pro-resilin-like	Penaeus monodon	38.8061	-7.81976	1.88441	-4.14971	3.33e-05	0.00175	DOWN
PB.4589	PB.4589.1	MPC33684.1	hypothetical protein E2C01_027042	Portunus trituberculatus	71.1435	-7.65919	1.84859	-4.14326	3.42e-05	0.00179	DOWN
PB.2113	PB.2113.2	HBI40106.1	TPA: IS630 family transposase	Tenacibaculum sp.	246.803	-1.54578	0.373656	-4.13691	3.52e-05	0.00183	DOWN
PB.4857	PB.4857.5	-	-	-	326.441	2.36654	0.573116	4.12925	3.64e-05	0.00189	UP
PB.462	PC.462.1	XP_037791119.1	mitochondrial import inner membrane translocase subunit Tim23-like	Penaeus monodon	123.738	-7.18144	1.7413	-4.12418	3.72e-05	0.00192	DOWN
PB.402	PB.402.5	XP_037790351.1	L-proline trans-4-hydroxylase-like isoform X2	Penaeus monodon	261.305	1.90833	0.463014	4.12154	3.76e-05	0.00194	UP
PB.528	PC.528.1	QPO25118.1	obstructor-E	Callinectes arcuatus	245.456	-3.3385	0.810502	-4.11905	3.8e-05	0.00195	DOWN
PB.3280	PB.3280.1	XP_037792788.1	protein obstructor-E-like	Penaeus monodon	1145.64	-1.51328	0.368174	-4.11024	3.95e-05	0.00202	DOWN
PB.4447	PB.4447.1	-	-	-	53.0959	-9.18069	2.23485	-4.10797	3.99e-05	0.00203	DOWN
PB.4543	PB.4543.2	MPC97519.1	hypothetical protein E2C01_092837	Portunus trituberculatus	6.4407	-6.13144	1.4929	-4.10707	4.01e-05	0.00204	DOWN
PB.3594	PB.3594.5	-	-	-	296.266	-9.95356	2.42495	-4.10464	4.05e-05	0.00205	DOWN
PB.3862	PB.3862.1	MPC08669.1	hypothetical protein E2C01_001262	Portunus trituberculatus	157.904	4.059	0.98949	4.10211	4.09e-05	0.00207	UP
PB.472	PB.472.1	XP_037800776.1	cuticle protein 7-like	Penaeus monodon	56.1302	-9.26136	2.25974	-4.09842	4.16e-05	0.00209	DOWN
PB.3769	PB.3769.3	XP_027211009.1	uncharacterized protein LOC113804353 isoform X2	Penaeus vannamei	273.431	-4.03225	0.984813	-4.09443	4.23e-05	0.00212	DOWN
PB.3001	PB.3001.1	-	-	-	412.861	-1.14653	0.280645	-4.08535	4.4e-05	0.00219	DOWN
PB.2335	PB.2335.1	MPC23898.1	hypothetical protein E2C01_016964	Portunus trituberculatus	138.187	3.93866	0.964939	4.08177	4.47e-05	0.00222	UP
PB.6010	PB.6010.2	MPC14270.1	Protein ovo	Portunus trituberculatus	93.1707	2.22756	0.546277	4.0777	4.55e-05	0.00225	UP
PB.309	PC.309.3	MPC25072.1	Angiopoietin-1	Portunus trituberculatus	290.502	-2.19542	0.539435	-4.06986	4.7e-05	0.00232	DOWN
PB.513	PC.513.1	-	-	-	2449.71	-11.7918	2.89908	-4.06742	4.75e-05	0.00233	DOWN
PB.858	PB.858.1	XP_027218201.1	cytochrome c oxidase subunit 7A, mitochondrial-like	Penaeus vannamei	914.52	1.0701	0.263214	4.0655	4.79e-05	0.00234	UP
PB.2652	PB.2652.1	-	-	-	624.4	-12.7372	3.13952	-4.05704	4.97e-05	0.00242	DOWN
PB.4215	PB.4215.1	MPC26798.1	hypothetical protein E2C01_019948	Portunus trituberculatus	207.15	-5.21844	1.28828	-4.05069	5.11e-05	0.00248	DOWN
PB.5292	PB.5292.2	ADI59754.1	early cuticle protein 6	Callinectes sapidus	298.678	-5.40584	1.33565	-4.04734	5.18e-05	0.00249	DOWN
PB.2841	PB.2841.3	QPM92659.1	retinol dehydrogenase 11-like, partial	Procambarus clarkii	81.2331	1.24523	0.307528	4.04917	5.14e-05	0.00249	UP
PB.3801	PB.3801.6	MPC14609.1	Astacin	Portunus trituberculatus	247.408	1.82303	0.450381	4.04776	5.17e-05	0.00249	UP
PB.4106	PB.4106.7	XP_037799771.1	uncharacterized protein LOC119594726	Penaeus monodon	161.59	4.5678	1.13021	4.04154	5.31e-05	0.00254	UP
PB.5109	PB.5109.3	KAG0711165.1	Ribosome-binding protein 1	Chionoecetes opilio	8.34344	6.49124	1.60795	4.03696	5.41e-05	0.00259	UP
PB.3186	PB.3186.3	ROT79723.1	hypothetical protein C7M84_001554	Penaeus vannamei	2389.17	4.25515	1.05616	4.02888	5.6e-05	0.00266	UP
PB.3170	PB.3170.1	MPC08081.1	hypothetical protein E2C01_000655	Portunus trituberculatus	198.745	5.50065	1.36749	4.02244	5.76e-05	0.00272	UP
PB.1044	PB.1044.4	KAG0713823.1	Isocitrate dehydrogenase [NAD] subunit gamma, mitochondrial	Chionoecetes opilio	27.0581	-3.15527	0.785124	-4.01882	5.85e-05	0.00276	DOWN
PB.2765	PB.2765.2	MPC13431.1	hypothetical protein E2C01_006167	Portunus trituberculatus	329.495	-3.70659	0.923507	-4.0136	5.98e-05	0.00281	DOWN
PB.940	PB.940.11	MPC26067.1	Fructose-bisphosphate aldolase	Portunus trituberculatus	369.246	1.74052	0.433794	4.01231	6.01e-05	0.00282	UP
PB.2768	PB.2768.4	MPC13428.1	hypothetical protein E2C01_006163	Portunus trituberculatus	288.078	-8.12997	2.02746	-4.00994	6.07e-05	0.00283	DOWN
PB.4799	PB.4799.1	MPC43144.1	hypothetical protein E2C01_036781	Portunus trituberculatus	834.368	-4.99696	1.24607	-4.01017	6.07e-05	0.00283	DOWN
PB.2602	PB.2602.4	XP_037775670.1	uncharacterized protein LOC119572649	Penaeus monodon	638.813	4.4871	1.11953	4.00801	6.12e-05	0.00283	UP
PB.2110	PB.2110.1	KAG0722444.1	Endoplasmic reticulum chaperone BiP	Chionoecetes opilio	1678	8.64064	2.15563	4.00841	6.11e-05	0.00283	UP
PB.1657	PB.1657.10	MPC18272.1	ATP-citrate synthase	Portunus trituberculatus	49.1328	9.05272	2.25929	4.00689	6.15e-05	0.00283	UP
PB.5460	PB.5460.1	-	-	-	129.909	-5.12195	1.28024	-4.00077	6.31e-05	0.00289	DOWN
PB.977	PC.977.1	MPC11237.1	Viral IAP-associated factor	Portunus trituberculatus	123.379	1.05819	0.265132	3.99118	6.57e-05	0.00297	UP
PB.553	PC.553.2	XP_027222776.1	protein Skeletor, isoforms B/C-like	Penaeus vannamei	161.955	-3.61832	0.906937	-3.9896	6.62e-05	0.00298	DOWN
PB.5537	PB.5537.18	QIR83433.1	alpha-amylase, partial	Portunus trituberculatus	606.486	1.90268	0.477802	3.98216	6.83e-05	0.00307	UP
PB.4215	PB.4215.6	MPC26798.1	hypothetical protein E2C01_019948	Portunus trituberculatus	28.5735	-8.28751	2.08369	-3.97732	6.97e-05	0.0031	DOWN
PB.6034	PB.6034.6	XP_037800096.1	malate dehydrogenase, cytoplasmic-like	Penaeus monodon	565.551	-1.02548	0.257779	-3.97814	6.95e-05	0.0031	DOWN
PB.6195	PB.6195.11	OIF90008.1	hypothetical protein A7N06_19950	Acinetobacter baumannii	574.765	4.23657	1.06544	3.97638	7e-05	0.00311	UP
PB.4626	PB.4626.17	XP_027208429.1	glycine-rich cell wall structural protein-like isoform X19	Penaeus vannamei	115.043	-9.43507	2.3779	-3.96782	7.25e-05	0.0032	DOWN
PB.4301	PB.4301.1	MPC48040.1	hypothetical protein E2C01_041806	Portunus trituberculatus	493.811	2.479	0.624866	3.96725	7.27e-05	0.0032	UP
PB.5173	PB.5173.1	-	-	-	50.4315	-6.5495	1.65243	-3.96355	7.38e-05	0.00324	DOWN
PB.3186	PB.3186.1	ROT79723.1	hypothetical protein C7M84_001554	Penaeus vannamei	1579.19	4.11633	1.03995	3.95821	7.55e-05	0.00329	UP
PB.4106	PB.4106.6	XP_037799771.1	uncharacterized protein LOC119594726	Penaeus monodon	116.118	4.5233	1.14284	3.95794	7.56e-05	0.00329	UP
PB.1116	PB.1116.1	-	-	-	23.7898	-3.65695	0.927652	-3.94216	8.08e-05	0.00348	DOWN
PB.504	PC.504.2	-	-	-	115.514	-6.5924	1.67301	-3.94045	8.13e-05	0.0035	DOWN
PB.4206	PB.4206.10	MPC08592.1	hypothetical protein E2C01_001180	Portunus trituberculatus	1192.68	-2.53686	0.647651	-3.91701	8.97e-05	0.00383	DOWN
PB.4627	PB.4627.1	MPC57109.1	hypothetical protein E2C01_051083	Portunus trituberculatus	495.477	-8.43606	2.1582	-3.90884	9.27e-05	0.00395	DOWN
PB.4398	PB.4398.122	ORD93171.1	ART2	Enterospora canceri	5.63885	-5.94277	1.52264	-3.90294	9.5e-05	0.00402	DOWN
PB.2113	PB.2113.1	HBI40106.1	TPA: IS630 family transposase	Tenacibaculum sp.	426.882	1.03767	0.265778	3.90426	9.45e-05	0.00402	UP
PB.1396	PB.1396.4	XP_037786694.1	mesencephalic astrocyte-derived neurotrophic factor homolog	Penaeus monodon	153.798	4.14842	1.06279	3.90332	9.49e-05	0.00402	UP
PB.402	PB.402.2	XP_037790351.1	L-proline trans-4-hydroxylase-like isoform X2	Penaeus monodon	490.146	1.82007	0.466592	3.90077	9.59e-05	0.00404	UP
PB.894	PB.894.9	XP_037788769.1	myelin transcription factor 1-like protein	Penaeus monodon	15.7377	3.45692	0.886468	3.89965	9.63e-05	0.00404	UP
PB.436	PC.436.1	KAF2360635.1	Single domain Von Willebrand factor type C domain	Trinorchestia longiramus	90.453	-2.46419	0.632645	-3.89507	9.82e-05	0.00408	DOWN
PB.5557	PB.5557.1	ACX50289.1	ubiquitin	Scylla paramamosain	3301.11	-1.32951	0.341334	-3.89504	9.82e-05	0.00408	DOWN
PB.4856	PB.4856.1	-	-	-	75.8809	2.20638	0.566583	3.89418	9.85e-05	0.00409	UP
PB.4206	PB.4206.3	MPC08592.1	hypothetical protein E2C01_001180	Portunus trituberculatus	738.55	-2.43395	0.627046	-3.88162	0.000104	0.00428	DOWN
PB.4577	PB.4577.2	MPC41951.1	Pro-resilin	Portunus trituberculatus	494.507	-10.3013	2.66189	-3.86991	0.000109	0.00447	DOWN
PB.5024	PB.5024.1	XP_037801890.1	C-type lectin domain family 4 member F-like	Penaeus monodon	55.8089	-2.76959	0.716482	-3.86555	0.000111	0.00452	DOWN
PB.1321	PB.1321.9	AWU46595.1	chitinase 7	Scylla paramamosain	91.4842	-2.27503	0.588492	-3.86586	0.000111	0.00452	DOWN
PB.5141	PB.5141.1	-	-	-	513.058	3.41299	0.883257	3.8641	0.000111	0.00454	UP
PB.4044	PB.4044.3	XP_027210540.1	uncharacterized protein LOC113803926	Penaeus vannamei	132.703	-3.03122	0.784896	-3.86194	0.000112	0.00455	DOWN
PB.2760	PB.2760.1	XP_037791954.1	uncharacterized protein LOC119587272	Penaeus monodon	113.012	-7.9481	2.05868	-3.86078	0.000113	0.00456	DOWN
PB.6133	PB.6133.1	MPC11111.1	Carbohydrate sulfotransferase 10	Portunus trituberculatus	301.341	4.1769	1.0821	3.86	0.000113	0.00456	UP
PB.5785	PB.5785.2	XP_037800432.1	LOW QUALITY PROTEIN: extensin-like	Penaeus monodon	114.307	-2.24047	0.582025	-3.84944	0.000118	0.00475	DOWN
PB.2602	PB.2602.1	XP_037775670.1	uncharacterized protein LOC119572649	Penaeus monodon	88.6256	6.50912	1.69108	3.84908	0.000119	0.00475	UP
PB.2532	PB.2532.10	ASP44148.1	obstructor A1	Palaemon carinicauda	86.2239	-5.17127	1.3445	-3.84624	0.00012	0.00479	DOWN
PB.5291	PB.5291.2	ADI59753.1	early cuticle protein 5	Callinectes sapidus	469.453	-10.0711	2.62109	-3.84233	0.000122	0.00485	DOWN
PB.3594	PB.3594.1	-	-	-	181.739	-10.0169	2.6106	-3.837	0.000125	0.0049	DOWN
PB.482	PB.482.1	MPC41440.1	Tetratricopeptide repeat protein 19, mitochondrial	Portunus trituberculatus	100.78	-8.17097	2.12951	-3.83702	0.000125	0.0049	DOWN
PB.1141	PB.1141.1	-	-	-	410.393	-3.30959	0.862088	-3.83903	0.000124	0.0049	DOWN
PB.82	PC.82.1	XP_037775482.1	extensin-like	Penaeus monodon	152.153	-7.83461	2.04566	-3.82987	0.000128	0.00502	DOWN
PB.2602	PB.2602.6	XP_037775670.1	uncharacterized protein LOC119572649	Penaeus monodon	312.116	4.60801	1.20399	3.82727	0.00013	0.00506	UP
PB.64	PC.64.1	ABB59714.1	cryptocyanin 2	Metacarcinus magister	238.063	-11.3461	2.9662	-3.82511	0.000131	0.00507	DOWN
PB.3823	PB.3823.4	-	-	-	289.885	-2.96395	0.774856	-3.82516	0.000131	0.00507	DOWN
PB.99	PC.99.2	AKS48282.1	gamma-interferon induced thiol reductase GILT1	Scylla paramamosain	159.167	1.53776	0.402494	3.82057	0.000133	0.00515	UP
PB.2982	PB.2982.1	-	-	-	8681.43	-1.34024	0.351282	-3.81529	0.000136	0.00525	DOWN
PB.6162	PB.6162.2	-	-	-	45.6427	-4.36424	1.14437	-3.81367	0.000137	0.00527	DOWN
PB.5855	PB.5855.2	XP_037785114.1	carboxypeptidase B-like	Penaeus monodon	399.533	4.46088	1.17002	3.81264	0.000137	0.00528	UP
PB.3205	PB.3205.2	-	-	-	23.4771	3.76068	0.987584	3.80796	0.00014	0.00536	UP
PB.274	PC.274.1	-	-	-	889.614	2.1468	0.565817	3.79415	0.000148	0.00562	UP
PB.1039	PB.1039.1	MPC08363.1	hypothetical protein E2C01_000949	Portunus trituberculatus	56.5289	5.0318	1.32623	3.79407	0.000148	0.00562	UP
PB.276	PB.276.1	-	-	-	29.1892	-5.82728	1.53702	-3.79129	0.00015	0.00567	DOWN
PB.940	PB.940.2	MPC26067.1	Fructose-bisphosphate aldolase	Portunus trituberculatus	739.298	1.77557	0.468473	3.79013	0.000151	0.00568	UP
PB.2768	PB.2768.3	MPC13428.1	hypothetical protein E2C01_006163	Portunus trituberculatus	23.7708	-6.14217	1.62229	-3.78611	0.000153	0.00576	DOWN
PB.3769	PB.3769.4	XP_027211009.1	uncharacterized protein LOC113804353 isoform X2	Penaeus vannamei	791.372	-3.65068	0.965315	-3.78185	0.000156	0.00583	DOWN
PB.3645	PB.3645.4	MPC36040.1	hypothetical protein E2C01_029484	Portunus trituberculatus	112.856	-7.80063	2.06673	-3.77439	0.00016	0.00596	DOWN
PB.1144	PB.1144.3	XP_037783181.1	uncharacterized protein LOC119579445 isoform X3	Penaeus monodon	61.1839	1.71289	0.453717	3.77524	0.00016	0.00596	UP
PB.3674	PB.3674.6	QPO25118.1	obstructor-E	Callinectes arcuatus	58.4519	-4.58279	1.21534	-3.77077	0.000163	0.00602	DOWN
PB.3648	PB.3648.2	MPC81997.1	hypothetical protein E2C01_076639	Portunus trituberculatus	86.7196	-8.9689	2.38273	-3.76413	0.000167	0.00616	DOWN
PB.4351	PB.4351.1	XP_027219032.1	carbohydrate sulfotransferase 11-like	Penaeus vannamei	71.8111	3.36335	0.893417	3.76459	0.000167	0.00616	UP
PB.4629	PB.4629.3	MPC69498.1	hypothetical protein E2C01_063724	Portunus trituberculatus	199.505	-11.0911	2.94941	-3.76046	0.00017	0.00623	DOWN
PB.858	PB.858.3	XP_027218201.1	cytochrome c oxidase subunit 7A, mitochondrial-like	Penaeus vannamei	111.381	1.13961	0.303856	3.7505	0.000176	0.00645	UP
PB.5855	PB.5855.1	XP_037785114.1	carboxypeptidase B-like	Penaeus monodon	848.475	4.4108	1.1781	3.74399	0.000181	0.00656	UP
PB.4303	PB.4303.3	-	-	-	53.0303	-6.22973	1.66486	-3.74188	0.000183	0.0066	DOWN
PB.632	PB.632.1	MPC13416.1	hypothetical protein E2C01_006149	Portunus trituberculatus	683.877	3.39711	0.908891	3.73764	0.000186	0.0067	UP
PB.4592	PB.4592.1	XP_027216956.1	cuticle protein 21-like	Penaeus vannamei	150.932	-7.47925	2.00268	-3.73462	0.000188	0.00676	DOWN
PB.6041	PB.6041.5	XP_037772526.1	UNC93-like protein isoform X1	Penaeus monodon	28.8143	-8.29958	2.22724	-3.72639	0.000194	0.00692	DOWN
PB.174	PC.174.1	KAG0729042.1	Acetylcholinesterase	Chionoecetes opilio	45.6444	-1.82733	0.490897	-3.72242	0.000197	0.00701	DOWN
PB.4794	PB.4794.2	-	-	-	203.74	-5.49758	1.47722	-3.72157	0.000198	0.00702	DOWN
PB.2396	PB.2396.3	MPC34784.1	hypothetical protein E2C01_028183	Portunus trituberculatus	68.0816	-3.95776	1.06408	-3.7194	0.0002	0.00705	DOWN
PB.517	PB.517.10	QFI57017.1	filamin C	Scylla paramamosain	121.413	-1.58897	0.427811	-3.71419	0.000204	0.00718	DOWN
PB.2744	PB.2744.1	KAG0710661.1	Small integral membrane protein 14	Chionoecetes opilio	47.7039	1.37507	0.370642	3.70997	0.000207	0.00728	UP
PB.2324	PB.2324.1	AHM25604.1	C-type lectin receptor	Scylla paramamosain	392.311	-5.30412	1.43042	-3.70808	0.000209	0.00732	DOWN
PB.4603	PB.4603.1	MPC62228.1	Pro-resilin	Portunus trituberculatus	101.978	-5.61522	1.51542	-3.70539	0.000211	0.00738	DOWN
PB.1902	PB.1902.1	KAG0727205.1	hypothetical protein GWK47_035115	Chionoecetes opilio	1204.89	-7.23587	1.95477	-3.70165	0.000214	0.00742	DOWN
PB.4639	PB.4639.1	XP_037791732.1	serine proteinase stubble-like	Penaeus monodon	1979.18	4.89072	1.32106	3.70211	0.000214	0.00742	UP
PB.4020	PB.4020.1	-	-	-	140.915	-1.00687	0.272106	-3.7003	0.000215	0.00744	DOWN
PB.1062	PB.1062.1	KAG0712172.1	Beta-1,3-galactosyltransferase 5	Chionoecetes opilio	116.671	1.20296	0.325433	3.6965	0.000219	0.00754	UP
PB.58	PC.58.3	MPC40212.1	Cysteine and histidine-rich domain-containing protein	Portunus trituberculatus	4432.53	-13.7956	3.73507	-3.69354	0.000221	0.00759	DOWN
PB.2602	PB.2602.2	XP_037775670.1	uncharacterized protein LOC119572649	Penaeus monodon	140.45	4.08858	1.10693	3.69363	0.000221	0.00759	UP
PB.4423	PB.4423.1	AGO02161.1	fatty acid-binding protein	Scylla paramamosain	305.1	1.78113	0.482875	3.68859	0.000226	0.00771	UP
PB.94	PB.94.4	CAA56043.1	PAPI I	Pacifastacus leniusculus	275.188	-5.66568	1.54026	-3.67838	0.000235	0.00797	DOWN
PB.631	PC.631.1	KAG0719078.1	hypothetical protein GWK47_051221	Chionoecetes opilio	175.613	-2.81658	0.765586	-3.67899	0.000234	0.00797	DOWN
PB.3689	PB.3689.5	-	-	-	515.665	1.44942	0.394452	3.67451	0.000238	0.00807	UP
PB.71	PB.71.5	XP_037775348.1	cuticle protein 7-like	Penaeus monodon	2190.2	-2.03427	0.554042	-3.6717	0.000241	0.00812	DOWN
PB.6242	PB.6242.4	KAG0715760.1	Coatomer subunit beta'	Chionoecetes opilio	105.447	1.54979	0.422053	3.67202	0.000241	0.00812	UP
PB.723	PB.723.23	MPC10211.1	hypothetical protein E2C01_002842	Portunus trituberculatus	31.2376	-6.64819	1.81174	-3.66951	0.000243	0.00816	DOWN
PB.2871	PB.2871.4	XP_037784366.1	3-ketoacyl-CoA thiolase, mitochondrial-like	Penaeus monodon	145.387	-10.6346	2.90619	-3.65928	0.000253	0.00843	DOWN
PB.4802	PB.4802.3	-	-	-	71.8256	-6.95285	1.90106	-3.65735	0.000255	0.00846	DOWN
PB.621	PC.621.1	KAG0712172.1	Beta-1,3-galactosyltransferase 5	Chionoecetes opilio	38.8356	2.51419	0.687536	3.65681	0.000255	0.00846	UP
PB.3247	PB.3247.1	XP_027219233.1	uncharacterized protein LOC113811650	Penaeus vannamei	64.5511	-6.14071	1.68145	-3.65203	0.00026	0.00858	DOWN
PB.6261	PB.6261.1	XP_037798780.1	serine-rich adhesin for platelets-like	Penaeus monodon	55.266	-1.51995	0.416272	-3.65134	0.000261	0.00859	DOWN
PB.812	PB.812.2	KAF2364741.1	Serine proteases trypsin domain	Trinorchestia longiramus	152.722	3.58731	0.983706	3.64673	0.000266	0.0087	UP
PB.1962	PB.1962.2	MPC48854.1	hypothetical protein E2C01_042640	Portunus trituberculatus	45.1961	3.64387	0.999545	3.64553	0.000267	0.00872	UP
PB.2616	PB.2616.2	MPC19037.1	Apolipoprotein D	Portunus trituberculatus	409.151	1.1169	0.306939	3.63883	0.000274	0.00894	UP
PB.5285	PB.5285.1	MPC24238.1	Cuticle protein AM/CP1114	Portunus trituberculatus	200.93	-4.76369	1.31007	-3.63621	0.000277	0.00899	DOWN
PB.1822	PB.1822.1	XP_037782900.1	uncharacterized protein LOC119579234	Penaeus monodon	489.728	3.77332	1.03882	3.63231	0.000281	0.00911	UP
PB.554	PC.554.1	XP_027222776.1	protein Skeletor, isoforms B/C-like	Penaeus vannamei	148.947	-3.65886	1.00817	-3.6292	0.000284	0.0092	DOWN
PB.401	PC.401.1	XP_037794474.1	ectoine dioxygenase-like	Penaeus monodon	12.2511	3.33916	0.920708	3.62673	0.000287	0.00926	UP
PB.3363	PB.3363.1	MPC47256.1	Ovochymase-1	Portunus trituberculatus	489.488	2.20344	0.607862	3.6249	0.000289	0.00931	UP
PB.4035	PB.4035.1	QBO95488.1	fatty acid elongase	Portunus trituberculatus	212.125	-3.9179	1.08154	-3.62252	0.000292	0.00938	DOWN
PB.2536	PB.2536.1	MPC35051.1	Complement C1q-like protein 4	Portunus trituberculatus	294.228	4.94695	1.36841	3.61512	0.0003	0.00963	UP
PB.5305	PB.5305.1	-	-	-	42.2902	-5.74689	1.59208	-3.60968	0.000307	0.00978	DOWN
PB.3768	PB.3768.2	ROT77480.1	hypothetical protein C7M84_003888	Penaeus vannamei	34.3462	-4.72642	1.30945	-3.60947	0.000307	0.00978	DOWN
PB.2323	PB.2323.1	AHM25604.1	C-type lectin receptor	Scylla paramamosain	235.995	-5.19777	1.44115	-3.60668	0.00031	0.00986	DOWN
PB.5809	PB.5809.2	-	-	-	66.5604	-7.62729	2.11551	-3.60542	0.000312	0.00989	DOWN
PB.4302	PB.4302.1	-	-	-	266.636	1.78983	0.497394	3.59842	0.00032	0.0101	UP
PB.1790	PB.1790.1	-	-	-	443.793	-4.06284	1.13005	-3.59526	0.000324	0.0102	DOWN
PB.4605	PB.4605.1	MPC62228.1	Pro-resilin	Portunus trituberculatus	26.7277	-5.77852	1.60771	-3.59424	0.000325	0.0103	DOWN
PB.3769	PB.3769.2	XP_027211009.1	uncharacterized protein LOC113804353 isoform X2	Penaeus vannamei	1148.26	-3.59664	1.00319	-3.58519	0.000337	0.0105	DOWN
PB.2568	PB.2568.2	XP_027214680.1	uncharacterized protein LOC113807586	Penaeus vannamei	67.6169	5.50515	1.53472	3.58707	0.000334	0.0105	UP
PB.4641	PB.4641.1	KAB7498311.1	hypothetical protein Anas_02954	Armadillidium nasatum	714.657	-9.19484	2.56698	-3.58196	0.000341	0.0106	DOWN
PB.5901	PB.5901.1	-	-	-	71.1922	-4.29399	1.20082	-3.57588	0.000349	0.0109	DOWN
PB.3594	PB.3594.4	-	-	-	77.5627	-9.72818	2.72384	-3.5715	0.000355	0.011	DOWN
PB.2540	PB.2540.2	MPC80729.1	hypothetical protein E2C01_075317	Portunus trituberculatus	170.237	-3.06206	0.858173	-3.56812	0.00036	0.0111	DOWN
PB.68	PB.68.67	ABM54471.1	cryptocyanin 1, partial	Portunus pelagicus	2175.14	2.77753	0.780499	3.55866	0.000373	0.0115	UP
PB.4600	PB.4600.1	XP_027216896.1	pro-resilin-like	Penaeus vannamei	66.0744	-8.52595	2.39688	-3.5571	0.000375	0.0116	DOWN
PB.338	PB.338.1	MPC37539.1	hypothetical protein E2C01_031023	Portunus trituberculatus	185.037	3.90309	1.09782	3.55531	0.000378	0.0116	UP
PB.400	PC.400.1	ALO17571.1	juvenile hormone esterase like 2	Scylla paramamosain	79.5466	-3.32073	0.934981	-3.55165	0.000383	0.0117	DOWN
PB.1521	PB.1521.20	XP_037787402.1	transient-receptor-potential-like protein	Penaeus monodon	72.3351	-9.62772	2.71681	-3.54376	0.000394	0.012	DOWN
PB.5478	PB.5478.1	MPC84444.1	hypothetical protein E2C01_079182	Portunus trituberculatus	32.9576	4.61211	1.30111	3.54476	0.000393	0.012	UP
PB.3980	PB.3980.1	MPC51935.1	Serine protease 55	Portunus trituberculatus	285.706	1.03756	0.293048	3.54058	0.000399	0.0121	UP
PB.3385	PB.3385.4	AGC54636.1	heat shock protein 90	Scylla paramamosain	5.36423	5.84917	1.65374	3.53693	0.000405	0.0122	UP
PB.4572	PB.4572.2	MPC30334.1	Pro-resilin	Portunus trituberculatus	73.3156	-9.647	2.7314	-3.53189	0.000413	0.0123	DOWN
PB.3742	PB.3742.1	MPC59221.1	Serine proteinase stubble	Portunus trituberculatus	168.497	-6.03974	1.70989	-3.53224	0.000412	0.0123	DOWN
PB.2615	PB.2615.1	KAG0713178.1	hypothetical protein GWK47_016791	Chionoecetes opilio	116.118	-5.23363	1.48216	-3.53109	0.000414	0.0123	DOWN
PB.3823	PB.3823.2	-	-	-	491.314	-1.68503	0.477101	-3.53181	0.000413	0.0123	DOWN
PB.966	PB.966.3	KAG0717579.1	Cleft lip and palate transmembrane protein 1	Chionoecetes opilio	326.907	1.0154	0.287454	3.5324	0.000412	0.0123	UP
PB.3722	PB.3722.1	XP_027230002.1	uncharacterized protein LOC113821686 isoform X2	Penaeus vannamei	441.568	3.61083	1.02235	3.5319	0.000413	0.0123	UP
PB.4577	PB.4577.3	MPC41951.1	Pro-resilin	Portunus trituberculatus	1290.49	-13.7844	3.90679	-3.52833	0.000418	0.0124	DOWN
PB.4579	PB.4579.8	MPC42516.1	Pro-resilin	Portunus trituberculatus	1285.6	-13.779	3.9068	-3.52692	0.00042	0.0125	DOWN
PB.4596	PB.4596.1	XP_027216896.1	pro-resilin-like	Penaeus vannamei	78.2117	-9.74007	2.76303	-3.52514	0.000423	0.0125	DOWN
PB.4580	PB.4580.1	MPC73150.1	Cuticle protein 21	Portunus trituberculatus	725.033	-12.0094	3.40991	-3.52192	0.000428	0.0127	DOWN
PB.123	PB.123.1	XP_027216433.1	nucleoside diphosphate kinase A-like	Penaeus vannamei	23.68	-7.07891	2.01225	-3.5179	0.000435	0.0128	DOWN
PB.6024	PB.6024.1	MPC39904.1	hypothetical protein E2C01_033456	Portunus trituberculatus	66.1765	-3.57204	1.01526	-3.51834	0.000434	0.0128	DOWN
PB.5290	PB.5290.1	MPC29090.1	hypothetical protein E2C01_022308	Portunus trituberculatus	96.7995	-4.26566	1.21316	-3.51615	0.000438	0.0129	DOWN
PB.4757	PB.4757.1	KAG0728187.1	Alpha-1D adrenergic receptor	Chionoecetes opilio	17.3778	-5.74517	1.63577	-3.5122	0.000444	0.013	DOWN
PB.1023	PB.1023.7	KAG0715072.1	hypothetical protein GWK47_001387	Chionoecetes opilio	258.578	-2.78341	0.792324	-3.51297	0.000443	0.013	DOWN
PB.3190	PB.3190.11	QDH76468.1	myosin light chain	Scylla paramamosain	1708.47	-1.30111	0.370307	-3.5136	0.000442	0.013	DOWN
PB.2569	PB.2569.1	-	-	-	57.4684	5.41752	1.54227	3.51269	0.000444	0.013	UP
PB.3112	PB.3112.15	KAG0712243.1	hypothetical protein GWK47_018917	Chionoecetes opilio	61.3155	5.71012	1.62828	3.50685	0.000453	0.0132	UP
PB.2540	PB.2540.3	MPC80729.1	hypothetical protein E2C01_075317	Portunus trituberculatus	391.163	-2.65992	0.759273	-3.50325	0.00046	0.0133	DOWN
PB.5170	PB.5170.1	MPC58248.1	Mucin-19	Portunus trituberculatus	485.109	-9.7435	2.78266	-3.50151	0.000463	0.0134	DOWN
PB.3646	PB.3646.4	-	-	-	73.2258	-9.64504	2.76131	-3.49292	0.000478	0.0137	DOWN
PB.4581	PB.4581.1	MPC42516.1	Pro-resilin	Portunus trituberculatus	24.8039	-7.12117	2.03793	-3.49432	0.000475	0.0137	DOWN
PB.5778	PB.5778.13	MPC27590.1	Postacrosomal sheath WW domain-binding protein	Portunus trituberculatus	80.0003	-9.77258	2.80281	-3.48671	0.000489	0.014	DOWN
PB.4542	PB.4542.4	-	-	-	68.5456	-9.55015	2.74049	-3.48484	0.000492	0.0141	DOWN
PB.668	PB.668.4	KAG0715436.1	Ubiquitin-conjugating enzyme E2 1	Chionoecetes opilio	67.5077	-9.52821	2.73599	-3.48255	0.000497	0.0141	DOWN
PB.66	PC.66.1	MPC82807.1	hypothetical protein E2C01_077491	Portunus trituberculatus	75.6133	-8.75647	2.51344	-3.48386	0.000494	0.0141	DOWN
PB.4629	PB.4629.2	MPC69498.1	hypothetical protein E2C01_063724	Portunus trituberculatus	60.4788	-8.45697	2.42782	-3.48336	0.000495	0.0141	DOWN
PB.3652	PB.3652.2	MPC07992.1	hypothetical protein E2C01_000561	Portunus trituberculatus	86.5884	1.45958	0.419448	3.47977	0.000502	0.0142	UP
PB.3495	PB.3495.1	-	-	-	19.2019	-7.71443	2.21986	-3.47519	0.00051	0.0144	DOWN
PB.23	PC.23.1	KAG0715192.1	Pro-resilin	Chionoecetes opilio	36.595	-6.33988	1.82557	-3.47282	0.000515	0.0144	DOWN
PB.3068	PB.3068.1	MPC23578.1	Aminopeptidase N	Portunus trituberculatus	117.736	-2.87563	0.827492	-3.47511	0.000511	0.0144	DOWN
PB.4586	PB.4586.1	-	-	-	71.8676	-9.61857	2.77215	-3.46972	0.000521	0.0146	DOWN
PB.4579	PB.4579.9	MPC42516.1	Pro-resilin	Portunus trituberculatus	1090.85	-13.542	3.9068	-3.46625	0.000528	0.0147	DOWN
PB.4164	PB.4164.7	QNV46824.1	fatty acid elongase 1-like protein	Scylla olivacea	156.495	-1.71946	0.496827	-3.46088	0.000538	0.015	DOWN
PB.4572	PB.4572.3	MPC30334.1	Pro-resilin	Portunus trituberculatus	1048.1	-13.4843	3.9068	-3.45149	0.000557	0.0155	DOWN
PB.58	PC.58.4	MPC40212.1	Cysteine and histidine-rich domain-containing protein	Portunus trituberculatus	1039.62	-13.4726	3.9068	-3.44849	0.000564	0.0155	DOWN
PB.6053	PB.6053.2	-	-	-	67.5391	-9.52845	2.76304	-3.44854	0.000564	0.0155	DOWN
PB.3769	PB.3769.5	XP_027211009.1	uncharacterized protein LOC113804353 isoform X2	Penaeus vannamei	32.3519	-5.0056	1.45051	-3.45092	0.000559	0.0155	DOWN
PB.5831	PB.5831.1	-	-	-	52.8469	-4.85861	1.40859	-3.44928	0.000562	0.0155	DOWN
PB.6169	PB.6169.1	MPC68069.1	Cuticle protein AM1199	Portunus trituberculatus	157.092	-3.61834	1.04829	-3.45166	0.000557	0.0155	DOWN
PB.3123	PB.3123.1	KAG0713103.1	Carbohydrate sulfotransferase 9	Chionoecetes opilio	59.3615	-3.25794	0.94434	-3.44997	0.000561	0.0155	DOWN
PB.1604	PB.1604.1	XP_037790916.1	protein O-mannosyl-transferase 2-like isoform X1	Penaeus monodon	5.12144	-5.81975	1.68911	-3.44546	0.00057	0.0156	DOWN
PB.5911	PB.5911.2	KAA8593260.1	hypothetical protein FQN60_009376	Etheostoma spectabile	527.131	1.67696	0.48672	3.44543	0.00057	0.0156	UP
PB.528	PC.528.2	QPO25118.1	obstructor-E	Callinectes arcuatus	494.357	-3.3506	0.973974	-3.44013	0.000581	0.0159	DOWN
PB.4535	PB.4535.1	XP_037793707.1	aminopeptidase N-like	Penaeus monodon	466.757	5.87464	1.70823	3.43901	0.000584	0.0159	UP
PB.6052	PB.6052.1	-	-	-	26.842	-5.38391	1.56656	-3.43678	0.000589	0.016	DOWN
PB.673	PB.673.9	KAG0724653.1	Lipoyltransferase 1, mitochondrial	Chionoecetes opilio	65.4342	-9.48331	2.76121	-3.43448	0.000594	0.0161	DOWN
PB.3662	PB.3662.5	KAG0720679.1	5-aminolevulinate synthase, erythroid-specific, mitochondrial	Chionoecetes opilio	85.749	-1.87399	0.545752	-3.43377	0.000595	0.0161	DOWN
PB.1902	PB.1902.6	KAG0727205.1	hypothetical protein GWK47_035115	Chionoecetes opilio	65.0222	-9.4737	2.76167	-3.43043	0.000603	0.0163	DOWN
PB.4602	PB.4602.1	MPC62228.1	Pro-resilin	Portunus trituberculatus	39.9323	-6.03559	1.75922	-3.43083	0.000602	0.0163	DOWN
PB.4572	PB.4572.1	MPC30334.1	Pro-resilin	Portunus trituberculatus	512.505	-11.4863	3.35064	-3.4281	0.000608	0.0164	DOWN
PB.5032	PB.5032.4	MPC82331.1	hypothetical protein E2C01_076990	Portunus trituberculatus	15.2486	-7.37921	2.15666	-3.42159	0.000623	0.0167	DOWN
PB.4588	PB.4588.2	XP_027216892.1	pro-resilin-like	Penaeus vannamei	52.6825	-7.3595	2.15294	-3.41836	0.00063	0.0169	DOWN
PB.3287	PB.3287.8	AYK27566.1	clotting protein precursor	Scylla paramamosain	484.007	1.04523	0.306025	3.41552	0.000637	0.017	UP
PB.4579	PB.4579.15	MPC42516.1	Pro-resilin	Portunus trituberculatus	943.749	-13.333	3.90681	-3.41276	0.000643	0.0172	DOWN
PB.4593	PB.4593.1	-	-	-	54.0393	-8.24954	2.4182	-3.41143	0.000646	0.0172	DOWN
PB.960	PB.960.4	ADB28896.1	PL10B	Macrobrachium nipponense	174.583	-1.32875	0.389632	-3.41027	0.000649	0.0172	DOWN
PB.4106	PB.4106.3	XP_037799771.1	uncharacterized protein LOC119594726	Penaeus monodon	216.051	4.1868	1.22716	3.41177	0.000645	0.0172	UP
PB.1902	PB.1902.4	KAG0727205.1	hypothetical protein GWK47_035115	Chionoecetes opilio	1351.01	-9.63636	2.82831	-3.40711	0.000657	0.0173	DOWN
PB.4577	PB.4577.1	MPC41951.1	Pro-resilin	Portunus trituberculatus	557.013	-11.6144	3.41019	-3.4058	0.00066	0.0174	DOWN
PB.3523	PB.3523.3	-	-	-	917.025	-13.2916	3.90681	-3.40216	0.000669	0.0175	DOWN
PB.5537	PB.5537.21	QIR83433.1	alpha-amylase, partial	Portunus trituberculatus	74.2737	-9.66532	2.84217	-3.40068	0.000672	0.0176	DOWN
PB.6171	PB.6171.3	MPC50238.1	Cuticle protein AM1159	Portunus trituberculatus	804.869	-3.45757	1.0168	-3.40044	0.000673	0.0176	DOWN
PB.4860	PB.4860.6	MPC34717.1	hypothetical protein E2C01_028117	Portunus trituberculatus	355.628	1.24236	0.365329	3.40067	0.000672	0.0176	UP
PB.3594	PB.3594.2	-	-	-	739.341	-9.27199	2.72997	-3.39637	0.000683	0.0177	DOWN
PB.1321	PB.1321.2	AWU46595.1	chitinase 7	Scylla paramamosain	896.569	-1.79408	0.528172	-3.39677	0.000682	0.0177	DOWN
PB.2224	PB.2224.1	MPC12150.1	hypothetical protein E2C01_004828	Portunus trituberculatus	178.85	2.73271	0.804646	3.39617	0.000683	0.0177	UP
PB.4542	PB.4542.2	-	-	-	893.188	-13.2536	3.90681	-3.39243	0.000693	0.0179	DOWN
PB.4831	PB.4831.9	MPC19585.1	hypothetical protein E2C01_012503	Portunus trituberculatus	368.671	1.70543	0.502677	3.3927	0.000692	0.0179	UP
PB.4678	PB.4678.15	XP_037791535.1	pupal cuticle protein 36-like	Penaeus monodon	65.5305	-9.48482	2.79921	-3.38839	0.000703	0.0181	DOWN
PB.1260	PB.1260.1	KAG0715345.1	hypothetical protein GWK47_012168	Chionoecetes opilio	59.098	-9.33611	2.75666	-3.38675	0.000707	0.0182	DOWN
PB.3446	PB.3446.2	MPD03192.1	hypothetical protein E2C01_098817	Portunus trituberculatus	327.401	-2.4241	0.715908	-3.38606	0.000709	0.0182	DOWN
PB.3190	PB.3190.18	QDH76468.1	myosin light chain	Scylla paramamosain	871.87	-13.2187	3.90681	-3.38351	0.000716	0.0184	DOWN
PB.3772	PB.3772.3	MPC53985.1	hypothetical protein E2C01_047891	Portunus trituberculatus	67.1299	-9.51956	2.81591	-3.38063	0.000723	0.0184	DOWN
PB.480	PB.480.2	XP_037800776.1	cuticle protein 7-like	Penaeus monodon	58.5318	-6.9607	2.05802	-3.38222	0.000719	0.0184	DOWN
PB.1741	PB.1741.14	XP_037783288.1	aconitate hydratase, mitochondrial-like	Penaeus monodon	58.6621	9.30902	2.75281	3.38164	0.000721	0.0184	UP
PB.4444	PB.4444.14	-	-	-	70.8495	9.58091	2.83335	3.38148	0.000721	0.0184	UP
PB.65	PC.65.1	AST15995.1	cryptocyanin	Scylla serrata	860.558	-13.1999	3.90681	-3.37868	0.000728	0.0185	DOWN
PB.5854	PB.5854.1	KAG0720549.1	Cuticle protein AM1199	Chionoecetes opilio	16.4425	-3.97016	1.17649	-3.37457	0.000739	0.0187	DOWN
PB.5674	PB.5674.2	KAG0713561.1	TOM1-like protein 2	Chionoecetes opilio	67.3552	9.50775	2.8169	3.37526	0.000737	0.0187	UP
PB.5287	PB.5287.1	ADI59751.1	early cuticle protein 3	Callinectes sapidus	421.806	-11.2487	3.33553	-3.37239	0.000745	0.0188	DOWN
PB.2692	PB.2692.1	KAG0718198.1	Superoxide dismutase [Cu-Zn]	Chionoecetes opilio	168.041	-2.62399	0.778711	-3.36966	0.000753	0.0189	DOWN
PB.2277	PB.2277.5	MPC43256.1	hypothetical protein E2C01_036898	Portunus trituberculatus	38.5475	1.8677	0.554301	3.36948	0.000753	0.0189	UP
PB.935	PB.935.3	XP_037781967.1	synaptic vesicular amine transporter-like	Penaeus monodon	843.069	13.1536	3.90682	3.36684	0.00076	0.0191	UP
PB.4574	PB.4574.1	MPC41951.1	Pro-resilin	Portunus trituberculatus	468.529	-11.3552	3.37599	-3.36351	0.00077	0.0192	DOWN
PB.6169	PB.6169.2	MPC68069.1	Cuticle protein AM1199	Portunus trituberculatus	26.7434	-3.77755	1.12311	-3.36348	0.00077	0.0192	DOWN
PB.2871	PB.2871.7	XP_037784366.1	3-ketoacyl-CoA thiolase, mitochondrial-like	Penaeus monodon	186.69	1.31966	0.392447	3.36265	0.000772	0.0193	UP
PB.5953	PB.5953.2	-	-	-	66.1211	-9.49769	2.82936	-3.35683	0.000788	0.0196	DOWN
PB.4599	PB.4599.1	-	-	-	62.8774	-9.4252	2.80997	-3.3542	0.000796	0.0197	DOWN
PB.721	PC.721.1	XP_037784001.1	probable Bax inhibitor 1	Penaeus monodon	43.4883	-6.0735	1.80998	-3.35556	0.000792	0.0197	DOWN
PB.5295	PB.5295.1	ABB91676.1	calcified cuticle protein CP14.1	Callinectes sapidus	271.952	-3.94803	1.17685	-3.35473	0.000794	0.0197	DOWN
PB.4662	PB.4662.2	-	-	-	194.104	-1.63083	0.486067	-3.35515	0.000793	0.0197	DOWN
PB.176	PC.176.1	MPC10154.1	Oxysterol-binding protein-related protein 11	Portunus trituberculatus	60.6119	-8.40936	2.51001	-3.35033	0.000807	0.0199	DOWN
PB.3675	PB.3675.11	MPC25591.1	Transforming growth factor-beta-induced protein ig-h3	Portunus trituberculatus	296.212	1.55489	0.46423	3.34939	0.00081	0.0199	UP
PB.5715	PB.5715.1	XP_027211009.1	uncharacterized protein LOC113804353 isoform X2	Penaeus vannamei	73.6727	-9.65362	2.88362	-3.34775	0.000815	0.02	DOWN
PB.4064	PB.4064.2	-	-	-	23.6692	-2.87568	0.858825	-3.34839	0.000813	0.02	DOWN
PB.632	PB.632.2	MPC13416.1	hypothetical protein E2C01_006149	Portunus trituberculatus	224.019	3.15234	0.942958	3.34303	0.000829	0.0203	UP
PB.5032	PB.5032.9	MPC82331.1	hypothetical protein E2C01_076990	Portunus trituberculatus	776.865	-13.0523	3.90682	-3.34089	0.000835	0.0204	DOWN
PB.2820	PB.2820.1	-	-	-	86.2737	-1.05679	0.3164	-3.34004	0.000838	0.0204	DOWN
PB.1822	PB.1822.2	XP_037782900.1	uncharacterized protein LOC119579234	Penaeus monodon	167.239	4.73937	1.41929	3.33925	0.00084	0.0204	UP
PB.1302	PB.1302.16	AST15994.1	hemocyanin subunit 1	Scylla serrata	68.0699	9.52286	2.85124	3.3399	0.000838	0.0204	UP
PB.4567	PB.4567.4	MPC28704.1	hypothetical protein E2C01_021914	Portunus trituberculatus	281.342	-1.55193	0.464998	-3.33751	0.000845	0.0205	DOWN
PB.5303	PB.5303.3	ADI59751.1	early cuticle protein 3	Callinectes sapidus	328.993	-8.97591	2.68998	-3.33679	0.000848	0.0206	DOWN
PB.3351	PB.3351.62	BAF47269.1	tropomyosin slow-tonic isoform	Erimacrus isenbeckii	91.5191	3.97966	1.19298	3.3359	0.00085	0.0206	UP
PB.4579	PB.4579.2	MPC42516.1	Pro-resilin	Portunus trituberculatus	362.113	-10.9938	3.29936	-3.33209	0.000862	0.0208	DOWN
PB.5299	PB.5299.2	MPC64703.1	Cuticle protein AM1159	Portunus trituberculatus	56.8616	-9.28022	2.79276	-3.32296	0.000891	0.0213	DOWN
PB.3772	PB.3772.10	MPC53985.1	hypothetical protein E2C01_047891	Portunus trituberculatus	54.9686	-9.23155	2.77796	-3.32314	0.00089	0.0213	DOWN
PB.860	PB.860.12	-	-	-	54.8271	-9.22784	2.77705	-3.32289	0.000891	0.0213	DOWN
PB.165	PC.165.1	MPC09338.1	Filamin-B	Portunus trituberculatus	35.9286	-5.22253	1.57299	-3.32013	0.0009	0.0215	DOWN
PB.4575	PB.4575.1	MPC42516.1	Pro-resilin	Portunus trituberculatus	352.549	-10.9936	3.31483	-3.31649	0.000912	0.0217	DOWN
PB.3325	PB.3325.1	-	-	-	45.422	-7.99661	2.41403	-3.31256	0.000924	0.022	DOWN
PB.838	PC.838.1	MPC17306.1	Etoposide-induced protein 2.4	Portunus trituberculatus	15.2512	-5.61734	1.69621	-3.31171	0.000927	0.022	DOWN
PB.65	PB.65.12	AST15995.1	cryptocyanin	Scylla serrata	16610.2	-3.17198	0.957983	-3.3111	0.000929	0.022	DOWN
PB.2771	PB.2771.3	KAG0716006.1	Neprilysin-11	Chionoecetes opilio	664.137	2.57341	0.777207	3.3111	0.000929	0.022	UP
PB.5032	PB.5032.22	MPC82331.1	hypothetical protein E2C01_076990	Portunus trituberculatus	1033.93	-8.97332	2.71311	-3.30739	0.000942	0.0222	DOWN
PB.500	PC.500.2	MPC11199.1	Dynein light chain Tctex-type 1	Portunus trituberculatus	90.8218	-1.58796	0.48018	-3.30701	0.000943	0.0222	DOWN
PB.925	PB.925.2	MPC20146.1	hypothetical protein E2C01_013078	Portunus trituberculatus	449.594	1.33831	0.404599	3.30775	0.00094	0.0222	UP
PB.4586	PB.4586.2	-	-	-	729.509	-9.10732	2.75912	-3.30081	0.000964	0.0226	DOWN
PB.4802	PB.4802.5	-	-	-	1536.43	-7.26429	2.20287	-3.29764	0.000975	0.0228	DOWN
PB.4635	PB.4635.1	MPC57109.1	hypothetical protein E2C01_051083	Portunus trituberculatus	17.9992	-5.74821	1.7465	-3.29127	0.000997	0.0232	DOWN
PB.605	PC.605.1	MPC35457.1	hypothetical protein E2C01_028880	Portunus trituberculatus	990.075	-1.60309	0.487313	-3.28965	0.001	0.0233	DOWN
PB.1322	PB.1322.2	MPC67717.1	hypothetical protein E2C01_061898	Portunus trituberculatus	11.6178	-5.11896	1.55805	-3.28548	0.00102	0.0236	DOWN
PB.1935	PB.1935.7	KAG0714951.1	hypothetical protein GWK47_013076	Chionoecetes opilio	56.8198	9.2624	2.81897	3.28574	0.00102	0.0236	UP
PB.5669	PB.5669.3	XP_027206454.1	D-aspartate oxidase-like	Penaeus vannamei	67.9606	9.52054	2.89895	3.28413	0.00102	0.0236	UP
PB.940	PB.940.21	MPC26067.1	Fructose-bisphosphate aldolase	Portunus trituberculatus	671.546	12.8255	3.90683	3.28283	0.00103	0.0237	UP
PB.4106	PB.4106.2	XP_037799771.1	uncharacterized protein LOC119594726	Penaeus monodon	170.074	4.32372	1.31986	3.27588	0.00105	0.0242	UP
PB.925	PC.925.1	MPC20146.1	hypothetical protein E2C01_013078	Portunus trituberculatus	715.075	2.37404	0.725774	3.27105	0.00107	0.0246	UP
PB.5525	PB.5525.7	MPC39371.1	hypothetical protein E2C01_032906	Portunus trituberculatus	51.1596	-5.10124	1.56022	-3.26958	0.00108	0.0247	DOWN
PB.401	PC.401.2	XP_037794474.1	ectoine dioxygenase-like	Penaeus monodon	49.8014	2.28232	0.698624	3.26688	0.00109	0.0249	UP
PB.1735	PB.1735.3	MPC39537.1	hypothetical protein E2C01_033076	Portunus trituberculatus	390.413	-2.69783	0.826506	-3.26413	0.0011	0.0251	DOWN
PB.6240	PB.6240.3	MPC27369.1	b(0,+)-type amino acid transporter 1	Portunus trituberculatus	48.6867	1.42878	0.437711	3.26422	0.0011	0.0251	UP
PB.3647	PB.3647.1	-	-	-	624.8	-12.738	3.90683	-3.26044	0.00111	0.0254	DOWN
PB.2760	PB.2760.2	XP_037791954.1	uncharacterized protein LOC119587272	Penaeus monodon	66.3714	-9.5031	2.91715	-3.25766	0.00112	0.0255	DOWN
PB.270	PC.270.4	ROT69601.1	hypothetical protein C7M84_012189	Penaeus vannamei	614.038	-12.7129	3.90683	-3.25402	0.00114	0.0258	DOWN
PB.1195	PB.1195.3	XP_040190431.1	40S ribosomal protein S13	Rana temporaria	58.6648	9.30845	2.8618	3.25265	0.00114	0.0259	UP
PB.3772	PB.3772.2	MPC53985.1	hypothetical protein E2C01_047891	Portunus trituberculatus	313.888	-10.7941	3.32017	-3.25106	0.00115	0.026	DOWN
PB.2602	PB.2602.5	XP_037775670.1	uncharacterized protein LOC119572649	Penaeus monodon	86.5905	5.33531	1.64176	3.24975	0.00116	0.026	UP
PB.1902	PB.1902.2	KAG0727205.1	hypothetical protein GWK47_035115	Chionoecetes opilio	416.206	-8.51135	2.62049	-3.248	0.00116	0.0261	DOWN
PB.276	PC.276.1	-	-	-	390.034	1.93172	0.595381	3.2445	0.00118	0.0262	UP
PB.1499	PB.1499.10	KAG0724286.1	Translocating chain-associated membrane protein 1-like 1	Chionoecetes opilio	54.6171	2.67383	0.823953	3.24512	0.00117	0.0262	UP
PB.4582	PB.4582.12	MPC41951.1	Pro-resilin	Portunus trituberculatus	595.886	-12.6696	3.90684	-3.24294	0.00118	0.0263	DOWN
PB.3683	PB.3683.3	KAG0720780.1	Prohibitin-2	Chionoecetes opilio	24.5805	1.499	0.462288	3.24256	0.00118	0.0263	UP
PB.1940	PB.1940.2	MPC19166.1	Coatomer subunit epsilon	Portunus trituberculatus	55.7011	1.48864	0.459406	3.24036	0.00119	0.0265	UP
PB.4582	PB.4582.15	MPC41951.1	Pro-resilin	Portunus trituberculatus	258.091	-10.5126	3.25118	-3.23348	0.00122	0.0269	DOWN
PB.3743	PB.3743.1	XP_037782966.1	uncharacterized protein LOC119579282	Penaeus monodon	49.7844	-9.0885	2.81221	-3.2318	0.00123	0.0271	DOWN
PB.248	PB.248.3	XP_027215247.1	LOW QUALITY PROTEIN: paramyosin, long form-like	Penaeus vannamei	18.8223	-5.35574	1.65831	-3.22964	0.00124	0.0272	DOWN
PB.1334	PB.1334.2	KAG0722421.1	Protein spaetzle	Chionoecetes opilio	54.9599	9.21424	2.85526	3.22711	0.00125	0.0274	UP
PB.5172	PB.5172.1	-	-	-	270.711	-10.587	3.28249	-3.22529	0.00126	0.0276	DOWN
PB.3812	PB.3812.2	ROT83709.1	hypothetical protein C7M84_023112	Penaeus vannamei	21.714	-3.98429	1.23662	-3.22192	0.00127	0.0278	DOWN
PB.4598	PB.4598.1	XP_027216896.1	pro-resilin-like	Penaeus vannamei	52.707	-6.68507	2.07906	-3.21543	0.0013	0.0283	DOWN
PB.2260	PB.2260.5	MPD02398.1	hypothetical protein E2C01_097976	Portunus trituberculatus	563.054	-1.00697	0.313471	-3.21232	0.00132	0.0285	DOWN
PB.5006	PB.5006.1	XP_037804480.1	uncharacterized protein LOC119598769 isoform X2	Penaeus monodon	92.3515	4.29958	1.33963	3.20952	0.00133	0.0286	UP
PB.1547	PB.1547.36	KAG0710435.1	Myosin heavy chain, muscle	Chionoecetes opilio	541.084	-12.5305	3.90684	-3.20731	0.00134	0.0288	DOWN
PB.4542	PB.4542.7	-	-	-	540.744	-12.5296	3.90684	-3.20708	0.00134	0.0288	DOWN
PB.1023	PB.1023.12	KAG0715072.1	hypothetical protein GWK47_001387	Chionoecetes opilio	126.644	-5.50268	1.71796	-3.20303	0.00136	0.0292	DOWN
PB.2296	PB.2296.5	KAG0713179.1	hypothetical protein GWK47_016794	Chionoecetes opilio	57.9728	-4.22342	1.31905	-3.20186	0.00137	0.0292	DOWN
PB.2948	PB.2948.1	MPD01966.1	hypothetical protein E2C01_097518	Portunus trituberculatus	51.3657	-3.93193	1.22849	-3.20063	0.00137	0.0293	DOWN
PB.2096	PB.2096.2	-	-	-	48.1939	-9.04151	2.82729	-3.19794	0.00138	0.0295	DOWN
PB.2296	PB.2296.3	KAG0713179.1	hypothetical protein GWK47_016794	Chionoecetes opilio	46.3657	-8.98606	2.81058	-3.19723	0.00139	0.0295	DOWN
PB.5062	PB.5062.1	AUV47161.2	type I crustin 4	Scylla paramamosain	963.941	2.76204	0.86357	3.1984	0.00138	0.0295	UP
PB.3313	PB.3313.3	KAG0714749.1	Protein CREG1	Chionoecetes opilio	405.711	2.97757	0.930879	3.19866	0.00138	0.0295	UP
PB.3987	PB.3987.4	ACI46638.1	serine proteinase	Portunus trituberculatus	49.7888	9.07189	2.83782	3.19679	0.00139	0.0295	UP
PB.3523	PB.3523.5	-	-	-	1063.43	-11.7369	3.67255	-3.19584	0.00139	0.0296	DOWN
PB.3743	PB.3743.11	XP_037782966.1	uncharacterized protein LOC119579282	Penaeus monodon	61.3591	-7.66358	2.39835	-3.19536	0.0014	0.0296	DOWN
PB.1430	PB.1430.5	MPC48902.1	DNA-directed RNA polymerase subunit beta''	Portunus trituberculatus	40.8896	-7.04149	2.20495	-3.19349	0.00141	0.0296	DOWN
PB.2599	PB.2599.2	-	-	-	773.596	-3.02255	0.946439	-3.1936	0.00141	0.0296	DOWN
PB.150	PB.150.1	MPC29569.1	Matrix metalloproteinase-14	Portunus trituberculatus	35.5651	-1.56171	0.489949	-3.1875	0.00144	0.0302	DOWN
PB.720	PB.720.1	-	-	-	19.813	-4.52063	1.41892	-3.18596	0.00144	0.0303	DOWN
PB.96	PB.96.1	KAG0720697.1	hypothetical protein GWK47_047984	Chionoecetes opilio	11.5174	6.95662	2.18655	3.18155	0.00146	0.0307	UP
PB.248	PB.248.2	XP_027215247.1	LOW QUALITY PROTEIN: paramyosin, long form-like	Penaeus vannamei	78.9304	-4.14051	1.30208	-3.17992	0.00147	0.0308	DOWN
PB.172	PC.172.2	XP_027214565.1	cyclin-dependent kinase 8-like	Penaeus vannamei	33.7866	3.96208	1.24643	3.17875	0.00148	0.0309	UP
PB.179	PC.179.1	XP_027238778.1	sphingosine-1-phosphate lyase-like	Penaeus vannamei	4270.65	-11.9778	3.76946	-3.17758	0.00149	0.031	DOWN
PB.4133	PB.4133.2	-	-	-	38.1377	-7.75334	2.4409	-3.17643	0.00149	0.031	DOWN
PB.4188	PB.4188.1	MPC52702.1	Cuticle protein AM1199	Portunus trituberculatus	159.747	-3.74091	1.17818	-3.17516	0.0015	0.031	DOWN
PB.3879	PB.3879.1	CCW43203.1	serine proteinase	Scylla paramamosain	169.374	1.08102	0.340386	3.17588	0.00149	0.031	UP
PB.4626	PB.4626.7	XP_027208429.1	glycine-rich cell wall structural protein-like isoform X19	Penaeus vannamei	54.4691	-9.21789	2.90502	-3.17309	0.00151	0.0311	DOWN
PB.3772	PB.3772.9	MPC53985.1	hypothetical protein E2C01_047891	Portunus trituberculatus	281.739	-8.55932	2.69804	-3.17242	0.00151	0.0311	DOWN
PB.2842	PB.2842.1	-	-	-	14.0778	-4.46877	1.40822	-3.17334	0.00151	0.0311	DOWN
PB.2675	PB.2675.1	MPC17104.1	hypothetical protein E2C01_009951	Portunus trituberculatus	36.69	-3.77405	1.18953	-3.17273	0.00151	0.0311	DOWN
PB.5299	PB.5299.3	MPC64703.1	Cuticle protein AM1159	Portunus trituberculatus	185.48	-7.96375	2.51218	-3.17006	0.00152	0.0312	DOWN
PB.5829	PB.5829.2	MPC54928.1	hypothetical protein E2C01_048857	Portunus trituberculatus	39.6744	-7.79417	2.45849	-3.1703	0.00152	0.0312	DOWN
PB.6054	PB.6054.3	-	-	-	38.0273	-7.72937	2.43756	-3.17094	0.00152	0.0312	DOWN
PB.4386	PB.4386.3	MPC91664.1	Muscle LIM protein Mlp84B	Portunus trituberculatus	1248.92	1.72395	0.543856	3.16986	0.00153	0.0312	UP
PB.4432	PB.4432.1	-	-	-	8.84269	-5.64463	1.7827	-3.16635	0.00154	0.0315	DOWN
PB.4579	PB.4579.5	MPC42516.1	Pro-resilin	Portunus trituberculatus	44.3849	-8.92308	2.8189	-3.16545	0.00155	0.0316	DOWN
PB.2051	PB.2051.1	XP_027217313.1	LOW QUALITY PROTEIN: peroxidasin homolog	Penaeus vannamei	10.4753	-4.46519	1.41077	-3.16508	0.00155	0.0316	DOWN
PB.2127	PB.2127.2	KAG0714706.1	Hematopoietic prostaglandin D synthase	Chionoecetes opilio	1160.41	1.48092	0.468513	3.1609	0.00157	0.032	UP
PB.4447	PB.4447.2	-	-	-	54.1478	-9.2093	2.91677	-3.15736	0.00159	0.0323	DOWN
PB.4579	PB.4579.14	MPC42516.1	Pro-resilin	Portunus trituberculatus	470.372	-12.3284	3.90686	-3.15558	0.0016	0.0324	DOWN
PB.6242	PB.6242.3	KAG0715760.1	Coatomer subunit beta'	Chionoecetes opilio	308.593	-1.67063	0.529521	-3.15499	0.00161	0.0324	DOWN
PB.860	PB.860.3	-	-	-	51.2109	-1.59997	0.506884	-3.15648	0.0016	0.0324	DOWN
PB.1651	PB.1651.1	MPC43348.1	hypothetical protein E2C01_036993	Portunus trituberculatus	259.574	-1.30211	0.412631	-3.15563	0.0016	0.0324	DOWN
PB.568	PC.568.1	MPC93871.1	hypothetical protein E2C01_089016	Portunus trituberculatus	281.168	-4.29697	1.36274	-3.15318	0.00162	0.0325	DOWN
PB.5094	PB.5094.2	-	-	-	45.7084	-8.96518	2.84599	-3.15011	0.00163	0.0328	DOWN
PB.3264	PB.3264.2	QPO25119.1	obstructor-B, partial	Callinectes arcuatus	181.836	-1.76819	0.561447	-3.14934	0.00164	0.0328	DOWN
PB.723	PB.723.27	MPC10211.1	hypothetical protein E2C01_002842	Portunus trituberculatus	34.4952	-7.59552	2.41426	-3.14611	0.00165	0.0331	DOWN
PB.4604	PB.4604.1	-	-	-	45.5021	-8.9586	2.85063	-3.14267	0.00167	0.0334	DOWN
PB.5180	PB.5180.7	AMH83982.1	sodium-calcium exchanger	Astacus leptodactylus	150.18	2.25197	0.716649	3.14237	0.00168	0.0334	UP
PB.3675	PB.3675.3	MPC25591.1	Transforming growth factor-beta-induced protein ig-h3	Portunus trituberculatus	206.492	2.65621	0.845266	3.14245	0.00168	0.0334	UP
PB.4582	PB.4582.1	MPC41951.1	Pro-resilin	Portunus trituberculatus	449.066	-10.5709	3.36908	-3.13764	0.0017	0.0335	DOWN
PB.673	PB.673.6	KAG0724653.1	Lipoyltransferase 1, mitochondrial	Chionoecetes opilio	47.8276	-9.0304	2.87496	-3.14105	0.00168	0.0335	DOWN
PB.5303	PB.5303.2	ADI59751.1	early cuticle protein 3	Callinectes sapidus	101.86	-7.49316	2.38708	-3.13905	0.00169	0.0335	DOWN
PB.5851	PB.5851.2	KAG0720549.1	Cuticle protein AM1199	Chionoecetes opilio	42.5973	-3.14209	1.001	-3.13896	0.0017	0.0335	DOWN
PB.5372	PB.5372.1	WP_208094045.1	hypothetical protein	Escherichia coli	1010.17	1.19071	0.379437	3.13809	0.0017	0.0335	UP
PB.1414	PB.1414.1	ALO17575.1	juvenile hormone esterase like 6	Scylla paramamosain	798.892	2.19048	0.697546	3.14026	0.00169	0.0335	UP
PB.5970	PB.5970.8	QKI80084.1	beta-catenin	Eriocheir sinensis	167.839	2.21116	0.704036	3.14069	0.00169	0.0335	UP
PB.3649	PB.3649.3	XP_033724941.1	C-type lectin domain family 6 member A-like	Pecten maximus	213.307	2.90324	0.924301	3.14101	0.00168	0.0335	UP
PB.4799	PB.4799.5	MPC43144.1	hypothetical protein E2C01_036781	Portunus trituberculatus	55.6862	-5.86981	1.87192	-3.13572	0.00171	0.0337	DOWN
PB.4190	PB.4190.5	MPC49814.1	Cuticle protein AM1199	Portunus trituberculatus	92.6929	-3.38719	1.08044	-3.13501	0.00172	0.0337	DOWN
PB.3620	PB.3620.1	-	-	-	39.3023	-7.80378	2.4904	-3.13355	0.00173	0.0339	DOWN
PB.248	PB.248.4	XP_027215247.1	LOW QUALITY PROTEIN: paramyosin, long form-like	Penaeus vannamei	85.8444	-2.45578	0.78419	-3.13161	0.00174	0.034	DOWN
PB.2051	PB.2051.2	XP_027217313.1	LOW QUALITY PROTEIN: peroxidasin homolog	Penaeus vannamei	693.569	-1.42951	0.456646	-3.13045	0.00175	0.034	DOWN
PB.4768	PB.4768.1	-	-	-	40.9741	1.21004	0.386389	3.13166	0.00174	0.034	UP
PB.5084	PB.5084.1	XP_037782167.1	TAR DNA-binding protein 43-like isoform X7	Penaeus monodon	32.7356	1.69391	0.540996	3.1311	0.00174	0.034	UP
PB.6053	PB.6053.4	-	-	-	50.4173	-9.10637	2.91453	-3.12447	0.00178	0.0346	DOWN
PB.3575	PB.3575.1	XP_037803483.1	glycine-rich cell wall structural protein 1.8-like isoform X2	Penaeus	74.1661	-4.43563	1.41963	-3.1245	0.00178	0.0346	DOWN
PB.2089	PB.2089.4	KAG0726067.1	Sulfoquinovosidase	Chionoecetes opilio	512.954	1.35212	0.433087	3.12205	0.0018	0.0348	UP
PB.65	PB.65.29	AST15995.1	cryptocyanin	Scylla serrata	2002.01	3.68706	1.18207	3.11915	0.00181	0.0351	UP
PB.3743	PB.3743.7	XP_037782966.1	uncharacterized protein LOC119579282	Penaeus monodon	44.3763	-8.92241	2.86361	-3.11579	0.00183	0.0352	DOWN
PB.509	PB.509.1	MPC11301.1	Ubiquitin carboxyl-terminal hydrolase 64E	Portunus trituberculatus	44.504	8.91005	2.85899	3.11651	0.00183	0.0352	UP
PB.481	PB.481.1	MPC41441.1	Protein NPC2	Portunus trituberculatus	420.597	-12.1671	3.90687	-3.11427	0.00184	0.0353	DOWN
PB.4571	PB.4571.2	MPC30334.1	Pro-resilin	Portunus trituberculatus	173.039	-9.9582	3.19719	-3.11468	0.00184	0.0353	DOWN
PB.1255	PB.1255.2	XP_027223323.1	cuticle protein 7-like	Penaeus vannamei	4.60751	-4.65004	1.49314	-3.11428	0.00184	0.0353	DOWN
PB.4574	PB.4574.5	MPC41951.1	Pro-resilin	Portunus trituberculatus	419.371	-12.1628	3.90687	-3.11319	0.00185	0.0354	DOWN
PB.5855	PB.5855.3	XP_037785114.1	carboxypeptidase B-like	Penaeus monodon	1031.9	4.09814	1.31733	3.11094	0.00186	0.0356	UP
PB.881	PB.881.2	MPC30950.1	Chymotrypsin BII	Portunus trituberculatus	10161	1.2119	0.389726	3.10962	0.00187	0.0357	UP
PB.5737	PB.5737.1	MPC74688.1	hypothetical protein E2C01_069060	Portunus trituberculatus	115.502	3.4652	1.11443	3.1094	0.00187	0.0357	UP
PB.2093	PB.2093.1	MPC40138.1	hypothetical protein E2C01_033693	Portunus trituberculatus	34.3946	-7.58202	2.44147	-3.10551	0.0019	0.0359	DOWN
PB.723	PB.723.6	MPC10211.1	hypothetical protein E2C01_002842	Portunus trituberculatus	43.4325	-8.89141	2.86489	-3.10358	0.00191	0.0361	DOWN
PB.5829	PB.5829.1	MPC54928.1	hypothetical protein E2C01_048857	Portunus trituberculatus	36.6164	-7.68019	2.47552	-3.10245	0.00192	0.0362	DOWN
PB.2096	PB.2096.1	-	-	-	47.5262	-6.27005	2.02228	-3.10049	0.00193	0.0363	DOWN
PB.4948	PB.4948.33	ACG60512.1	chitinase 1 precursor	Scylla serrata	410.18	12.1143	3.90687	3.10076	0.00193	0.0363	UP
PB.3645	PB.3645.3	MPC36040.1	hypothetical protein E2C01_029484	Portunus trituberculatus	34.6535	-7.60887	2.45532	-3.09893	0.00194	0.0364	DOWN
PB.5558	PB.5558.2	-	-	-	59.5644	-3.65929	1.18092	-3.09868	0.00194	0.0364	DOWN
PB.743	PC.743.1	ABM54467.1	cuticle protein BD2	Portunus pelagicus	1866.64	-3.20496	1.03406	-3.09939	0.00194	0.0364	DOWN
PB.4677	PB.4677.2	MPC20189.1	hypothetical protein E2C01_013121	Portunus trituberculatus	16.205	-2.02991	0.654972	-3.09923	0.00194	0.0364	DOWN
PB.2551	PB.2551.3	-	-	-	304.546	1.72129	0.555921	3.0963	0.00196	0.0366	UP
PB.4542	PB.4542.3	-	-	-	395.644	-12.0788	3.90687	-3.09169	0.00199	0.0369	DOWN
PB.4302	PB.4302.2	-	-	-	411.437	1.36578	0.441714	3.09201	0.00199	0.0369	UP
PB.723	PB.723.20	MPC10211.1	hypothetical protein E2C01_002842	Portunus trituberculatus	392.325	-12.0667	3.90688	-3.08857	0.00201	0.037	DOWN
PB.339	PC.339.1	MPC37539.1	hypothetical protein E2C01_031023	Portunus trituberculatus	45.3519	-8.95371	2.89768	-3.08995	0.002	0.037	DOWN
PB.5851	PB.5851.1	KAG0720549.1	Cuticle protein AM1199	Chionoecetes opilio	133.482	-4.2142	1.36396	-3.08969	0.002	0.037	DOWN
PB.487	PB.487.1	XP_037801040.1	cuticle protein 7-like	Penaeus monodon	77.9093	-7.36868	2.3865	-3.08766	0.00202	0.0371	DOWN
PB.4805	PB.4805.1	-	-	-	57.4968	-1.20677	0.391578	-3.08181	0.00206	0.0376	DOWN
PB.4542	PB.4542.1	-	-	-	383.689	-12.0346	3.90688	-3.08035	0.00207	0.0378	DOWN
PB.4578	PB.4578.6	MPC30330.1	Pro-resilin	Portunus trituberculatus	42.596	-8.8633	2.87854	-3.07909	0.00208	0.0378	DOWN
PB.4314	PB.4314.1	MPC34929.1	hypothetical protein E2C01_028333	Portunus trituberculatus	30.2317	-4.11826	1.33767	-3.07869	0.00208	0.0378	DOWN
PB.3112	PB.3112.22	KAG0712243.1	hypothetical protein GWK47_018917	Chionoecetes opilio	48.3275	9.0293	2.93222	3.07934	0.00207	0.0378	UP
PB.5292	PB.5292.3	ADI59754.1	early cuticle protein 6	Callinectes sapidus	118.314	-6.17729	2.00811	-3.07618	0.0021	0.0381	DOWN
PB.340	PB.340.1	KAG0722727.1	hypothetical protein GWK47_043963	Chionoecetes opilio	38.995	-8.7364	2.84438	-3.07146	0.00213	0.0386	DOWN
PB.5172	PB.5172.2	-	-	-	41.5838	-8.82867	2.87702	-3.06868	0.00215	0.0388	DOWN
PB.5809	PB.5809.1	-	-	-	40.5768	-8.79333	2.86529	-3.06891	0.00215	0.0388	DOWN
PB.2551	PB.2551.1	-	-	-	138.479	1.93917	0.63199	3.06836	0.00215	0.0388	UP
PB.2094	PB.2094.3	-	-	-	369.436	-11.9799	3.90688	-3.06637	0.00217	0.039	DOWN
PB.406	PB.406.7	KAG0711097.1	Receptor-type tyrosine-protein phosphatase delta	Chionoecetes opilio	145.115	-1.01518	0.331121	-3.0659	0.00217	0.0391	DOWN
PB.4592	PB.4592.2	XP_027216956.1	cuticle protein 21-like	Penaeus vannamei	49.4138	-6.48939	2.11851	-3.06318	0.00219	0.0394	DOWN
PB.6223	PB.6223.1	MPC49814.1	Cuticle protein AM1199	Portunus trituberculatus	53.9775	-2.91755	0.953214	-3.06075	0.00221	0.0396	DOWN
PB.758	PB.758.1	-	-	-	368.039	11.9579	3.90689	3.06072	0.00221	0.0396	UP
PB.2599	PB.2599.3	-	-	-	802.68	-2.82823	0.924478	-3.05927	0.00222	0.0397	DOWN
PB.2139	PB.2139.2	KAG0727308.1	hypothetical protein GWK47_034924	Chionoecetes opilio	53.0282	-2.63219	0.860588	-3.05859	0.00222	0.0397	DOWN
PB.1963	PB.1963.4	KAG0711230.1	Cytochrome b-c1 complex subunit 2, mitochondrial	Chionoecetes opilio	61.1318	4.89779	1.60202	3.05726	0.00223	0.0399	UP
PB.364	PC.364.1	MPC16437.1	CRISP/Allergen/PR-1	Portunus trituberculatus	203.007	-1.26812	0.415496	-3.05207	0.00227	0.0404	DOWN
PB.2131	PB.2131.4	ALM98948.1	retinoid X receptor 3	Scylla paramamosain	436.126	-1.12877	0.369866	-3.05182	0.00227	0.0404	DOWN
PB.2701	PB.2701.7	ACZ53950.1	chitinase 2, partial	Scylla serrata	358.471	11.9199	3.90689	3.051	0.00228	0.0405	UP
PB.701	PB.701.1	XP_037787998.1	uncharacterized protein LOC119583535	Penaeus monodon	39.339	-8.74865	2.87124	-3.04699	0.00231	0.0409	DOWN
PB.2100	PB.2100.3	XP_037794801.1	proteasome subunit beta type-6-like	Penaeus monodon	78.356	3.22232	1.05741	3.04737	0.00231	0.0409	UP
PB.4571	PB.4571.1	MPC30334.1	Pro-resilin	Portunus trituberculatus	348.3	-11.8949	3.90689	-3.04461	0.00233	0.0411	DOWN
PB.6053	PB.6053.11	-	-	-	56.1184	-7.46393	2.45219	-3.04378	0.00234	0.0411	DOWN
PB.4582	PB.4582.14	MPC41951.1	Pro-resilin	Portunus trituberculatus	346.517	-11.8875	3.90689	-3.04271	0.00234	0.0412	DOWN
PB.5359	PB.5359.4	AMW91738.1	inhibitor of apoptosis protein	Scylla paramamosain	3.51902	-5.25376	1.72698	-3.04216	0.00235	0.0413	DOWN
PB.2094	PB.2094.2	-	-	-	37.2111	-8.66867	2.85643	-3.03479	0.00241	0.0421	DOWN
PB.2397	PB.2397.5	MPC08541.1	Ferric-chelate reductase 1	Portunus trituberculatus	335.564	-11.8412	3.9069	-3.03085	0.00244	0.0426	DOWN
PB.212	PB.212.1	-	-	-	75.2006	-6.35818	2.09849	-3.02989	0.00245	0.0427	DOWN
PB.1920	PB.1920.2	XP_027220716.1	S-adenosylhomocysteine hydrolase-like protein 1 isoform X1	Penaeus vannamei	42.0968	-8.84613	2.9216	-3.02784	0.00246	0.0428	DOWN
PB.4583	PB.4583.1	-	-	-	38.6228	-8.72207	2.87997	-3.02853	0.00246	0.0428	DOWN
PB.3132	PB.3132.2	XP_037803483.1	glycine-rich cell wall structural protein 1.8-like isoform X2	Penaeus	26.7381	-4.62522	1.52705	-3.02886	0.00245	0.0428	DOWN
PB.5849	PB.5849.1	KAG0720549.1	Cuticle protein AM1199	Chionoecetes opilio	32.9063	-5.5052	1.81935	-3.02591	0.00248	0.043	DOWN
PB.4107	PB.4107.2	-	-	-	695.124	-1.27897	0.423149	-3.02252	0.00251	0.0433	DOWN
PB.2925	PB.2925.3	KAG0702081.1	Tubulin alpha-2 chain	Chionoecetes opilio	768.971	1.23476	0.408967	3.0192	0.00253	0.0437	UP
PB.2090	PB.2090.1	MPC40140.1	hypothetical protein E2C01_033695	Portunus trituberculatus	38.2502	-8.7081	2.88578	-3.01759	0.00255	0.0439	DOWN
PB.270	PC.270.9	ROT69601.1	hypothetical protein C7M84_012189	Penaeus vannamei	197.254	-7.84157	2.60469	-3.01055	0.00261	0.0447	DOWN
PB.4948	PB.4948.35	ACG60512.1	chitinase 1 precursor	Scylla serrata	5.54615	-5.91241	1.96358	-3.01104	0.0026	0.0447	DOWN
PB.5558	PB.5558.1	-	-	-	42.3012	-3.96086	1.31502	-3.01201	0.0026	0.0447	DOWN
PB.4119	PB.4119.2	MPC38756.1	hypothetical protein E2C01_032270	Portunus trituberculatus	109.232	-2.27343	0.754968	-3.01129	0.0026	0.0447	DOWN
PB.68	PB.68.38	ABM54471.1	cryptocyanin 1, partial	Portunus pelagicus	67.8471	1.12717	0.374259	3.01174	0.0026	0.0447	UP
PB.3772	PB.3772.5	MPC53985.1	hypothetical protein E2C01_047891	Portunus trituberculatus	315.613	-11.7528	3.90691	-3.0082	0.00263	0.0449	DOWN
PB.1921	PB.1921.4	-	-	-	37.2957	-8.67246	2.88213	-3.00904	0.00262	0.0449	DOWN
PB.4641	PB.4641.3	KAB7498311.1	hypothetical protein Anas_02954	Armadillidium nasatum	570.265	-8.09516	2.69094	-3.0083	0.00263	0.0449	DOWN
PB.723	PB.723.21	MPC10211.1	hypothetical protein E2C01_002842	Portunus trituberculatus	8.93857	-6.6058	2.19971	-3.00303	0.00267	0.0455	DOWN
PB.3705	PB.3705.1	MPC42036.1	hypothetical protein E2C01_035648	Portunus trituberculatus	376.982	-2.18534	0.727924	-3.00216	0.00268	0.0455	DOWN
PB.5301	PB.5301.2	ADI59750.1	early cuticle protein 2	Callinectes sapidus	308.893	-11.7217	3.90691	-3.00026	0.0027	0.0458	DOWN
PB.5993	PB.5993.2	KAG0725516.1	Uridine-cytidine kinase-like 1	Chionoecetes opilio	62.8202	1.19618	0.399132	2.99695	0.00273	0.0461	UP
PB.3214	PB.3214.1	KAG0728003.1	Prolyl 3-hydroxylase 1	Chionoecetes opilio	216.375	1.22952	0.41028	2.99678	0.00273	0.0461	UP
PB.1140	PB.1140.9	CCE46010.1	putative DEAD-box ATP-dependent RNA helicase	Cancer pagurus	139.859	2.33777	0.779846	2.99774	0.00272	0.0461	UP
PB.3018	PB.3018.7	KAG0696709.1	Actin-4	Chionoecetes opilio	301.575	-11.6871	3.90691	-2.9914	0.00278	0.0469	DOWN
PB.245	PC.245.1	XP_027217905.1	prickle planar cell polarity protein 3-like	Penaeus vannamei	105.794	1.05546	0.353038	2.98965	0.00279	0.047	UP
PB.5833	PB.5833.2	BAF64529.1	peptidylglycine alpha-hydroxylating monooxygenase	Procambarus clarkii	1073.29	1.5798	0.528389	2.98984	0.00279	0.047	UP
PB.4833	PB.4833.2	-	-	-	4.02169	-5.47244	1.83191	-2.98728	0.00281	0.0472	DOWN
PB.3573	PB.3573.3	MPC28964.1	FIT family protein	Portunus trituberculatus	213.873	-1.2411	0.415463	-2.98728	0.00281	0.0472	DOWN
PB.4626	PB.4626.3	XP_027208429.1	glycine-rich cell wall structural protein-like isoform X19	Penaeus vannamei	131.31	-9.52712	3.19232	-2.98438	0.00284	0.0476	DOWN
PB.2760	PB.2760.3	XP_037791954.1	uncharacterized protein LOC119587272	Penaeus monodon	294.93	-11.655	3.90691	-2.98317	0.00285	0.0477	DOWN
PB.5953	PB.5953.7	-	-	-	66.9376	-7.4585	2.5005	-2.9828	0.00286	0.0477	DOWN
PB.4266	PB.4266.2	-	-	-	240.533	-1.72456	0.578117	-2.98305	0.00285	0.0477	DOWN
PB.4611	PB.4611.7	MPC30761.1	hypothetical protein E2C01_024030	Portunus trituberculatus	1403.17	-2.12682	0.713212	-2.98204	0.00286	0.0478	DOWN
PB.4579	PB.4579.6	MPC42516.1	Pro-resilin	Portunus trituberculatus	292.543	-11.6433	3.90692	-2.98016	0.00288	0.048	DOWN
PB.101	PB.101.28	MPC24102.1	hypothetical protein E2C01_017173	Portunus trituberculatus	36.6717	8.63069	2.89764	2.97852	0.0029	0.0482	UP
PB.2932	PB.2932.2	WP_140074032.1	KOW motif-containing protein, partial	Vibrio parahaemolyticus	392.857	-1.37242	0.461153	-2.97606	0.00292	0.0484	DOWN
PB.2871	PB.2871.6	XP_037784366.1	3-ketoacyl-CoA thiolase, mitochondrial-like	Penaeus monodon	308.062	1.21415	0.408129	2.97493	0.00293	0.0485	UP
PB.301	PB.301.5	XP_027234222.1	protein phosphatase PTC7 homolog	Penaeus vannamei	38.482	8.7003	2.92535	2.97411	0.00294	0.0486	UP
PB.3069	PB.3069.1	XP_037790314.1	uncharacterized protein LOC119585704	Penaeus monodon	623.065	-1.65519	0.556764	-2.97288	0.00295	0.0488	DOWN
PB.1521	PB.1521.16	XP_037787402.1	transient-receptor-potential-like protein	Penaeus monodon	288.844	11.6083	3.90692	2.97121	0.00297	0.049	UP
PB.3594	PB.3594.8	-	-	-	282.466	-11.5927	3.90692	-2.96722	0.00301	0.0492	DOWN
PB.6041	PB.6041.9	XP_037772526.1	UNC93-like protein isoform X1	Penaeus monodon	216.4	-7.12036	2.39924	-2.96775	0.003	0.0492	DOWN
PB.504	PC.504.1	-	-	-	121.07	-5.93985	2.00163	-2.96751	0.003	0.0492	DOWN
PB.882	PC.882.1	XP_037789368.1	nidogen-like	Penaeus monodon	594.115	-1.12217	0.378191	-2.96722	0.00301	0.0492	DOWN
PB.3389	PB.3389.3	QPN96959.1	discoidal lipoprotein and beta-glucan binding protein	Scylla paramamo	9783.62	1.55524	0.523926	2.96844	0.00299	0.0492	UP
PB.5989	PB.5989.2	XP_027215175.1	inactive hydroxysteroid dehydrogenase-like protein 1	Penaeus vannamei	89.487	2.50036	0.8424	2.96814	0.003	0.0492	UP
PB.1810	PB.1810.25	XP_027213952.1	xylose isomerase-like isoform X2	Penaeus vannamei	1260.04	1.11356	0.375529	2.9653	0.00302	0.0494	UP
PB.4678	PB.4678.23	XP_037791535.1	pupal cuticle protein 36-like	Penaeus monodon	278.77	-11.5737	3.90692	-2.96235	0.00305	0.0497	DOWN
PB.4582	PB.4582.2	MPC41951.1	Pro-resilin	Portunus trituberculatus	599.217	-10.3402	3.49018	-2.96265	0.00305	0.0497	DOWN
PB.4574	PB.4574.2	MPC41951.1	Pro-resilin	Portunus trituberculatus	276.829	-11.5636	3.90693	-2.95977	0.00308	0.05	DOWN
PB.2615	PB.2615.2	KAG0713178.1	hypothetical protein GWK47_016791	Chionoecetes opilio	34.7388	-8.56918	2.89594	-2.95903	0.00309	0.05	DOWN
PB.4947	PB.4947.8	XP_027207616.1	TATA-binding protein-associated factor 2N-like isoform X1	Penaeus vannamei	33.4721	-8.51593	2.87671	-2.9603	0.00307	0.05	DOWN
PB.3313	PB.3313.2	KAG0714749.1	Protein CREG1	Chionoecetes opilio	279.712	11.562	3.90692	2.95935	0.00308	0.05	UP
PB.871	PB.871.1	KAG0714858.1	Protein PBDC1	Chionoecetes opilio	87.6299	-1.19386	0.403674	-2.95748	0.0031	0.0502	DOWN
PB.3743	PB.3743.8	XP_037782966.1	uncharacterized protein LOC119579282	Penaeus monodon	35.1837	-8.58749	2.90808	-2.95298	0.00315	0.0508	DOWN
PB.5173	PB.5173.4	-	-	-	35.9415	-8.61813	2.91919	-2.95223	0.00315	0.0509	DOWN
PB.5138	PB.5138.3	-	-	-	273.195	11.5279	3.90693	2.95064	0.00317	0.0511	UP
PB.5302	PB.5302.1	ADI59750.1	early cuticle protein 2	Callinectes sapidus	278.002	-9.83291	3.33384	-2.94943	0.00318	0.0512	DOWN
PB.2414	PB.2414.3	AIJ02078.1	amylase	Penaeus vannamei	463.158	1.11281	0.37727	2.94964	0.00318	0.0512	UP
PB.5401	PB.5401.1	-	-	-	153.764	1.12239	0.380568	2.94925	0.00319	0.0512	UP
PB.4948	PB.4948.21	ACG60512.1	chitinase 1 precursor	Scylla serrata	3774.45	1.12362	0.381607	2.94443	0.00324	0.0518	UP
PB.2242	PB.2242.1	XP_037779493.1	serine proteinase stubble-like	Penaeus monodon	449.488	1.95665	0.66445	2.94477	0.00323	0.0518	UP
PB.4542	PB.4542.6	-	-	-	263.138	-11.4904	3.90693	-2.94104	0.00327	0.0522	DOWN
PB.1613	PB.1613.1	-	-	-	266.012	11.4895	3.90693	2.94079	0.00327	0.0522	UP
PB.1017	PB.1017.4	KAF2353819.1	hypothetical protein FHG87_015421	Trinorchestia longiramus	259.49	-11.4703	3.90694	-2.93588	0.00333	0.0529	DOWN
PB.3017	PB.3017.3	XP_037793814.1	LOW QUALITY PROTEIN: ATP-binding cassette sub-family F member 2-like	Penaeus monodon	153.848	-1.32095	0.449936	-2.93586	0.00333	0.0529	DOWN
PB.5399	PB.5399.5	MPC14659.1	Chitooligosaccharidolytic beta-N-acetylglucosaminidase	Portunus trituberculatus	84.8811	-1.25784	0.428621	-2.93461	0.00334	0.053	DOWN
PB.5525	PB.5525.10	MPC39371.1	hypothetical protein E2C01_032906	Portunus trituberculatus	25.1091	-7.12832	2.43052	-2.93284	0.00336	0.0532	DOWN
PB.5401	PB.5401.3	-	-	-	209.93	1.21349	0.414143	2.93012	0.00339	0.0536	UP
PB.5296	PB.5296.1	MPC29087.1	Cuticle protein AM1199	Portunus trituberculatus	35.9754	-8.61951	2.9429	-2.92892	0.0034	0.0537	DOWN
PB.5081	PB.5081.7	MPC33659.1	hypothetical protein E2C01_027017	Portunus trituberculatus	40.5475	1.74938	0.597274	2.92894	0.0034	0.0537	UP
PB.340	PB.340.4	KAG0722727.1	hypothetical protein GWK47_043963	Chionoecetes opilio	33.5231	-8.51778	2.90942	-2.92766	0.00342	0.0538	DOWN
PB.892	PB.892.2	MPC20910.1	hypothetical protein E2C01_013874	Portunus trituberculatus	108.906	1.08975	0.372261	2.92739	0.00342	0.0538	UP
PB.1802	PB.1802.9	-	-	-	32.9629	8.47765	2.89833	2.92501	0.00344	0.0541	UP
PB.2771	PB.2771.1	KAG0716006.1	Neprilysin-11	Chionoecetes opilio	1103.94	1.47687	0.505087	2.924	0.00346	0.0543	UP
PB.3644	PB.3644.4	-	-	-	32.4038	-8.46967	2.90361	-2.91695	0.00353	0.0553	DOWN
PB.278	PC.278.3	XP_037800432.1	LOW QUALITY PROTEIN: extensin-like	Penaeus monodon	857.163	-1.82374	0.625231	-2.91691	0.00354	0.0553	DOWN
PB.6057	PB.6057.1	-	-	-	31.7255	8.42241	2.88873	2.91561	0.00355	0.0554	UP
PB.4276	PB.4276.10	MPC16761.1	Collagen alpha-2(I) chain	Portunus trituberculatus	245.235	-11.3888	3.90695	-2.91501	0.00356	0.0555	DOWN
PB.960	PB.960.5	ADB28896.1	PL10B	Macrobrachium nipponense	191.032	-1.12096	0.38464	-2.9143	0.00356	0.0555	DOWN
PB.3742	PB.3742.3	MPC59221.1	Serine proteinase stubble	Portunus trituberculatus	27.3703	-7.26374	2.49421	-2.91224	0.00359	0.0556	DOWN
PB.701	PB.701.2	XP_037787998.1	uncharacterized protein LOC119583535	Penaeus monodon	52.5133	-4.68142	1.60701	-2.91311	0.00358	0.0556	DOWN
PB.4579	PB.4579.1	MPC42516.1	Pro-resilin	Portunus trituberculatus	26.3116	-7.2027	2.47642	-2.90852	0.00363	0.0561	DOWN
PB.1963	PB.1963.7	KAG0711230.1	Cytochrome b-c1 complex subunit 2, mitochondrial	Chionoecetes opilio	31.2352	-8.41597	2.89582	-2.90625	0.00366	0.0564	DOWN
PB.4580	PB.4580.3	MPC73150.1	Cuticle protein 21	Portunus trituberculatus	30.8987	-8.40056	2.89077	-2.90599	0.00366	0.0564	DOWN
PB.1260	PB.1260.9	KAG0715345.1	hypothetical protein GWK47_012168	Chionoecetes opilio	501.059	3.69988	1.27486	2.90219	0.00371	0.0569	UP
PB.5778	PB.5778.10	MPC27590.1	Postacrosomal sheath WW domain-binding protein	Portunus trituberculatus	235.958	-11.3331	3.90695	-2.90076	0.00372	0.0571	DOWN
PB.2760	PB.2760.13	XP_037791954.1	uncharacterized protein LOC119587272	Penaeus monodon	235.675	-11.3314	3.90695	-2.90032	0.00373	0.0571	DOWN
PB.891	PB.891.1	YP_009329977.1	hypothetical protein 2	Beihai picornanalike virus 43	129.88	-1.38142	0.476569	-2.89869	0.00375	0.0574	DOWN
PB.2095	PB.2095.1	-	-	-	480.782	-1.8725	0.646582	-2.89599	0.00378	0.0577	DOWN
PB.5172	PB.5172.3	-	-	-	231.574	-11.3061	3.90696	-2.89384	0.00381	0.0579	DOWN
PB.5599	PB.5599.1	-	-	-	71.8554	-6.93733	2.39724	-2.89388	0.00381	0.0579	DOWN
PB.4629	PB.4629.5	MPC69498.1	hypothetical protein E2C01_063724	Portunus trituberculatus	63.4499	-7.08665	2.44985	-2.89268	0.00382	0.0581	DOWN
PB.531	PC.531.4	XP_037775358.1	cuticle protein 7-like	Penaeus monodon	30.6464	-8.38853	2.90215	-2.89045	0.00385	0.0584	DOWN
PB.2397	PB.2397.10	MPC08541.1	Ferric-chelate reductase 1	Portunus trituberculatus	25.1199	-5.45284	1.8878	-2.88846	0.00387	0.0587	DOWN
PB.2352	PB.2352.2	WP_205759022.1	calmodulin, partial	Aeromonas veronii	31.7203	-4.64314	1.60954	-2.88477	0.00392	0.0593	DOWN
PB.543	PB.543.1	XP_037782195.1	uncharacterized protein LOC119578693 isoform X1	Penaeus monodon	69.6646	-2.07691	0.720082	-2.88427	0.00392	0.0593	DOWN
PB.5469	PB.5469.1	-	-	-	32.3936	8.45156	2.93999	2.87469	0.00404	0.0609	UP
PB.6051	PB.6051.1	-	-	-	31.6259	-8.43359	2.93464	-2.87381	0.00406	0.061	DOWN
PB.248	PB.248.1	XP_027215247.1	LOW QUALITY PROTEIN: paramyosin, long form-like	Penaeus vannamei	7.16658	-3.43061	1.19455	-2.87189	0.00408	0.0613	DOWN
PB.218	PB.218.1	MPC16107.1	putative 2-oxoglutarate-dependent dioxygenase	Portunus trituberculatus	234.896	-1.19252	0.415643	-2.86911	0.00412	0.0618	DOWN
PB.3577	PB.3577.1	XP_027211173.1	hyphally regulated cell wall protein 3-like	Penaeus vannamei	104.991	-4.17845	1.45712	-2.86761	0.00414	0.0619	DOWN
PB.3067	PB.3067.3	XP_037793709.1	uncharacterized protein LOC119589185	Penaeus monodon	201.918	-1.39355	0.485826	-2.86842	0.00413	0.0619	DOWN
PB.5922	PB.5922.47	KAG0719765.1	hypothetical protein GWK47_049832	Chionoecetes opilio	36.4718	2.70737	0.944151	2.86752	0.00414	0.0619	UP
PB.2296	PB.2296.6	KAG0713179.1	hypothetical protein GWK47_016794	Chionoecetes opilio	214.984	-11.1988	3.90697	-2.86637	0.00415	0.062	DOWN
PB.1618	PB.1618.1	-	-	-	33.1586	-8.50156	2.9659	-2.86644	0.00415	0.062	DOWN
PB.816	PC.816.1	-	-	-	25.4858	3.80915	1.32951	2.86508	0.00417	0.0622	UP
PB.4496	PB.4496.2	MPC37197.1	hypothetical protein E2C01_030671	Portunus trituberculatus	216.474	11.1922	3.90697	2.86468	0.00417	0.0622	UP
PB.4629	PB.4629.6	MPC69498.1	hypothetical protein E2C01_063724	Portunus trituberculatus	476.471	-10.0067	3.4943	-2.86373	0.00419	0.0623	DOWN
PB.5032	PB.5032.16	MPC82331.1	hypothetical protein E2C01_076990	Portunus trituberculatus	30.4874	-8.38067	2.92978	-2.86051	0.00423	0.0625	DOWN
PB.4134	PB.4134.1	-	-	-	20.7714	-3.90225	1.36376	-2.8614	0.00422	0.0625	DOWN
PB.5980	PB.5980.4	AYD41598.1	Wiskott-Aldrich syndrome protein family member 3-like protein, partial		12.4154	-2.31634	0.809296	-2.86217	0.00421	0.0625	DOWN
PB.894	PB.894.6	XP_037788769.1	myelin transcription factor 1-like protein	Penaeus monodon	519.332	1.9738	0.689702	2.86182	0.00421	0.0625	UP
PB.5464	PB.5464.3	-	-	-	182.615	-4.94182	1.72803	-2.85979	0.00424	0.0626	DOWN
PB.3567	PB.3567.1	XP_037800235.1	endoglucanase E-4-like	Penaeus monodon	768.574	1.34042	0.469217	2.85673	0.00428	0.063	UP
PB.4170	PB.4170.3	WP_208094280.1	ribosomal L7Ae/L30e/S12e/Gadd45 family protein	Escherichia coli	31.5364	8.41291	2.94502	2.85665	0.00428	0.063	UP
PB.2296	PB.2296.9	KAG0713179.1	hypothetical protein GWK47_016794	Chionoecetes opilio	54.3125	-3.25672	1.14038	-2.85581	0.00429	0.0631	DOWN
PB.58	PC.58.1	MPC40212.1	Cysteine and histidine-rich domain-containing protein	Portunus trituberculatus	1113.19	-10.504	3.68509	-2.85042	0.00437	0.064	DOWN
PB.566	PB.566.1	QBO95488.1	fatty acid elongase	Portunus trituberculatus	1497.9	1.09627	0.384599	2.85042	0.00437	0.064	UP
PB.1810	PB.1810.21	XP_027213952.1	xylose isomerase-like isoform X2	Penaeus vannamei	189.5	1.22972	0.431755	2.84818	0.0044	0.0643	UP
PB.2461	PB.2461.1	KAG0715189.1	Prefoldin subunit 2	Chionoecetes opilio	2.99606	-5.02067	1.76314	-2.84757	0.00441	0.0644	DOWN
PB.4903	PB.4903.3	-	-	-	779.41	-1.01087	0.35511	-2.84664	0.00442	0.0645	DOWN
PB.3320	PB.3320.3	MPC40552.1	Longitudinals lacking protein-like	Portunus trituberculatus	266.084	-1.08561	0.381644	-2.84457	0.00445	0.0647	DOWN
PB.3173	PB.3173.1	MPC91168.1	hypothetical protein E2C01_086187	Portunus trituberculatus	2.9257	4.98502	1.7525	2.84452	0.00445	0.0647	UP
PB.4944	PB.4944.3	MPC21053.1	Protein henna	Portunus trituberculatus	27.8851	8.23638	2.89525	2.84479	0.00444	0.0647	UP
PB.3249	PB.3249.1	-	-	-	21.1305	-6.93212	2.44128	-2.83955	0.00452	0.0656	DOWN
PB.4626	PB.4626.1	XP_027208429.1	glycine-rich cell wall structural protein-like isoform X19	Penaeus vannamei	198.24	-11.0819	3.90699	-2.83642	0.00456	0.0662	DOWN
PB.5298	PB.5298.1	-	-	-	196.165	-11.0667	3.90699	-2.83253	0.00462	0.0666	DOWN
PB.723	PB.723.7	MPC10211.1	hypothetical protein E2C01_002842	Portunus trituberculatus	196.111	-11.0663	3.90699	-2.83243	0.00462	0.0666	DOWN
PB.3768	PB.3768.1	ROT77480.1	hypothetical protein C7M84_003888	Penaeus vannamei	23.7101	-4.78163	1.68747	-2.83361	0.0046	0.0666	DOWN
PB.4376	PB.4376.1	XP_037782617.1	carbohydrate sulfotransferase 10-like	Penaeus monodon	301.713	3.36007	1.18609	2.8329	0.00461	0.0666	UP
PB.3647	PB.3647.2	-	-	-	195.074	-11.0587	3.90699	-2.83048	0.00465	0.0667	DOWN
PB.4704	PB.4704.1	XP_037778091.1	uncharacterized protein LOC119574890	Penaeus monodon	77.1775	3.04655	1.07636	2.8304	0.00465	0.0667	UP
PB.3535	PB.3535.1	XP_027218017.1	uncharacterized protein LOC113810590	Penaeus vannamei	3942.03	5.45022	1.92576	2.83016	0.00465	0.0667	UP
PB.281	PC.281.2	XP_037785849.1	cGMP-dependent protein kinase, isozyme 2 forms cD4/T1/T3A/T3B-like	Penaeus monodon	197.775	11.062	3.90699	2.83132	0.00464	0.0667	UP
PB.26	PB.26.1	MPC68051.1	Fatty acid hydroxylase domain-containing protein 2	Portunus trituberculatus	3449.32	1.91562	0.677485	2.82755	0.00469	0.0672	UP
PB.2781	PB.2781.2	MPC12870.1	Vacuolar protein-sorting-associated protein 36	Portunus trituberculatus	39.1423	1.08621	0.384434	2.82548	0.00472	0.0674	UP
PB.4606	PB.4606.1	XP_027215618.1	cuticle protein 19.8-like	Penaeus vannamei	30.9885	-8.40418	2.98181	-2.81848	0.00483	0.0684	DOWN
PB.4579	PB.4579.10	MPC42516.1	Pro-resilin	Portunus trituberculatus	27.4309	-8.22865	2.92003	-2.818	0.00483	0.0684	DOWN
PB.488	PB.488.1	XP_027230859.1	cuticle protein 19-like	Penaeus vannamei	23.9999	-7.06735	2.50713	-2.8189	0.00482	0.0684	DOWN
PB.1017	PB.1017.14	KAF2353819.1	hypothetical protein FHG87_015421	Trinorchestia longiramus	165.625	-1.59769	0.567058	-2.81751	0.00484	0.0685	DOWN
PB.5846	PB.5846.1	-	-	-	302.726	1.08619	0.38576	2.81571	0.00487	0.0687	UP
PB.3076	PB.3076.5	MPD03522.1	hypothetical protein E2C01_099163	Portunus trituberculatus	611.987	-7.74635	2.75475	-2.812	0.00492	0.0693	DOWN
PB.67	PC.67.1	AST15995.1	cryptocyanin	Scylla serrata	27.4561	-8.23003	2.92742	-2.81136	0.00493	0.0694	DOWN
PB.5619	PB.5619.17	KAG0719394.1	Paramyosin, long form	Chionoecetes opilio	184.037	-10.9746	3.90701	-2.80895	0.00497	0.0696	DOWN
PB.4448	PB.4448.1	-	-	-	183.831	-10.973	3.90701	-2.80853	0.00498	0.0696	DOWN
PB.115	PC.115.1	KAG0724876.1	hypothetical protein GWK47_039723	Chionoecetes opilio	50.6263	2.26812	0.807513	2.80878	0.00497	0.0696	UP
PB.980	PB.980.8	QQY98960.1	troponin C	Scylla paramamosain	30.098	8.34572	2.97155	2.80854	0.00498	0.0696	UP
PB.4816	PB.4816.1	-	-	-	26.1699	-3.05896	1.09024	-2.80576	0.00502	0.0701	DOWN
PB.784	PB.784.2	KAG0718549.1	Sialin	Chionoecetes opilio	77.3846	2.59788	0.926254	2.80471	0.00504	0.0702	UP
PB.939	PB.939.16	KAG0703349.1	Fructose-bisphosphate aldolase	Chionoecetes opilio	43.354	-4.84186	1.72919	-2.80008	0.00511	0.071	DOWN
PB.1507	PB.1507.1	KAG0717767.1	Sodium-coupled monocarboxylate transporter 2	Chionoecetes opilio	57.1721	-2.80288	1.00127	-2.79931	0.00512	0.0711	DOWN
PB.4034	PB.4034.2	MPC68985.1	Elongation of very long chain fatty acids protein	Portunus trituberculatus	131.457	-2.37452	0.848569	-2.79826	0.00514	0.0712	DOWN
PB.3263	PB.3263.3	ANJ46028.1	peritrophin 1	Eriocheir sinensis	27.6385	8.22363	2.93907	2.79803	0.00514	0.0712	UP
PB.881	PB.881.6	MPC30950.1	Chymotrypsin BII	Portunus trituberculatus	175.525	-10.9063	3.90702	-2.79145	0.00525	0.0722	DOWN
PB.5711	PB.5711.3	XP_037776361.1	uncharacterized protein LOC119573277	Penaeus monodon	844.678	-1.57946	0.565882	-2.79115	0.00525	0.0722	DOWN
PB.2041	PB.2041.4	MPC21610.1	hypothetical protein E2C01_014600	Portunus trituberculatus	503.203	1.09073	0.390674	2.79191	0.00524	0.0722	UP
PB.3170	PB.3170.2	MPC08081.1	hypothetical protein E2C01_000655	Portunus trituberculatus	101.691	5.00894	1.79401	2.79204	0.00524	0.0722	UP
PB.5525	PB.5525.9	MPC39371.1	hypothetical protein E2C01_032906	Portunus trituberculatus	26.5239	-8.18004	2.93411	-2.78791	0.0053	0.0726	DOWN
PB.270	PC.270.6	ROT69601.1	hypothetical protein C7M84_012189	Penaeus vannamei	64.7973	-6.69259	2.40194	-2.78633	0.00533	0.0728	DOWN
PB.5847	PB.5847.1	-	-	-	84.1096	1.90558	0.684355	2.78449	0.00536	0.0732	UP
PB.154	PB.154.2	ROT84037.1	hypothetical protein C7M84_022778	Penaeus vannamei	37.5079	-6.91018	2.48349	-2.78244	0.0054	0.0734	DOWN
PB.4559	PB.4559.1	XP_027208295.1	uncharacterized protein LOC113802020	Penaeus vannamei	8.27117	-4.59104	1.6495	-2.78329	0.00538	0.0734	DOWN
PB.4119	PB.4119.1	MPC38756.1	hypothetical protein E2C01_032270	Portunus trituberculatus	406.241	-2.36199	0.848828	-2.78265	0.00539	0.0734	DOWN
PB.1023	PB.1023.2	KAG0715072.1	hypothetical protein GWK47_001387	Chionoecetes opilio	153.072	-8.93647	3.2128	-2.78152	0.00541	0.0736	DOWN
PB.4879	PB.4879.2	XP_037775769.1	carboxypeptidase inhibitor SmCI-like, partial	Penaeus monodon	31.5033	-3.91594	1.40798	-2.78124	0.00542	0.0736	DOWN
PB.101	PB.101.8	MPC24102.1	hypothetical protein E2C01_017173	Portunus trituberculatus	169.576	-10.8566	3.90703	-2.77873	0.00546	0.074	DOWN
PB.553	PC.553.1	XP_027222776.1	protein Skeletor, isoforms B/C-like	Penaeus vannamei	96.8837	-4.29571	1.54597	-2.77866	0.00546	0.074	DOWN
PB.5344	PB.5344.2	KAG0717013.1	hypothetical protein GWK47_008302	Chionoecetes opilio	13.2909	2.46827	0.888628	2.77762	0.00548	0.0741	UP
PB.133	PC.133.2	MPC75784.1	hypothetical protein E2C01_070180	Portunus trituberculatus	28.26	8.25448	2.97139	2.77798	0.00547	0.0741	UP
PB.5931	PB.5931.3	MPC82477.1	Elongation of very long chain fatty acids protein	Portunus trituberculatus	45.1986	-3.29698	1.18858	-2.77389	0.00554	0.0748	DOWN
PB.2314	PB.2314.5	MPC35692.1	hypothetical protein E2C01_029124	Portunus trituberculatus	4.64633	4.87308	1.75872	2.77081	0.00559	0.0753	UP
PB.5103	PB.5103.4	MPC89602.1	Death-associated protein 1	Portunus trituberculatus	66.4504	1.00052	0.361235	2.76972	0.00561	0.0755	UP
PB.478	PB.478.1	XP_037793802.1	cuticle protein 7-like	Penaeus monodon	22.5998	-6.99887	2.52974	-2.76663	0.00566	0.0761	DOWN
PB.3803	PB.3803.8	MPC14604.1	hypothetical protein E2C01_007372	Portunus trituberculatus	1093.56	1.51141	0.547048	2.76285	0.00573	0.0769	UP
PB.5490	PB.5490.1	MPC49901.1	Pro-resilin	Portunus trituberculatus	109.899	-6.02597	2.18403	-2.75911	0.0058	0.0776	DOWN
PB.2532	PB.2532.1	ASP44148.1	obstructor A1	Palaemon carinicauda	679.915	-2.57874	0.934802	-2.75859	0.00581	0.0776	DOWN
PB.1302	PB.1302.26	AST15994.1	hemocyanin subunit 1	Scylla serrata	37.665	8.66871	3.14446	2.75682	0.00584	0.078	UP
PB.2576	PB.2576.4	XP_037777497.1	calcium-binding mitochondrial carrier protein Aralar1-like	Penaeus monodon	25.1842	-8.10525	2.94895	-2.74852	0.00599	0.0794	DOWN
PB.4576	PB.4576.2	MPC41951.1	Pro-resilin	Portunus trituberculatus	24.873	-8.08748	2.94406	-2.74705	0.00601	0.0794	DOWN
PB.1017	PB.1017.1	KAF2353819.1	hypothetical protein FHG87_015421	Trinorchestia longiramus	399.361	-7.2485	2.63689	-2.74888	0.00598	0.0794	DOWN
PB.4467	PB.4467.1	XP_037802524.1	zinc finger protein 526-like	Penaeus monodon	21.4333	-4.51058	1.64146	-2.7479	0.006	0.0794	DOWN
PB.809	PB.809.3	KAG0727443.1	Single-stranded DNA-binding protein, mitochondrial	Chionoecetes opilio	18.5415	-1.90722	0.694166	-2.74749	0.00601	0.0794	DOWN
PB.54	PC.54.1	MPC69498.1	hypothetical protein E2C01_063724	Portunus trituberculatus	140.766	-3.81776	1.39109	-2.74444	0.00606	0.0799	DOWN
PB.602	PC.602.1	QPM92672.1	coronin-2B	Procambarus clarkii	212.26	1.20357	0.438695	2.74353	0.00608	0.0801	UP
PB.5032	PB.5032.19	MPC82331.1	hypothetical protein E2C01_076990	Portunus trituberculatus	32.0088	-8.45048	3.0812	-2.7426	0.0061	0.0802	DOWN
PB.3038	PB.3038.1	MPC22330.1	Venom dipeptidyl peptidase 4	Portunus trituberculatus	283.235	-1.26993	0.463325	-2.7409	0.00613	0.0804	DOWN
PB.5832	PB.5832.1	MPC18612.1	hypothetical protein E2C01_011500	Portunus trituberculatus	235.923	1.63817	0.597591	2.7413	0.00612	0.0804	UP
PB.1412	PB.1412.1	-	-	-	94.4052	3.10983	1.13505	2.73983	0.00615	0.0806	UP
PB.4597	PB.4597.1	-	-	-	42.7429	-6.84793	2.49978	-2.73942	0.00615	0.0807	DOWN
PB.5832	PB.5832.3	MPC18612.1	hypothetical protein E2C01_011500	Portunus trituberculatus	77.2029	1.49616	0.546386	2.73828	0.00618	0.0809	UP
PB.4645	PB.4645.1	MPC11992.1	hypothetical protein E2C01_004669	Portunus trituberculatus	41.2429	-1.02203	0.373438	-2.73683	0.0062	0.0812	DOWN
PB.3743	PB.3743.15	XP_037782966.1	uncharacterized protein LOC119579282	Penaeus monodon	150.385	-10.6833	3.90706	-2.73435	0.00625	0.0815	DOWN
PB.161	PB.161.2	KAG0723898.1	Homeobox protein TGIF1	Chionoecetes opilio	138.105	-1.35153	0.494317	-2.73414	0.00625	0.0815	DOWN
PB.4747	PB.4747.1	OIT26323.1	60s ribosomal protein l9-1	Nicotiana attenuata	152.159	10.6836	3.90706	2.73443	0.00625	0.0815	UP
PB.504	PC.504.3	-	-	-	27.7364	-3.0135	1.10314	-2.73175	0.0063	0.082	DOWN
PB.839	PB.839.1	MPC39079.1	hypothetical protein E2C01_032599	Portunus trituberculatus	77.2262	1.88726	0.69077	2.7321	0.00629	0.082	UP
PB.2875	PB.2875.5	KAG0723385.1	Tubulin alpha chain	Chionoecetes opilio	26.863	8.18151	2.9988	2.72826	0.00637	0.0827	UP
PB.4629	PB.4629.1	MPC69498.1	hypothetical protein E2C01_063724	Portunus trituberculatus	147.282	-10.6532	3.90707	-2.72665	0.0064	0.083	DOWN
PB.4314	PB.4314.3	MPC34929.1	hypothetical protein E2C01_028333	Portunus trituberculatus	58.1515	-3.74607	1.37414	-2.72611	0.00641	0.083	DOWN
PB.2675	PB.2675.3	MPC17104.1	hypothetical protein E2C01_009951	Portunus trituberculatus	22.9824	-2.92983	1.0745	-2.72668	0.0064	0.083	DOWN
PB.71	PC.71.5	XP_037775348.1	cuticle protein 7-like	Penaeus monodon	24.7194	-5.71891	2.09824	-2.72557	0.00642	0.0831	DOWN
PB.5467	PB.5467.2	QTJ02333.1	persulfide dioxygenase	Xenograpsus testudinatus	124.434	1.27131	0.467705	2.71818	0.00656	0.0847	UP
PB.3594	PB.3594.3	-	-	-	143.719	-10.6179	3.90708	-2.7176	0.00658	0.0848	DOWN
PB.832	PB.832.3	XP_037789877.1	von Willebrand factor A domain-containing protein 7-like	Penaeus monodon	530.891	1.51032	0.556609	2.71343	0.00666	0.0856	UP
PB.4164	PB.4164.4	QNV46824.1	fatty acid elongase 1-like protein	Scylla olivacea	787.405	-1.219	0.449462	-2.71214	0.00669	0.0858	DOWN
PB.2325	PB.2325.1	AHM25604.1	C-type lectin receptor	Scylla paramamosain	126.801	-8.67434	3.20081	-2.71004	0.00673	0.0862	DOWN
PB.4494	PB.4494.13	GAO48339.1	hypothetical protein G7K_2513-t1	Saitoella complicata NRRL Yna17804	2.79194	4.91556	1.81444	2.70914	0.00675	0.0864	UP
PB.3708	PB.3708.1	XP_027211227.1	LOW QUALITY PROTEIN: angiopoietin-2-like	Penaeus vannamei	41.9609	-4.54274	1.67733	-2.70832	0.00676	0.0865	DOWN
PB.480	PB.480.1	XP_037800776.1	cuticle protein 7-like	Penaeus monodon	139.942	-10.5794	3.90709	-2.70776	0.00677	0.0866	DOWN
PB.6053	PB.6053.8	-	-	-	23.3634	-7.9971	2.95447	-2.70678	0.00679	0.0866	DOWN
PB.2139	PB.2139.1	KAG0727308.1	hypothetical protein GWK47_034924	Chionoecetes opilio	79.1319	-3.34204	1.23467	-2.70683	0.00679	0.0866	DOWN
PB.1985	PB.1985.1	MPC75023.1	Transcription factor AP-1	Portunus trituberculatus	7.56295	4.06371	1.50188	2.70575	0.00682	0.0868	UP
PB.1971	PB.1971.6	ACU31053.1	F1F0-ATP synthase beta subunit	Procambarus clarkii	138.073	-10.56	3.90709	-2.70277	0.00688	0.0872	DOWN
PB.337	PC.337.2	MPC37539.1	hypothetical protein E2C01_031023	Portunus trituberculatus	372.637	-5.64428	2.08776	-2.70351	0.00686	0.0872	DOWN
PB.3674	PB.3674.4	QPO25118.1	obstructor-E	Callinectes arcuatus	231.06	-2.48183	0.918334	-2.70254	0.00688	0.0872	DOWN
PB.6047	PB.6047.2	-	-	-	97.1377	2.03308	0.752271	2.70259	0.00688	0.0872	UP
PB.164	PC.164.1	XP_037802200.1	cuticle protein 7-like	Penaeus monodon	21.3121	-6.91204	2.55833	-2.70178	0.0069	0.0874	DOWN
PB.5525	PB.5525.8	MPC39371.1	hypothetical protein E2C01_032906	Portunus trituberculatus	67.481	-5.32554	1.97184	-2.7008	0.00692	0.0875	DOWN
PB.4584	PB.4584.1	XP_027228697.1	pro-resilin-like	Penaeus vannamei	23.1682	-7.9857	2.95809	-2.69962	0.00694	0.0876	DOWN
PB.2448	PB.2448.1	AVN99027.1	eye-specific diacylglycerol kinase isoform X3, partial	Procambarus clarkii	23.2243	-7.98925	2.96156	-2.69765	0.00698	0.0879	DOWN
PB.4794	PB.4794.3	-	-	-	965.363	-5.21566	1.9352	-2.69515	0.00704	0.0884	DOWN
PB.5294	PB.5294.1	MPC29087.1	Cuticle protein AM1199	Portunus trituberculatus	44.429	-6.64584	2.46804	-2.69277	0.00709	0.0888	DOWN
PB.3067	PB.3067.6	XP_037793709.1	uncharacterized protein LOC119589185	Penaeus monodon	227.466	-1.19613	0.444157	-2.69303	0.00708	0.0888	DOWN
PB.4494	PB.4494.31	GAO48339.1	hypothetical protein G7K_2513-t1	Saitoella complicata NRRL Yna17804	92.3589	2.56988	0.954829	2.69146	0.00711	0.0891	UP
PB.4543	PB.4543.1	MPC97519.1	hypothetical protein E2C01_092837	Portunus trituberculatus	11.7319	-3.90691	1.45239	-2.68999	0.00715	0.0894	DOWN
PB.3001	PB.3001.3	-	-	-	123.192	-1.25137	0.465908	-2.68587	0.00723	0.0904	DOWN
PB.804	PC.804.1	-	-	-	6.82555	-6.21868	2.31781	-2.683	0.0073	0.091	DOWN
PB.2481	PB.2481.2	MPC63839.1	Regucalcin	Portunus trituberculatus	503.133	2.16488	0.806838	2.68316	0.00729	0.091	UP
PB.1198	PB.1198.1	MPC39905.1	Poly(U)-specific endoribonuclease	Portunus trituberculatus	175.442	1.45898	0.544049	2.68171	0.00732	0.0912	UP
PB.4565	PB.4565.2	XP_027998725.1	uncharacterized protein LOC114230912	Eptesicus fuscus	10.772	2.15972	0.805693	2.68058	0.00735	0.0914	UP
PB.962	PB.962.1	AYD41595.1	TNFSF, partial	Procambarus clarkii	129.54	1.16514	0.434865	2.67931	0.00738	0.0916	UP
PB.271	PC.271.1	MPC42414.1	Zinc finger protein VAR3, chloroplastic	Portunus trituberculatus	11.6179	-1.686	0.62965	-2.67767	0.00741	0.0919	DOWN
PB.2760	PB.2760.16	XP_037791954.1	uncharacterized protein LOC119587272	Penaeus monodon	128.628	-10.4579	3.90712	-2.67662	0.00744	0.0921	DOWN
PB.4678	PB.4678.4	XP_037791535.1	pupal cuticle protein 36-like	Penaeus monodon	128.61	-10.4576	3.90712	-2.67656	0.00744	0.0921	DOWN
PB.4678	PB.4678.5	XP_037791535.1	pupal cuticle protein 36-like	Penaeus monodon	128.112	-10.4521	3.90712	-2.67514	0.00747	0.0922	DOWN
PB.4444	PB.4444.10	-	-	-	27.7048	8.22637	3.07468	2.67552	0.00746	0.0922	UP
PB.69	PB.69.11	AST15995.1	cryptocyanin	Scylla serrata	129.379	10.4497	3.90711	2.67454	0.00748	0.0923	UP
PB.270	PC.270.2	ROT69601.1	hypothetical protein C7M84_012189	Penaeus vannamei	127.423	-10.4443	3.90712	-2.67313	0.00751	0.0926	DOWN
PB.4578	PB.4578.1	MPC30330.1	Pro-resilin	Portunus trituberculatus	126.73	-10.4364	3.90712	-2.67111	0.00756	0.0929	DOWN
PB.892	PB.892.1	MPC20910.1	hypothetical protein E2C01_013874	Portunus trituberculatus	76.6859	-3.20941	1.20143	-2.67132	0.00756	0.0929	DOWN
PB.330	PB.330.1	QDE54938.1	eukaryotic translation initiation factor 3 subunit B, partial	Procambarus clarkii	24.6627	-5.31026	1.98869	-2.67023	0.00758	0.0931	DOWN
PB.879	PB.879.1	XP_027210981.1	matrix metalloproteinase-2-like	Penaeus vannamei	5.23527	-4.824	1.80696	-2.66968	0.00759	0.0931	DOWN
PB.1935	PB.1935.2	KAG0714951.1	hypothetical protein GWK47_013076	Chionoecetes opilio	348.94	1.1463	0.42942	2.66942	0.0076	0.0931	UP
PB.6171	PB.6171.2	MPC50238.1	Cuticle protein AM1159	Portunus trituberculatus	106.908	-3.38778	1.26927	-2.66908	0.00761	0.0932	DOWN
PB.5476	PB.5476.1	XP_027233749.1	spermine synthase-like	Penaeus vannamei	72.9707	-1.09205	0.409193	-2.66879	0.00761	0.0932	DOWN
PB.3645	PB.3645.7	MPC36040.1	hypothetical protein E2C01_029484	Portunus trituberculatus	125.443	-10.4216	3.90713	-2.66733	0.00765	0.0934	DOWN
PB.4499	PB.4499.2	ACQ90226.1	heat shock protein 90-2	Portunus trituberculatus	247.921	-1.25259	0.469663	-2.667	0.00765	0.0934	DOWN
PB.3777	PB.3777.1	MPC53985.1	hypothetical protein E2C01_047891	Portunus trituberculatus	17.6189	-5.513	2.06944	-2.664	0.00772	0.0941	DOWN
PB.1115	PB.1115.1	MPC18445.1	hypothetical protein E2C01_011330	Portunus trituberculatus	32.3756	-4.32162	1.62231	-2.66387	0.00772	0.0941	DOWN
PB.1430	PB.1430.1	MPC48902.1	DNA-directed RNA polymerase subunit beta''	Portunus trituberculatus	18.3387	-6.66902	2.50524	-2.66202	0.00777	0.0945	DOWN
PB.5034	PB.5034.1	-	-	-	27.612	-1.50411	0.565111	-2.66162	0.00778	0.0946	DOWN
PB.4998	PB.4998.1	XP_037800937.1	uncharacterized protein LOC119595825 isoform X2	Penaeus monodon	37.6139	3.67019	1.38217	2.65537	0.00792	0.0961	UP
PB.163	PC.163.1	MPC58901.1	hypothetical protein E2C01_052912	Portunus trituberculatus	29.6932	-5.85107	2.20397	-2.65479	0.00794	0.0962	DOWN
PB.4578	PB.4578.2	MPC30330.1	Pro-resilin	Portunus trituberculatus	120.383	-10.3623	3.90714	-2.65213	0.008	0.0968	DOWN
PB.4107	PB.4107.1	-	-	-	73.246	-1.15614	0.436059	-2.65134	0.00802	0.0969	DOWN
PB.214	PC.214.1	XP_027219657.1	trypsin-1-like	Penaeus vannamei	26.2145	8.14713	3.07447	2.64993	0.00805	0.0973	UP
PB.733	PB.733.2	ABY85409.1	chitinase	Scylla serrata	714.019	-6.58856	2.48862	-2.64748	0.00811	0.0975	DOWN
PB.101	PB.101.10	MPC24102.1	hypothetical protein E2C01_017173	Portunus trituberculatus	2380.71	-2.62493	0.991238	-2.64813	0.00809	0.0975	DOWN
PB.454	PC.454.1	XP_027208481.1	carbohydrate sulfotransferase 11-like	Penaeus vannamei	273.436	1.55363	0.586716	2.648	0.0081	0.0975	UP
PB.3190	PB.3190.9	QDH76468.1	myosin light chain	Scylla paramamosain	2228.86	1.81327	0.68489	2.64754	0.00811	0.0975	UP
PB.2831	PB.2831.2	-	-	-	31.2303	-2.27414	0.859316	-2.64646	0.00813	0.0977	DOWN
PB.3195	PB.3195.1	-	-	-	318.249	-1.33476	0.504719	-2.64457	0.00818	0.0981	DOWN
PB.694	PC.694.1	XP_037798839.1	U-scoloptoxin(01)-Cw1a-like	Penaeus monodon	23.3866	-2.41259	0.912681	-2.64341	0.00821	0.0983	DOWN
PB.4266	PB.4266.1	-	-	-	146.044	-2.31243	0.874653	-2.64383	0.0082	0.0983	DOWN
PB.46	PB.46.2	ALO62091.1	chitin synthase	Eriocheir sinensis	700.143	-1.01458	0.384158	-2.64105	0.00826	0.0988	DOWN
PB.5172	PB.5172.4	-	-	-	360.963	-9.2089	3.48863	-2.63969	0.0083	0.0989	DOWN
PB.1136	PB.1136.1	XP_037788238.1	prostaglandin reductase 1-like isoform X1	Penaeus monodon	991.763	1.00919	0.382332	2.63956	0.0083	0.0989	UP
PB.3563	PB.3563.2	KAG0719809.1	Apolipoprotein D	Chionoecetes opilio	7.72422	-4.60462	1.74676	-2.63609	0.00839	0.0997	DOWN
PB.3886	PB.3886.1	CCW43203.1	serine proteinase	Scylla paramamosain	172.02	1.9615	0.744378	2.63509	0.00841	0.0999	UP
PB.2656	PB.2656.1	MPC41923.1	hypothetical protein E2C01_035534	Portunus trituberculatus	113.933	-10.2828	3.90716	-2.63179	0.00849	0.1	DOWN
PB.3200	PB.3200.4	KAG0712607.1	putative E3 ubiquitin-protein ligase	Chionoecetes opilio	21.0421	-7.84626	2.97794	-2.6348	0.00842	0.1	DOWN
PB.1983	PB.1983.1	MPC46816.1	hypothetical protein E2C01_040545	Portunus trituberculatus	62.2324	-3.03051	1.1505	-2.63408	0.00844	0.1	DOWN
PB.2042	PB.2042.12	XP_037785351.1	calcium-activated chloride channel regulator 4A-like	Penaeus monodon	113.673	-10.2795	3.90717	-2.63094	0.00851	0.101	DOWN
PB.3743	PB.3743.22	XP_037782966.1	uncharacterized protein LOC119579282	Penaeus monodon	362.604	-9.26859	3.52412	-2.63005	0.00854	0.101	DOWN
PB.1902	PB.1902.8	KAG0727205.1	hypothetical protein GWK47_035115	Chionoecetes opilio	16.9516	-6.56228	2.49592	-2.6292	0.00856	0.101	DOWN
PB.225	PC.225.1	XP_037788762.1	uncharacterized protein LOC119584300 isoform X1	Penaeus monodon	492.346	-1.54147	0.586564	-2.62796	0.00859	0.101	DOWN
PB.6049	PB.6049.1	-	-	-	334.688	2.11104	0.802702	2.62991	0.00854	0.101	UP
PB.408	PB.408.1	MPD04118.1	hypothetical protein E2C01_099789	Portunus trituberculatus	94.8231	2.67809	1.01843	2.62962	0.00855	0.101	UP
PB.4580	PB.4580.4	MPC73150.1	Cuticle protein 21	Portunus trituberculatus	111.573	-10.2526	3.90717	-2.62405	0.00869	0.102	DOWN
PB.3923	PB.3923.2	ACL00657.1	trehalose 6-phosphate synthase 1b isoform	Callinectes sapidus	853.422	-1.39905	0.533257	-2.62359	0.0087	0.102	DOWN
PB.247	PB.247.3	KAG0718778.1	Methionyl-tRNA formyltransferase, mitochondrial	Chionoecetes opilio	738.458	1.18705	0.452314	2.6244	0.00868	0.102	UP
PB.4314	PB.4314.2	MPC34929.1	hypothetical protein E2C01_028333	Portunus trituberculatus	48.8175	-3.1497	1.20172	-2.62099	0.00877	0.103	DOWN
PB.880	PB.880.1	KAG0711728.1	Neurotrophin 1	Chionoecetes opilio	104.959	-2.71812	1.03718	-2.62068	0.00878	0.103	DOWN
PB.5711	PB.5711.1	XP_037776361.1	uncharacterized protein LOC119573277	Penaeus monodon	1985.11	-1.40439	0.536434	-2.61801	0.00884	0.103	DOWN
PB.6134	PB.6134.4	AIM45537.1	ERGIC-53	Eriocheir sinensis	40.5074	-3.62218	1.38571	-2.61395	0.00895	0.104	DOWN
PB.4665	PB.4665.6	MPC17943.1	Stress-70 protein, mitochondrial	Portunus trituberculatus	19.8837	7.74868	2.96515	2.61325	0.00897	0.104	UP
PB.5778	PB.5778.11	MPC27590.1	Postacrosomal sheath WW domain-binding protein	Portunus trituberculatus	107.108	-10.1937	3.90719	-2.60897	0.00908	0.105	DOWN
PB.4570	PB.4570.1	MPC66719.1	Pro-resilin	Portunus trituberculatus	29.3346	-6.53765	2.50413	-2.61074	0.00903	0.105	DOWN
PB.3066	PB.3066.2	MPC46831.1	Aminopeptidase N	Portunus trituberculatus	1134.39	1.00577	0.385036	2.61213	0.009	0.105	UP
PB.68	PB.68.63	ABM54471.1	cryptocyanin 1, partial	Portunus pelagicus	90.9697	1.25123	0.479618	2.6088	0.00909	0.105	UP
PB.5854	PB.5854.2	KAG0720549.1	Cuticle protein AM1199	Chionoecetes opilio	11.3332	-4.88381	1.87483	-2.60493	0.00919	0.106	DOWN
PB.94	PB.94.3	CAA56043.1	PAPI I	Pacifastacus leniusculus	33.3086	-3.45323	1.32677	-2.60274	0.00925	0.107	DOWN
PB.1788	PB.1788.1	-	-	-	370.837	-1.57634	0.605938	-2.60148	0.00928	0.107	DOWN
PB.5690	PB.5690.1	KAG0729329.1	ADP-ribosylation factor 4	Chionoecetes opilio	40.3194	1.18736	0.456317	2.60205	0.00927	0.107	UP
PB.2159	PB.2159.1	XP_027221682.1	uncharacterized protein LOC113813830 isoform X1	Penaeus vannamei	21.8412	7.88345	3.03145	2.60055	0.00931	0.107	UP
PB.4595	PB.4595.1	-	-	-	14.5163	-6.43955	2.48083	-2.59572	0.00944	0.108	DOWN
PB.3267	PB.3267.3	KAG0714987.1	hypothetical protein GWK47_013033	Chionoecetes opilio	227.456	-1.1837	0.455733	-2.59735	0.00939	0.108	DOWN
PB.2340	PB.2340.1	MPC08827.1	Zinc finger protein 367	Portunus trituberculatus	69.6257	-1.14236	0.440417	-2.59381	0.00949	0.109	DOWN
PB.4251	PB.4251.1	MPC25514.1	Patched domain-containing protein 3	Portunus trituberculatus	435.343	-1.09185	0.421514	-2.59031	0.00959	0.109	DOWN
PB.4398	PB.4398.174	ORD93171.1	ART2	Enterospora canceri	2276.76	2.47382	0.95411	2.5928	0.00952	0.109	UP
PB.3649	PB.3649.4	XP_033724941.1	C-type lectin domain family 6 member A-like	Pecten maximus	103.584	10.1289	3.9072	2.59238	0.00953	0.109	UP
PB.2397	PB.2397.3	MPC08541.1	Ferric-chelate reductase 1	Portunus trituberculatus	101.057	-10.1098	3.90721	-2.58747	0.00967	0.11	DOWN
PB.1521	PB.1521.19	XP_037787402.1	transient-receptor-potential-like protein	Penaeus monodon	1799.28	-1.22031	0.471472	-2.5883	0.00965	0.11	DOWN
PB.2658	PB.2658.23	ACX46120.1	catalase	Scylla paramamosain	102.012	10.1068	3.9072	2.5867	0.00969	0.11	UP
PB.3076	PB.3076.1	MPD03522.1	hypothetical protein E2C01_099163	Portunus trituberculatus	236.945	-8.68341	3.35906	-2.58507	0.00974	0.111	DOWN
PB.2669	PB.2669.1	MPC24881.1	hypothetical protein E2C01_017976	Portunus trituberculatus	1536.33	-2.57946	0.997894	-2.5849	0.00974	0.111	DOWN
PB.2692	PB.2692.2	KAG0718198.1	Superoxide dismutase [Cu-Zn]	Chionoecetes opilio	502.487	-2.07543	0.802647	-2.58573	0.00972	0.111	DOWN
PB.3806	PB.3806.2	ASS34530.1	peroxiredoxin 3	Scylla paramamosain	163.166	-1.04514	0.404397	-2.58444	0.00975	0.111	DOWN
PB.5287	PB.5287.2	ADI59751.1	early cuticle protein 3	Callinectes sapidus	99.247	-10.0837	3.90722	-2.58079	0.00986	0.112	DOWN
PB.2825	PB.2825.6	-	-	-	98.4396	-10.0719	3.90723	-2.57777	0.00994	0.112	DOWN
PB.4143	PB.4143.3	XP_018012939.1	PREDICTED: mitochondrial import receptor subunit TOM20 homolog	Hyalella azteca	24.0616	-8.03878	3.12185	-2.57501	0.01	0.112	DOWN
PB.5176	PB.5176.1	-	-	-	19.598	-7.74349	3.00271	-2.57883	0.00991	0.112	DOWN
PB.231	PB.231.2	AWW24964.1	sarco/endoplasmic reticulum Ca2+ ATPase	Callinectes sapidus	19.5619	-6.7802	2.6287	-2.5793	0.0099	0.112	DOWN
PB.5069	PB.5069.3	XP_037773465.1	alpha-tocopherol transfer protein-like	Penaeus monodon	206.826	-2.77013	1.07429	-2.57856	0.00992	0.112	DOWN
PB.5069	PB.5069.2	XP_037773465.1	alpha-tocopherol transfer protein-like	Penaeus monodon	326.618	-2.74296	1.06334	-2.57956	0.00989	0.112	DOWN
PB.926	PB.926.1	KAG0720990.1	Neurogenic locus protein delta	Chionoecetes opilio	256.703	2.18294	0.848973	2.57127	0.0101	0.113	UP
PB.151	PB.151.2	XP_037789560.1	60S ribosomal protein L23a-like	Penaeus monodon	150.217	4.4113	1.71524	2.57183	0.0101	0.113	UP
PB.340	PB.340.2	KAG0722727.1	hypothetical protein GWK47_043963	Chionoecetes opilio	95.4417	-10.0273	3.90724	-2.56633	0.0103	0.114	DOWN
PB.3772	PB.3772.12	MPC53985.1	hypothetical protein E2C01_047891	Portunus trituberculatus	19.0879	-7.70547	2.99884	-2.56948	0.0102	0.114	DOWN
PB.5300	PB.5300.1	ADI59751.1	early cuticle protein 3	Callinectes sapidus	233.88	-5.34792	2.08208	-2.56854	0.0102	0.114	DOWN
PB.563	PB.563.4	MPC10443.1	Arrestin	Portunus trituberculatus	154.131	-2.26722	0.882656	-2.56863	0.0102	0.114	DOWN
PB.839	PB.839.3	MPC39079.1	hypothetical protein E2C01_032599	Portunus trituberculatus	347.494	1.14837	0.446884	2.56972	0.0102	0.114	UP
PB.5643	PB.5643.2	XP_037784361.1	dehydrogenase/reductase SDR family member 12-like	Penaeus monodon	671.473	1.25309	0.48779	2.56892	0.0102	0.114	UP
PB.4678	PB.4678.2	XP_037791535.1	pupal cuticle protein 36-like	Penaeus monodon	94.9519	-10.0199	3.90724	-2.56445	0.0103	0.115	DOWN
PB.510	PC.510.1	MPC63241.1	hypothetical protein E2C01_057336	Portunus trituberculatus	94.8906	-10.0189	3.90725	-2.56419	0.0103	0.115	DOWN
PB.4506	PB.4506.2	AYU71113.1	LPAP1	Eriocheir sinensis	19.2707	-7.72048	3.01006	-2.56489	0.0103	0.115	DOWN
PB.3132	PB.3132.1	XP_037803483.1	glycine-rich cell wall structural protein 1.8-like isoform X2	Penaeus	15.4475	-6.42748	2.50929	-2.56148	0.0104	0.115	DOWN
PB.622	PB.622.1	MPC38142.1	hypothetical protein E2C01_031646	Portunus trituberculatus	214.998	-3.67155	1.43377	-2.56077	0.0104	0.115	DOWN
PB.4869	PB.4869.2	XP_037803810.1	solute carrier family 15 member 1-like	Penaeus monodon	285.653	-2.07131	0.807929	-2.56373	0.0104	0.115	DOWN
PB.5877	PB.5877.2	XP_037784912.1	uncharacterized protein LOC119580831 isoform X2	Penaeus monodon	18.1902	3.43951	1.34211	2.56276	0.0104	0.115	UP
PB.2532	PB.2532.14	ASP44148.1	obstructor A1	Palaemon carinicauda	93.5969	-9.99924	3.90725	-2.55915	0.0105	0.116	DOWN
PB.6053	PB.6053.13	-	-	-	92.7191	-9.98552	3.90726	-2.55564	0.0106	0.116	DOWN
PB.477	PB.477.1	MPC44833.1	Pro-resilin	Portunus trituberculatus	13.8548	-5.46754	2.13885	-2.55629	0.0106	0.116	DOWN
PB.1212	PB.1212.1	SAY41335.1	C-type lectin	Scylla paramamosain	2494.67	-1.64953	0.6447	-2.55861	0.0105	0.116	DOWN
PB.723	PB.723.12	MPC10211.1	hypothetical protein E2C01_002842	Portunus trituberculatus	18.6945	-7.67536	3.0074	-2.55216	0.0107	0.117	DOWN
PB.5710	PB.5710.1	-	-	-	583.665	-1.33158	0.521688	-2.55244	0.0107	0.117	DOWN
PB.3037	PB.3037.3	KAG0710560.1	putative glutathione peroxidase 8-B	Chionoecetes opilio	373.476	1.06323	0.416845	2.55066	0.0108	0.117	UP
PB.4802	PB.4802.2	-	-	-	91.1737	-9.96127	3.90727	-2.54942	0.0108	0.118	DOWN
PB.4578	PB.4578.4	MPC30330.1	Pro-resilin	Portunus trituberculatus	90.6037	-9.95226	3.90727	-2.54712	0.0109	0.118	DOWN
PB.1026	PB.1026.3	MPC08502.1	Ribosomal protein S6 kinase alpha-5	Portunus trituberculatus	336.243	-1.0693	0.419877	-2.54669	0.0109	0.118	DOWN
PB.5203	PB.5203.9	KAG0722814.1	hypothetical protein GWK47_043851	Chionoecetes opilio	80.1179	1.26035	0.494902	2.54667	0.0109	0.118	UP
PB.3644	PB.3644.3	-	-	-	89.5102	-9.93491	3.90727	-2.54267	0.011	0.119	DOWN
PB.2444	PB.2444.4	KAG0725935.1	Retinol-binding protein pinta	Chionoecetes opilio	72.2394	1.46499	0.57546	2.54577	0.0109	0.119	UP
PB.2714	PB.2714.1	MPC09430.1	Paraplegin	Portunus trituberculatus	2.16741	4.54385	1.78701	2.54271	0.011	0.119	UP
PB.29	PC.29.1	XP_027239542.1	adenylosuccinate lyase-like	Penaeus vannamei	88.9124	-9.9252	3.90728	-2.54018	0.0111	0.12	DOWN
PB.4629	PB.4629.7	MPC69498.1	hypothetical protein E2C01_063724	Portunus trituberculatus	253.298	-8.68389	3.41893	-2.53995	0.0111	0.12	DOWN
PB.556	PC.556.2	MPC10427.1	Protein tramtrack, alpha isoform	Portunus trituberculatus	37.374	-3.71464	1.46466	-2.53618	0.0112	0.12	DOWN
PB.4132	PB.4132.3	XP_037779889.1	chromosome partition protein Smc-like	Penaeus monodon	1411.26	1.42209	0.560241	2.53835	0.0111	0.12	UP
PB.3750	PB.3750.1	MPC69059.1	Venom metalloproteinase antarease-like protein	Portunus trituberculat	431.222	1.43395	0.564351	2.54088	0.0111	0.12	UP
PB.3649	PB.3649.1	XP_033724941.1	C-type lectin domain family 6 member A-like	Pecten maximus	9.97922	3.26613	1.28645	2.53886	0.0111	0.12	UP
PB.4678	PB.4678.1	XP_037791535.1	pupal cuticle protein 36-like	Penaeus monodon	19.4673	-7.73338	3.05117	-2.53456	0.0113	0.121	DOWN
PB.3772	PB.3772.7	MPC53985.1	hypothetical protein E2C01_047891	Portunus trituberculatus	86.3045	-9.88204	3.90729	-2.52913	0.0114	0.122	DOWN
PB.1714	PB.1714.1	-	-	-	158.97	-1.75188	0.692696	-2.52907	0.0114	0.122	DOWN
PB.5450	PB.5450.6	MPC19107.1	Zinc finger protein 91	Portunus trituberculatus	48.659	-1.14239	0.451511	-2.53015	0.0114	0.122	DOWN
PB.940	PB.940.16	MPC26067.1	Fructose-bisphosphate aldolase	Portunus trituberculatus	3401.87	2.1767	0.859862	2.53145	0.0114	0.122	UP
PB.4578	PB.4578.3	MPC30330.1	Pro-resilin	Portunus trituberculatus	86.0954	-9.87861	3.90729	-2.52825	0.0115	0.123	DOWN
PB.2243	PB.2243.2	XP_037780100.1	uncharacterized protein LOC119576462	Penaeus monodon	18.3883	-3.14634	1.24713	-2.52286	0.0116	0.124	DOWN
PB.4765	PB.4765.4	ROT79997.1	hypothetical protein C7M84_001268	Penaeus vannamei	25.4548	-1.4107	0.559021	-2.52352	0.0116	0.124	DOWN
PB.618	PB.618.2	KAG0719456.1	Cytochrome b5	Chionoecetes opilio	560.498	1.24646	0.494423	2.52105	0.0117	0.124	UP
PB.3992	PB.3992.7	KAG0725007.1	60S ribosomal protein L3	Chionoecetes opilio	111.69	1.7951	0.711435	2.52321	0.0116	0.124	UP
PB.6208	PB.6208.5	XP_037796601.1	PDZ and LIM domain protein Zasp-like	Penaeus monodon	85.3913	9.85023	3.90729	2.52099	0.0117	0.124	UP
PB.3767	PB.3767.1	XP_027211009.1	uncharacterized protein LOC113804353 isoform X2	Penaeus vannamei	84.0837	-9.84454	3.9073	-2.51952	0.0118	0.125	DOWN
PB.2090	PB.2090.2	MPC40140.1	hypothetical protein E2C01_033695	Portunus trituberculatus	17.798	-7.60442	3.02312	-2.51542	0.0119	0.126	DOWN
PB.3214	PB.3214.3	KAG0728003.1	Prolyl 3-hydroxylase 1	Chionoecetes opilio	44.8639	1.28969	0.512992	2.51406	0.0119	0.126	UP
PB.3674	PB.3674.7	QPO25118.1	obstructor-E	Callinectes arcuatus	82.5412	-9.81781	3.90731	-2.51268	0.012	0.127	DOWN
PB.966	PB.966.6	KAG0717579.1	Cleft lip and palate transmembrane protein 1	Chionoecetes opilio	18.4081	-7.65285	3.04816	-2.51065	0.0121	0.127	DOWN
PB.7	PC.7.2	KAG0725875.1	hypothetical protein GWK47_037750	Chionoecetes opilio	42.8715	-1.01617	0.404528	-2.51198	0.012	0.127	DOWN
PB.1902	PB.1902.9	KAG0727205.1	hypothetical protein GWK47_035115	Chionoecetes opilio	1148.03	-9.40336	3.75263	-2.5058	0.0122	0.128	DOWN
PB.5811	PB.5811.1	-	-	-	47.2117	-6.33355	2.52432	-2.50901	0.0121	0.128	DOWN
PB.2138	PB.2138.1	KAG0727308.1	hypothetical protein GWK47_034924	Chionoecetes opilio	49.1206	-2.95632	1.17867	-2.50817	0.0121	0.128	DOWN
PB.6241	PB.6241.1	MPC32949.1	hypothetical protein E2C01_026286	Portunus trituberculatus	1041.21	-2.04939	0.816998	-2.50844	0.0121	0.128	DOWN
PB.4615	PB.4615.1	-	-	-	147.102	1.12452	0.448229	2.50881	0.0121	0.128	UP
PB.270	PC.270.3	ROT69601.1	hypothetical protein C7M84_012189	Penaeus vannamei	17.4907	-7.57927	3.02729	-2.50365	0.0123	0.129	DOWN
PB.1321	PB.1321.7	AWU46595.1	chitinase 7	Scylla paramamosain	3.47091	-5.26313	2.10604	-2.49906	0.0125	0.13	DOWN
PB.61	PB.61.9	KAG0723911.1	UNC93-like protein MFSD11	Chionoecetes opilio	864.237	-1.27478	0.510507	-2.49708	0.0125	0.13	DOWN
PB.6153	PB.6153.1	MPC32956.1	hypothetical protein E2C01_026294	Portunus trituberculatus	200.291	1.2429	0.497558	2.49799	0.0125	0.13	UP
PB.5807	PB.5807.7	MPC40241.1	Histidine--tRNA ligase, cytoplasmic	Portunus trituberculatus	11.4457	1.62089	0.648149	2.50079	0.0124	0.13	UP
PB.768	PB.768.1	-	-	-	40.455	2.91954	1.16711	2.50151	0.0124	0.13	UP
PB.3267	PB.3267.4	KAG0714987.1	hypothetical protein GWK47_013033	Chionoecetes opilio	16.3384	3.71318	1.48584	2.49904	0.0125	0.13	UP
PB.4000	PB.4000.8	KAG0702676.1	hypothetical protein GWK47_025037	Chionoecetes opilio	3345.22	-1.33224	0.533885	-2.49537	0.0126	0.131	DOWN
PB.71	PB.71.4	XP_037775348.1	cuticle protein 7-like	Penaeus monodon	13.5934	4.50723	1.80914	2.49136	0.0127	0.132	UP
PB.5032	PB.5032.10	MPC82331.1	hypothetical protein E2C01_076990	Portunus trituberculatus	22.1796	-3.09462	1.24417	-2.48731	0.0129	0.133	DOWN
PB.1212	PB.1212.2	SAY41335.1	C-type lectin	Scylla paramamosain	1541.38	-1.63857	0.658237	-2.48934	0.0128	0.133	DOWN
PB.4132	PB.4132.2	XP_037779889.1	chromosome partition protein Smc-like	Penaeus monodon	476.202	1.4605	0.587157	2.4874	0.0129	0.133	UP
PB.2441	PB.2441.2	-	-	-	18.695	-7.67442	3.08798	-2.48526	0.0129	0.134	DOWN
PB.5091	PB.5091.1	MPC28505.1	hypothetical protein E2C01_021710	Portunus trituberculatus	469.21	1.09593	0.440778	2.48636	0.0129	0.134	UP
PB.2500	PB.2500.4	KAG0725994.1	NADP-dependent malic enzyme	Chionoecetes opilio	130.796	-3.11915	1.25715	-2.48112	0.0131	0.135	DOWN
PB.733	PB.733.15	ABY85409.1	chitinase	Scylla serrata	4112.43	1.20123	0.48401	2.48183	0.0131	0.135	UP
PB.1156	PB.1156.1	MPC08346.1	Hormone receptor 4	Portunus trituberculatus	139.862	-2.11984	0.855734	-2.47721	0.0132	0.136	DOWN
PB.6070	PB.6070.1	-	-	-	20.5793	-7.81322	3.16396	-2.46945	0.0135	0.139	DOWN
PB.2653	PB.2653.1	-	-	-	16.481	-7.49369	3.03541	-2.46876	0.0136	0.139	DOWN
PB.1017	PB.1017.6	KAF2353819.1	hypothetical protein FHG87_015421	Trinorchestia longiramus	216.784	-6.50487	2.63355	-2.47001	0.0135	0.139	DOWN
PB.4168	PB.4168.2	MPC47421.1	Protein piccolo	Portunus trituberculatus	2286.64	1.49099	0.60349	2.47062	0.0135	0.139	UP
PB.4630	PB.4630.4	MPD02426.1	hypothetical protein E2C01_098006	Portunus trituberculatus	564.705	-9.05321	3.67421	-2.46399	0.0137	0.14	DOWN
PB.317	PC.317.2	XP_027220716.1	S-adenosylhomocysteine hydrolase-like protein 1 isoform X1	Penaeus vannamei	264.615	-1.8664	0.757567	-2.46368	0.0138	0.14	DOWN
PB.5395	PB.5395.3	KAG0721604.1	Glutamine--fructose-6-phosphate aminotransferase [isomerizing] 2	Chionoecetes opilio	813.972	-1.15363	0.467766	-2.46625	0.0137	0.14	DOWN
PB.46	PB.46.8	ALO62091.1	chitin synthase	Eriocheir sinensis	17.0036	7.5231	3.05248	2.46459	0.0137	0.14	UP
PB.4584	PB.4584.4	XP_027228697.1	pro-resilin-like	Penaeus vannamei	12.1216	-6.09873	2.48288	-2.45632	0.014	0.142	DOWN
PB.2278	PB.2278.1	-	-	-	10.9979	-2.29934	0.935708	-2.45732	0.014	0.142	DOWN
PB.5010	PB.5010.1	-	-	-	126.645	3.72167	1.51509	2.45639	0.014	0.142	UP
PB.1302	PB.1302.23	AST15994.1	hemocyanin subunit 1	Scylla serrata	17.3177	7.54786	3.0739	2.45547	0.0141	0.142	UP
PB.4879	PB.4879.1	XP_037775769.1	carboxypeptidase inhibitor SmCI-like, partial	Penaeus monodon	44.8455	-2.93069	1.19465	-2.45318	0.0142	0.143	DOWN
PB.4806	PB.4806.1	MPC48976.1	hypothetical protein E2C01_042763	Portunus trituberculatus	144.452	-1.48565	0.605667	-2.45291	0.0142	0.143	DOWN
PB.5072	PB.5072.7	ABG11961.1	tail muscle elongation factor 1 gamma	Procambarus clarkii	1575.52	1.46233	0.595991	2.45361	0.0141	0.143	UP
PB.6048	PB.6048.1	-	-	-	15.6908	3.77611	1.54029	2.45155	0.0142	0.143	UP
PB.3287	PB.3287.17	AYK27566.1	clotting protein precursor	Scylla paramamosain	7.83696	4.20148	1.71222	2.45382	0.0141	0.143	UP
PB.5953	PB.5953.5	-	-	-	16.1938	-7.46807	3.04919	-2.4492	0.0143	0.144	DOWN
PB.340	PB.340.5	KAG0722727.1	hypothetical protein GWK47_043963	Chionoecetes opilio	16.1692	-7.4659	3.0489	-2.44872	0.0143	0.144	DOWN
PB.230	PB.230.13	XP_037777921.1	uncharacterized protein LOC119574624 isoform X7	Penaeus monodon	77.5106	-2.11218	0.862444	-2.44906	0.0143	0.144	DOWN
PB.4860	PB.4860.2	MPC34717.1	hypothetical protein E2C01_028117	Portunus trituberculatus	350.753	-1.08899	0.444756	-2.44852	0.0143	0.144	DOWN
PB.4799	PB.4799.2	MPC43144.1	hypothetical protein E2C01_036781	Portunus trituberculatus	123.951	-5.0558	2.06744	-2.44544	0.0145	0.145	DOWN
PB.3292	PB.3292.3	XP_027219347.1	serine proteinase stubble-like isoform X1	Penaeus vannamei	43.2975	-3.45981	1.41605	-2.44329	0.0146	0.145	DOWN
PB.4940	PB.4940.1	KAG0726842.1	Annexin A5	Chionoecetes opilio	1123.07	-1.25095	0.511426	-2.44601	0.0144	0.145	DOWN
PB.6010	PB.6010.1	MPC14270.1	Protein ovo	Portunus trituberculatus	561.829	1.13565	0.464159	2.44668	0.0144	0.145	UP
PB.5940	PB.5940.1	-	-	-	165.375	2.66658	1.09001	2.44638	0.0144	0.145	UP
PB.337	PC.337.4	MPC37539.1	hypothetical protein E2C01_031023	Portunus trituberculatus	37.0131	-3.01801	1.2369	-2.43997	0.0147	0.146	DOWN
PB.3190	PB.3190.8	QDH76468.1	myosin light chain	Scylla paramamosain	281.926	-2.27203	0.930638	-2.44137	0.0146	0.146	DOWN
PB.4194	PB.4194.1	XP_027234460.1	neurogenic locus notch homolog protein 1-like isoform X1	Penaeus vannamei	233.781	-1.41449	0.5801	-2.43836	0.0148	0.146	DOWN
PB.5682	PB.5682.2	KAG0712475.1	Apolipoprotein D	Chionoecetes opilio	146.165	1.35009	0.553309	2.44002	0.0147	0.146	UP
PB.4679	PB.4679.1	XP_037791947.1	uncharacterized protein LOC119587266	Penaeus monodon	16.7401	-7.51541	3.09124	-2.4312	0.015	0.148	DOWN
PB.562	PB.562.2	MPC10441.1	hypothetical protein E2C01_003077	Portunus trituberculatus	15.9057	-7.4419	3.05743	-2.43404	0.0149	0.148	DOWN
PB.4580	PB.4580.2	MPC73150.1	Cuticle protein 21	Portunus trituberculatus	15.6703	-7.42205	3.05228	-2.43164	0.015	0.148	DOWN
PB.5286	PB.5286.1	-	-	-	30.2521	-6.08457	2.50187	-2.43201	0.015	0.148	DOWN
PB.543	PB.543.2	XP_037782195.1	uncharacterized protein LOC119578693 isoform X1	Penaeus monodon	154.454	-1.94377	0.799423	-2.43147	0.015	0.148	DOWN
PB.2778	PB.2778.1	XP_037795022.1	uncharacterized protein LOC119590427	Penaeus monodon	98.6183	-2.43489	1.00262	-2.42853	0.0152	0.149	DOWN
PB.151	PB.151.15	XP_037789560.1	60S ribosomal protein L23a-like	Penaeus monodon	121.324	2.23578	0.920293	2.42942	0.0151	0.149	UP
PB.5047	PB.5047.2	MPC24493.1	MAGUK p55 subfamily member 5	Portunus trituberculatus	15.3045	-7.38775	3.04519	-2.42604	0.0153	0.15	DOWN
PB.3471	PB.3471.5	ACP43443.1	arginine kinase	Scylla olivacea	12.5033	3.38728	1.39573	2.42689	0.0152	0.15	UP
PB.3645	PB.3645.1	MPC36040.1	hypothetical protein E2C01_029484	Portunus trituberculatus	16.2055	-7.46877	3.08641	-2.41989	0.0155	0.151	DOWN
PB.4766	PB.4766.5	MPC30153.1	Eukaryotic translation initiation factor 2 subunit 2	Portunus trituberculatus	23.1385	-1.73363	0.715767	-2.42206	0.0154	0.151	DOWN
PB.4548	PB.4548.1	KAG0718471.1	Heme-binding protein 2	Chionoecetes opilio	663.39	2.61612	1.07976	2.42288	0.0154	0.151	UP
PB.2296	PB.2296.4	KAG0713179.1	hypothetical protein GWK47_016794	Chionoecetes opilio	16.0499	-7.45685	3.08241	-2.41916	0.0156	0.152	DOWN
PB.4601	PB.4601.1	XP_037801612.1	pro-resilin-like	Penaeus monodon	14.7148	-4.94806	2.04702	-2.41719	0.0156	0.152	DOWN
PB.1886	PB.1886.3	ROT85390.1	carboxypeptidase A2-like, partial	Penaeus vannamei	1839.33	1.16493	0.481654	2.41859	0.0156	0.152	UP
PB.980	PB.980.1	QQY98960.1	troponin C	Scylla paramamosain	24.795	1.92472	0.795716	2.41885	0.0156	0.152	UP
PB.4215	PB.4215.5	MPC26798.1	hypothetical protein E2C01_019948	Portunus trituberculatus	158.228	-8.10045	3.35717	-2.41288	0.0158	0.153	DOWN
PB.6050	PB.6050.1	-	-	-	452.657	1.93597	0.802024	2.41385	0.0158	0.153	UP
PB.3544	PB.3544.3	KAG0726626.1	Ubiquitin-conjugating enzyme E2 Q1	Chionoecetes opilio	19.4239	1.33098	0.552196	2.41034	0.0159	0.154	UP
PB.3535	PB.3535.3	XP_027218017.1	uncharacterized protein LOC113810590	Penaeus vannamei	815.185	5.42822	2.25357	2.40872	0.016	0.154	UP
PB.1715	PB.1715.2	KAG0718111.1	hypothetical protein GWK47_053123	Chionoecetes opilio	174.996	-1.73346	0.720337	-2.40646	0.0161	0.155	DOWN
PB.1322	PB.1322.1	MPC67717.1	hypothetical protein E2C01_061898	Portunus trituberculatus	15.3777	-4.0014	1.66412	-2.40451	0.0162	0.156	DOWN
PB.3154	PB.3154.1	-	-	-	38.4598	-2.31134	0.961971	-2.40271	0.0163	0.156	DOWN
PB.4164	PB.4164.2	QNV46824.1	fatty acid elongase 1-like protein	Scylla olivacea	2570.03	-1.04794	0.436321	-2.40176	0.0163	0.157	DOWN
PB.3069	PB.3069.9	XP_037790314.1	uncharacterized protein LOC119585704	Penaeus monodon	16.0214	-7.45197	3.10625	-2.39903	0.0164	0.158	DOWN
PB.562	PB.562.3	MPC10441.1	hypothetical protein E2C01_003077	Portunus trituberculatus	28.1416	-4.27646	1.78594	-2.39451	0.0166	0.159	DOWN
PB.5293	PB.5293.1	ABB91676.1	calcified cuticle protein CP14.1	Callinectes sapidus	90.1511	-3.22927	1.34798	-2.39563	0.0166	0.159	DOWN
PB.5923	PB.5923.1	XP_027212635.1	homeobox protein goosecoid-like	Penaeus vannamei	22.9919	-3.00479	1.25422	-2.39575	0.0166	0.159	DOWN
PB.652	PB.652.3	AFV74662.1	progesterone-like protein 2, partial	Portunus trituberculatus	14.2553	-7.2855	3.04689	-2.39113	0.0168	0.16	DOWN
PB.373	PC.373.1	MPC36313.1	DnaJ subfamily C member 11	Portunus trituberculatus	13.1488	-4.8023	2.00774	-2.39189	0.0168	0.16	DOWN
PB.5638	PB.5638.1	MPC39871.1	hypothetical protein E2C01_033422	Portunus trituberculatus	298.283	-2.63789	1.1027	-2.39222	0.0167	0.16	DOWN
PB.562	PB.562.1	MPC10441.1	hypothetical protein E2C01_003077	Portunus trituberculatus	14.7234	-7.33049	3.07367	-2.38493	0.0171	0.161	DOWN
PB.5170	PB.5170.2	MPC58248.1	Mucin-19	Portunus trituberculatus	14.3054	-7.28958	3.05514	-2.38601	0.017	0.161	DOWN
PB.4701	PB.4701.1	XP_037773724.1	LOW QUALITY PROTEIN: uncharacterized protein LOC119569766	Penaeus monodon	7.80213	-4.57657	1.91622	-2.38833	0.0169	0.161	DOWN
PB.4398	PB.4398.64	ORD93171.1	ART2	Enterospora canceri	17.1399	-3.3637	1.40836	-2.38838	0.0169	0.161	DOWN
PB.461	PB.461.2	KAG0710738.1	hypothetical protein GWK47_022208	Chionoecetes opilio	425.585	1.08282	0.453327	2.38861	0.0169	0.161	UP
PB.923	PB.923.2	AUV47158.1	type I crustin 6	Scylla paramamosain	2440.14	1.81809	0.761369	2.38792	0.0169	0.161	UP
PB.830	PB.830.1	AUV47160.1	type I crustin 3	Scylla paramamosain	278.457	2.20109	0.922259	2.38663	0.017	0.161	UP
PB.474	PB.474.1	MPC33244.1	hypothetical protein E2C01_026588	Portunus trituberculatus	20.7281	-6.09769	2.55792	-2.38385	0.0171	0.162	DOWN
PB.4398	PB.4398.150	ORD93171.1	ART2	Enterospora canceri	47.2428	-2.23602	0.938727	-2.38197	0.0172	0.162	DOWN
PB.762	PC.762.1	-	-	-	12.4783	-3.04191	1.27956	-2.37731	0.0174	0.164	DOWN
PB.717	PB.717.1	MPC40336.1	Elongation factor 2	Portunus trituberculatus	102.041	-1.50356	0.63258	-2.37687	0.0175	0.164	DOWN
PB.5612	PB.5612.5	QCL11111.1	V-type proton ATPase c subunit	Penaeus chinensis	2.40971	4.69423	1.97573	2.37595	0.0175	0.164	UP
PB.4494	PB.4494.20	GAO48339.1	hypothetical protein G7K_2513-t1	Saitoella complicata NRRL Yna17804	2.6884	4.84803	2.04044	2.37598	0.0175	0.164	UP
PB.122	PB.122.1	-	-	-	3.0562	-5.06764	2.13398	-2.37473	0.0176	0.165	DOWN
PB.69	PB.69.5	AST15995.1	cryptocyanin	Scylla serrata	2266.99	-2.90657	1.2244	-2.37388	0.0176	0.165	DOWN
PB.233	PB.233.3	MPC89397.1	hypothetical protein E2C01_084342	Portunus trituberculatus	18.8902	-4.74772	2.00458	-2.36844	0.0179	0.167	DOWN
PB.966	PB.966.4	KAG0717579.1	Cleft lip and palate transmembrane protein 1	Chionoecetes opilio	15.5881	7.39561	3.12506	2.36655	0.018	0.168	UP
PB.721	PB.721.6	XP_037784001.1	probable Bax inhibitor 1	Penaeus monodon	1126.01	-8.83718	3.744	-2.36036	0.0183	0.17	DOWN
PB.2305	PB.2305.1	XP_037778185.1	uncharacterized protein LOC119574932	Penaeus monodon	16.2216	-3.81092	1.61648	-2.35754	0.0184	0.17	DOWN
PB.2907	PB.2907.1	-	-	-	20035.1	-3.63444	1.53918	-2.36129	0.0182	0.17	DOWN
PB.6222	PB.6222.1	-	-	-	250.788	-3.0379	1.28877	-2.3572	0.0184	0.17	DOWN
PB.5911	PB.5911.26	KAA8593260.1	hypothetical protein FQN60_009376	Etheostoma spectabile	4367.48	-1.65067	0.699835	-2.35866	0.0183	0.17	DOWN
PB.1641	PB.1641.1	KAG0707873.1	hypothetical protein GWK47_024100	Chionoecetes opilio	172.184	-1.07577	0.455842	-2.35997	0.0183	0.17	DOWN
PB.3805	PB.3805.1	MPC23965.1	hypothetical protein E2C01_017035	Portunus trituberculatus	451.414	1.06707	0.452346	2.35897	0.0183	0.17	UP
PB.1486	PB.1486.1	-	-	-	269.036	1.66561	0.706709	2.35685	0.0184	0.17	UP
PB.3351	PB.3351.63	BAF47269.1	tropomyosin slow-tonic isoform	Erimacrus isenbeckii	307.011	5.14625	2.18271	2.35774	0.0184	0.17	UP
PB.3525	PB.3525.1	-	-	-	55.9219	2.34648	0.996243	2.35533	0.0185	0.171	UP
PB.5369	PB.5369.1	AID47198.1	beta-actin, partial	Macrophthalmus japonicus	23.5877	3.13634	1.33287	2.35308	0.0186	0.171	UP
PB.933	PB.933.4	MPC12879.1	Membrane metallo-endopeptidase-like 1	Portunus trituberculatus	30.5696	4.30947	1.82985	2.35509	0.0185	0.171	UP
PB.3268	PB.3268.23	XP_037792610.1	arrestin homolog	Penaeus monodon	18.1347	7.614	3.23492	2.35369	0.0186	0.171	UP
PB.476	PB.476.1	MPC33239.1	Pupal cuticle protein Edg-84A	Portunus trituberculatus	16.0479	-7.45428	3.16857	-2.35257	0.0186	0.172	DOWN
PB.2138	PB.2138.2	KAG0727308.1	hypothetical protein GWK47_034924	Chionoecetes opilio	74.8988	-3.12175	1.32716	-2.35221	0.0187	0.172	DOWN
PB.4479	PB.4479.3	KAG0709476.1	Eukaryotic translation initiation factor 3 subunit M	Chionoecetes opilio	242.554	1.01155	0.430765	2.34827	0.0189	0.172	UP
PB.458	PB.458.1	KAG0715125.1	Acetylcholinesterase	Chionoecetes opilio	149.352	1.01236	0.43078	2.35006	0.0188	0.172	UP
PB.4831	PB.4831.8	MPC19585.1	hypothetical protein E2C01_012503	Portunus trituberculatus	97.9946	4.17133	1.77591	2.34884	0.0188	0.172	UP
PB.3287	PB.3287.18	AYK27566.1	clotting protein precursor	Scylla paramamosain	53.0099	-2.87473	1.22508	-2.34656	0.0189	0.173	DOWN
PB.565	PB.565.2	KAG0728297.1	Carbohydrate sulfotransferase 3	Chionoecetes opilio	46.7453	-1.41573	0.603157	-2.3472	0.0189	0.173	DOWN
PB.5395	PB.5395.2	KAG0721604.1	Glutamine--fructose-6-phosphate aminotransferase [isomerizing] 2	Chionoecetes opilio	585.37	-1.19058	0.507176	-2.34746	0.0189	0.173	DOWN
PB.2414	PB.2414.1	AIJ02078.1	amylase	Penaeus vannamei	10.0351	2.51957	1.07419	2.34555	0.019	0.173	UP
PB.381	PB.381.2	XP_037796435.1	CBP80/20-dependent translation initiation factor-like isoform X2	Penaeus monodon	14.951	-7.35177	3.14024	-2.34115	0.0192	0.174	DOWN
PB.20	PC.20.1	MPC21597.1	Cytochrome c oxidase protein 20	Portunus trituberculatus	90.7069	-3.32105	1.41852	-2.3412	0.0192	0.174	DOWN
PB.5256	PB.5256.1	ROT63018.1	opsin	Penaeus vannamei	92.6747	-1.77378	0.757873	-2.34047	0.0193	0.174	DOWN
PB.1351	PB.1351.3	KAG0722096.1	putative ferric-chelate reductase 1	Chionoecetes opilio	499.69	-1.69757	0.724977	-2.34155	0.0192	0.174	DOWN
PB.61	PB.61.1	KAG0723911.1	UNC93-like protein MFSD11	Chionoecetes opilio	300.74	-1.35107	0.57687	-2.34207	0.0192	0.174	DOWN
PB.5928	PB.5928.2	MPC35922.1	Sperm-specific protein PHI-2B	Portunus trituberculatus	1.8077	4.28769	1.83061	2.34222	0.0192	0.174	UP
PB.4395	PB.4395.11	OIF90008.1	hypothetical protein A7N06_19950	Acinetobacter baumannii	148.643	1.21661	0.520574	2.33706	0.0194	0.175	UP
PB.794	PB.794.7	XP_027219415.1	uncharacterized protein LOC113811795	Penaeus vannamei	4728.85	2.72582	1.16586	2.33805	0.0194	0.175	UP
PB.4794	PB.4794.1	-	-	-	389.693	-8.41617	3.6056	-2.33419	0.0196	0.176	DOWN
PB.290	PB.290.5	AFI74356.1	cold shock Y-box protein	Cherax quadricaritus	7.69358	-4.02009	1.72131	-2.33548	0.0195	0.176	DOWN
PB.2669	PB.2669.3	MPC24881.1	hypothetical protein E2C01_017976	Portunus trituberculatus	151.557	-2.31928	0.993704	-2.33398	0.0196	0.176	DOWN
PB.5390	PB.5390.2	MPC10096.1	Serine/arginine-rich splicing factor 7	Portunus trituberculatus	14.349	7.27656	3.11483	2.3361	0.0195	0.176	UP
PB.4304	PB.4304.2	-	-	-	131.523	-1.01649	0.43598	-2.33149	0.0197	0.177	DOWN
PB.5877	PB.5877.1	XP_037784912.1	uncharacterized protein LOC119580831 isoform X2	Penaeus monodon	58.452	4.17721	1.79344	2.32916	0.0199	0.178	UP
PB.61	PB.61.10	KAG0723911.1	UNC93-like protein MFSD11	Chionoecetes opilio	289.646	-1.21164	0.521079	-2.32526	0.0201	0.179	DOWN
PB.524	PB.524.4	KAG0713890.1	Collagen alpha-1(XI) chain	Chionoecetes opilio	15.4379	7.38279	3.17371	2.32623	0.02	0.179	UP
PB.4000	PB.4000.7	KAG0702676.1	hypothetical protein GWK47_025037	Chionoecetes opilio	1612.1	-1.32916	0.571933	-2.32398	0.0201	0.18	DOWN
PB.248	PC.248.5	XP_027215247.1	LOW QUALITY PROTEIN: paramyosin, long form-like	Penaeus vannamei	1087.1	-2.05052	0.883607	-2.32063	0.0203	0.181	DOWN
PB.5953	PB.5953.3	-	-	-	26.2122	-6.0762	2.62424	-2.31541	0.0206	0.182	DOWN
PB.94	PB.94.10	CAA56043.1	PAPI I	Pacifastacus leniusculus	10.5474	-5.89216	2.54428	-2.31584	0.0206	0.182	DOWN
PB.2305	PB.2305.2	XP_037778185.1	uncharacterized protein LOC119574932	Penaeus monodon	47.0245	-4.0215	1.73609	-2.31641	0.0205	0.182	DOWN
PB.638	PC.638.1	KAG0697763.1	Proteasome subunit beta type-5	Chionoecetes opilio	5.07188	-2.44241	1.05353	-2.3183	0.0204	0.182	DOWN
PB.213	PB.213.1	-	-	-	197.48	1.42474	0.614875	2.31713	0.0205	0.182	UP
PB.4056	PB.4056.1	-	-	-	37.0657	-4.57556	1.97941	-2.31158	0.0208	0.184	DOWN
PB.820	PC.820.1	XP_037783150.1	phosphoglycerate kinase-like	Penaeus monodon	142.282	-2.47599	1.07098	-2.3119	0.0208	0.184	DOWN
PB.1739	PB.1739.1	-	-	-	9.40893	-2.31573	1.00145	-2.31237	0.0208	0.184	DOWN
PB.230	PB.230.12	XP_037777921.1	uncharacterized protein LOC119574624 isoform X7	Penaeus monodon	307.644	-1.75417	0.758669	-2.31217	0.0208	0.184	DOWN
PB.5129	PB.5129.1	KAG0720015.1	Sphingomyelin phosphodiesterase	Chionoecetes opilio	187.644	1.40498	0.607477	2.31282	0.0207	0.184	UP
PB.3772	PB.3772.4	MPC53985.1	hypothetical protein E2C01_047891	Portunus trituberculatus	12.5636	-7.10252	3.07642	-2.3087	0.021	0.185	DOWN
PB.5339	PB.5339.1	XP_037797799.1	atrophin-1-like	Penaeus monodon	34.5033	-3.58206	1.5528	-2.30684	0.0211	0.185	DOWN
PB.4398	PB.4398.191	ORD93171.1	ART2	Enterospora canceri	60201.8	-2.41711	1.04694	-2.30873	0.021	0.185	DOWN
PB.3302	PB.3302.5	XP_027226205.1	ubiquitin carboxyl-terminal hydrolase 14-like	Penaeus vannamei	13.9799	-7.2583	3.14744	-2.30609	0.0211	0.186	DOWN
PB.2948	PB.2948.2	MPD01966.1	hypothetical protein E2C01_097518	Portunus trituberculatus	9.25312	-5.68121	2.46523	-2.30454	0.0212	0.186	DOWN
PB.46	PC.46.1	ALO62091.1	chitin synthase	Eriocheir sinensis	82.0209	1.05205	0.456689	2.30365	0.0212	0.186	UP
PB.4444	PB.4444.6	-	-	-	111.753	2.49793	1.08373	2.30494	0.0212	0.186	UP
PB.566	PC.566.1	QBO95488.1	fatty acid elongase	Portunus trituberculatus	109.446	-3.67953	1.59849	-2.30188	0.0213	0.187	DOWN
PB.188	PC.188.1	KAG0709963.1	FAST kinase domain-containing protein 5, mitochondrial	Chionoecetes opilio	92.0554	1.08894	0.473167	2.30139	0.0214	0.187	UP
PB.6024	PB.6024.2	MPC39904.1	hypothetical protein E2C01_033456	Portunus trituberculatus	1.79536	4.28101	1.86016	2.30142	0.0214	0.187	UP
PB.3351	PB.3351.31	BAF47269.1	tropomyosin slow-tonic isoform	Erimacrus isenbeckii	4411.7	5.48125	2.3819	2.30121	0.0214	0.187	UP
PB.3743	PB.3743.13	XP_037782966.1	uncharacterized protein LOC119579282	Penaeus monodon	31.0492	-5.7152	2.48567	-2.29926	0.0215	0.188	DOWN
PB.4425	PB.4425.1	KAG0715368.1	26S proteasome regulatory subunit 7	Chionoecetes opilio	165.716	-1.67005	0.726856	-2.29764	0.0216	0.188	DOWN
PB.516	PC.516.3	XP_027231599.1	sentrin-specific protease 8-like	Penaeus vannamei	587.749	-1.0591	0.460972	-2.29753	0.0216	0.188	DOWN
PB.3741	PB.3741.1	-	-	-	9.26626	-5.68444	2.47644	-2.2954	0.0217	0.189	DOWN
PB.67	PB.67.2	AST15995.1	cryptocyanin	Scylla serrata	19.6981	-3.3302	1.45141	-2.29446	0.0218	0.189	DOWN
PB.2346	PB.2346.4	MPC18672.1	GDP-L-fucose synthase	Portunus trituberculatus	123.076	1.17431	0.511612	2.29532	0.0217	0.189	UP
PB.842	PB.842.1	AAX47960.1	prophenoloxidase activating factor serine proteinase	Scylla serrata	234.881	1.29642	0.564485	2.29664	0.0216	0.189	UP
PB.2210	PB.2210.12	-	-	-	1.97711	4.41887	1.926	2.29432	0.0218	0.189	UP
PB.4826	PB.4826.1	XP_037796886.1	U-scoloptoxin(01)-Cw1a-like	Penaeus monodon	192.957	-1.24131	0.542926	-2.28634	0.0222	0.192	DOWN
PB.1302	PB.1302.17	AST15994.1	hemocyanin subunit 1	Scylla serrata	4.21173	5.49741	2.40325	2.28749	0.0222	0.192	UP
PB.1793	PB.1793.1	-	-	-	266.032	-2.50502	1.0971	-2.2833	0.0224	0.193	DOWN
PB.2760	PB.2760.17	XP_037791954.1	uncharacterized protein LOC119587272	Penaeus monodon	47.9475	-2.15057	0.941176	-2.28499	0.0223	0.193	DOWN
PB.5509	PB.5509.1	-	-	-	58.7282	-1.25549	0.550317	-2.28139	0.0225	0.194	DOWN
PB.3076	PB.3076.4	MPD03522.1	hypothetical protein E2C01_099163	Portunus trituberculatus	679.964	-8.53782	3.7505	-2.27645	0.0228	0.195	DOWN
PB.5032	PB.5032.3	MPC82331.1	hypothetical protein E2C01_076990	Portunus trituberculatus	1058.21	-8.52016	3.74118	-2.2774	0.0228	0.195	DOWN
PB.2110	PB.2110.4	KAG0722444.1	Endoplasmic reticulum chaperone BiP	Chionoecetes opilio	1233.9	-3.99688	1.75531	-2.27702	0.0228	0.195	DOWN
PB.5709	PB.5709.1	XP_018009808.1	PREDICTED: extracellular serine/threonine protein CG31145-like	Hyalella azteca	1292.72	-1.08437	0.477209	-2.27231	0.0231	0.197	DOWN
PB.5745	PB.5745.2	MPC51883.1	Glyceraldehyde-3-phosphate dehydrogenase	Portunus trituberculatus	106.472	2.03699	0.896789	2.27143	0.0231	0.197	UP
PB.3195	PB.3195.3	-	-	-	3014.11	-4.35571	1.92041	-2.26812	0.0233	0.198	DOWN
PB.3264	PB.3264.3	QPO25119.1	obstructor-B, partial	Callinectes arcuatus	166.946	-1.60198	0.705837	-2.26961	0.0232	0.198	DOWN
PB.4251	PB.4251.6	MPC25514.1	Patched domain-containing protein 3	Portunus trituberculatus	35.5457	-2.63451	1.16354	-2.26422	0.0236	0.199	DOWN
PB.1933	PB.1933.1	KAG0729486.1	Serine protease inhibitor 88Ea	Chionoecetes opilio	120.235	-1.31345	0.579537	-2.26638	0.0234	0.199	DOWN
PB.1726	PB.1726.1	MPC31130.1	hypothetical protein E2C01_024409	Portunus trituberculatus	41.8277	-1.18765	0.524143	-2.26589	0.0235	0.199	DOWN
PB.635	PC.635.1	KAG0697768.1	hypothetical protein GWK47_026235	Chionoecetes opilio	29.5272	1.23323	0.544129	2.26642	0.0234	0.199	UP
PB.1748	PB.1748.3	KAG0719048.1	hypothetical protein GWK47_051295	Chionoecetes opilio	17.0925	2.53395	1.1178	2.2669	0.0234	0.199	UP
PB.3662	PB.3662.9	KAG0720679.1	5-aminolevulinate synthase, erythroid-specific, mitochondrial	Chionoecetes opilio	72.2295	-1.82343	0.806502	-2.26091	0.0238	0.2	DOWN
PB.259	PC.259.1	AHH02606.1	Broad complex	Callinectes sapidus	124.544	-1.15534	0.51131	-2.25956	0.0238	0.201	DOWN
PB.3007	PB.3007.1	KAG0721476.1	Saccharopine dehydrogenase-like oxidoreductase	Chionoecetes opilio	499.262	1.3137	0.582325	2.25595	0.0241	0.202	UP
PB.6109	PB.6109.3	ROT80595.1	putative pre-mRNA-splicing factor 38B isoform X3	Penaeus vannamei	11.4163	-6.96534	3.09044	-2.25384	0.0242	0.203	DOWN
PB.94	PB.94.7	CAA56043.1	PAPI I	Pacifastacus leniusculus	29.9604	-5.63673	2.5028	-2.25217	0.0243	0.203	DOWN
PB.5923	PB.5923.4	XP_027212635.1	homeobox protein goosecoid-like	Penaeus vannamei	79.6889	-2.33816	1.03819	-2.25216	0.0243	0.203	DOWN
PB.68	PB.68.5	ABM54471.1	cryptocyanin 1, partial	Portunus pelagicus	116.657	1.74496	0.775888	2.24898	0.0245	0.204	UP
PB.3612	PB.3612.5	KAG0710068.1	Short-chain specific acyl-CoA dehydrogenase, mitochondrial	Chionoecetes opilio	54.4061	2.50289	1.11235	2.25009	0.0244	0.204	UP
PB.3577	PB.3577.2	XP_027211173.1	hyphally regulated cell wall protein 3-like	Penaeus vannamei	23.5773	-5.63976	2.51065	-2.24634	0.0247	0.206	DOWN
PB.556	PC.556.1	MPC10427.1	Protein tramtrack, alpha isoform	Portunus trituberculatus	25.434	-3.97578	1.76955	-2.24678	0.0247	0.206	DOWN
PB.1580	PB.1580.1	-	-	-	15.6116	-2.21671	0.987934	-2.24378	0.0248	0.207	DOWN
PB.2760	PB.2760.15	XP_037791954.1	uncharacterized protein LOC119587272	Penaeus monodon	15.1287	-7.36913	3.28749	-2.24156	0.025	0.208	DOWN
PB.860	PB.860.5	-	-	-	11.536	-6.97905	3.11476	-2.24064	0.025	0.208	DOWN
PB.6171	PB.6171.1	MPC50238.1	Cuticle protein AM1159	Portunus trituberculatus	12.6117	-2.63076	1.17363	-2.24157	0.025	0.208	DOWN
PB.5098	PB.5098.1	XP_027212546.1	uncharacterized protein LOC113805690	Penaeus vannamei	29.8836	2.219	0.991658	2.23767	0.0252	0.209	UP
PB.2760	PB.2760.4	XP_037791954.1	uncharacterized protein LOC119587272	Penaeus monodon	26.7879	-3.12462	1.39955	-2.2326	0.0256	0.211	DOWN
PB.3008	PB.3008.11	XP_027220071.1	programmed cell death protein 4-like	Penaeus vannamei	1117.39	1.13949	0.510514	2.23204	0.0256	0.211	UP
PB.201	PC.201.1	MPC19842.1	Quinone oxidoreductase-like protein 2	Portunus trituberculatus	129.402	1.15365	0.517542	2.2291	0.0258	0.212	UP
PB.4802	PB.4802.7	-	-	-	1290.69	-7.23986	3.25488	-2.22431	0.0261	0.214	DOWN
PB.5129	PB.5129.2	KAG0720015.1	Sphingomyelin phosphodiesterase	Chionoecetes opilio	473.718	1.00022	0.449713	2.22412	0.0261	0.214	UP
PB.4565	PB.4565.3	XP_027998725.1	uncharacterized protein LOC114230912	Eptesicus fuscus	32.4304	1.09157	0.490868	2.22376	0.0262	0.214	UP
PB.1542	PB.1542.2	KAG0716717.1	hypothetical protein GWK47_009035	Chionoecetes opilio	43.4312	-2.37167	1.06912	-2.21833	0.0265	0.216	DOWN
PB.2692	PB.2692.7	KAG0718198.1	Superoxide dismutase [Cu-Zn]	Chionoecetes opilio	239.936	-2.11691	0.953431	-2.22031	0.0264	0.216	DOWN
PB.1810	PB.1810.4	XP_027213952.1	xylose isomerase-like isoform X2	Penaeus vannamei	176.141	1.0545	0.476223	2.21431	0.0268	0.218	UP
PB.6237	PB.6237.1	MPC23543.1	hypothetical protein E2C01_016598	Portunus trituberculatus	996.23	1.11189	0.502379	2.21324	0.0269	0.219	UP
PB.2623	PB.2623.6	ACU00106.1	troponin-C isoform 6	Homarus americanus	32.0519	2.0376	0.921317	2.21162	0.027	0.219	UP
PB.101	PB.101.44	MPC24102.1	hypothetical protein E2C01_017173	Portunus trituberculatus	13.2647	7.1647	3.23982	2.21145	0.027	0.219	UP
PB.4056	PB.4056.5	-	-	-	87.2076	-5.66265	2.56148	-2.21069	0.0271	0.22	DOWN
PB.1115	PB.1115.5	MPC18445.1	hypothetical protein E2C01_011330	Portunus trituberculatus	15.0172	-5.5627	2.52002	-2.2074	0.0273	0.22	DOWN
PB.4206	PB.4206.2	MPC08592.1	hypothetical protein E2C01_001180	Portunus trituberculatus	64.7189	-1.51063	0.683834	-2.20906	0.0272	0.22	DOWN
PB.5711	PB.5711.2	XP_037776361.1	uncharacterized protein LOC119573277	Penaeus monodon	289.896	-1.19901	0.542692	-2.20937	0.0271	0.22	DOWN
PB.128	PB.128.2	XP_037793232.1	uncharacterized protein LOC119588668, partial	Penaeus monodon	465.25	1.18716	0.537542	2.20849	0.0272	0.22	UP
PB.3646	PB.3646.2	-	-	-	10.6535	-6.86435	3.11599	-2.20294	0.0276	0.221	DOWN
PB.2296	PB.2296.17	KAG0713179.1	hypothetical protein GWK47_016794	Chionoecetes opilio	13.4203	-5.44869	2.47339	-2.20293	0.0276	0.221	DOWN
PB.5432	PB.5432.1	ROT69056.1	hypothetical protein C7M84_012785	Penaeus vannamei	44.3448	3.73429	1.69418	2.20418	0.0275	0.221	UP
PB.71	PC.71.1	XP_037775348.1	cuticle protein 7-like	Penaeus monodon	20.954	-4.20266	1.91093	-2.19928	0.0279	0.222	DOWN
PB.4398	PB.4398.90	ORD93171.1	ART2	Enterospora canceri	6.50108	3.92053	1.78112	2.20117	0.0277	0.222	UP
PB.2754	PB.2754.2	KAG0711665.1	Uricase	Chionoecetes opilio	11.223	6.92256	3.14759	2.19932	0.0279	0.222	UP
PB.3761	PB.3761.6	KAG0720610.1	Protein phosphatase 1 regulatory subunit 3C	Chionoecetes opilio	19.8399	-1.36901	0.623121	-2.19701	0.028	0.223	DOWN
PB.4398	PB.4398.34	ORD93171.1	ART2	Enterospora canceri	137.084	-1.10479	0.502839	-2.19711	0.028	0.223	DOWN
PB.691	PB.691.2	KAG0718592.1	Protein argonaute-1	Chionoecetes opilio	20.7972	-1.0766	0.489994	-2.19716	0.028	0.223	DOWN
PB.1768	PB.1768.1	-	-	-	90.606	1.41732	0.644911	2.19769	0.028	0.223	UP
PB.2397	PB.2397.7	MPC08541.1	Ferric-chelate reductase 1	Portunus trituberculatus	56.8236	-4.57684	2.08494	-2.19519	0.0281	0.224	DOWN
PB.910	PB.910.1	ROT63873.1	hypothetical protein C7M84_018214	Penaeus vannamei	122.027	1.67972	0.766421	2.19164	0.0284	0.225	UP
PB.3674	PB.3674.9	QPO25118.1	obstructor-E	Callinectes arcuatus	238.686	-3.11695	1.42433	-2.18836	0.0286	0.226	DOWN
PB.268	PB.268.1	XP_027229192.1	uncharacterized protein LOC113820977 isoform X1	Penaeus vannamei	29.8477	-1.64021	0.749218	-2.18922	0.0286	0.226	DOWN
PB.3038	PB.3038.7	MPC22330.1	Venom dipeptidyl peptidase 4	Portunus trituberculatus	11.9355	-7.03047	3.21724	-2.18525	0.0289	0.227	DOWN
PB.121	PB.121.2	-	-	-	24.4847	-4.51855	2.06691	-2.18613	0.0288	0.227	DOWN
PB.4831	PB.4831.2	MPC19585.1	hypothetical protein E2C01_012503	Portunus trituberculatus	1225.05	1.22526	0.560133	2.18744	0.0287	0.227	UP
PB.4303	PB.4303.4	-	-	-	62.3277	-5.63957	2.58252	-2.18375	0.029	0.228	DOWN
PB.230	PB.230.6	XP_037777921.1	uncharacterized protein LOC119574624 isoform X7	Penaeus monodon	341.31	-1.8235	0.834915	-2.18405	0.029	0.228	DOWN
PB.1306	PB.1306.2	KAG0705003.1	hypothetical protein GWK47_024574	Chionoecetes opilio	288.796	-1.39209	0.637417	-2.18395	0.029	0.228	DOWN
PB.53	PC.53.1	KAG0710033.1	hypothetical protein GWK47_023613	Chionoecetes opilio	36.1565	-4.75053	2.17933	-2.17982	0.0293	0.229	DOWN
PB.794	PB.794.2	XP_027219415.1	uncharacterized protein LOC113811795	Penaeus vannamei	4331.28	2.35853	1.08107	2.18167	0.0291	0.229	UP
PB.5853	PB.5853.1	XP_037785576.1	cuticle protein AM1199-like	Penaeus monodon	12.2761	-7.06745	3.24643	-2.17699	0.0295	0.23	DOWN
PB.2388	PB.2388.1	MPC31257.1	hypothetical protein E2C01_024541	Portunus trituberculatus	24.3522	-4.48988	2.06104	-2.17846	0.0294	0.23	DOWN
PB.759	PC.759.1	XP_037801088.1	pro-resilin-like	Penaeus monodon	15.2267	-2.96448	1.36237	-2.17598	0.0296	0.231	DOWN
PB.1351	PB.1351.2	KAG0722096.1	putative ferric-chelate reductase 1	Chionoecetes opilio	100.202	-1.61659	0.744057	-2.17267	0.0298	0.232	DOWN
PB.4579	PB.4579.3	MPC42516.1	Pro-resilin	Portunus trituberculatus	10.6984	-6.86918	3.16573	-2.16986	0.03	0.233	DOWN
PB.2305	PB.2305.4	XP_037778185.1	uncharacterized protein LOC119574932	Penaeus monodon	10.439	-6.83428	3.1472	-2.17155	0.0299	0.233	DOWN
PB.94	PB.94.8	CAA56043.1	PAPI I	Pacifastacus leniusculus	30.2647	-4.63719	2.13888	-2.16804	0.0302	0.234	DOWN
PB.5922	PB.5922.46	KAG0719765.1	hypothetical protein GWK47_049832	Chionoecetes opilio	276.456	-1.67024	0.770267	-2.16839	0.0301	0.234	DOWN
PB.209	PC.209.1	MPC18559.1	Transmembrane protein 201	Portunus trituberculatus	1.67004	-4.1861	1.93313	-2.16545	0.0304	0.235	DOWN
PB.1760	PB.1760.3	KAG0713066.1	Spliceosome RNA helicase DDX39B	Chionoecetes opilio	23.433	1.34038	0.618946	2.16558	0.0303	0.235	UP
PB.1283	PB.1283.1	-	-	-	168.512	1.61006	0.743442	2.16568	0.0303	0.235	UP
PB.5032	PB.5032.2	MPC82331.1	hypothetical protein E2C01_076990	Portunus trituberculatus	809.275	-8.09308	3.74088	-2.16341	0.0305	0.236	DOWN
PB.4678	PB.4678.7	XP_037791535.1	pupal cuticle protein 36-like	Penaeus monodon	402.967	-8.03255	3.72148	-2.15843	0.0309	0.237	DOWN
PB.5077	PB.5077.1	-	-	-	241.098	-1.94905	0.903198	-2.15795	0.0309	0.237	DOWN
PB.3281	PB.3281.3	MPC32089.1	Chondroitin proteoglycan 2	Portunus trituberculatus	480.729	-1.87324	0.867492	-2.15937	0.0308	0.237	DOWN
PB.2526	PB.2526.4	MPC23256.1	Aldehyde dehydrogenase, mitochondrial	Portunus trituberculatus	738.916	-1.10855	0.513522	-2.15871	0.0309	0.237	DOWN
PB.68	PB.68.75	ABM54471.1	cryptocyanin 1, partial	Portunus pelagicus	13.9819	7.2382	3.34891	2.16136	0.0307	0.237	UP
PB.4280	PB.4280.4	MPC47074.1	hypothetical protein E2C01_040809	Portunus trituberculatus	62.7238	-1.18473	0.549377	-2.15649	0.031	0.238	DOWN
PB.2997	PB.2997.2	KAG0720590.1	4-formylbenzenesulfonate dehydrogenase TsaC1/TsaC2	Chionoecetes opilio	123.083	1.16014	0.538436	2.15466	0.0312	0.238	UP
PB.4856	PB.4856.2	-	-	-	28.8406	1.89895	0.880842	2.15583	0.0311	0.238	UP
PB.2701	PB.2701.15	ACZ53950.1	chitinase 2, partial	Scylla serrata	198.95	3.27837	1.52157	2.1546	0.0312	0.238	UP
PB.2169	PB.2169.2	MPC10384.1	Zinc metalloproteinase nas-4	Portunus trituberculatus	15.3146	-3.33732	1.55035	-2.15262	0.0313	0.239	DOWN
PB.1546	PB.1546.14	MPC23537.1	Myosin heavy chain, muscle	Portunus trituberculatus	56.7895	4.41566	2.05156	2.15234	0.0314	0.239	UP
PB.865	PB.865.4	KAG0720665.1	hypothetical protein GWK47_048041	Chionoecetes opilio	128.818	1.00445	0.467732	2.14748	0.0318	0.24	UP
PB.1962	PB.1962.1	MPC48854.1	hypothetical protein E2C01_042640	Portunus trituberculatus	25.4251	2.18136	1.01534	2.1484	0.0317	0.24	UP
PB.5083	PB.5083.1	XP_037800070.1	heparan sulfate 2-O-sulfotransferase 1-like	Penaeus monodon	51.1579	2.29288	1.06637	2.15018	0.0315	0.24	UP
PB.4865	PB.4865.16	XP_037804206.1	LOW QUALITY PROTEIN: obscurin-like	Penaeus monodon	8.02416	2.52738	1.17688	2.14753	0.0318	0.24	UP
PB.4869	PB.4869.1	XP_037803810.1	solute carrier family 15 member 1-like	Penaeus monodon	41.4404	-2.11609	0.985966	-2.14621	0.0319	0.241	DOWN
PB.5994	PB.5994.2	MPC37233.1	Muscle-specific protein 20	Portunus trituberculatus	803.992	1.20126	0.560716	2.14237	0.0322	0.242	UP
PB.1305	PB.1305.6	AAW57891.1	hemocyanin subunit 3	Metacarcinus magister	11.1545	6.91394	3.22614	2.1431	0.0321	0.242	UP
PB.6241	PB.6241.2	MPC32949.1	hypothetical protein E2C01_026286	Portunus trituberculatus	292.843	-1.96499	0.918007	-2.1405	0.0323	0.243	DOWN
PB.4327	PB.4327.5	KAG0711727.1	Moesin/ezrin/radixin 1	Chionoecetes opilio	10.4138	6.81391	3.18188	2.14148	0.0322	0.243	UP
PB.5838	PB.5838.1	MPC38511.1	CDC42 small effector	Portunus trituberculatus	9.58094	-6.71096	3.14443	-2.13424	0.0328	0.245	DOWN
PB.97	PB.97.2	ROT79320.1	hypothetical protein C7M84_001968	Penaeus vannamei	9.43501	-6.68932	3.13328	-2.13493	0.0328	0.245	DOWN
PB.4691	PB.4691.3	MPC27925.1	Cytoskeleton-associated protein 5	Portunus trituberculatus	9.4261	-6.68815	3.13032	-2.13657	0.0326	0.245	DOWN
PB.5416	PB.5416.4	MPC75017.1	hypothetical protein E2C01_069399	Portunus trituberculatus	2.0175	-4.44753	2.08211	-2.13607	0.0327	0.245	DOWN
PB.6173	PB.6173.1	MPC63601.1	Cuticle protein AMP1A	Portunus trituberculatus	111.253	-4.03589	1.89002	-2.13536	0.0327	0.245	DOWN
PB.5946	PB.5946.1	MPC70394.1	hypothetical protein E2C01_064641	Portunus trituberculatus	23.9251	-1.70502	0.798622	-2.13495	0.0328	0.245	DOWN
PB.522	PB.522.11	-	-	-	7.79937	4.25113	1.98949	2.13679	0.0326	0.245	UP
PB.407	PB.407.1	KAG0712223.1	hypothetical protein GWK47_018959	Chionoecetes opilio	51.2525	2.64831	1.24206	2.1322	0.033	0.246	UP
PB.3268	PB.3268.35	XP_037792610.1	arrestin homolog	Penaeus monodon	12.2718	-7.07049	3.31974	-2.12983	0.0332	0.247	DOWN
PB.71	PC.71.3	XP_037775348.1	cuticle protein 7-like	Penaeus monodon	11.3197	-6.95015	3.26722	-2.12724	0.0334	0.247	DOWN
PB.3646	PB.3646.3	-	-	-	9.33444	-6.67362	3.13942	-2.12575	0.0335	0.247	DOWN
PB.493	PB.493.1	XP_027238393.1	cuticle protein 7-like	Penaeus vannamei	13.97	-5.54	2.60205	-2.12909	0.0332	0.247	DOWN
PB.3736	PB.3736.3	MPC20184.1	hypothetical protein E2C01_013116	Portunus trituberculatus	12.6238	-4.27961	2.01403	-2.12491	0.0336	0.247	DOWN
PB.3180	PB.3180.3	CAD7456407.1	unnamed protein product	Timema tahoe	307.715	-1.76843	0.830993	-2.1281	0.0333	0.247	DOWN
PB.865	PB.865.2	KAG0720665.1	hypothetical protein GWK47_048041	Chionoecetes opilio	142.496	-1.31874	0.620047	-2.12684	0.0334	0.247	DOWN
PB.5475	PB.5475.8	MPC21992.1	Innexin inx2	Portunus trituberculatus	20.9227	-1.1083	0.520215	-2.13047	0.0331	0.247	DOWN
PB.2761	PB.2761.1	-	-	-	33.3575	-1.05754	0.497097	-2.12742	0.0334	0.247	DOWN
PB.823	PB.823.1	-	-	-	39.2344	1.01425	0.476934	2.12661	0.0335	0.247	UP
PB.839	PB.839.2	MPC39079.1	hypothetical protein E2C01_032599	Portunus trituberculatus	148.231	1.03419	0.485854	2.1286	0.0333	0.247	UP
PB.858	PC.858.1	XP_027218201.1	cytochrome c oxidase subunit 7A, mitochondrial-like	Penaeus vannamei	4.03553	2.64648	1.24521	2.12532	0.0336	0.247	UP
PB.5007	PB.5007.1	XP_027237032.1	uncharacterized protein LOC113828296	Penaeus vannamei	1186.89	5.09928	2.39871	2.12584	0.0335	0.247	UP
PB.733	PC.733.1	ABY85409.1	chitinase	Scylla serrata	2.12296	3.45974	1.63085	2.12143	0.0339	0.249	UP
PB.5546	PB.5546.2	MPC25864.1	hypothetical protein E2C01_018987	Portunus trituberculatus	9.0903	6.62033	3.12265	2.1201	0.034	0.25	UP
PB.2825	PB.2825.4	-	-	-	6.83299	-5.24181	2.47828	-2.1151	0.0344	0.252	DOWN
PB.563	PB.563.1	MPC10443.1	Arrestin	Portunus trituberculatus	4.92811	-2.3244	1.0994	-2.11425	0.0345	0.252	DOWN
PB.2071	PB.2071.4	KAG0713455.1	Gamma-butyrobetaine dioxygenase	Chionoecetes opilio	1035.34	1.19979	0.567266	2.11505	0.0344	0.252	UP
PB.2178	PB.2178.1	MPC27644.1	hypothetical protein E2C01_020819	Portunus trituberculatus	414.441	1.23774	0.586064	2.11195	0.0347	0.253	UP
PB.3532	PB.3532.6	MPC28645.1	hypothetical protein E2C01_021854	Portunus trituberculatus	11.2995	6.93349	3.2858	2.11014	0.0348	0.254	UP
PB.813	PB.813.3	AGZ84437.1	cold shock protein, partial	Procambarus clarkii	723.862	-1.09363	0.519193	-2.1064	0.0352	0.256	DOWN
PB.70	PB.70.3	AST15995.1	cryptocyanin	Scylla serrata	9.42386	-6.68964	3.1806	-2.10327	0.0354	0.257	DOWN
PB.939	PB.939.2	KAG0703349.1	Fructose-bisphosphate aldolase	Chionoecetes opilio	71.0127	2.48165	1.17852	2.10574	0.0352	0.257	UP
PB.4481	PB.4481.4	KAG0716724.1	hypothetical protein GWK47_008995	Chionoecetes opilio	9.33916	6.65926	3.16521	2.10389	0.0354	0.257	UP
PB.4678	PB.4678.14	XP_037791535.1	pupal cuticle protein 36-like	Penaeus monodon	473.421	-7.87717	3.74835	-2.1015	0.0356	0.258	DOWN
PB.337	PC.337.1	MPC37539.1	hypothetical protein E2C01_031023	Portunus trituberculatus	9.65716	-6.72158	3.19742	-2.10219	0.0355	0.258	DOWN
PB.760	PC.760.1	-	-	-	9.38237	-6.6802	3.17817	-2.1019	0.0356	0.258	DOWN
PB.557	PB.557.2	XP_037796830.1	cytochrome c oxidase assembly factor 6 homolog	Penaeus monodon	25.3856	1.15513	0.550169	2.0996	0.0358	0.258	UP
PB.4394	PB.4394.14	OIF90008.1	hypothetical protein A7N06_19950	Acinetobacter baumannii	15.9037	2.68855	1.27887	2.10229	0.0355	0.258	UP
PB.2317	PB.2317.6	-	-	-	1.51852	4.02711	1.9168	2.10096	0.0356	0.258	UP
PB.4630	PB.4630.2	MPD02426.1	hypothetical protein E2C01_098006	Portunus trituberculatus	8.90749	-6.60618	3.14895	-2.0979	0.0359	0.259	DOWN
PB.5546	PB.5546.5	MPC25864.1	hypothetical protein E2C01_018987	Portunus trituberculatus	161.978	-1.04044	0.496172	-2.09693	0.036	0.259	DOWN
PB.5537	PB.5537.7	QIR83433.1	alpha-amylase, partial	Portunus trituberculatus	51.2072	1.41297	0.673748	2.09718	0.036	0.259	UP
PB.1384	PB.1384.1	MPC34015.1	Pro-resilin	Portunus trituberculatus	18.6275	-5.28041	2.52066	-2.09485	0.0362	0.26	DOWN
PB.4865	PB.4865.27	XP_037804206.1	LOW QUALITY PROTEIN: obscurin-like	Penaeus monodon	252.094	-1.48191	0.70706	-2.09587	0.0361	0.26	DOWN
PB.355	PC.355.1	AVM85977.1	cryptocyanin, partial	Carcinus maenas	90.0894	1.32329	0.63147	2.09557	0.0361	0.26	UP
PB.143	PB.143.1	-	-	-	16.5979	-3.49201	1.66806	-2.09346	0.0363	0.261	DOWN
PB.1276	PB.1276.3	KAG0719971.1	Hsp90 co-chaperone Cdc37	Chionoecetes opilio	18.8773	-2.35333	1.12481	-2.0922	0.0364	0.261	DOWN
PB.3549	PB.3549.3	MPC35392.1	D-3-phosphoglycerate dehydrogenase	Portunus trituberculatus	686.887	-1.06809	0.510284	-2.09313	0.0363	0.261	DOWN
PB.2551	PB.2551.2	-	-	-	14.0137	3.33328	1.59278	2.09275	0.0364	0.261	UP
PB.2622	PB.2622.6	KAG0722150.1	Translocon-associated protein subunit gamma	Chionoecetes opilio	10.0192	-6.77374	3.24501	-2.08743	0.0368	0.263	DOWN
PB.2089	PB.2089.3	KAG0726067.1	Sulfoquinovosidase	Chionoecetes opilio	115.081	-3.78174	1.81271	-2.08624	0.037	0.264	DOWN
PB.4190	PB.4190.2	MPC49814.1	Cuticle protein AM1199	Portunus trituberculatus	11.8506	-3.58515	1.71919	-2.08537	0.037	0.264	DOWN
PB.2532	PB.2532.5	ASP44148.1	obstructor A1	Palaemon carinicauda	832.682	-2.01225	0.964958	-2.08532	0.037	0.264	DOWN
PB.3471	PB.3471.31	ACP43443.1	arginine kinase	Scylla olivacea	65.5854	2.50862	1.20245	2.08625	0.037	0.264	UP
PB.663	PB.663.1	XP_027234936.1	uncharacterized protein LOC113826262	Penaeus vannamei	13.8349	-2.15406	1.03441	-2.08242	0.0373	0.265	DOWN
PB.5778	PB.5778.4	MPC27590.1	Postacrosomal sheath WW domain-binding protein	Portunus trituberculatus	36.7168	2.61531	1.25483	2.0842	0.0371	0.265	UP
PB.4140	PB.4140.1	-	-	-	11.4988	-5.20499	2.50223	-2.08014	0.0375	0.267	DOWN
PB.3268	PB.3268.8	XP_037792610.1	arrestin homolog	Penaeus monodon	29.5315	-2.58435	1.24326	-2.07868	0.0376	0.267	DOWN
PB.4398	PB.4398.108	ORD93171.1	ART2	Enterospora canceri	9.32583	6.65589	3.20503	2.07671	0.0378	0.268	UP
PB.218	PB.218.3	MPC16107.1	putative 2-oxoglutarate-dependent dioxygenase	Portunus trituberculatus	8.53715	-6.54613	3.15413	-2.07541	0.0379	0.269	DOWN
PB.2470	PB.2470.2	AKC96431.1	hemocyanin subunit 3	Scylla paramamosain	4153.02	7.73667	3.72743	2.0756	0.0379	0.269	UP
PB.6102	PB.6102.3	XP_037796580.1	calcium uptake protein 3, mitochondrial-like isoform X6	Penaeus monodon	158.331	-1.40914	0.679598	-2.07349	0.0381	0.27	DOWN
PB.3835	PB.3835.4	Q25009.1	RecName: Full=Tubulin beta-1 chain; AltName: Full=Beta-I tubulin	-	216.907	-1.08966	0.526399	-2.07002	0.0385	0.271	DOWN
PB.3665	PB.3665.4	MPC20538.1	hypothetical protein E2C01_013486	Portunus trituberculatus	33.9306	-3.80498	1.84116	-2.06662	0.0388	0.272	DOWN
PB.5773	PB.5773.9	A0A1L5YRA2.1	RecName: Full=Triosephosphate isomerase; Short=TIM; AltName: Full=Alle	-	320.407	-1.9281	0.932731	-2.06716	0.0387	0.272	DOWN
PB.6254	PB.6254.1	KAG0712267.1	T-box transcription factor TBX18	Chionoecetes opilio	62.4924	1.05392	0.509804	2.0673	0.0387	0.272	UP
PB.5159	PB.5159.2	XP_037780398.1	ubiquitin domain-containing protein UBFD1-like	Penaeus monodon	80.7539	1.13851	0.550347	2.06872	0.0386	0.272	UP
PB.599	PB.599.12	RXG68080.1	Bridging integrator 2	Armadillidium vulgare	94.9727	2.43192	1.17604	2.06788	0.0387	0.272	UP
PB.5175	PB.5175.1	-	-	-	106.175	-7.0222	3.40082	-2.06485	0.0389	0.273	DOWN
PB.902	PB.902.1	KAG0724964.1	Beta-1,4-N-acetylgalactosaminyltransferase bre-4	Chionoecetes opilio	50.3406	1.00112	0.484708	2.06542	0.0389	0.273	UP
PB.1430	PB.1430.3	MPC48902.1	DNA-directed RNA polymerase subunit beta''	Portunus trituberculatus	15.0477	-4.32219	2.09532	-2.06278	0.0391	0.274	DOWN
PB.1361	PB.1361.2	XP_037785682.1	FERM, ARHGEF and pleckstrin domain-containing protein 1-like	Penaeus	11.2825	-1.43892	0.69732	-2.0635	0.0391	0.274	DOWN
PB.702	PB.702.1	-	-	-	127.317	-1.24696	0.604838	-2.06164	0.0392	0.274	DOWN
PB.4626	PB.4626.4	XP_027208429.1	glycine-rich cell wall structural protein-like isoform X19	Penaeus vannamei	10.4392	-6.83324	3.31684	-2.06017	0.0394	0.275	DOWN
PB.4206	PB.4206.8	MPC08592.1	hypothetical protein E2C01_001180	Portunus trituberculatus	53.2873	-3.66738	1.78014	-2.06016	0.0394	0.275	DOWN
PB.5399	PB.5399.6	MPC14659.1	Chitooligosaccharidolytic beta-N-acetylglucosaminidase	Portunus trituberculatus	88.8148	-3.07713	1.49342	-2.06046	0.0394	0.275	DOWN
PB.5782	PB.5782.4	QPM92695.1	3-hydroxyanthranilate 3,4-dioxygenase-like, partial	Procambarus clarkii	41.5466	1.41043	0.684791	2.05966	0.0394	0.275	UP
PB.523	PB.523.2	-	-	-	10.3031	-6.81408	3.31176	-2.05754	0.0396	0.276	DOWN
PB.952	PB.952.3	XP_037789197.1	uncharacterized protein LOC119584581	Penaeus monodon	103.088	1.02938	0.500969	2.05477	0.0399	0.277	UP
PB.3187	PB.3187.14	MPC33972.1	Compound eye opsin BCRH1	Portunus trituberculatus	1928.8	-1.26017	0.613751	-2.05323	0.0401	0.278	DOWN
PB.3957	PB.3957.1	MPC49779.1	SCO-spondin	Portunus trituberculatus	4488.58	-1.44793	0.706382	-2.04979	0.0404	0.279	DOWN
PB.2737	PB.2737.23	-	-	-	235.819	1.35021	0.658246	2.05122	0.0402	0.279	UP
PB.69	PB.69.6	AST15995.1	cryptocyanin	Scylla serrata	8.53755	6.53001	3.18443	2.0506	0.0403	0.279	UP
PB.4976	PB.4976.6	MPC36016.1	Angiotensin-converting enzyme	Portunus trituberculatus	152.366	-1.54311	0.75325	-2.0486	0.0405	0.28	DOWN
PB.4467	PB.4467.2	XP_037802524.1	zinc finger protein 526-like	Penaeus monodon	15.8561	-5.13224	2.50956	-2.04507	0.0408	0.281	DOWN
PB.4919	PB.4919.1	AGO02163.1	trypsin-like serine proteinase	Scylla paramamosain	1039.38	-1.46602	0.716819	-2.04518	0.0408	0.281	DOWN
PB.666	PB.666.3	MPC29648.1	hypothetical protein E2C01_022892	Portunus trituberculatus	9.25936	6.6442	3.2523	2.04292	0.0411	0.282	UP
PB.719	PB.719.2	-	-	-	19.1883	-4.28366	2.10024	-2.03961	0.0414	0.284	DOWN
PB.4054	PB.4054.1	XP_037775350.1	larval cuticle protein A3A-like	Penaeus monodon	62.341	-3.32706	1.63071	-2.04026	0.0413	0.284	DOWN
PB.4268	PB.4268.3	XP_027235066.1	post-GPI attachment to proteins factor 2-like	Penaeus vannamei	20.5609	1.12883	0.553591	2.03911	0.0414	0.284	UP
PB.1014	PB.1014.3	KAG0723203.1	Eukaryotic peptide chain release factor GTP-binding subunit ERF3B	Chionoecetes opilio	9.28484	1.66246	0.815043	2.03972	0.0414	0.284	UP
PB.3957	PB.3957.8	MPC49779.1	SCO-spondin	Portunus trituberculatus	20.0473	-2.5623	1.2589	-2.03534	0.0418	0.285	DOWN
PB.5789	PB.5789.1	KAG0693863.1	hypothetical protein GWK47_027338	Chionoecetes opilio	21.0405	-1.57521	0.773505	-2.03646	0.0417	0.285	DOWN
PB.4948	PB.4948.4	ACG60512.1	chitinase 1 precursor	Scylla serrata	315.139	1.07367	0.526968	2.03744	0.0416	0.285	UP
PB.910	PB.910.2	ROT63873.1	hypothetical protein C7M84_018214	Penaeus vannamei	105.631	1.2309	0.604567	2.03601	0.0417	0.285	UP
PB.4141	PB.4141.10	MPC08009.1	Ribonuclease H1	Portunus trituberculatus	118.043	2.14038	1.0508	2.03691	0.0417	0.285	UP
PB.4582	PB.4582.11	MPC41951.1	Pro-resilin	Portunus trituberculatus	8.77314	-6.58281	3.23708	-2.03357	0.042	0.286	DOWN
PB.3318	PB.3318.1	-	-	-	51.9659	-3.18785	1.57057	-2.02975	0.0424	0.288	DOWN
PB.3230	PB.3230.3	BAC66140.1	projectin	Procambarus clarkii	1022.95	-1.08687	0.535304	-2.03037	0.0423	0.288	DOWN
PB.2089	PB.2089.2	KAG0726067.1	Sulfoquinovosidase	Chionoecetes opilio	36.788	2.52138	1.24275	2.02888	0.0425	0.288	UP
PB.5171	PB.5171.1	-	-	-	8.42699	-5.55667	2.74451	-2.02465	0.0429	0.289	DOWN
PB.328	PC.328.1	MPC49923.1	Zinc finger CCCH domain-containing protein 14	Portunus trituberculatus	4805.27	-1.09171	0.53843	-2.02757	0.0426	0.289	DOWN
PB.2430	PB.2430.5	-	-	-	121.652	1.21028	0.597225	2.0265	0.0427	0.289	UP
PB.3981	PB.3981.6	XP_027225522.1	chymotrypsin A-like isoform X2	Penaeus vannamei	29.5927	1.62353	0.802069	2.02418	0.043	0.289	UP
PB.974	PB.974.2	MPC33123.1	Protein tweety	Portunus trituberculatus	30.0381	1.81082	0.893007	2.02778	0.0426	0.289	UP
PB.4002	PB.4002.1	-	-	-	79.8724	3.99527	1.97138	2.02664	0.0427	0.289	UP
PB.4432	PB.4432.2	-	-	-	8.34272	-6.51053	3.21828	-2.02298	0.0431	0.29	DOWN
PB.3743	PB.3743.5	XP_037782966.1	uncharacterized protein LOC119579282	Penaeus monodon	8.22547	-6.4903	3.20958	-2.02217	0.0432	0.29	DOWN
PB.1566	PB.1566.3	XP_037799619.1	LOW QUALITY PROTEIN: sodium- and chloride-dependent glycine transporte	Penaeus monodon	140.621	-3.8376	1.89881	-2.02105	0.0433	0.29	DOWN
PB.6037	PB.6037.2	MPC30131.1	hypothetical protein E2C01_023390	Portunus trituberculatus	10.262	-4.05413	2.01169	-2.01529	0.0439	0.293	DOWN
PB.6005	PB.6005.1	-	-	-	54.6589	1.12908	0.560178	2.01558	0.0438	0.293	UP
PB.1639	PB.1639.1	-	-	-	44.6582	3.13544	1.55562	2.01555	0.0438	0.293	UP
PB.3263	PB.3263.4	ANJ46028.1	peritrophin 1	Eriocheir sinensis	241.123	-1.26671	0.629512	-2.01221	0.0442	0.294	DOWN
PB.2737	PB.2737.30	-	-	-	64831.5	6.25173	3.10449	2.01377	0.044	0.294	UP
PB.4485	PB.4485.1	MPC34550.1	Lamin-B receptor	Portunus trituberculatus	8.02928	-6.45917	3.21545	-2.00879	0.0446	0.296	DOWN
PB.3351	PB.3351.95	BAF47269.1	tropomyosin slow-tonic isoform	Erimacrus isenbeckii	16081.7	-1.32188	0.6586	-2.00711	0.0447	0.297	DOWN
PB.2830	PB.2830.1	XP_027215318.1	LOW QUALITY PROTEIN: protein Skeletor, isoforms B/C-like	Penaeus vannamei	218.332	-1.29685	0.646296	-2.00659	0.0448	0.297	DOWN
PB.1666	PB.1666.1	MPC08141.1	CCR4-NOT transcription complex subunit 6-like	Portunus trituberculatus	22.8281	1.08596	0.540784	2.00812	0.0446	0.297	UP
PB.3742	PB.3742.5	MPC59221.1	Serine proteinase stubble	Portunus trituberculatus	8.42285	-6.52407	3.25769	-2.00267	0.0452	0.299	DOWN
PB.2397	PB.2397.1	MPC08541.1	Ferric-chelate reductase 1	Portunus trituberculatus	7.50467	-6.35907	3.17473	-2.00303	0.0452	0.299	DOWN
PB.309	PC.309.2	MPC25072.1	Angiopoietin-1	Portunus trituberculatus	330.309	-2.24528	1.1226	-2.00007	0.0455	0.3	DOWN
PB.2320	PB.2320.1	AHM25604.1	C-type lectin receptor	Scylla paramamosain	536.153	-7.47043	3.74048	-1.99718	0.0458	0.301	DOWN
PB.5366	PB.5366.3	ACI23565.1	skeletal muscle actin 2	Homarus americanus	160.307	1.12898	0.565104	1.99782	0.0457	0.301	UP
PB.52	PC.52.1	KAG0725244.1	T-complex protein 1 subunit delta	Chionoecetes opilio	40.3892	-4.38529	2.19773	-1.99537	0.046	0.302	DOWN
PB.3351	PB.3351.7	BAF47269.1	tropomyosin slow-tonic isoform	Erimacrus isenbeckii	213.935	1.10529	0.553762	1.99597	0.0459	0.302	UP
PB.5032	PB.5032.18	MPC82331.1	hypothetical protein E2C01_076990	Portunus trituberculatus	7.66288	-6.39138	3.204	-1.99481	0.0461	0.303	DOWN
PB.4765	PB.4765.1	ROT79997.1	hypothetical protein C7M84_001268	Penaeus vannamei	347.891	-1.29518	0.649509	-1.99409	0.0461	0.303	DOWN
PB.3285	PB.3285.1	KAG0726844.1	Mediator of RNA polymerase II transcription subunit 19	Chionoecetes opilio	12.1395	-1.90537	0.956687	-1.99164	0.0464	0.304	DOWN
PB.2392	PB.2392.7	KAG0720684.1	Calcyclin-binding protein	Chionoecetes opilio	11.718	-1.48539	0.746291	-1.99036	0.0466	0.304	DOWN
PB.723	PB.723.24	MPC10211.1	hypothetical protein E2C01_002842	Portunus trituberculatus	2.76457	-4.9045	2.4679	-1.98732	0.0469	0.306	DOWN
PB.4495	PB.4495.3	AFN08747.1	elongation factor 1A	Scylla paramamosain	224.774	1.24982	0.629646	1.98496	0.0471	0.307	UP
PB.4398	PB.4398.199	ORD93171.1	ART2	Enterospora canceri	27089	1.91822	0.966464	1.98478	0.0472	0.307	UP
PB.3957	PB.3957.5	MPC49779.1	SCO-spondin	Portunus trituberculatus	1574.87	-1.39649	0.704249	-1.98296	0.0474	0.308	DOWN
PB.332	PB.332.2	XP_037800235.1	endoglucanase E-4-like	Penaeus monodon	273.119	1.34935	0.680428	1.98309	0.0474	0.308	UP
PB.1717	PB.1717.4	KAG0719415.1	Xylose isomerase	Chionoecetes opilio	278.386	2.16095	1.09135	1.98007	0.0477	0.309	UP
PB.800	PB.800.2	XP_037788678.1	LOW QUALITY PROTEIN: AP-1 complex subunit gamma-1-like	Penaeus monodon	51.0865	2.3523	1.18686	1.98194	0.0475	0.309	UP
PB.4821	PB.4821.5	XP_027210151.1	RNA-binding protein squid-like isoform X2	Penaeus vannamei	30.0274	-1.32021	0.667629	-1.97745	0.048	0.31	DOWN
PB.1710	PB.1710.2	KAG0727410.1	La	Chionoecetes opilio	427.295	1.0644	0.538175	1.9778	0.048	0.31	UP
PB.3471	PB.3471.44	ACP43443.1	arginine kinase	Scylla olivacea	13.8734	1.52908	0.772855	1.97849	0.0479	0.31	UP
PB.4106	PB.4106.4	XP_037799771.1	uncharacterized protein LOC119594726	Penaeus monodon	82.3362	5.0649	2.56063	1.97799	0.0479	0.31	UP
PB.1184	PB.1184.13	XP_027238787.1	myosin-9-like	Penaeus vannamei	7.86911	6.40893	3.23864	1.9789	0.0478	0.31	UP
PB.5669	PB.5669.1	XP_027206454.1	D-aspartate oxidase-like	Penaeus vannamei	372.424	1.14932	0.581722	1.97572	0.0482	0.311	UP
PB.1542	PB.1542.1	KAG0716717.1	hypothetical protein GWK47_009035	Chionoecetes opilio	62.8078	-1.7909	0.907168	-1.97417	0.0484	0.312	DOWN
PB.703	PB.703.1	-	-	-	13.9039	-1.57231	0.797067	-1.97263	0.0485	0.312	DOWN
PB.1886	PB.1886.2	ROT85390.1	carboxypeptidase A2-like, partial	Penaeus vannamei	972.072	1.20075	0.60832	1.97388	0.0484	0.312	UP
PB.4611	PB.4611.6	MPC30761.1	hypothetical protein E2C01_024030	Portunus trituberculatus	378.604	-3.65904	1.85566	-1.97183	0.0486	0.313	DOWN
PB.5358	PB.5358.1	-	-	-	84.4651	-2.84117	1.44206	-1.97022	0.0488	0.313	DOWN
PB.6009	PB.6009.5	KAG0714699.1	hypothetical protein GWK47_001504	Chionoecetes opilio	3.46591	-2.63962	1.34018	-1.9696	0.0489	0.313	DOWN
PB.4898	PB.4898.2	XP_037776461.1	uncharacterized protein LOC119573336	Penaeus monodon	7.13464	-5.29661	2.69173	-1.96774	0.0491	0.314	DOWN
PB.3743	PB.3743.6	XP_037782966.1	uncharacterized protein LOC119579282	Penaeus monodon	87.0421	-5.14253	2.61325	-1.96786	0.0491	0.314	DOWN
PB.5937	PB.5937.1	MPC70394.1	hypothetical protein E2C01_064641	Portunus trituberculatus	4882.01	-2.27186	1.15516	-1.96672	0.0492	0.314	DOWN
PB.2788	PB.2788.2	XP_027221103.1	ligand of Numb protein X 2-like	Penaeus vannamei	9.68232	2.19353	1.11464	1.96792	0.0491	0.314	UP
PB.4948	PB.4948.3	ACG60512.1	chitinase 1 precursor	Scylla serrata	174.217	1.26676	0.64475	1.96473	0.0494	0.315	UP
PB.2071	PB.2071.1	KAG0713455.1	Gamma-butyrobetaine dioxygenase	Chionoecetes opilio	14.1094	3.41482	1.73878	1.96392	0.0495	0.315	UP
PB.5478	PB.5478.2	MPC84444.1	hypothetical protein E2C01_079182	Portunus trituberculatus	20.1235	3.91851	1.99439	1.96477	0.0494	0.315	UP
PB.94	PB.94.6	CAA56043.1	PAPI I	Pacifastacus leniusculus	254.588	-7.20682	3.67178	-1.96276	0.0497	0.316	DOWN
PB.1430	PB.1430.4	MPC48902.1	DNA-directed RNA polymerase subunit beta''	Portunus trituberculatus	9.20573	-6.65163	3.39077	-1.96169	0.0498	0.316	DOWN
PB.864	PB.864.1	QEE82489.1	putative cyclase, partial	Procambarus clarkii	95.1441	-1.46647	0.747729	-1.96123	0.0499	0.316	DOWN
PB.3351	PB.3351.59	BAF47269.1	tropomyosin slow-tonic isoform	Erimacrus isenbeckii	13.0767	-1.35074	0.688098	-1.963	0.0496	0.316	DOWN
PB.398	PC.398.1	QQY98962.1	troponin T	Scylla paramamosain	5.27233	2.66343	1.35819	1.96101	0.0499	0.316	UP
PB.2470	PB.2470.5	AKC96431.1	hemocyanin subunit 3	Scylla paramamosain	255.3	4.0191	2.04887	1.96161	0.0498	0.316	UP
