# Supplementary material for: Full-Length Transcriptome Reconstruction Reveals the Genetic Mechanisms of Eyestalk Displacement and Its Potential Implications on the Interspecific Hybrid Crab (Scylla serrata ♀ × S. paramamosain ♂)
Source: Biology (Basel). 2022 Jul 7;11(7):1026. doi: 10.3390/biology11071026 (PMC9312322; doi:10.3390/biology11071026)
Supplement: Supplementary file 1 [file biology-11-01026-s001.zip › TableS6.xlsx]

## Sheet: Go_results_NEW
Table S6 Detail results of GO analysis
ID	Description	GeneRatio	BgRatio	pvalue	p.adjust	qvalue	geneID	Count
GO:0008010	structural constituent of chitin-based larval cuticle	31/398	42/3594	1.09095e-21	2.17934e-18	2.17892e-18	PB.1255/PB.1384/PB.1902/PB.4188/PB.4190/PB.4559/PB.4571/PB.4572/PB.4573/PB.4574/PB.4575/PB.4576/PB.4577/PB.4578/PB.4579/PB.4580/PB.4588/PB.4589/PB.4590/PB.4592/PB.4602/PB.4603/PB.4605/PB.4641/PB.472/PB.4799/PB.482/PB.493/PB.5151/PB.5297/PB.5853	31
GO:0005214	structural constituent of chitin-based cuticle	33/398	48/3594	1.94434e-21	2.17934e-18	2.17892e-18	PB.1255/PB.1384/PB.1902/PB.4188/PB.4190/PB.4559/PB.4571/PB.4572/PB.4573/PB.4574/PB.4575/PB.4576/PB.4577/PB.4578/PB.4579/PB.4580/PB.4588/PB.4589/PB.4590/PB.4592/PB.4602/PB.4603/PB.4605/PB.4630/PB.4641/PB.4679/PB.472/PB.4799/PB.482/PB.493/PB.5151/PB.5297/PB.5853	33
GO:0042302	structural constituent of cuticle	33/398	48/3594	1.94434e-21	2.17934e-18	2.17892e-18	PB.1255/PB.1384/PB.1902/PB.4188/PB.4190/PB.4559/PB.4571/PB.4572/PB.4573/PB.4574/PB.4575/PB.4576/PB.4577/PB.4578/PB.4579/PB.4580/PB.4588/PB.4589/PB.4590/PB.4592/PB.4602/PB.4603/PB.4605/PB.4630/PB.4641/PB.4679/PB.472/PB.4799/PB.482/PB.493/PB.5151/PB.5297/PB.5853	33
GO:0040003	chitin-based cuticle development	46/398	91/3594	1.97047e-21	2.17934e-18	2.17892e-18	PB.1255/PB.1321/PB.1384/PB.1902/PB.2532/PB.3263/PB.3662/PB.3674/PB.4188/PB.4190/PB.4559/PB.4571/PB.4572/PB.4573/PB.4574/PB.4575/PB.4576/PB.4577/PB.4578/PB.4579/PB.4580/PB.4588/PB.4589/PB.4590/PB.4592/PB.46/PB.4602/PB.4603/PB.4605/PB.4630/PB.4641/PB.4679/PB.472/PB.4799/PB.482/PB.493/PB.4948/PB.5047/PB.5151/PB.5297/PB.5565/PB.5853/PB.5970/PB.733/PB.322/PB.360	46
GO:0042335	cuticle development	48/398	119/3594	3.478e-17	3.07733e-14	3.07675e-14	PB.1255/PB.1321/PB.1384/PB.1902/PB.2532/PB.3263/PB.3662/PB.3674/PB.4188/PB.4190/PB.4559/PB.4571/PB.4572/PB.4573/PB.4574/PB.4575/PB.4576/PB.4577/PB.4578/PB.4579/PB.4580/PB.4588/PB.4589/PB.4590/PB.4592/PB.46/PB.4602/PB.4603/PB.4605/PB.4630/PB.4641/PB.4679/PB.472/PB.4799/PB.482/PB.493/PB.4944/PB.4948/PB.5047/PB.5151/PB.5297/PB.5565/PB.5853/PB.5970/PB.6010/PB.733/PB.322/PB.360	48
GO:0044421	NA	101/398	426/3594	1.03039e-15	7.59739e-13	7.59595e-13	PB.1198/PB.1255/PB.1260/PB.1302/PB.1305/PB.1384/PB.1396/PB.1414/PB.1886/PB.1902/PB.1933/PB.2110/PB.2242/PB.2414/PB.247/PB.2470/PB.2532/PB.2658/PB.2692/PB.3018/PB.3038/PB.3214/PB.3263/PB.3264/PB.3278/PB.3313/PB.3385/PB.3471/PB.3529/PB.3563/PB.3674/PB.3684/PB.3708/PB.3750/PB.3957/PB.4000/PB.4017/PB.4106/PB.4188/PB.4190/PB.4215/PB.4276/PB.4506/PB.4559/PB.4571/PB.4572/PB.4573/PB.4574/PB.4575/PB.4576/…	101
GO:0031012	extracellular matrix	46/398	127/3594	2.17254e-14	1.37305e-11	1.37279e-11	PB.1255/PB.1260/PB.1384/PB.1886/PB.1902/PB.2692/PB.3214/PB.3957/PB.4000/PB.4106/PB.4188/PB.4190/PB.4276/PB.4559/PB.4571/PB.4572/PB.4573/PB.4574/PB.4575/PB.4576/PB.4577/PB.4578/PB.4579/PB.4580/PB.4588/PB.4589/PB.4590/PB.4592/PB.4602/PB.4603/PB.4605/PB.4630/PB.4641/PB.4679/PB.472/PB.4799/PB.482/PB.4919/PB.493/PB.5151/PB.524/PB.5297/PB.5853/PB.821/PB.882/PB.99	46
GO:0008061	chitin binding	20/398	41/3594	1.4456e-09	7.99418e-07	7.99266e-07	PB.1321/PB.2260/PB.230/PB.2532/PB.2701/PB.3263/PB.3264/PB.3280/PB.3674/PB.3957/PB.4000/PB.4206/PB.4559/PB.4571/PB.4572/PB.4573/PB.4574/PB.4948/PB.733/PB.322	20
GO:0005198	structural molecule activity	68/398	350/3594	8.30281e-07	0.000408129	0.000408051	PB.1195/PB.1255/PB.1260/PB.1384/PB.151/PB.1546/PB.1547/PB.1902/PB.1980/PB.2013/PB.2919/PB.2925/PB.2932/PB.3018/PB.3230/PB.3351/PB.3799/PB.3835/PB.3992/PB.4106/PB.4170/PB.4188/PB.4190/PB.4276/PB.4287/PB.4327/PB.4386/PB.4494/PB.4559/PB.4571/PB.4572/PB.4573/PB.4574/PB.4575/PB.4576/PB.4577/PB.4578/PB.4579/PB.4580/PB.4588/PB.4589/PB.4590/PB.4592/PB.4602/PB.4603/PB.4605/PB.4630/PB.4641/PB.4679/PB.472/P…	68
GO:0017144	drug metabolic process	65/398	337/3594	1.99214e-06	0.000881323	0.000881155	PB.1004/PB.1044/PB.1321/PB.1396/PB.1546/PB.1547/PB.1657/PB.1741/PB.1920/PB.1963/PB.1971/PB.2109/PB.2113/PB.230/PB.2500/PB.2526/PB.2576/PB.2658/PB.2692/PB.2701/PB.2754/PB.3529/PB.3549/PB.3806/PB.3957/PB.4000/PB.4034/PB.4035/PB.4164/PB.4206/PB.46/PB.4865/PB.4919/PB.4944/PB.4948/PB.4976/PB.5081/PB.5399/PB.5467/PB.5476/PB.557/PB.5638/PB.5709/PB.5745/PB.5773/PB.5782/PB.5911/PB.5931/PB.6034/PB.618/PB.6…	65
GO:0005615	extracellular space	60/398	317/3594	9.93003e-06	0.00388583	0.00388509	PB.1198/PB.1302/PB.1305/PB.1396/PB.1414/PB.1886/PB.1933/PB.2110/PB.2242/PB.2414/PB.247/PB.2470/PB.2532/PB.2658/PB.2692/PB.3018/PB.3038/PB.3263/PB.3264/PB.3278/PB.3313/PB.3385/PB.3471/PB.3529/PB.3563/PB.3674/PB.3684/PB.3708/PB.3750/PB.3957/PB.4000/PB.4017/PB.4215/PB.4276/PB.4506/PB.458/PB.4639/PB.4919/PB.4948/PB.4976/PB.5129/PB.5513/PB.5537/PB.554/PB.5709/PB.5855/PB.6034/PB.65/PB.68/PB.69/PB.70/PB…	60
GO:0006032	chitin catabolic process	11/398	23/3594	1.05402e-05	0.00388583	0.00388509	PB.1321/PB.230/PB.2701/PB.3957/PB.4000/PB.4206/PB.4948/PB.5399/PB.618/PB.733/PB.322	11
GO:0070011	NA	38/398	173/3594	1.69871e-05	0.00517482	0.00517384	PB.1198/PB.1886/PB.1963/PB.2042/PB.2100/PB.2113/PB.2165/PB.2169/PB.2243/PB.2714/PB.3038/PB.3048/PB.3066/PB.3068/PB.3069/PB.3278/PB.3292/PB.3302/PB.3684/PB.3801/PB.3879/PB.3886/PB.3980/PB.4122/PB.4535/PB.4639/PB.4898/PB.4919/PB.4976/PB.5855/PB.812/PB.821/PB.881/PB.933/PB.935/PB.25/PB.516/PB.638	38
GO:0046348	amino sugar catabolic process	11/398	24/3594	1.75457e-05	0.00517482	0.00517384	PB.1321/PB.230/PB.2701/PB.3957/PB.4000/PB.4206/PB.4948/PB.5399/PB.618/PB.733/PB.322	11
GO:1901072	glucosamine-containing compound catabolic process	11/398	24/3594	1.75457e-05	0.00517482	0.00517384	PB.1321/PB.230/PB.2701/PB.3957/PB.4000/PB.4206/PB.4948/PB.5399/PB.618/PB.733/PB.322	11
GO:0006030	chitin metabolic process	12/398	29/3594	2.57904e-05	0.00685495	0.00685365	PB.1321/PB.230/PB.2701/PB.3957/PB.4000/PB.4206/PB.46/PB.4948/PB.5399/PB.618/PB.733/PB.322	12
GO:1901071	glucosamine-containing compound metabolic process	14/398	38/3594	2.63414e-05	0.00685495	0.00685365	PB.1321/PB.230/PB.2701/PB.3957/PB.4000/PB.4206/PB.46/PB.4948/PB.5395/PB.5399/PB.618/PB.733/PB.902/PB.322	14
GO:0008233	peptidase activity	38/398	178/3594	3.37015e-05	0.00828307	0.0082815	PB.1198/PB.1886/PB.1963/PB.2042/PB.2100/PB.2113/PB.2165/PB.2169/PB.2243/PB.2714/PB.3038/PB.3048/PB.3066/PB.3068/PB.3069/PB.3278/PB.3292/PB.3302/PB.3684/PB.3801/PB.3879/PB.3886/PB.3980/PB.4122/PB.4535/PB.4639/PB.4898/PB.4919/PB.4976/PB.5855/PB.812/PB.821/PB.881/PB.933/PB.935/PB.25/PB.516/PB.638	38
GO:0004568	chitinase activity	9/398	18/3594	4.46884e-05	0.0104053	0.0104034	PB.1321/PB.230/PB.2701/PB.3957/PB.4000/PB.4206/PB.4948/PB.733/PB.322	9
GO:0006040	amino sugar metabolic process	14/398	40/3594	5.12858e-05	0.0113444	0.0113423	PB.1321/PB.230/PB.2701/PB.3957/PB.4000/PB.4206/PB.46/PB.4948/PB.5395/PB.5399/PB.618/PB.733/PB.902/PB.322	14
GO:0042737	drug catabolic process	19/398	70/3594	0.000134604	0.0283566	0.0283512	PB.1321/PB.2113/PB.230/PB.2658/PB.2701/PB.3529/PB.3806/PB.3957/PB.4000/PB.4206/PB.4944/PB.4948/PB.4976/PB.5399/PB.5911/PB.618/PB.733/PB.322/PB.54	19
GO:0008237	metallopeptidase activity	17/398	62/3594	0.000265104	0.05331	0.0532999	PB.1886/PB.1963/PB.2042/PB.2165/PB.2169/PB.2714/PB.3038/PB.3066/PB.3068/PB.3069/PB.3801/PB.4535/PB.4919/PB.4976/PB.5855/PB.821/PB.933	17
GO:0004553	hydrolase activity	hydrolyzing O-glycosyl compounds	15/398	52/3594	0.000332641	0.0639829	0.0639707	PB.1321/PB.2180/PB.230/PB.2414/PB.2701/PB.3957/PB.4000/PB.4206/PB.4948/PB.5399/PB.5537/PB.566/PB.618/PB.733/PB.322	15
GO:0004175	endopeptidase activity	26/398	120/3594	0.000478051	0.0881207	0.0881039	PB.1963/PB.2042/PB.2100/PB.2165/PB.2169/PB.2243/PB.2714/PB.3038/PB.3278/PB.3292/PB.3302/PB.3684/PB.3801/PB.3879/PB.3886/PB.3980/PB.4639/PB.4898/PB.4919/PB.4976/PB.821/PB.881/PB.933/PB.935/PB.516/PB.638	26
GO:0008236	serine-type peptidase activity	18/398	71/3594	0.000506525	0.0896347	0.0896177	PB.1198/PB.2243/PB.3038/PB.3048/PB.3278/PB.3292/PB.3684/PB.3879/PB.3886/PB.3980/PB.4639/PB.4898/PB.4919/PB.4976/PB.812/PB.821/PB.881/PB.935	18
GO:0005616	larval serum protein complex	8/398	19/3594	0.00052817	0.0898702	0.0898531	PB.1302/PB.1305/PB.2470/PB.65/PB.68/PB.69/PB.70/PB.64	8
GO:0097493	structural molecule activity conferring elasticity	7/398	15/3594	0.000564716	0.0925298	0.0925122	PB.3230/PB.4559/PB.4571/PB.4572/PB.4573/PB.4574/PB.96	7
GO:0017171	serine hydrolase activity	18/398	73/3594	0.000726451	0.114779	0.114757	PB.1198/PB.2243/PB.3038/PB.3048/PB.3278/PB.3292/PB.3684/PB.3879/PB.3886/PB.3980/PB.4639/PB.4898/PB.4919/PB.4976/PB.812/PB.821/PB.881/PB.935	18
GO:0004222	metalloendopeptidase activity	11/398	35/3594	0.000944366	0.144065	0.144037	PB.1963/PB.2042/PB.2165/PB.2169/PB.2714/PB.3038/PB.3801/PB.4919/PB.4976/PB.821/PB.933	11
GO:0044449	NA	29/398	146/3594	0.00103831	0.153117	0.153087	PB.101/PB.1521/PB.1546/PB.1547/PB.2109/PB.2919/PB.3018/PB.3190/PB.3230/PB.3351/PB.4287/PB.4386/PB.4865/PB.5084/PB.517/PB.5180/PB.5203/PB.5619/PB.5773/PB.5970/PB.599/PB.6041/PB.6134/PB.6208/PB.939/PB.940/PB.96/PB.267/PB.820	29
GO:0008045	motor neuron axon guidance	15/398	58/3594	0.00118074	0.168503	0.168471	PB.1302/PB.1305/PB.1334/PB.2470/PB.3373/PB.406/PB.517/PB.5877/PB.5980/PB.65/PB.68/PB.69/PB.70/PB.880/PB.64	15
GO:0006026	aminoglycan catabolic process	11/398	36/3594	0.00122741	0.16969	0.169657	PB.1321/PB.230/PB.2701/PB.3957/PB.4000/PB.4206/PB.4948/PB.5399/PB.618/PB.733/PB.322	11
GO:0009642	response to light intensity	7/398	17/3594	0.00140055	0.187759	0.187723	PB.2352/PB.2658/PB.2692/PB.3187/PB.3268/PB.5256/PB.563	7
GO:0006735	NADH regeneration	6/398	13/3594	0.0015441	0.196192	0.196155	PB.1004/PB.2109/PB.5745/PB.5773/PB.5911/PB.820	6
GO:0061134	peptidase regulator activity	11/398	37/3594	0.00157669	0.196192	0.196155	PB.1933/PB.3278/PB.3302/PB.3684/PB.4017/PB.4215/PB.4865/PB.5359/PB.5513/PB.5745/PB.54	11
GO:0031253	cell projection membrane	19/398	84/3594	0.00160337	0.196192	0.196155	PB.1276/PB.1507/PB.1521/PB.3038/PB.3187/PB.406/PB.4287/PB.4327/PB.4391/PB.4494/PB.4495/PB.4976/PB.5256/PB.5690/PB.5762/PB.5970/PB.6240/PB.902/PB.925	19
GO:0004601	peroxidase activity	8/398	22/3594	0.00165497	0.196192	0.196155	PB.1017/PB.2658/PB.3037/PB.3529/PB.3806/PB.360/PB.514/PB.54	8
GO:0016798	hydrolase activity	acting on glycosyl bonds	15/398	60/3594	0.00171411	0.196192	0.196155	PB.1321/PB.2180/PB.230/PB.2414/PB.2701/PB.3957/PB.4000/PB.4206/PB.4948/PB.5399/PB.5537/PB.566/PB.618/PB.733/PB.322	15
GO:0006734	NADH metabolic process	9/398	27/3594	0.00172954	0.196192	0.196155	PB.1004/PB.1044/PB.2109/PB.4865/PB.5745/PB.5773/PB.5911/PB.6034/PB.820	9
GO:0008238	exopeptidase activity	12/398	43/3594	0.00179237	0.198236	0.198198	PB.1886/PB.2113/PB.3038/PB.3048/PB.3066/PB.3068/PB.3069/PB.4122/PB.4535/PB.4976/PB.5855/PB.25	12
GO:0099512	supramolecular fiber	44/398	260/3594	0.00206589	0.216964	0.216923	PB.101/PB.1521/PB.1546/PB.1547/PB.2109/PB.2919/PB.3018/PB.3190/PB.3230/PB.3351/PB.3799/PB.3835/PB.4276/PB.4287/PB.4327/PB.4386/PB.4691/PB.4865/PB.5084/PB.517/PB.5180/PB.5203/PB.524/PB.5366/PB.5369/PB.5372/PB.5565/PB.5619/PB.5773/PB.5970/PB.599/PB.6041/PB.6134/PB.6208/PB.652/PB.843/PB.939/PB.940/PB.96/PB.267/PB.500/PB.52/PB.820/PB.99	44
GO:0008144	drug binding	37/398	209/3594	0.00209344	0.216964	0.216923	PB.101/PB.1026/PB.1321/PB.1546/PB.1547/PB.1657/PB.1971/PB.2110/PB.2260/PB.230/PB.2532/PB.2701/PB.3017/PB.3263/PB.3264/PB.3280/PB.3662/PB.3674/PB.3957/PB.4000/PB.4206/PB.4423/PB.4494/PB.4495/PB.4559/PB.4571/PB.4572/PB.4573/PB.4574/PB.4865/PB.4948/PB.4976/PB.5782/PB.733/PB.322/PB.58/PB.820	37
GO:0005201	extracellular matrix structural constituent	10/398	33/3594	0.0021867	0.216964	0.216923	PB.1260/PB.4106/PB.4276/PB.4559/PB.4571/PB.4572/PB.4573/PB.4574/PB.524/PB.882	10
GO:0098869	cellular oxidant detoxification	12/398	44/3594	0.00222372	0.216964	0.216923	PB.1017/PB.2481/PB.2658/PB.2692/PB.3037/PB.3529/PB.3806/PB.4423/PB.6009/PB.360/PB.514/PB.54	12
GO:0016684	oxidoreductase activity	acting on peroxide as acceptor	8/398	23/3594	0.00229663	0.216964	0.216923	PB.1017/PB.2658/PB.3037/PB.3529/PB.3806/PB.360/PB.514/PB.54	8
GO:0060415	muscle tissue morphogenesis	8/398	23/3594	0.00229663	0.216964	0.216923	PB.101/PB.1546/PB.1547/PB.2131/PB.4276/PB.5047/PB.524/PB.5970	8
GO:0099081	supramolecular polymer	44/398	262/3594	0.00241348	0.216964	0.216923	PB.101/PB.1521/PB.1546/PB.1547/PB.2109/PB.2919/PB.3018/PB.3190/PB.3230/PB.3351/PB.3799/PB.3835/PB.4276/PB.4287/PB.4327/PB.4386/PB.4691/PB.4865/PB.5084/PB.517/PB.5180/PB.5203/PB.524/PB.5366/PB.5369/PB.5372/PB.5565/PB.5619/PB.5773/PB.5970/PB.599/PB.6041/PB.6134/PB.6208/PB.652/PB.843/PB.939/PB.940/PB.96/PB.267/PB.500/PB.52/PB.820/PB.99	44
GO:0003229	ventricular cardiac muscle tissue development	6/398	14/3594	0.00245275	0.216964	0.216923	PB.101/PB.1546/PB.1547/PB.2131/PB.524/PB.5970	6
GO:0055010	ventricular cardiac muscle tissue morphogenesis	6/398	14/3594	0.00245275	0.216964	0.216923	PB.101/PB.1546/PB.1547/PB.2131/PB.524/PB.5970	6
GO:0043292	contractile fiber	29/398	154/3594	0.00246269	0.216964	0.216923	PB.101/PB.1521/PB.1546/PB.1547/PB.2109/PB.2919/PB.3018/PB.3190/PB.3230/PB.3351/PB.4287/PB.4386/PB.4865/PB.5084/PB.517/PB.5180/PB.5203/PB.5619/PB.5773/PB.5970/PB.599/PB.6041/PB.6134/PB.6208/PB.939/PB.940/PB.96/PB.267/PB.820	29
GO:0016209	antioxidant activity	11/398	39/3594	0.00251917	0.216964	0.216923	PB.1017/PB.2658/PB.2692/PB.3037/PB.3529/PB.3806/PB.4423/PB.6009/PB.360/PB.514/PB.54	11
GO:0031404	chloride ion binding	5/398	10/3594	0.00255021	0.216964	0.216923	PB.2414/PB.3278/PB.3684/PB.4976/PB.5537	5
GO:0052547	regulation of peptidase activity	22/398	108/3594	0.00297334	0.244137	0.244091	PB.1933/PB.2100/PB.2110/PB.3278/PB.3302/PB.3363/PB.3684/PB.4017/PB.4215/PB.4423/PB.4479/PB.4865/PB.5103/PB.5359/PB.5513/PB.5745/PB.599/PB.267/PB.317/PB.54/PB.638/PB.977	22
GO:0055008	cardiac muscle tissue morphogenesis	7/398	19/3594	0.00297997	0.244137	0.244091	PB.101/PB.1546/PB.1547/PB.2131/PB.5047/PB.524/PB.5970	7
GO:0019674	NAD metabolic process	11/398	40/3594	0.00313745	0.252365	0.252317	PB.1004/PB.1044/PB.1507/PB.2109/PB.4865/PB.5745/PB.5773/PB.5782/PB.5911/PB.6034/PB.820	11
GO:0030017	sarcomere	26/398	136/3594	0.00328491	0.259508	0.259459	PB.101/PB.1521/PB.1546/PB.1547/PB.2109/PB.2919/PB.3230/PB.3351/PB.4287/PB.4386/PB.4865/PB.5084/PB.517/PB.5180/PB.5203/PB.5619/PB.5773/PB.5970/PB.599/PB.6134/PB.6208/PB.939/PB.940/PB.96/PB.267/PB.820	26
GO:0045214	sarcomere organization	15/398	64/3594	0.00339152	0.26323	0.26318	PB.101/PB.1546/PB.1547/PB.1604/PB.2919/PB.3018/PB.3230/PB.3351/PB.4386/PB.4865/PB.517/PB.5546/PB.5619/PB.6208/PB.96	15
GO:0051186	NA	45/398	276/3594	0.00390777	0.294101	0.294045	PB.1004/PB.1044/PB.1414/PB.1507/PB.1657/PB.1920/PB.2109/PB.2481/PB.2500/PB.2658/PB.2692/PB.2871/PB.3529/PB.3662/PB.3806/PB.4034/PB.4035/PB.4116/PB.4164/PB.4251/PB.458/PB.4665/PB.4865/PB.4919/PB.4944/PB.5072/PB.5467/PB.5745/PB.5773/PB.5782/PB.5911/PB.5931/PB.6034/PB.821/PB.881/PB.935/PB.939/PB.940/PB.25/PB.400/PB.401/PB.514/PB.54/PB.7/PB.820	45
GO:1990748	cellular detoxification	12/398	47/3594	0.00404919	0.294101	0.294045	PB.1017/PB.2481/PB.2658/PB.2692/PB.3037/PB.3529/PB.3806/PB.4423/PB.6009/PB.360/PB.514/PB.54	12
GO:0006022	aminoglycan metabolic process	13/398	53/3594	0.0041062	0.294101	0.294045	PB.1321/PB.230/PB.2701/PB.3957/PB.4000/PB.4206/PB.46/PB.4948/PB.5399/PB.618/PB.733/PB.902/PB.322	13
GO:0004866	endopeptidase inhibitor activity	8/398	25/3594	0.00415155	0.294101	0.294045	PB.1933/PB.3302/PB.4017/PB.4215/PB.5359/PB.5513/PB.5745/PB.54	8
GO:0043171	peptide catabolic process	5/398	11/3594	0.00425463	0.294101	0.294045	PB.3066/PB.3068/PB.3069/PB.4535/PB.4976	5
GO:0061621	canonical glycolysis	5/398	11/3594	0.00425463	0.294101	0.294045	PB.1004/PB.2109/PB.5745/PB.5773/PB.820	5
GO:0061718	glucose catabolic process to pyruvate	5/398	11/3594	0.00425463	0.294101	0.294045	PB.1004/PB.2109/PB.5745/PB.5773/PB.820	5
GO:0052548	regulation of endopeptidase activity	20/398	98/3594	0.00444044	0.302223	0.302166	PB.1933/PB.2100/PB.2110/PB.3302/PB.3363/PB.4017/PB.4215/PB.4423/PB.4479/PB.4865/PB.5103/PB.5359/PB.5513/PB.5745/PB.599/PB.267/PB.317/PB.54/PB.638/PB.977	20
GO:0007586	digestion	11/398	42/3594	0.00473781	0.312833	0.312773	PB.1521/PB.2414/PB.4327/PB.4423/PB.4919/PB.5537/PB.566/PB.5911/PB.733/PB.821/PB.925	11
GO:0004252	serine-type endopeptidase activity	14/398	60/3594	0.00479096	0.312833	0.312773	PB.2243/PB.3038/PB.3278/PB.3292/PB.3684/PB.3879/PB.3886/PB.3980/PB.4639/PB.4898/PB.4919/PB.821/PB.881/PB.935	14
GO:0030018	Z disc	17/398	79/3594	0.00483182	0.312833	0.312773	PB.1546/PB.1547/PB.2109/PB.2919/PB.3230/PB.4386/PB.517/PB.5180/PB.5203/PB.5773/PB.5970/PB.599/PB.6208/PB.939/PB.940/PB.267/PB.820	17
GO:0007605	sensory perception of sound	13/398	54/3594	0.00487917	0.312833	0.312773	PB.1521/PB.2352/PB.2448/PB.2692/PB.3187/PB.3268/PB.3573/PB.4276/PB.524/PB.5256/PB.563/PB.5638/PB.5762	13
GO:0031674	I band	18/398	86/3594	0.00516094	0.319417	0.319356	PB.1546/PB.1547/PB.2109/PB.2919/PB.3230/PB.4287/PB.4386/PB.517/PB.5180/PB.5203/PB.5773/PB.5970/PB.599/PB.6208/PB.939/PB.940/PB.267/PB.820	18
GO:0006007	glucose catabolic process	6/398	16/3594	0.00539267	0.319417	0.319356	PB.1004/PB.2109/PB.5745/PB.5773/PB.5911/PB.820	6
GO:0016201	synaptic target inhibition	8/398	26/3594	0.00542981	0.319417	0.319356	PB.1302/PB.1305/PB.2470/PB.65/PB.68/PB.69/PB.70/PB.64	8
GO:0030414	peptidase inhibitor activity	8/398	26/3594	0.00542981	0.319417	0.319356	PB.1933/PB.3302/PB.4017/PB.4215/PB.5359/PB.5513/PB.5745/PB.54	8
GO:0048644	muscle organ morphogenesis	8/398	26/3594	0.00542981	0.319417	0.319356	PB.101/PB.1546/PB.1547/PB.2131/PB.4276/PB.5047/PB.524/PB.5970	8
GO:0019359	nicotinamide nucleotide biosynthetic process	10/398	37/3594	0.00548727	0.319417	0.319356	PB.1004/PB.1507/PB.2109/PB.2500/PB.5745/PB.5773/PB.5782/PB.939/PB.940/PB.820	10
GO:0019363	pyridine nucleotide biosynthetic process	10/398	37/3594	0.00548727	0.319417	0.319356	PB.1004/PB.1507/PB.2109/PB.2500/PB.5745/PB.5773/PB.5782/PB.939/PB.940/PB.820	10
GO:0008037	cell recognition	20/398	100/3594	0.005639	0.323986	0.323925	PB.1302/PB.1305/PB.1748/PB.2169/PB.2470/PB.3801/PB.406/PB.4287/PB.4327/PB.4766/PB.517/PB.5980/PB.65/PB.68/PB.69/PB.70/PB.902/PB.925/PB.52/PB.64	20
GO:0098754	detoxification	13/398	55/3594	0.00576491	0.326974	0.326912	PB.1017/PB.2481/PB.2658/PB.2692/PB.3037/PB.3529/PB.3806/PB.4423/PB.6009/PB.962/PB.360/PB.514/PB.54	13
GO:0019362	pyridine nucleotide metabolic process	15/398	68/3594	0.00622974	0.344505	0.344439	PB.1004/PB.1044/PB.1507/PB.2109/PB.2500/PB.4865/PB.5745/PB.5773/PB.5782/PB.5911/PB.6034/PB.939/PB.940/PB.54/PB.820	15
GO:0046496	nicotinamide nucleotide metabolic process	15/398	68/3594	0.00622974	0.344505	0.344439	PB.1004/PB.1044/PB.1507/PB.2109/PB.2500/PB.4865/PB.5745/PB.5773/PB.5782/PB.5911/PB.6034/PB.939/PB.940/PB.54/PB.820	15
GO:0030016	myofibril	27/398	150/3594	0.00653775	0.357074	0.357006	PB.101/PB.1521/PB.1546/PB.1547/PB.2109/PB.2919/PB.3018/PB.3230/PB.3351/PB.4287/PB.4386/PB.4865/PB.5084/PB.517/PB.5180/PB.5203/PB.5619/PB.5773/PB.5970/PB.599/PB.6134/PB.6208/PB.939/PB.940/PB.96/PB.267/PB.820	27
GO:0006851	mitochondrial calcium ion transmembrane transport	5/398	12/3594	0.00663922	0.358194	0.358126	PB.2165/PB.2714/PB.3683/PB.5180/PB.6102	5
GO:0010951	negative regulation of endopeptidase activity	13/398	56/3594	0.00677459	0.361094	0.361025	PB.1933/PB.2110/PB.3302/PB.3363/PB.4017/PB.4215/PB.4423/PB.5359/PB.5513/PB.5745/PB.599/PB.267/PB.54	13
GO:0061135	endopeptidase regulator activity	8/398	27/3594	0.00698782	0.368025	0.367955	PB.1933/PB.3302/PB.4017/PB.4215/PB.5359/PB.5513/PB.5745/PB.54	8
GO:0042866	pyruvate biosynthetic process	7/398	22/3594	0.00751691	0.391233	0.391158	PB.1004/PB.2109/PB.5745/PB.5773/PB.939/PB.940/PB.820	7
GO:0010466	negative regulation of peptidase activity	13/398	57/3594	0.00791979	0.402294	0.402217	PB.1933/PB.2110/PB.3302/PB.3363/PB.4017/PB.4215/PB.4423/PB.5359/PB.5513/PB.5745/PB.599/PB.267/PB.54	13
GO:0016485	protein processing	17/398	83/3594	0.00812155	0.402294	0.402217	PB.1963/PB.2165/PB.2169/PB.3278/PB.3363/PB.3684/PB.3801/PB.4017/PB.4479/PB.4919/PB.4976/PB.5083/PB.5359/PB.5513/PB.821/PB.462/PB.820	17
GO:0009060	aerobic respiration	12/398	51/3594	0.00817095	0.402294	0.402217	PB.1004/PB.1044/PB.1741/PB.1963/PB.2500/PB.2658/PB.4865/PB.6034/PB.858/PB.20/PB.29/PB.7	12
GO:0030148	sphingolipid biosynthetic process	10/398	39/3594	0.0081841	0.402294	0.402217	PB.1062/PB.247/PB.4034/PB.4035/PB.4164/PB.4251/PB.5129/PB.5931/PB.902/PB.179	10
GO:0072525	pyridine-containing compound biosynthetic process	10/398	39/3594	0.0081841	0.402294	0.402217	PB.1004/PB.1507/PB.2109/PB.2500/PB.5745/PB.5773/PB.5782/PB.939/PB.940/PB.820	10
GO:0006733	NA	16/398	77/3594	0.00876581	0.426153	0.426072	PB.1004/PB.1044/PB.1507/PB.2109/PB.2500/PB.4251/PB.4865/PB.5745/PB.5773/PB.5782/PB.5911/PB.6034/PB.939/PB.940/PB.54/PB.820	16
GO:0072524	pyridine-containing compound metabolic process	15/398	71/3594	0.00941755	0.452861	0.452775	PB.1004/PB.1044/PB.1507/PB.2109/PB.2500/PB.4865/PB.5745/PB.5773/PB.5782/PB.5911/PB.6034/PB.939/PB.940/PB.54/PB.820	15
GO:0097367	carbohydrate derivative binding	44/398	282/3594	0.00972552	0.46234	0.462252	PB.1004/PB.101/PB.1014/PB.1026/PB.1321/PB.1546/PB.1547/PB.1657/PB.1971/PB.2110/PB.2260/PB.230/PB.2500/PB.2532/PB.2701/PB.2783/PB.3017/PB.3263/PB.3264/PB.3280/PB.3612/PB.3674/PB.3957/PB.4000/PB.4206/PB.4494/PB.4495/PB.4559/PB.4571/PB.4572/PB.4573/PB.4574/PB.4865/PB.4940/PB.4948/PB.524/PB.5690/PB.5911/PB.733/PB.882/PB.322/PB.528/PB.58/PB.820	44
GO:0061620	glycolytic process through glucose-6-phosphate	5/398	13/3594	0.00982368	0.46234	0.462252	PB.1004/PB.2109/PB.5745/PB.5773/PB.820	5
GO:0003208	cardiac ventricle morphogenesis	6/398	18/3594	0.0103169	0.475439	0.475349	PB.101/PB.1546/PB.1547/PB.2131/PB.524/PB.5970	6
GO:0019626	short-chain fatty acid catabolic process	6/398	18/3594	0.0103169	0.475439	0.475349	PB.1414/PB.3612/PB.458/PB.5911/PB.400/PB.401	6
GO:0097066	response to thyroid hormone	8/398	29/3594	0.0110858	0.505603	0.505507	PB.1546/PB.1547/PB.4143/PB.4327/PB.4665/PB.4976/PB.5565/PB.462	8
GO:0007525	somatic muscle development	13/398	60/3594	0.0122897	0.549186	0.549082	PB.1334/PB.1546/PB.1547/PB.1604/PB.2109/PB.2919/PB.4865/PB.5546/PB.5773/PB.96/PB.179/PB.267/PB.820	13
GO:0050954	sensory perception of mechanical stimulus	13/398	60/3594	0.0122897	0.549186	0.549082	PB.1521/PB.2352/PB.2448/PB.2692/PB.3187/PB.3268/PB.3573/PB.4276/PB.524/PB.5256/PB.563/PB.5638/PB.5762	13
GO:0009435	NAD biosynthetic process	7/398	24/3594	0.0125524	0.555318	0.555212	PB.1004/PB.1507/PB.2109/PB.5745/PB.5773/PB.5782/PB.820	7
GO:0051188	NA	22/398	122/3594	0.013199	0.578143	0.578033	PB.1004/PB.1507/PB.1657/PB.2109/PB.2481/PB.2500/PB.2692/PB.3662/PB.4034/PB.4035/PB.4116/PB.4164/PB.4251/PB.5745/PB.5773/PB.5782/PB.5931/PB.939/PB.940/PB.25/PB.7/PB.820	22
GO:0003341	cilium movement	6/398	19/3594	0.0137032	0.580906	0.580796	PB.2109/PB.2481/PB.5565/PB.5745/PB.668/PB.820	6
GO:0065005	protein-lipid complex assembly	6/398	19/3594	0.0137032	0.580906	0.580796	PB.1414/PB.458/PB.599/PB.925/PB.400/PB.401	6
GO:0005788	endoplasmic reticulum lumen	15/398	74/3594	0.0137774	0.580906	0.580796	PB.1396/PB.1414/PB.2110/PB.3037/PB.3214/PB.3278/PB.3385/PB.3684/PB.4276/PB.458/PB.524/PB.5709/PB.925/PB.400/PB.401	15
GO:0046332	SMAD binding	5/398	14/3594	0.0139186	0.580906	0.580796	PB.1140/PB.161/PB.1985/PB.4276/PB.5970	5
GO:0061615	glycolytic process through fructose-6-phosphate	5/398	14/3594	0.0139186	0.580906	0.580796	PB.1004/PB.2109/PB.5745/PB.5773/PB.820	5
GO:0004177	aminopeptidase activity	7/398	25/3594	0.0158194	0.63757	0.637449	PB.3038/PB.3066/PB.3068/PB.3069/PB.4122/PB.4535/PB.4976	7
GO:0070613	regulation of protein processing	7/398	25/3594	0.0158194	0.63757	0.637449	PB.2169/PB.3363/PB.3801/PB.4017/PB.5359/PB.5513/PB.462	7
GO:0006641	triglyceride metabolic process	11/398	49/3594	0.0158528	0.63757	0.637449	PB.1414/PB.2481/PB.2658/PB.3573/PB.4423/PB.458/PB.5911/PB.925/PB.172/PB.400/PB.401	11
GO:0046467	membrane lipid biosynthetic process	11/398	49/3594	0.0158528	0.63757	0.637449	PB.1062/PB.247/PB.4034/PB.4035/PB.4164/PB.4251/PB.4268/PB.5129/PB.5931/PB.902/PB.179	11
GO:0006508	proteolysis	68/398	483/3594	0.0163966	0.6521	0.651975	PB.1198/PB.1604/PB.1886/PB.1933/PB.1963/PB.2042/PB.2100/PB.2110/PB.2113/PB.2165/PB.2169/PB.2243/PB.2481/PB.2692/PB.2714/PB.2781/PB.2788/PB.3038/PB.3048/PB.3066/PB.3068/PB.3069/PB.3200/PB.3278/PB.3292/PB.3302/PB.3363/PB.3385/PB.3684/PB.3801/PB.3879/PB.3886/PB.3980/PB.4017/PB.4122/PB.4143/PB.4215/PB.4423/PB.4425/PB.4479/PB.4535/PB.4639/PB.4865/PB.4898/PB.4919/PB.4976/PB.5083/PB.5103/PB.5359/PB.5513…	68
GO:0008039	synaptic target recognition	10/398	43/3594	0.0165089	0.6521	0.651975	PB.1302/PB.1305/PB.1748/PB.2470/PB.65/PB.68/PB.69/PB.70/PB.925/PB.64	10
GO:0016028	rhabdomere	6/398	20/3594	0.017795	0.671198	0.67107	PB.1521/PB.2352/PB.3187/PB.3268/PB.5256/PB.563	6
GO:0032587	ruffle membrane	6/398	20/3594	0.017795	0.671198	0.67107	PB.1276/PB.3038/PB.4494/PB.4495/PB.5690/PB.5762	6
GO:0016601	Rac protein signal transduction	4/398	10/3594	0.0180544	0.671198	0.67107	PB.1361/PB.5762/PB.5980/PB.500	4
GO:0030497	fatty acid elongation	4/398	10/3594	0.0180544	0.671198	0.67107	PB.4034/PB.4035/PB.4164/PB.5931	4
GO:0031528	microvillus membrane	4/398	10/3594	0.0180544	0.671198	0.67107	PB.1521/PB.4327/PB.5970/PB.925	4
GO:0042761	very long-chain fatty acid biosynthetic process	4/398	10/3594	0.0180544	0.671198	0.67107	PB.4034/PB.4035/PB.4164/PB.5931	4
GO:0070006	metalloaminopeptidase activity	4/398	10/3594	0.0180544	0.671198	0.67107	PB.3066/PB.3068/PB.3069/PB.4535	4
GO:0006732	NA	30/398	185/3594	0.0186313	0.686874	0.686743	PB.1004/PB.1044/PB.1414/PB.1507/PB.1657/PB.1920/PB.2109/PB.2481/PB.2500/PB.2871/PB.4034/PB.4035/PB.4116/PB.4164/PB.4251/PB.458/PB.4865/PB.4944/PB.5745/PB.5773/PB.5782/PB.5911/PB.5931/PB.6034/PB.939/PB.940/PB.400/PB.401/PB.54/PB.820	30
GO:0034378	chylomicron assembly	5/398	15/3594	0.0190222	0.691569	0.691437	PB.1414/PB.458/PB.925/PB.400/PB.401	5
GO:0031672	A band	14/398	70/3594	0.0190713	0.691569	0.691437	PB.1546/PB.1547/PB.2109/PB.3230/PB.4287/PB.4865/PB.5084/PB.5619/PB.5773/PB.939/PB.940/PB.96/PB.267/PB.820	14
GO:0033559	unsaturated fatty acid metabolic process	10/398	44/3594	0.0193274	0.695157	0.695025	PB.1136/PB.1414/PB.4034/PB.4035/PB.4164/PB.458/PB.5931/PB.652/PB.400/PB.401	10
GO:1903317	regulation of protein maturation	7/398	26/3594	0.0196471	0.700959	0.700825	PB.2169/PB.3363/PB.3801/PB.4017/PB.5359/PB.5513/PB.462	7
GO:0051346	negative regulation of hydrolase activity	18/398	98/3594	0.0199345	0.70552	0.705386	PB.101/PB.1361/PB.1933/PB.2110/PB.2481/PB.3302/PB.3363/PB.4017/PB.4215/PB.4327/PB.4423/PB.5359/PB.5513/PB.5745/PB.599/PB.721/PB.267/PB.54	18
GO:0009156	ribonucleoside monophosphate biosynthetic process	11/398	51/3594	0.0211775	0.743565	0.743424	PB.1004/PB.1971/PB.2109/PB.2576/PB.5745/PB.5773/PB.5993/PB.939/PB.940/PB.29/PB.820	11
GO:0009108	NA	18/398	99/3594	0.0219624	0.754988	0.754845	PB.1004/PB.1507/PB.1657/PB.2109/PB.2481/PB.2500/PB.4034/PB.4035/PB.4116/PB.4164/PB.4251/PB.5745/PB.5773/PB.5782/PB.5931/PB.939/PB.940/PB.820	18
GO:0009620	response to fungus	12/398	58/3594	0.0225179	0.754988	0.754845	PB.1321/PB.1334/PB.1933/PB.3980/PB.4869/PB.5745/PB.5833/PB.68/PB.733/PB.317/PB.360/PB.64	12
GO:0031638	zymogen activation	6/398	21/3594	0.0226523	0.754988	0.754845	PB.3278/PB.3684/PB.4479/PB.4919/PB.821/PB.820	6
GO:0046459	short-chain fatty acid metabolic process	6/398	21/3594	0.0226523	0.754988	0.754845	PB.1414/PB.3612/PB.458/PB.5911/PB.400/PB.401	6
GO:0046949	fatty-acyl-CoA biosynthetic process	6/398	21/3594	0.0226523	0.754988	0.754845	PB.1657/PB.4034/PB.4035/PB.4116/PB.4164/PB.5931	6
GO:0071825	protein-lipid complex subunit organization	6/398	21/3594	0.0226523	0.754988	0.754845	PB.1414/PB.458/PB.599/PB.925/PB.400/PB.401	6
GO:0003779	actin binding	21/398	121/3594	0.0229163	0.754988	0.754845	PB.101/PB.1521/PB.1546/PB.1547/PB.2919/PB.3230/PB.3351/PB.4287/PB.4327/PB.4940/PB.4976/PB.517/PB.5203/PB.5546/PB.5762/PB.5980/PB.599/PB.5994/PB.6208/PB.165/PB.209	21
GO:0008235	metalloexopeptidase activity	7/398	27/3594	0.0240779	0.754988	0.754845	PB.1886/PB.3066/PB.3068/PB.3069/PB.4535/PB.4976/PB.5855	7
GO:0090207	regulation of triglyceride metabolic process	7/398	27/3594	0.0240779	0.754988	0.754845	PB.1414/PB.2481/PB.3573/PB.458/PB.172/PB.400/PB.401	7
GO:0007603	phototransduction	visible light	8/398	33/3594	0.0241985	0.754988	0.754845	PB.1521/PB.2352/PB.2448/PB.3187/PB.3268/PB.5256/PB.5475/PB.563	8
GO:0031256	leading edge membrane	8/398	33/3594	0.0241985	0.754988	0.754845	PB.1276/PB.3038/PB.4287/PB.4391/PB.4494/PB.4495/PB.5690/PB.5762	8
GO:0006638	neutral lipid metabolic process	11/398	52/3594	0.0242859	0.754988	0.754845	PB.1414/PB.2481/PB.2658/PB.3573/PB.4423/PB.458/PB.5911/PB.925/PB.172/PB.400/PB.401	11
GO:0006639	acylglycerol metabolic process	11/398	52/3594	0.0242859	0.754988	0.754845	PB.1414/PB.2481/PB.2658/PB.3573/PB.4423/PB.458/PB.5911/PB.925/PB.172/PB.400/PB.401	11
GO:0030317	flagellated sperm motility	5/398	16/3594	0.0252175	0.754988	0.754845	PB.2109/PB.2481/PB.5745/PB.668/PB.820	5
GO:0060294	cilium movement involved in cell motility	5/398	16/3594	0.0252175	0.754988	0.754845	PB.2109/PB.2481/PB.5745/PB.668/PB.820	5
GO:0097722	sperm motility	5/398	16/3594	0.0252175	0.754988	0.754845	PB.2109/PB.2481/PB.5745/PB.668/PB.820	5
GO:1902652	secondary alcohol metabolic process	12/398	59/3594	0.0255442	0.754988	0.754845	PB.1044/PB.1414/PB.1657/PB.1741/PB.2131/PB.2658/PB.2692/PB.2871/PB.4485/PB.458/PB.400/PB.401	12
GO:0010955	negative regulation of protein processing	4/398	11/3594	0.0259399	0.754988	0.754845	PB.3363/PB.4017/PB.5359/PB.5513	4
GO:0016029	subrhabdomeral cisterna	4/398	11/3594	0.0259399	0.754988	0.754845	PB.3187/PB.3268/PB.5256/PB.563	4
GO:0018990	ecdysis	chitin-based cuticle	4/398	11/3594	0.0259399	0.754988	0.754845	PB.1321/PB.4948/PB.733/PB.322	4
GO:0035338	long-chain fatty-acyl-CoA biosynthetic process	4/398	11/3594	0.0259399	0.754988	0.754845	PB.4034/PB.4035/PB.4164/PB.5931	4
GO:0042744	hydrogen peroxide catabolic process	4/398	11/3594	0.0259399	0.754988	0.754845	PB.2658/PB.3529/PB.3806/PB.54	4
GO:0071781	endoplasmic reticulum cisternal network	4/398	11/3594	0.0259399	0.754988	0.754845	PB.3187/PB.3268/PB.5256/PB.563	4
GO:0097425	NA	4/398	11/3594	0.0259399	0.754988	0.754845	PB.3187/PB.3268/PB.5256/PB.563	4
GO:0120082	smooth endoplasmic reticulum cisterna	4/398	11/3594	0.0259399	0.754988	0.754845	PB.3187/PB.3268/PB.5256/PB.563	4
GO:1903318	negative regulation of protein maturation	4/398	11/3594	0.0259399	0.754988	0.754845	PB.3363/PB.4017/PB.5359/PB.5513	4
GO:0016126	sterol biosynthetic process	9/398	40/3594	0.0275324	0.785829	0.78568	PB.1414/PB.1657/PB.2131/PB.2692/PB.2871/PB.4485/PB.458/PB.400/PB.401	9
GO:0031430	M band	9/398	40/3594	0.0275324	0.785829	0.78568	PB.2109/PB.3230/PB.4287/PB.4865/PB.5773/PB.939/PB.940/PB.267/PB.820	9
GO:1902653	secondary alcohol biosynthetic process	9/398	40/3594	0.0275324	0.785829	0.78568	PB.1414/PB.1657/PB.2131/PB.2692/PB.2871/PB.4485/PB.458/PB.400/PB.401	9
GO:1901135	carbohydrate derivative metabolic process	64/398	463/3594	0.0285495	0.809636	0.809482	PB.1004/PB.1062/PB.1321/PB.1414/PB.1546/PB.1547/PB.1604/PB.1657/PB.1920/PB.1963/PB.1971/PB.2109/PB.2180/PB.230/PB.2346/PB.247/PB.2576/PB.2701/PB.2783/PB.2857/PB.2871/PB.3650/PB.3862/PB.3957/PB.4000/PB.4034/PB.4035/PB.4116/PB.4164/PB.4206/PB.4268/PB.4276/PB.458/PB.46/PB.4865/PB.4948/PB.5047/PB.5129/PB.524/PB.5395/PB.5399/PB.557/PB.5638/PB.5709/PB.5745/PB.5773/PB.5911/PB.5931/PB.5970/PB.5993/PB.618…	64
GO:0009260	ribonucleotide biosynthetic process	18/398	102/3594	0.0289985	0.812826	0.812671	PB.1004/PB.1657/PB.1971/PB.2109/PB.2576/PB.4034/PB.4035/PB.4116/PB.4164/PB.4865/PB.5745/PB.5773/PB.5931/PB.5993/PB.939/PB.940/PB.29/PB.820	18
GO:0034637	cellular carbohydrate biosynthetic process	7/398	28/3594	0.0291501	0.812826	0.812671	PB.3761/PB.3923/PB.46/PB.5395/PB.5911/PB.652/PB.902	7
GO:0072330	monocarboxylic acid biosynthetic process	16/398	88/3594	0.0297895	0.812826	0.812671	PB.1004/PB.1657/PB.2109/PB.2481/PB.4034/PB.4035/PB.4116/PB.4164/PB.5745/PB.5773/PB.5911/PB.5931/PB.652/PB.939/PB.940/PB.820	16
GO:0008203	cholesterol metabolic process	10/398	47/3594	0.0298879	0.812826	0.812671	PB.1414/PB.1657/PB.2131/PB.2658/PB.2692/PB.2871/PB.4485/PB.458/PB.400/PB.401	10
GO:0009127	purine nucleoside monophosphate biosynthetic process	10/398	47/3594	0.0298879	0.812826	0.812671	PB.1004/PB.1971/PB.2109/PB.2576/PB.5745/PB.5773/PB.939/PB.940/PB.29/PB.820	10
GO:0009168	purine ribonucleoside monophosphate biosynthetic process	10/398	47/3594	0.0298879	0.812826	0.812671	PB.1004/PB.1971/PB.2109/PB.2576/PB.5745/PB.5773/PB.939/PB.940/PB.29/PB.820	10
GO:0008038	neuron recognition	15/398	81/3594	0.0299481	0.812826	0.812671	PB.1302/PB.1305/PB.1748/PB.2470/PB.406/PB.4287/PB.4766/PB.517/PB.5980/PB.65/PB.68/PB.69/PB.70/PB.925/PB.64	15
GO:0043062	extracellular structure organization	20/398	117/3594	0.030209	0.814906	0.814751	PB.1414/PB.2532/PB.3038/PB.3214/PB.3263/PB.3675/PB.4017/PB.4276/PB.458/PB.4919/PB.517/PB.524/PB.5513/PB.5546/PB.821/PB.882/PB.902/PB.925/PB.400/PB.401	20
GO:0032787	monocarboxylic acid metabolic process	32/398	208/3594	0.0309095	0.82875	0.828592	PB.1004/PB.1136/PB.1414/PB.1657/PB.2109/PB.2113/PB.2481/PB.2500/PB.2526/PB.2871/PB.3048/PB.3549/PB.3612/PB.4034/PB.4035/PB.4116/PB.4164/PB.4423/PB.458/PB.5081/PB.5745/PB.5773/PB.5911/PB.5931/PB.652/PB.864/PB.939/PB.940/PB.179/PB.400/PB.401/PB.820	32
GO:0007602	phototransduction	9/398	41/3594	0.0319572	0.851679	0.851517	PB.1521/PB.2352/PB.2448/PB.3187/PB.3268/PB.5180/PB.5256/PB.5475/PB.563	9
GO:0007062	sister chromatid cohesion	5/398	17/3594	0.0325706	0.857691	0.857528	PB.2118/PB.2919/PB.3683/PB.4494/PB.5970	5
GO:0034379	very-low-density lipoprotein particle assembly	5/398	17/3594	0.0325706	0.857691	0.857528	PB.1414/PB.458/PB.925/PB.400/PB.401	5
GO:0055114	oxidation-reduction process	54/398	385/3594	0.0336995	0.872776	0.87261	PB.1004/PB.1017/PB.1044/PB.1136/PB.1351/PB.1741/PB.1963/PB.2109/PB.2346/PB.2500/PB.2526/PB.2576/PB.26/PB.2658/PB.2692/PB.2754/PB.2871/PB.3037/PB.3214/PB.3529/PB.3549/PB.3612/PB.3761/PB.3806/PB.4116/PB.4423/PB.4485/PB.4757/PB.4765/PB.4865/PB.4944/PB.5345/PB.5395/PB.5467/PB.557/PB.5669/PB.5745/PB.5773/PB.5782/PB.5911/PB.6034/PB.652/PB.68/PB.858/PB.188/PB.20/PB.29/PB.317/PB.360/PB.514/PB.54/PB.64/PB…	54
GO:0016459	myosin complex	8/398	35/3594	0.0337352	0.872776	0.87261	PB.1546/PB.1547/PB.2352/PB.2919/PB.3190/PB.3230/PB.5619/PB.96	8
GO:0043235	receptor complex	8/398	35/3594	0.0337352	0.872776	0.87261	PB.1521/PB.2131/PB.3363/PB.406/PB.4485/PB.5359/PB.5762/PB.925	8
GO:0009161	ribonucleoside monophosphate metabolic process	23/398	141/3594	0.0345954	0.884252	0.884084	PB.1004/PB.1546/PB.1547/PB.1963/PB.1971/PB.2109/PB.2576/PB.4865/PB.5047/PB.557/PB.5638/PB.5709/PB.5745/PB.5773/PB.5911/PB.5993/PB.858/PB.939/PB.940/PB.29/PB.317/PB.7/PB.820	23
GO:0005859	muscle myosin complex	6/398	23/3594	0.0348671	0.884252	0.884084	PB.1546/PB.1547/PB.2919/PB.3190/PB.3230/PB.96	6
GO:0035337	fatty-acyl-CoA metabolic process	6/398	23/3594	0.0348671	0.884252	0.884084	PB.1657/PB.4034/PB.4035/PB.4116/PB.4164/PB.5931	6
GO:0009152	purine ribonucleotide biosynthetic process	17/398	97/3594	0.0353144	0.884252	0.884084	PB.1004/PB.1657/PB.1971/PB.2109/PB.2576/PB.4034/PB.4035/PB.4116/PB.4164/PB.4865/PB.5745/PB.5773/PB.5931/PB.939/PB.940/PB.29/PB.820	17
GO:0008083	growth factor activity	4/398	12/3594	0.0355903	0.884252	0.884084	PB.1198/PB.1334/PB.5877/PB.880	4
GO:0035336	long-chain fatty-acyl-CoA metabolic process	4/398	12/3594	0.0355903	0.884252	0.884084	PB.4034/PB.4035/PB.4164/PB.5931	4
GO:0009124	nucleoside monophosphate biosynthetic process	11/398	55/3594	0.0355912	0.884252	0.884084	PB.1004/PB.1971/PB.2109/PB.2576/PB.5745/PB.5773/PB.5993/PB.939/PB.940/PB.29/PB.820	11
GO:0070482	response to oxygen levels	24/398	149/3594	0.0357778	0.884252	0.884084	PB.1156/PB.1521/PB.2526/PB.2658/PB.2871/PB.3038/PB.3351/PB.3385/PB.3662/PB.3683/PB.3708/PB.4276/PB.4423/PB.4976/PB.5180/PB.5359/PB.5516/PB.5638/PB.5911/PB.668/PB.721/PB.267/PB.317/PB.820	24
GO:0046390	ribose phosphate biosynthetic process	18/398	105/3594	0.0376024	0.924182	0.924006	PB.1004/PB.1657/PB.1971/PB.2109/PB.2576/PB.4034/PB.4035/PB.4116/PB.4164/PB.4865/PB.5745/PB.5773/PB.5931/PB.5993/PB.939/PB.940/PB.29/PB.820	18
GO:0009628	response to abiotic stimulus	59/398	429/3594	0.0383761	0.928595	0.928418	PB.1156/PB.1521/PB.1546/PB.1547/PB.1985/PB.2100/PB.2110/PB.2352/PB.2448/PB.2481/PB.2526/PB.2658/PB.2692/PB.2871/PB.3038/PB.3187/PB.3268/PB.3351/PB.3385/PB.3471/PB.3662/PB.3683/PB.3708/PB.3957/PB.4000/PB.4251/PB.4276/PB.4386/PB.4391/PB.4423/PB.4494/PB.4495/PB.4499/PB.4869/PB.4976/PB.5180/PB.524/PB.5256/PB.5359/PB.5475/PB.5516/PB.563/PB.5638/PB.5773/PB.5911/PB.5970/PB.6009/PB.652/PB.668/PB.721/PB.9…	59
GO:0006164	purine nucleotide biosynthetic process	17/398	98/3594	0.0385423	0.928595	0.928418	PB.1004/PB.1657/PB.1971/PB.2109/PB.2576/PB.4034/PB.4035/PB.4116/PB.4164/PB.4865/PB.5745/PB.5773/PB.5931/PB.939/PB.940/PB.29/PB.820	17
GO:0009165	nucleotide biosynthetic process	22/398	135/3594	0.0386096	0.928595	0.928418	PB.1004/PB.1507/PB.1657/PB.1971/PB.2109/PB.2500/PB.2576/PB.4034/PB.4035/PB.4116/PB.4164/PB.4865/PB.5047/PB.5745/PB.5773/PB.5782/PB.5931/PB.5993/PB.939/PB.940/PB.29/PB.820	22
GO:0006165	nucleoside diphosphate phosphorylation	8/398	36/3594	0.039346	0.928595	0.928418	PB.1004/PB.2109/PB.5745/PB.5773/PB.5911/PB.939/PB.940/PB.820	8
GO:0046031	ADP metabolic process	8/398	36/3594	0.039346	0.928595	0.928418	PB.1004/PB.2109/PB.5745/PB.5773/PB.5911/PB.939/PB.940/PB.820	8
GO:0046939	nucleotide phosphorylation	8/398	36/3594	0.039346	0.928595	0.928418	PB.1004/PB.2109/PB.5745/PB.5773/PB.5911/PB.939/PB.940/PB.820	8
GO:0050919	negative chemotaxis	8/398	36/3594	0.039346	0.928595	0.928418	PB.1302/PB.1305/PB.2470/PB.65/PB.68/PB.69/PB.70/PB.64	8
GO:1901568	fatty acid derivative metabolic process	12/398	63/3594	0.0406529	0.928595	0.928418	PB.1136/PB.1414/PB.1657/PB.4034/PB.4035/PB.4116/PB.4164/PB.458/PB.5931/PB.652/PB.400/PB.401	12
GO:0001539	cilium or flagellum-dependent cell motility	5/398	18/3594	0.0411296	0.928595	0.928418	PB.2109/PB.2481/PB.5745/PB.668/PB.820	5
GO:0007566	embryo implantation	5/398	18/3594	0.0411296	0.928595	0.928418	PB.2131/PB.2692/PB.3544/PB.4017/PB.5513	5
GO:0008063	Toll signaling pathway	5/398	18/3594	0.0411296	0.928595	0.928418	PB.1334/PB.1933/PB.3980/PB.5877/PB.880	5
GO:0034377	plasma lipoprotein particle assembly	5/398	18/3594	0.0411296	0.928595	0.928418	PB.1414/PB.458/PB.925/PB.400/PB.401	5
GO:0060285	cilium-dependent cell motility	5/398	18/3594	0.0411296	0.928595	0.928418	PB.2109/PB.2481/PB.5745/PB.668/PB.820	5
GO:0006096	glycolytic process	7/398	30/3594	0.0413502	0.928595	0.928418	PB.1004/PB.2109/PB.5745/PB.5773/PB.939/PB.940/PB.820	7
GO:0006757	ATP generation from ADP	7/398	30/3594	0.0413502	0.928595	0.928418	PB.1004/PB.2109/PB.5745/PB.5773/PB.939/PB.940/PB.820	7
GO:0006879	cellular iron ion homeostasis	7/398	30/3594	0.0413502	0.928595	0.928418	PB.2692/PB.3385/PB.3662/PB.4765/PB.4919/PB.5345/PB.5516	7
GO:0022617	extracellular matrix disassembly	7/398	30/3594	0.0413502	0.928595	0.928418	PB.2532/PB.3038/PB.3263/PB.4017/PB.4919/PB.5513/PB.821	7
GO:0007527	adult somatic muscle development	6/398	24/3594	0.0423054	0.935795	0.935617	PB.1546/PB.1547/PB.4865/PB.5546/PB.96/PB.179	6
GO:0009072	aromatic amino acid family metabolic process	6/398	24/3594	0.0423054	0.935795	0.935617	PB.2113/PB.4944/PB.5782/PB.68/PB.864/PB.64	6
GO:0016460	myosin II complex	6/398	24/3594	0.0423054	0.935795	0.935617	PB.1546/PB.1547/PB.2919/PB.3190/PB.3230/PB.96	6
GO:0015629	actin cytoskeleton	26/398	167/3594	0.0430134	0.946723	0.946543	PB.101/PB.1546/PB.1547/PB.2352/PB.2919/PB.3018/PB.3190/PB.3230/PB.3351/PB.4287/PB.4327/PB.4386/PB.4494/PB.4495/PB.517/PB.5203/PB.5366/PB.5369/PB.5372/PB.5619/PB.5980/PB.599/PB.6208/PB.652/PB.96/PB.267	26
GO:0009126	purine nucleoside monophosphate metabolic process	22/398	137/3594	0.0445472	0.957459	0.957277	PB.1004/PB.1546/PB.1547/PB.1963/PB.1971/PB.2109/PB.2576/PB.4865/PB.5047/PB.557/PB.5638/PB.5709/PB.5745/PB.5773/PB.5911/PB.858/PB.939/PB.940/PB.29/PB.317/PB.7/PB.820	22
GO:0009167	purine ribonucleoside monophosphate metabolic process	22/398	137/3594	0.0445472	0.957459	0.957277	PB.1004/PB.1546/PB.1547/PB.1963/PB.1971/PB.2109/PB.2576/PB.4865/PB.5047/PB.557/PB.5638/PB.5709/PB.5745/PB.5773/PB.5911/PB.858/PB.939/PB.940/PB.29/PB.317/PB.7/PB.820	22
GO:1901293	nucleoside phosphate biosynthetic process	22/398	137/3594	0.0445472	0.957459	0.957277	PB.1004/PB.1507/PB.1657/PB.1971/PB.2109/PB.2500/PB.2576/PB.4034/PB.4035/PB.4116/PB.4164/PB.4865/PB.5047/PB.5745/PB.5773/PB.5782/PB.5931/PB.5993/PB.939/PB.940/PB.29/PB.820	22
GO:0051336	regulation of hydrolase activity	39/398	270/3594	0.0449703	0.957459	0.957277	PB.101/PB.1361/PB.1546/PB.1547/PB.1933/PB.1985/PB.2100/PB.2110/PB.2481/PB.2692/PB.3278/PB.3302/PB.3363/PB.3385/PB.3684/PB.3761/PB.4017/PB.4215/PB.4327/PB.4423/PB.4479/PB.4499/PB.4865/PB.5103/PB.5359/PB.5513/PB.5638/PB.5690/PB.5745/PB.599/PB.721/PB.809/PB.267/PB.317/PB.373/PB.500/PB.54/PB.638/PB.977	39
GO:0014074	response to purine-containing compound	13/398	71/3594	0.0451076	0.957459	0.957277	PB.1985/PB.2110/PB.2692/PB.3385/PB.3662/PB.4116/PB.4276/PB.4327/PB.4919/PB.5180/PB.5911/PB.821/PB.360	13
GO:0016999	antibiotic metabolic process	13/398	71/3594	0.0451076	0.957459	0.957277	PB.1004/PB.1044/PB.1657/PB.1741/PB.2500/PB.2526/PB.2658/PB.2692/PB.3529/PB.3806/PB.5911/PB.6034/PB.54	13
GO:0006695	cholesterol biosynthetic process	8/398	37/3594	0.0455477	0.957459	0.957277	PB.1414/PB.1657/PB.2692/PB.2871/PB.4485/PB.458/PB.400/PB.401	8
GO:0072522	purine-containing compound biosynthetic process	17/398	100/3594	0.0456325	0.957459	0.957277	PB.1004/PB.1657/PB.1971/PB.2109/PB.2576/PB.4034/PB.4035/PB.4116/PB.4164/PB.4865/PB.5745/PB.5773/PB.5931/PB.939/PB.940/PB.29/PB.820	17
GO:0000791	euchromatin	4/398	13/3594	0.0470421	0.957459	0.957277	PB.1710/PB.1985/PB.3180/PB.5970	4
GO:0003746	translation elongation factor activity	4/398	13/3594	0.0470421	0.957459	0.957277	PB.2176/PB.4494/PB.4495/PB.5072	4
GO:0015171	amino acid transmembrane transporter activity	4/398	13/3594	0.0470421	0.957459	0.957277	PB.1566/PB.2576/PB.5081/PB.6240	4
GO:0016059	deactivation of rhodopsin mediated signaling	4/398	13/3594	0.0470421	0.957459	0.957277	PB.2352/PB.2448/PB.3268/PB.563	4
GO:0046189	phenol-containing compound biosynthetic process	4/398	13/3594	0.0470421	0.957459	0.957277	PB.1521/PB.4944/PB.68/PB.64	4
GO:0060438	trachea development	4/398	13/3594	0.0470421	0.957459	0.957277	PB.3957/PB.4000/PB.46/PB.5970	4
GO:0098659	inorganic cation import across plasma membrane	4/398	13/3594	0.0470421	0.957459	0.957277	PB.4765/PB.5180/PB.5638/PB.962	4
GO:0099587	inorganic ion import across plasma membrane	4/398	13/3594	0.0470421	0.957459	0.957277	PB.4765/PB.5180/PB.5638/PB.962	4
GO:0007568	aging	36/398	247/3594	0.0471804	0.957459	0.957277	PB.1546/PB.1547/PB.1760/PB.1971/PB.1985/PB.2131/PB.2392/PB.2481/PB.2500/PB.2658/PB.2692/PB.3008/PB.3278/PB.3320/PB.3563/PB.3684/PB.3806/PB.4494/PB.4495/PB.4499/PB.4766/PB.4869/PB.4944/PB.4976/PB.517/PB.5516/PB.566/PB.5773/PB.5911/PB.6208/PB.843/PB.97/PB.267/PB.364/PB.500/PB.54	36
GO:0009135	purine nucleoside diphosphate metabolic process	9/398	44/3594	0.0481292	0.963455	0.963272	PB.1004/PB.2109/PB.5047/PB.5745/PB.5773/PB.5911/PB.939/PB.940/PB.820	9
GO:0009179	purine ribonucleoside diphosphate metabolic process	9/398	44/3594	0.0481292	0.963455	0.963272	PB.1004/PB.2109/PB.5047/PB.5745/PB.5773/PB.5911/PB.939/PB.940/PB.820	9
GO:0009185	ribonucleoside diphosphate metabolic process	9/398	44/3594	0.0481292	0.963455	0.963272	PB.1004/PB.2109/PB.5047/PB.5745/PB.5773/PB.5911/PB.939/PB.940/PB.820	9
GO:0043200	response to amino acid	10/398	51/3594	0.0495616	0.979527	0.979341	PB.1546/PB.1547/PB.4143/PB.4276/PB.4665/PB.5565/PB.5911/PB.721/PB.317/PB.462	10
GO:0006665	sphingolipid metabolic process	11/398	58/3594	0.0501689	0.979527	0.979341	PB.1062/PB.2180/PB.247/PB.4034/PB.4035/PB.4164/PB.4251/PB.5129/PB.5931/PB.902/PB.179	11
GO:0009581	detection of external stimulus	11/398	58/3594	0.0501689	0.979527	0.979341	PB.1521/PB.2352/PB.2448/PB.3187/PB.3268/PB.4386/PB.5180/PB.524/PB.5256/PB.5475/PB.563	11
GO:0009582	detection of abiotic stimulus	11/398	58/3594	0.0501689	0.979527	0.979341	PB.1521/PB.2352/PB.2448/PB.3187/PB.3268/PB.4386/PB.5180/PB.524/PB.5256/PB.5475/PB.563	11
GO:1901136	carbohydrate derivative catabolic process	12/398	65/3594	0.0501782	0.979527	0.979341	PB.1321/PB.2180/PB.230/PB.2701/PB.3957/PB.4000/PB.4206/PB.4948/PB.5399/PB.618/PB.733/PB.322	12
GO:0005790	smooth endoplasmic reticulum	6/398	25/3594	0.0506694	0.979527	0.979341	PB.2110/PB.3187/PB.3268/PB.3385/PB.5256/PB.563	6
GO:0009988	cell-cell recognition	5/398	19/3594	0.0509248	0.979527	0.979341	PB.2169/PB.3801/PB.4327/PB.902/PB.52	5
GO:0042743	hydrogen peroxide metabolic process	5/398	19/3594	0.0509248	0.979527	0.979341	PB.2658/PB.2692/PB.3529/PB.3806/PB.54	5
GO:0072499	photoreceptor cell axon guidance	5/398	19/3594	0.0509248	0.979527	0.979341	PB.2352/PB.4287/PB.4327/PB.5546/PB.165	5
GO:0051604	protein maturation	18/398	109/3594	0.0518007	0.986676	0.986488	PB.1963/PB.2165/PB.2169/PB.3278/PB.3363/PB.3684/PB.3801/PB.4017/PB.4479/PB.4919/PB.4976/PB.5083/PB.5359/PB.5513/PB.673/PB.821/PB.462/PB.820	18
GO:0009123	nucleoside monophosphate metabolic process	23/398	147/3594	0.052337	0.986676	0.986488	PB.1004/PB.1546/PB.1547/PB.1963/PB.1971/PB.2109/PB.2576/PB.4865/PB.5047/PB.557/PB.5638/PB.5709/PB.5745/PB.5773/PB.5911/PB.5993/PB.858/PB.939/PB.940/PB.29/PB.317/PB.7/PB.820	23
GO:0009584	detection of visible light	8/398	38/3594	0.0523578	0.986676	0.986488	PB.1521/PB.2352/PB.2448/PB.3187/PB.3268/PB.5256/PB.5475/PB.563	8
GO:0055072	iron ion homeostasis	8/398	38/3594	0.0523578	0.986676	0.986488	PB.2692/PB.3385/PB.3662/PB.406/PB.4765/PB.4919/PB.5345/PB.5516	8
GO:0030239	myofibril assembly	15/398	87/3594	0.0524116	0.986676	0.986488	PB.101/PB.1546/PB.1547/PB.1604/PB.2919/PB.3018/PB.3230/PB.3351/PB.4386/PB.4865/PB.517/PB.5546/PB.5619/PB.6208/PB.96	15
GO:0099080	supramolecular complex	48/398	347/3594	0.0542134	1	0.99981	PB.101/PB.1140/PB.1521/PB.1546/PB.1547/PB.2109/PB.290/PB.2919/PB.3018/PB.3190/PB.3230/PB.3351/PB.3799/PB.3835/PB.4276/PB.4287/PB.4327/PB.4386/PB.4425/PB.4691/PB.4865/PB.5084/PB.517/PB.5180/PB.5203/PB.524/PB.5366/PB.5369/PB.5372/PB.5565/PB.5619/PB.5773/PB.5970/PB.599/PB.6041/PB.6134/PB.6208/PB.652/PB.843/PB.939/PB.940/PB.96/PB.188/PB.267/PB.500/PB.52/PB.820/PB.99	48
GO:0006637	acyl-CoA metabolic process	12/398	66/3594	0.0554698	1	0.99981	PB.1004/PB.1414/PB.1657/PB.2871/PB.4034/PB.4035/PB.4116/PB.4164/PB.458/PB.5931/PB.400/PB.401	12
GO:0035383	thioester metabolic process	12/398	66/3594	0.0554698	1	0.99981	PB.1004/PB.1414/PB.1657/PB.2871/PB.4034/PB.4035/PB.4116/PB.4164/PB.458/PB.5931/PB.400/PB.401	12
GO:0006090	pyruvate metabolic process	10/398	52/3594	0.0555797	1	0.99981	PB.1004/PB.2109/PB.2500/PB.2526/PB.5745/PB.5773/PB.5911/PB.939/PB.940/PB.820	10
GO:0006754	ATP biosynthetic process	10/398	52/3594	0.0555797	1	0.99981	PB.1004/PB.1971/PB.2109/PB.2576/PB.4865/PB.5745/PB.5773/PB.939/PB.940/PB.820	10
GO:0006941	striated muscle contraction	10/398	52/3594	0.0555797	1	0.99981	PB.101/PB.1546/PB.1547/PB.2109/PB.3230/PB.4386/PB.5180/PB.5638/PB.599/PB.96	10
GO:0016125	sterol metabolic process	10/398	52/3594	0.0555797	1	0.99981	PB.1414/PB.1657/PB.2131/PB.2658/PB.2692/PB.2871/PB.4485/PB.458/PB.400/PB.401	10
GO:0051015	actin filament binding	10/398	52/3594	0.0555797	1	0.99981	PB.101/PB.1546/PB.1547/PB.3230/PB.3351/PB.4327/PB.5546/PB.5762/PB.599/PB.209	10
GO:0002920	regulation of humoral immune response	7/398	32/3594	0.0564575	1	0.99981	PB.1334/PB.1985/PB.3363/PB.3980/PB.4017/PB.5359/PB.5513	7
GO:0008307	structural constituent of muscle	7/398	32/3594	0.0564575	1	0.99981	PB.1546/PB.1547/PB.2919/PB.3230/PB.3351/PB.4386/PB.96	7
GO:0022404	molting cycle process	8/398	39/3594	0.0597901	1	0.99981	PB.1321/PB.1361/PB.46/PB.4948/PB.5970/PB.733/PB.322/PB.360	8
GO:0015081	sodium ion transmembrane transporter activity	6/398	26/3594	0.0599761	1	0.99981	PB.1507/PB.1566/PB.4423/PB.5081/PB.5180/PB.5638	6
GO:1905330	regulation of morphogenesis of an epithelium	6/398	26/3594	0.0599761	1	0.99981	PB.2131/PB.2481/PB.3683/PB.4386/PB.5970/PB.97	6
GO:0044706	multi-multicellular organism process	13/398	74/3594	0.0600074	1	0.99981	PB.1198/PB.2131/PB.2692/PB.3320/PB.3544/PB.3662/PB.4017/PB.4976/PB.5513/PB.668/PB.902/PB.933/PB.267	13
GO:0004180	carboxypeptidase activity	4/398	14/3594	0.0602915	1	0.99981	PB.1886/PB.3048/PB.5855/PB.25	4
GO:0004771	sterol esterase activity	4/398	14/3594	0.0602915	1	0.99981	PB.1414/PB.458/PB.400/PB.401	4
GO:0004867	serine-type endopeptidase inhibitor activity	4/398	14/3594	0.0602915	1	0.99981	PB.1933/PB.4017/PB.4215/PB.5513	4
GO:0034382	chylomicron remnant clearance	4/398	14/3594	0.0602915	1	0.99981	PB.1414/PB.458/PB.400/PB.401	4
GO:0047619	acylcarnitine hydrolase activity	4/398	14/3594	0.0602915	1	0.99981	PB.1414/PB.458/PB.400/PB.401	4
GO:0071300	cellular response to retinoic acid	4/398	14/3594	0.0602915	1	0.99981	PB.2131/PB.3683/PB.4276/PB.5911	4
GO:0071830	triglyceride-rich lipoprotein particle clearance	4/398	14/3594	0.0602915	1	0.99981	PB.1414/PB.458/PB.400/PB.401	4
GO:0090122	cholesterol ester hydrolysis involved in cholesterol transport	4/398	14/3594	0.0602915	1	0.99981	PB.1414/PB.458/PB.400/PB.401	4
GO:0090320	regulation of chylomicron remnant clearance	4/398	14/3594	0.0602915	1	0.99981	PB.1414/PB.458/PB.400/PB.401	4
GO:0046914	transition metal ion binding	31/398	212/3594	0.0604083	1	0.99981	PB.1198/PB.1741/PB.1886/PB.1963/PB.2118/PB.2131/PB.2165/PB.247/PB.2481/PB.2500/PB.2692/PB.2840/PB.3066/PB.3068/PB.3069/PB.3200/PB.4386/PB.4535/PB.4944/PB.4976/PB.5129/PB.5359/PB.5467/PB.557/PB.5709/PB.5745/PB.5782/PB.5911/PB.902/PB.528/PB.58	31
GO:0005903	brush border	9/398	46/3594	0.0614836	1	0.99981	PB.1507/PB.4327/PB.4869/PB.4976/PB.566/PB.5762/PB.6240/PB.902/PB.925	9
GO:0051082	unfolded protein binding	11/398	60/3594	0.061863	1	0.99981	PB.1276/PB.2110/PB.2714/PB.3385/PB.4143/PB.4499/PB.4665/PB.6134/PB.652/PB.267/PB.52	11
GO:0043065	positive regulation of apoptotic process	26/398	173/3594	0.0619191	1	0.99981	PB.1985/PB.2131/PB.247/PB.2692/PB.3008/PB.3038/PB.3278/PB.3684/PB.4251/PB.4479/PB.4494/PB.4495/PB.4765/PB.4865/PB.4976/PB.5103/PB.5129/PB.5745/PB.5970/PB.599/PB.6009/PB.902/PB.172/PB.317/PB.516/PB.838	26
GO:0000792	heterochromatin	5/398	20/3594	0.061968	1	0.99981	PB.3180/PB.668/PB.843/PB.939/PB.940	5
GO:0030145	manganese ion binding	5/398	20/3594	0.061968	1	0.99981	PB.1198/PB.2500/PB.5709/PB.5911/PB.902	5
GO:0030276	clathrin binding	5/398	20/3594	0.061968	1	0.99981	PB.1521/PB.1980/PB.5674/PB.599/PB.800	5
GO:0031526	brush border membrane	5/398	20/3594	0.061968	1	0.99981	PB.1507/PB.4976/PB.6240/PB.902/PB.925	5
GO:0071827	plasma lipoprotein particle organization	5/398	20/3594	0.061968	1	0.99981	PB.1414/PB.458/PB.925/PB.400/PB.401	5
GO:0051495	positive regulation of cytoskeleton organization	10/398	53/3594	0.0620601	1	0.99981	PB.3230/PB.3351/PB.4327/PB.4691/PB.517/PB.5203/PB.5565/PB.5619/PB.5980/PB.599	10
GO:0006672	ceramide metabolic process	7/398	33/3594	0.0651426	1	0.99981	PB.1062/PB.2180/PB.247/PB.4251/PB.5129/PB.902/PB.179	7
GO:0006959	humoral immune response	12/398	68/3594	0.0671504	1	0.99981	PB.1140/PB.1334/PB.1985/PB.3363/PB.3980/PB.4017/PB.4919/PB.5359/PB.5513/PB.5745/PB.821/PB.64	12
GO:0001101	response to acid chemical	20/398	128/3594	0.068114	1	0.99981	PB.1546/PB.1547/PB.2131/PB.2526/PB.2658/PB.2692/PB.3662/PB.3683/PB.4017/PB.4143/PB.4276/PB.4499/PB.4665/PB.5513/PB.5565/PB.5911/PB.721/PB.267/PB.317/PB.462	20
GO:0043209	myelin sheath	20/398	128/3594	0.068114	1	0.99981	PB.1741/PB.1963/PB.1971/PB.2109/PB.2110/PB.2176/PB.2576/PB.2692/PB.3018/PB.3549/PB.4327/PB.4494/PB.4495/PB.4665/PB.4865/PB.5047/PB.5638/PB.5745/PB.6034/PB.267	20
GO:0007565	female pregnancy	11/398	61/3594	0.068329	1	0.99981	PB.1198/PB.2131/PB.2692/PB.3320/PB.3544/PB.3662/PB.4017/PB.4976/PB.5513/PB.668/PB.267	11
GO:0046683	response to organophosphorus	11/398	61/3594	0.068329	1	0.99981	PB.1985/PB.2110/PB.2692/PB.3385/PB.3662/PB.4116/PB.4276/PB.4327/PB.5180/PB.5911/PB.360	11
GO:0007411	axon guidance	25/398	167/3594	0.068825	1	0.99981	PB.1026/PB.1302/PB.1305/PB.1334/PB.2352/PB.2470/PB.3373/PB.406/PB.4287/PB.4327/PB.4691/PB.4766/PB.517/PB.5546/PB.5877/PB.5980/PB.65/PB.68/PB.69/PB.70/PB.880/PB.882/PB.165/PB.172/PB.64	25
GO:0009583	detection of light stimulus	9/398	47/3594	0.0689669	1	0.99981	PB.1521/PB.2352/PB.2448/PB.3187/PB.3268/PB.5180/PB.5256/PB.5475/PB.563	9
GO:0016491	oxidoreductase activity	38/398	271/3594	0.069003	1	0.99981	PB.1017/PB.1044/PB.1136/PB.1351/PB.1963/PB.2346/PB.2500/PB.2526/PB.26/PB.2658/PB.2692/PB.2754/PB.3037/PB.3214/PB.3529/PB.3549/PB.3612/PB.3806/PB.4116/PB.4485/PB.4757/PB.4765/PB.4944/PB.5345/PB.5467/PB.5669/PB.5745/PB.5782/PB.5911/PB.6034/PB.68/PB.858/PB.317/PB.360/PB.514/PB.54/PB.64/PB.820	38
GO:0009206	purine ribonucleoside triphosphate biosynthetic process	10/398	54/3594	0.0690107	1	0.99981	PB.1004/PB.1971/PB.2109/PB.2576/PB.4865/PB.5745/PB.5773/PB.939/PB.940/PB.820	10
GO:0016051	carbohydrate biosynthetic process	14/398	83/3594	0.0694497	1	0.99981	PB.2109/PB.2481/PB.2576/PB.3761/PB.3923/PB.46/PB.5395/PB.5745/PB.5773/PB.5911/PB.6034/PB.652/PB.902/PB.820	14
GO:1902117	positive regulation of organelle assembly	6/398	27/3594	0.0702327	1	0.99981	PB.1666/PB.3230/PB.3351/PB.4327/PB.5565/PB.5619	6
GO:0035150	regulation of tube size	12/398	69/3594	0.0735518	1	0.99981	PB.1396/PB.2532/PB.2692/PB.3048/PB.3263/PB.3373/PB.3674/PB.3957/PB.4000/PB.46/PB.4976/PB.5180	12
GO:0015238	NA	5/398	21/3594	0.0742542	1	0.99981	PB.1507/PB.1566/PB.2576/PB.4869/PB.5081	5
GO:0032982	myosin filament	5/398	21/3594	0.0742542	1	0.99981	PB.1546/PB.1547/PB.2919/PB.5619/PB.96	5
GO:0036296	response to increased oxygen levels	5/398	21/3594	0.0742542	1	0.99981	PB.2526/PB.2658/PB.3351/PB.4276/PB.5516	5
GO:0071688	striated muscle myosin thick filament assembly	5/398	21/3594	0.0742542	1	0.99981	PB.1546/PB.1547/PB.3230/PB.5619/PB.96	5
GO:0003231	cardiac ventricle development	7/398	34/3594	0.0745922	1	0.99981	PB.101/PB.1546/PB.1547/PB.2131/PB.3320/PB.524/PB.5970	7
GO:0016298	lipase activity	7/398	34/3594	0.0745922	1	0.99981	PB.1414/PB.247/PB.4251/PB.458/PB.5129/PB.400/PB.401	7
GO:0043050	pharyngeal pumping	7/398	34/3594	0.0745922	1	0.99981	PB.101/PB.1546/PB.1547/PB.1971/PB.3683/PB.3801/PB.6208	7
GO:0008016	regulation of heart contraction	11/398	62/3594	0.0752157	1	0.99981	PB.101/PB.1521/PB.1546/PB.1547/PB.1920/PB.1985/PB.4386/PB.4976/PB.5180/PB.5638/PB.599	11
GO:0046434	organophosphate catabolic process	11/398	62/3594	0.0752157	1	0.99981	PB.1004/PB.2109/PB.247/PB.4865/PB.5129/PB.5745/PB.5773/PB.5911/PB.939/PB.940/PB.820	11
GO:0022400	regulation of rhodopsin mediated signaling pathway	4/398	15/3594	0.0752985	1	0.99981	PB.2352/PB.2448/PB.3268/PB.563	4
GO:0030149	sphingolipid catabolic process	4/398	15/3594	0.0752985	1	0.99981	PB.2180/PB.247/PB.5129/PB.179	4
GO:0090119	vesicle-mediated cholesterol transport	4/398	15/3594	0.0752985	1	0.99981	PB.1414/PB.458/PB.400/PB.401	4
GO:2000144	positive regulation of DNA-templated transcription	initiation	4/398	15/3594	0.0752985	1	0.99981	PB.1985/PB.2840/PB.4425/PB.5970	4
GO:0009145	purine nucleoside triphosphate biosynthetic process	10/398	55/3594	0.0764373	1	0.99981	PB.1004/PB.1971/PB.2109/PB.2576/PB.4865/PB.5745/PB.5773/PB.939/PB.940/PB.820	10
GO:0009201	ribonucleoside triphosphate biosynthetic process	10/398	55/3594	0.0764373	1	0.99981	PB.1004/PB.1971/PB.2109/PB.2576/PB.4865/PB.5745/PB.5773/PB.939/PB.940/PB.820	10
GO:0035152	regulation of tube architecture	open tracheal system	10/398	55/3594	0.0764373	1	0.99981	PB.2532/PB.3263/PB.3320/PB.3373/PB.3674/PB.3957/PB.4000/PB.4327/PB.46/PB.925	10
GO:0015718	monocarboxylic acid transport	8/398	41/3594	0.0765569	1	0.99981	PB.1507/PB.1521/PB.2131/PB.4423/PB.4869/PB.4976/PB.5081/PB.925	8
GO:0009132	nucleoside diphosphate metabolic process	9/398	48/3594	0.0769961	1	0.99981	PB.1004/PB.2109/PB.5047/PB.5745/PB.5773/PB.5911/PB.939/PB.940/PB.820	9
GO:0010927	cellular component assembly involved in morphogenesis	18/398	115/3594	0.079604	1	0.99981	PB.101/PB.1546/PB.1547/PB.1604/PB.1985/PB.2919/PB.3018/PB.3230/PB.3351/PB.4386/PB.4494/PB.4865/PB.5047/PB.517/PB.5546/PB.5619/PB.6208/PB.96	18
GO:0009636	response to toxic substance	36/398	258/3594	0.0797997	1	0.99981	PB.1017/PB.1414/PB.1985/PB.2131/PB.2176/PB.2481/PB.2526/PB.2658/PB.2692/PB.2754/PB.3037/PB.3230/PB.3529/PB.3662/PB.3761/PB.3806/PB.4276/PB.4423/PB.458/PB.4665/PB.4919/PB.517/PB.5180/PB.5762/PB.5911/PB.6009/PB.821/PB.902/PB.962/PB.267/PB.317/PB.360/PB.400/PB.401/PB.514/PB.54	36
GO:0006816	calcium ion transport	12/398	70/3594	0.0803333	1	0.99981	PB.1521/PB.2165/PB.2481/PB.2714/PB.3683/PB.4976/PB.5180/PB.5638/PB.5970/PB.599/PB.6102/PB.721	12
GO:0006582	melanin metabolic process	6/398	28/3594	0.081437	1	0.99981	PB.1521/PB.3980/PB.4944/PB.5565/PB.68/PB.64	6
GO:0016056	rhodopsin mediated signaling pathway	6/398	28/3594	0.081437	1	0.99981	PB.2352/PB.2448/PB.3187/PB.3268/PB.5256/PB.563	6
GO:0019320	hexose catabolic process	6/398	28/3594	0.081437	1	0.99981	PB.1004/PB.2109/PB.5745/PB.5773/PB.5911/PB.820	6
GO:1901617	organic hydroxy compound biosynthetic process	14/398	85/3594	0.0815212	1	0.99981	PB.1414/PB.1521/PB.1657/PB.2131/PB.2692/PB.2871/PB.4485/PB.458/PB.4944/PB.5911/PB.68/PB.400/PB.401/PB.64	14
GO:0040014	regulation of multicellular organism growth	11/398	63/3594	0.082527	1	0.99981	PB.2532/PB.2692/PB.3263/PB.3674/PB.3683/PB.406/PB.4327/PB.4766/PB.4869/PB.5083/PB.179	11
GO:0007584	response to nutrient	17/398	108/3594	0.0832475	1	0.99981	PB.2131/PB.2658/PB.2692/PB.3385/PB.4017/PB.4116/PB.4276/PB.4499/PB.4665/PB.4919/PB.5180/PB.5513/PB.566/PB.721/PB.821/PB.29/PB.317	17
GO:0009259	ribonucleotide metabolic process	34/398	243/3594	0.0844211	1	0.99981	PB.1004/PB.1414/PB.1546/PB.1547/PB.1657/PB.1963/PB.1971/PB.2109/PB.2576/PB.2871/PB.4034/PB.4035/PB.4116/PB.4164/PB.458/PB.4865/PB.5047/PB.557/PB.5638/PB.5709/PB.5745/PB.5773/PB.5911/PB.5931/PB.5993/PB.858/PB.939/PB.940/PB.29/PB.317/PB.400/PB.401/PB.7/PB.820	34
GO:0070838	divalent metal ion transport	13/398	78/3594	0.0845546	1	0.99981	PB.1521/PB.2165/PB.2481/PB.2714/PB.3683/PB.4976/PB.5180/PB.5638/PB.5970/PB.599/PB.6102/PB.721/PB.962	13
GO:0035151	regulation of tube size	open tracheal system	7/398	35/3594	0.0848064	1	0.99981	PB.2532/PB.3263/PB.3373/PB.3674/PB.3957/PB.4000/PB.46	7
GO:0009166	nucleotide catabolic process	9/398	49/3594	0.0855741	1	0.99981	PB.1004/PB.2109/PB.4865/PB.5745/PB.5773/PB.5911/PB.939/PB.940/PB.820	9
GO:0051591	response to cAMP	9/398	49/3594	0.0855741	1	0.99981	PB.1985/PB.2110/PB.3662/PB.4116/PB.4276/PB.4327/PB.5180/PB.5911/PB.360	9
GO:0055067	monovalent inorganic cation homeostasis	8/398	42/3594	0.0858991	1	0.99981	PB.1281/PB.1971/PB.4869/PB.4976/PB.5180/PB.5516/PB.5612/PB.5638	8
GO:0016289	CoA hydrolase activity	5/398	22/3594	0.0877619	1	0.99981	PB.1004/PB.1414/PB.458/PB.400/PB.401	5
GO:0046513	ceramide biosynthetic process	5/398	22/3594	0.0877619	1	0.99981	PB.1062/PB.247/PB.4251/PB.5129/PB.902	5
GO:0019439	aromatic compound catabolic process	34/398	244/3594	0.0882809	1	0.99981	PB.1004/PB.1014/PB.1140/PB.1195/PB.151/PB.1666/PB.1710/PB.2013/PB.2109/PB.2113/PB.2481/PB.2754/PB.290/PB.2932/PB.4141/PB.4170/PB.4821/PB.4865/PB.4944/PB.5084/PB.5745/PB.5773/PB.5782/PB.5911/PB.813/PB.843/PB.864/PB.939/PB.940/PB.267/PB.317/PB.328/PB.713/PB.820	34
GO:0000803	sex chromosome	3/398	10/3594	0.0896034	1	0.99981	PB.1026/PB.5359/PB.668	3
GO:0005343	organic acid:sodium symporter activity	3/398	10/3594	0.0896034	1	0.99981	PB.1507/PB.1566/PB.5081	3
GO:0008239	dipeptidyl-peptidase activity	3/398	10/3594	0.0896034	1	0.99981	PB.3038/PB.4122/PB.4976	3
GO:0008592	regulation of Toll signaling pathway	3/398	10/3594	0.0896034	1	0.99981	PB.1334/PB.1933/PB.3980	3
GO:0010761	fibroblast migration	3/398	10/3594	0.0896034	1	0.99981	PB.5180/PB.179/PB.209	3
GO:0030150	protein import into mitochondrial matrix	3/398	10/3594	0.0896034	1	0.99981	PB.4143/PB.373/PB.462	3
GO:0043052	thermotaxis	3/398	10/3594	0.0896034	1	0.99981	PB.2448/PB.3187/PB.5256	3
GO:0043921	modulation by host of viral transcription	3/398	10/3594	0.0896034	1	0.99981	PB.1985/PB.2840/PB.5084	3
GO:0043922	negative regulation by host of viral transcription	3/398	10/3594	0.0896034	1	0.99981	PB.1985/PB.2840/PB.5084	3
GO:0048365	Rac GTPase binding	3/398	10/3594	0.0896034	1	0.99981	PB.1361/PB.2692/PB.5762	3
GO:0048844	artery morphogenesis	3/398	10/3594	0.0896034	1	0.99981	PB.3320/PB.4276/PB.5970	3
GO:0051973	positive regulation of telomerase activity	3/398	10/3594	0.0896034	1	0.99981	PB.5970/PB.652/PB.52	3
GO:0052312	modulation of transcription in other organism involved in symbiotic interaction	3/398	10/3594	0.0896034	1	0.99981	PB.1985/PB.2840/PB.5084	3
GO:0052472	modulation by host of symbiont transcription	3/398	10/3594	0.0896034	1	0.99981	PB.1985/PB.2840/PB.5084	3
GO:0071390	cellular response to ecdysone	3/398	10/3594	0.0896034	1	0.99981	PB.2131/PB.3320/PB.6009	3
GO:0098556	cytoplasmic side of rough endoplasmic reticulum membrane	3/398	10/3594	0.0896034	1	0.99981	PB.2013/PB.2932/PB.713	3
GO:1902475	L-alpha-amino acid transmembrane transport	3/398	10/3594	0.0896034	1	0.99981	PB.1566/PB.2576/PB.6240	3
GO:1903018	regulation of glycoprotein metabolic process	3/398	10/3594	0.0896034	1	0.99981	PB.1604/PB.2783/PB.5970	3
GO:0034404	nucleobase-containing small molecule biosynthetic process	11/398	64/3594	0.0902654	1	0.99981	PB.1004/PB.2109/PB.4865/PB.5745/PB.5773/PB.5911/PB.5993/PB.939/PB.940/PB.820/PB.977	11
GO:0030162	regulation of proteolysis	29/398	204/3594	0.0903271	1	0.99981	PB.1933/PB.2100/PB.2110/PB.2169/PB.2481/PB.3200/PB.3278/PB.3302/PB.3363/PB.3684/PB.3801/PB.4017/PB.4215/PB.4423/PB.4425/PB.4479/PB.4865/PB.5103/PB.5359/PB.5513/PB.5745/PB.599/PB.668/PB.267/PB.317/PB.462/PB.54/PB.638/PB.977	29
GO:0097485	neuron projection guidance	25/398	172/3594	0.0905441	1	0.99981	PB.1026/PB.1302/PB.1305/PB.1334/PB.2352/PB.2470/PB.3373/PB.406/PB.4287/PB.4327/PB.4691/PB.4766/PB.517/PB.5546/PB.5877/PB.5980/PB.65/PB.68/PB.69/PB.70/PB.880/PB.882/PB.165/PB.172/PB.64	25
GO:0072511	divalent inorganic cation transport	13/398	79/3594	0.0915561	1	0.99981	PB.1521/PB.2165/PB.2481/PB.2714/PB.3683/PB.4976/PB.5180/PB.5638/PB.5970/PB.599/PB.6102/PB.721/PB.962	13
GO:0007339	binding of sperm to zona pellucida	4/398	16/3594	0.0919921	1	0.99981	PB.2169/PB.3801/PB.902/PB.52	4
GO:0009074	aromatic amino acid family catabolic process	4/398	16/3594	0.0919921	1	0.99981	PB.2113/PB.4944/PB.5782/PB.864	4
GO:0016290	palmitoyl-CoA hydrolase activity	4/398	16/3594	0.0919921	1	0.99981	PB.1414/PB.458/PB.400/PB.401	4
GO:0035036	sperm-egg recognition	4/398	16/3594	0.0919921	1	0.99981	PB.2169/PB.3801/PB.902/PB.52	4
GO:0045778	positive regulation of ossification	4/398	16/3594	0.0919921	1	0.99981	PB.5180/PB.5516/PB.5709/PB.5970	4
GO:0060976	coronary vasculature development	4/398	16/3594	0.0919921	1	0.99981	PB.2131/PB.3320/PB.4976/PB.5970	4
GO:0097067	cellular response to thyroid hormone stimulus	4/398	16/3594	0.0919921	1	0.99981	PB.1546/PB.1547/PB.4327/PB.5565	4
GO:1901137	carbohydrate derivative biosynthetic process	33/398	237/3594	0.0928671	1	0.99981	PB.1004/PB.1062/PB.1414/PB.1604/PB.1657/PB.1971/PB.2109/PB.2346/PB.2576/PB.2857/PB.3650/PB.4034/PB.4035/PB.4116/PB.4164/PB.4268/PB.458/PB.46/PB.4865/PB.5395/PB.5745/PB.5773/PB.5931/PB.5970/PB.5993/PB.902/PB.939/PB.940/PB.29/PB.400/PB.401/PB.820/PB.977	33
GO:0006101	citrate metabolic process	6/398	29/3594	0.0935777	1	0.99981	PB.1004/PB.1044/PB.1657/PB.1741/PB.2500/PB.6034	6
GO:0042552	myelination	6/398	29/3594	0.0935777	1	0.99981	PB.2131/PB.2692/PB.5047/PB.5180/PB.5970/PB.5980	6
GO:0051087	chaperone binding	9/398	50/3594	0.094701	1	0.99981	PB.1276/PB.2110/PB.2692/PB.3278/PB.3684/PB.4485/PB.4665/PB.5359/PB.599	9
GO:0045861	negative regulation of proteolysis	14/398	87/3594	0.0948642	1	0.99981	PB.1933/PB.2110/PB.3302/PB.3363/PB.4017/PB.4215/PB.4423/PB.5359/PB.5513/PB.5745/PB.599/PB.267/PB.54/PB.977	14
GO:0016052	carbohydrate catabolic process	12/398	72/3594	0.095047	1	0.99981	PB.1004/PB.2109/PB.2414/PB.3761/PB.5537/PB.566/PB.5745/PB.5773/PB.5911/PB.939/PB.940/PB.820	12
GO:0050830	defense response to Gram-positive bacterium	7/398	36/3594	0.0957796	1	0.99981	PB.1334/PB.2051/PB.3980/PB.68/PB.179/PB.360/PB.64	7
GO:0001726	ruffle	8/398	43/3594	0.0958788	1	0.99981	PB.1276/PB.3038/PB.4327/PB.4494/PB.4495/PB.5690/PB.5762/PB.5980	8
GO:0051289	protein homotetramerization	8/398	43/3594	0.0958788	1	0.99981	PB.2131/PB.2658/PB.2754/PB.3529/PB.3612/PB.4017/PB.5395/PB.5513	8
GO:0009150	purine ribonucleotide metabolic process	33/398	238/3594	0.0970531	1	0.99981	PB.1004/PB.1414/PB.1546/PB.1547/PB.1657/PB.1963/PB.1971/PB.2109/PB.2576/PB.2871/PB.4034/PB.4035/PB.4116/PB.4164/PB.458/PB.4865/PB.5047/PB.557/PB.5638/PB.5709/PB.5745/PB.5773/PB.5911/PB.5931/PB.858/PB.939/PB.940/PB.29/PB.317/PB.400/PB.401/PB.7/PB.820	33
GO:0006091	generation of precursor metabolites and energy	32/398	230/3594	0.0977032	1	0.99981	PB.1004/PB.1044/PB.1741/PB.1963/PB.1971/PB.2109/PB.2346/PB.2500/PB.2526/PB.2576/PB.2658/PB.3549/PB.3683/PB.3761/PB.4865/PB.5395/PB.557/PB.5745/PB.5773/PB.5782/PB.5911/PB.6034/PB.652/PB.858/PB.939/PB.940/PB.188/PB.20/PB.29/PB.317/PB.7/PB.820	32
GO:0006936	muscle contraction	16/398	103/3594	0.099717	1	0.99981	PB.101/PB.1546/PB.1547/PB.2109/PB.2692/PB.3190/PB.3230/PB.3351/PB.4386/PB.5081/PB.5180/PB.5638/PB.599/PB.6041/PB.96/PB.267	16
GO:0009142	nucleoside triphosphate biosynthetic process	10/398	58/3594	0.101597	1	0.99981	PB.1004/PB.1971/PB.2109/PB.2576/PB.4865/PB.5745/PB.5773/PB.939/PB.940/PB.820	10
GO:0005901	caveola	5/398	23/3594	0.102455	1	0.99981	PB.1521/PB.4251/PB.5180/PB.5638/PB.5970	5
GO:0015908	fatty acid transport	5/398	23/3594	0.102455	1	0.99981	PB.1507/PB.4423/PB.4869/PB.4976/PB.925	5
GO:0030835	negative regulation of actin filament depolymerization	5/398	23/3594	0.102455	1	0.99981	PB.3351/PB.4327/PB.5546/PB.5762/PB.267	5
GO:0031034	myosin filament assembly	5/398	23/3594	0.102455	1	0.99981	PB.1546/PB.1547/PB.3230/PB.5619/PB.96	5
GO:0035094	response to nicotine	5/398	23/3594	0.102455	1	0.99981	PB.2526/PB.3230/PB.4276/PB.4919/PB.821	5
GO:0033865	nucleoside bisphosphate metabolic process	12/398	73/3594	0.102981	1	0.99981	PB.1004/PB.1414/PB.1657/PB.2871/PB.4034/PB.4035/PB.4116/PB.4164/PB.458/PB.5931/PB.400/PB.401	12
GO:0033875	ribonucleoside bisphosphate metabolic process	12/398	73/3594	0.102981	1	0.99981	PB.1004/PB.1414/PB.1657/PB.2871/PB.4034/PB.4035/PB.4116/PB.4164/PB.458/PB.5931/PB.400/PB.401	12
GO:0034032	purine nucleoside bisphosphate metabolic process	12/398	73/3594	0.102981	1	0.99981	PB.1004/PB.1414/PB.1657/PB.2871/PB.4034/PB.4035/PB.4116/PB.4164/PB.458/PB.5931/PB.400/PB.401	12
GO:0071453	cellular response to oxygen levels	12/398	73/3594	0.102981	1	0.99981	PB.1156/PB.1521/PB.2871/PB.3683/PB.3708/PB.4423/PB.5180/PB.5516/PB.5911/PB.721/PB.317/PB.820	12
GO:0006163	purine nucleotide metabolic process	34/398	248/3594	0.104915	1	0.99981	PB.1004/PB.1414/PB.1546/PB.1547/PB.1657/PB.1963/PB.1971/PB.2109/PB.2576/PB.2871/PB.3683/PB.4034/PB.4035/PB.4116/PB.4164/PB.458/PB.4865/PB.5047/PB.557/PB.5638/PB.5709/PB.5745/PB.5773/PB.5911/PB.5931/PB.858/PB.939/PB.940/PB.29/PB.317/PB.400/PB.401/PB.7/PB.820	34
GO:0043068	positive regulation of programmed cell death	26/398	183/3594	0.105312	1	0.99981	PB.1985/PB.2131/PB.247/PB.2692/PB.3008/PB.3038/PB.3278/PB.3684/PB.4251/PB.4479/PB.4494/PB.4495/PB.4765/PB.4865/PB.4976/PB.5103/PB.5129/PB.5745/PB.5970/PB.599/PB.6009/PB.902/PB.172/PB.317/PB.516/PB.838	26
GO:0009117	nucleotide metabolic process	41/398	306/3594	0.105783	1	0.99981	PB.1004/PB.1044/PB.1414/PB.1507/PB.1546/PB.1547/PB.1657/PB.1963/PB.1971/PB.2109/PB.2500/PB.2576/PB.2871/PB.3683/PB.4034/PB.4035/PB.4116/PB.4164/PB.458/PB.4865/PB.5047/PB.557/PB.5638/PB.5709/PB.5745/PB.5773/PB.5782/PB.5911/PB.5931/PB.5993/PB.6034/PB.858/PB.939/PB.940/PB.29/PB.317/PB.400/PB.401/PB.54/PB.7/PB.820	41
GO:0097237	cellular response to toxic substance	16/398	104/3594	0.106481	1	0.99981	PB.1017/PB.2481/PB.2658/PB.2692/PB.3037/PB.3529/PB.3806/PB.4276/PB.4423/PB.5911/PB.6009/PB.267/PB.317/PB.360/PB.514/PB.54	16
GO:0042755	eating behavior	8/398	44/3594	0.10649	1	0.99981	PB.101/PB.1546/PB.1547/PB.1971/PB.3683/PB.3801/PB.4976/PB.6208	8
GO:0006865	amino acid transport	6/398	30/3594	0.106635	1	0.99981	PB.1521/PB.1566/PB.2576/PB.4869/PB.5081/PB.6240	6
GO:0007009	plasma membrane organization	6/398	30/3594	0.106635	1	0.99981	PB.2692/PB.4287/PB.5047/PB.524/PB.599/PB.317	6
GO:1901880	negative regulation of protein depolymerization	6/398	30/3594	0.106635	1	0.99981	PB.3351/PB.4287/PB.4327/PB.5546/PB.5762/PB.267	6
GO:0072521	purine-containing compound metabolic process	36/398	265/3594	0.107322	1	0.99981	PB.1004/PB.1414/PB.1546/PB.1547/PB.1657/PB.1920/PB.1963/PB.1971/PB.2109/PB.2576/PB.2754/PB.2871/PB.3683/PB.4034/PB.4035/PB.4116/PB.4164/PB.458/PB.4865/PB.5047/PB.557/PB.5638/PB.5709/PB.5745/PB.5773/PB.5911/PB.5931/PB.858/PB.939/PB.940/PB.29/PB.317/PB.400/PB.401/PB.7/PB.820	36
GO:0060048	cardiac muscle contraction	7/398	37/3594	0.1075	1	0.99981	PB.101/PB.1546/PB.1547/PB.4386/PB.5180/PB.5638/PB.599	7
GO:1901570	fatty acid derivative biosynthetic process	7/398	37/3594	0.1075	1	0.99981	PB.1657/PB.4034/PB.4035/PB.4116/PB.4164/PB.5931/PB.652	7
GO:0048514	blood vessel morphogenesis	17/398	112/3594	0.108025	1	0.99981	PB.101/PB.1971/PB.1985/PB.2131/PB.3320/PB.3708/PB.4276/PB.4919/PB.4976/PB.5970/PB.5980/PB.902/PB.925/PB.179/PB.267/PB.820/PB.977	17
GO:0006753	nucleoside phosphate metabolic process	41/398	307/3594	0.109832	1	0.99981	PB.1004/PB.1044/PB.1414/PB.1507/PB.1546/PB.1547/PB.1657/PB.1963/PB.1971/PB.2109/PB.2500/PB.2576/PB.2871/PB.3683/PB.4034/PB.4035/PB.4116/PB.4164/PB.458/PB.4865/PB.5047/PB.557/PB.5638/PB.5709/PB.5745/PB.5773/PB.5782/PB.5911/PB.5931/PB.5993/PB.6034/PB.858/PB.939/PB.940/PB.29/PB.317/PB.400/PB.401/PB.54/PB.7/PB.820	41
GO:0001078	NA	4/398	17/3594	0.110276	1	0.99981	PB.161/PB.2118/PB.3320/PB.6010	4
GO:0002026	regulation of the force of heart contraction	4/398	17/3594	0.110276	1	0.99981	PB.1546/PB.1547/PB.4386/PB.5180	4
GO:0004806	triglyceride lipase activity	4/398	17/3594	0.110276	1	0.99981	PB.1414/PB.458/PB.400/PB.401	4
GO:0005048	signal sequence binding	4/398	17/3594	0.110276	1	0.99981	PB.1080/PB.4143/PB.4485/PB.462	4
GO:0005863	striated muscle myosin thick filament	4/398	17/3594	0.110276	1	0.99981	PB.1546/PB.1547/PB.2919/PB.96	4
GO:0008362	chitin-based embryonic cuticle biosynthetic process	4/398	17/3594	0.110276	1	0.99981	PB.2532/PB.3263/PB.3674/PB.46	4
GO:0009235	cobalamin metabolic process	4/398	17/3594	0.110276	1	0.99981	PB.4919/PB.821/PB.881/PB.935	4
GO:0032964	collagen biosynthetic process	4/398	17/3594	0.110276	1	0.99981	PB.3214/PB.4276/PB.524/PB.54	4
GO:0035994	response to muscle stretch	4/398	17/3594	0.110276	1	0.99981	PB.1985/PB.4386/PB.5180/PB.267	4
GO:0043525	positive regulation of neuron apoptotic process	4/398	17/3594	0.110276	1	0.99981	PB.1985/PB.4865/PB.5970/PB.317	4
GO:0048709	oligodendrocyte differentiation	4/398	17/3594	0.110276	1	0.99981	PB.1521/PB.5180/PB.5970/PB.5980	4
GO:0051016	barbed-end actin filament capping	4/398	17/3594	0.110276	1	0.99981	PB.4327/PB.5546/PB.5762/PB.267	4
GO:0051791	medium-chain fatty acid metabolic process	4/398	17/3594	0.110276	1	0.99981	PB.1414/PB.458/PB.400/PB.401	4
GO:0055093	response to hyperoxia	4/398	17/3594	0.110276	1	0.99981	PB.2526/PB.2658/PB.3351/PB.4276	4
GO:0060135	maternal process involved in female pregnancy	4/398	17/3594	0.110276	1	0.99981	PB.2131/PB.3320/PB.3662/PB.668	4
GO:0070509	calcium ion import	4/398	17/3594	0.110276	1	0.99981	PB.1521/PB.4976/PB.5180/PB.5970	4
GO:0098739	import across plasma membrane	4/398	17/3594	0.110276	1	0.99981	PB.4765/PB.5180/PB.5638/PB.962	4
GO:0046700	heterocycle catabolic process	33/398	241/3594	0.110359	1	0.99981	PB.1004/PB.1014/PB.1140/PB.1195/PB.151/PB.1666/PB.1710/PB.2013/PB.2109/PB.2481/PB.2754/PB.290/PB.2932/PB.4141/PB.4170/PB.4821/PB.4865/PB.4944/PB.5084/PB.5745/PB.5773/PB.5782/PB.5911/PB.813/PB.843/PB.864/PB.939/PB.940/PB.267/PB.317/PB.328/PB.713/PB.820	33
GO:0036293	response to decreased oxygen levels	20/398	136/3594	0.110686	1	0.99981	PB.1156/PB.1521/PB.2658/PB.2871/PB.3038/PB.3385/PB.3662/PB.3683/PB.3708/PB.4423/PB.4976/PB.5180/PB.5359/PB.5638/PB.5911/PB.668/PB.721/PB.267/PB.317/PB.820	20
GO:0015849	organic acid transport	12/398	74/3594	0.111298	1	0.99981	PB.1507/PB.1521/PB.1566/PB.2131/PB.2576/PB.4423/PB.4869/PB.4976/PB.5081/PB.5911/PB.6240/PB.925	12
GO:0046942	carboxylic acid transport	12/398	74/3594	0.111298	1	0.99981	PB.1507/PB.1521/PB.1566/PB.2131/PB.2576/PB.4423/PB.4869/PB.4976/PB.5081/PB.5911/PB.6240/PB.925	12
GO:0060047	heart contraction	12/398	74/3594	0.111298	1	0.99981	PB.101/PB.1521/PB.1546/PB.1547/PB.1920/PB.1985/PB.2692/PB.4386/PB.4976/PB.5180/PB.5638/PB.599	12
GO:0000966	RNA 5'-end processing	3/398	11/3594	0.113477	1	0.99981	PB.1710/PB.3302/PB.454	3
GO:0001570	vasculogenesis	3/398	11/3594	0.113477	1	0.99981	PB.101/PB.5970/PB.179	3
GO:0006491	N-glycan processing	3/398	11/3594	0.113477	1	0.99981	PB.3862/PB.5399/PB.618	3
GO:0006684	sphingomyelin metabolic process	3/398	11/3594	0.113477	1	0.99981	PB.247/PB.4251/PB.5129	3
GO:0008535	respiratory chain complex IV assembly	3/398	11/3594	0.113477	1	0.99981	PB.557/PB.20/PB.7	3
GO:0010954	positive regulation of protein processing	3/398	11/3594	0.113477	1	0.99981	PB.2169/PB.3801/PB.462	3
GO:0015807	L-amino acid transport	3/398	11/3594	0.113477	1	0.99981	PB.1566/PB.2576/PB.6240	3
GO:0030049	muscle filament sliding	3/398	11/3594	0.113477	1	0.99981	PB.101/PB.1546/PB.1547	3
GO:0032897	negative regulation of viral transcription	3/398	11/3594	0.113477	1	0.99981	PB.1985/PB.2840/PB.5084	3
GO:0033198	response to ATP	3/398	11/3594	0.113477	1	0.99981	PB.2692/PB.3385/PB.5180	3
GO:0033962	P-body assembly	3/398	11/3594	0.113477	1	0.99981	PB.1666/PB.5565/PB.843	3
GO:0034471	ncRNA 5'-end processing	3/398	11/3594	0.113477	1	0.99981	PB.1710/PB.3302/PB.454	3
GO:0042287	MHC protein binding	3/398	11/3594	0.113477	1	0.99981	PB.1971/PB.4276/PB.4865	3
GO:0042436	indole-containing compound catabolic process	3/398	11/3594	0.113477	1	0.99981	PB.4944/PB.5782/PB.864	3
GO:0045138	nematode male tail tip morphogenesis	3/398	11/3594	0.113477	1	0.99981	PB.406/PB.4251/PB.6010	3
GO:0060278	regulation of ovulation	3/398	11/3594	0.113477	1	0.99981	PB.1546/PB.1547/PB.5619	3
GO:0060279	positive regulation of ovulation	3/398	11/3594	0.113477	1	0.99981	PB.1546/PB.1547/PB.5619	3
GO:0080154	regulation of fertilization	3/398	11/3594	0.113477	1	0.99981	PB.2169/PB.3801/PB.902	3
GO:1904680	peptide transmembrane transporter activity	3/398	11/3594	0.113477	1	0.99981	PB.4143/PB.4869/PB.462	3
GO:0070588	calcium ion transmembrane transport	9/398	52/3594	0.114586	1	0.99981	PB.1521/PB.2165/PB.2481/PB.2714/PB.3683/PB.5180/PB.5638/PB.599/PB.6102	9
GO:1901292	nucleoside phosphate catabolic process	9/398	52/3594	0.114586	1	0.99981	PB.1004/PB.2109/PB.4865/PB.5745/PB.5773/PB.5911/PB.939/PB.940/PB.820	9
GO:0016323	basolateral plasma membrane	11/398	67/3594	0.116039	1	0.99981	PB.1507/PB.1521/PB.4327/PB.4976/PB.5180/PB.5638/PB.5970/PB.6208/PB.902/PB.925/PB.962	11
GO:0031334	positive regulation of protein-containing complex assembly	11/398	67/3594	0.116039	1	0.99981	PB.1334/PB.1666/PB.1985/PB.2840/PB.4327/PB.4425/PB.4691/PB.4865/PB.5970/PB.5980/PB.599	11
GO:0046034	ATP metabolic process	21/398	145/3594	0.117178	1	0.99981	PB.1004/PB.1546/PB.1547/PB.1963/PB.1971/PB.2109/PB.2576/PB.3683/PB.4865/PB.557/PB.5638/PB.5709/PB.5745/PB.5773/PB.5911/PB.858/PB.939/PB.940/PB.317/PB.7/PB.820	21
GO:0051924	regulation of calcium ion transport	8/398	45/3594	0.117722	1	0.99981	PB.1521/PB.2481/PB.4976/PB.5180/PB.5638/PB.5970/PB.599/PB.721	8
GO:0006584	catecholamine metabolic process	5/398	24/3594	0.118284	1	0.99981	PB.1396/PB.4757/PB.4944/PB.68/PB.64	5
GO:0009295	nucleoid	5/398	24/3594	0.118284	1	0.99981	PB.1971/PB.2176/PB.4665/PB.809/PB.188	5
GO:0009712	catechol-containing compound metabolic process	5/398	24/3594	0.118284	1	0.99981	PB.1396/PB.4757/PB.4944/PB.68/PB.64	5
GO:0017001	antibiotic catabolic process	5/398	24/3594	0.118284	1	0.99981	PB.2658/PB.3529/PB.3806/PB.5911/PB.54	5
GO:0019838	growth factor binding	5/398	24/3594	0.118284	1	0.99981	PB.4017/PB.4276/PB.4665/PB.524/PB.5513	5
GO:0031532	actin cytoskeleton reorganization	5/398	24/3594	0.118284	1	0.99981	PB.1361/PB.4327/PB.5546/PB.5762/PB.5980	5
GO:0042645	mitochondrial nucleoid	5/398	24/3594	0.118284	1	0.99981	PB.1971/PB.2176/PB.4665/PB.809/PB.188	5
GO:0046461	neutral lipid catabolic process	5/398	24/3594	0.118284	1	0.99981	PB.1414/PB.4423/PB.458/PB.400/PB.401	5
GO:0046464	acylglycerol catabolic process	5/398	24/3594	0.118284	1	0.99981	PB.1414/PB.4423/PB.458/PB.400/PB.401	5
GO:0061337	cardiac conduction	5/398	24/3594	0.118284	1	0.99981	PB.1521/PB.1920/PB.5180/PB.5638/PB.599	5
GO:0019693	ribose phosphate metabolic process	34/398	251/3594	0.118664	1	0.99981	PB.1004/PB.1414/PB.1546/PB.1547/PB.1657/PB.1963/PB.1971/PB.2109/PB.2576/PB.2871/PB.4034/PB.4035/PB.4116/PB.4164/PB.458/PB.4865/PB.5047/PB.557/PB.5638/PB.5709/PB.5745/PB.5773/PB.5911/PB.5931/PB.5993/PB.858/PB.939/PB.940/PB.29/PB.317/PB.400/PB.401/PB.7/PB.820	34
GO:1901361	organic cyclic compound catabolic process	34/398	251/3594	0.118664	1	0.99981	PB.1004/PB.1014/PB.1140/PB.1195/PB.151/PB.1666/PB.1710/PB.2013/PB.2109/PB.2113/PB.2481/PB.2754/PB.290/PB.2932/PB.4141/PB.4170/PB.4821/PB.4865/PB.4944/PB.5084/PB.5745/PB.5773/PB.5782/PB.5911/PB.813/PB.843/PB.864/PB.939/PB.940/PB.267/PB.317/PB.328/PB.713/PB.820	34
GO:0034655	nucleobase-containing compound catabolic process	29/398	210/3594	0.119018	1	0.99981	PB.1004/PB.1014/PB.1140/PB.1195/PB.151/PB.1666/PB.1710/PB.2013/PB.2109/PB.2481/PB.290/PB.2932/PB.4141/PB.4170/PB.4821/PB.4865/PB.5084/PB.5745/PB.5773/PB.5911/PB.813/PB.843/PB.939/PB.940/PB.267/PB.317/PB.328/PB.713/PB.820	29
GO:0007591	molting cycle	chitin-based cuticle	7/398	38/3594	0.119952	1	0.99981	PB.1321/PB.46/PB.4948/PB.5970/PB.733/PB.322/PB.360	7
GO:0046916	cellular transition metal ion homeostasis	7/398	38/3594	0.119952	1	0.99981	PB.2692/PB.3385/PB.3662/PB.4765/PB.4919/PB.5345/PB.5516	7
GO:0009612	response to mechanical stimulus	12/398	75/3594	0.119997	1	0.99981	PB.1985/PB.4251/PB.4276/PB.4386/PB.4391/PB.5180/PB.524/PB.5638/PB.5773/PB.5970/PB.165/PB.267	12
GO:0006692	prostanoid metabolic process	6/398	31/3594	0.120579	1	0.99981	PB.1136/PB.1414/PB.458/PB.652/PB.400/PB.401	6
GO:0006693	prostaglandin metabolic process	6/398	31/3594	0.120579	1	0.99981	PB.1136/PB.1414/PB.458/PB.652/PB.400/PB.401	6
GO:0035384	thioester biosynthetic process	6/398	31/3594	0.120579	1	0.99981	PB.1657/PB.4034/PB.4035/PB.4116/PB.4164/PB.5931	6
GO:0043242	negative regulation of protein-containing complex disassembly	6/398	31/3594	0.120579	1	0.99981	PB.3351/PB.4287/PB.4327/PB.5546/PB.5762/PB.267	6
GO:0044853	plasma membrane raft	6/398	31/3594	0.120579	1	0.99981	PB.1521/PB.4251/PB.4327/PB.5180/PB.5638/PB.5970	6
GO:0046716	muscle cell cellular homeostasis	6/398	31/3594	0.120579	1	0.99981	PB.101/PB.2352/PB.2692/PB.4287/PB.4865/PB.820	6
GO:0071616	acyl-CoA biosynthetic process	6/398	31/3594	0.120579	1	0.99981	PB.1657/PB.4034/PB.4035/PB.4116/PB.4164/PB.5931	6
GO:0010941	regulation of cell death	62/398	488/3594	0.124439	1	0.99981	PB.1985/PB.2110/PB.2131/PB.2352/PB.2392/PB.247/PB.2481/PB.2500/PB.2526/PB.2658/PB.2692/PB.2781/PB.2871/PB.290/PB.2932/PB.3008/PB.3038/PB.3187/PB.3278/PB.3385/PB.3683/PB.3684/PB.3708/PB.3806/PB.406/PB.4251/PB.4276/PB.4423/PB.4479/PB.4494/PB.4495/PB.4548/PB.4665/PB.4765/PB.4865/PB.4976/PB.5084/PB.5103/PB.5129/PB.5256/PB.5359/PB.5690/PB.5745/PB.5877/PB.5970/PB.599/PB.6009/PB.652/PB.668/PB.721/PB.843…	62
GO:0042981	regulation of apoptotic process	52/398	403/3594	0.12451	1	0.99981	PB.1985/PB.2110/PB.2131/PB.2352/PB.247/PB.2481/PB.2526/PB.2658/PB.2692/PB.2781/PB.2871/PB.290/PB.2932/PB.3008/PB.3038/PB.3278/PB.3385/PB.3683/PB.3684/PB.3708/PB.3806/PB.4251/PB.4276/PB.4423/PB.4479/PB.4494/PB.4495/PB.4665/PB.4765/PB.4865/PB.4976/PB.5084/PB.5103/PB.5129/PB.5359/PB.5690/PB.5745/PB.5970/PB.599/PB.6009/PB.668/PB.721/PB.843/PB.902/PB.172/PB.267/PB.317/PB.360/PB.516/PB.54/PB.838/PB.977	52
GO:0044270	cellular nitrogen compound catabolic process	33/398	244/3594	0.124796	1	0.99981	PB.1004/PB.1014/PB.1140/PB.1195/PB.151/PB.1666/PB.1710/PB.2013/PB.2109/PB.2481/PB.2754/PB.290/PB.2932/PB.4141/PB.4170/PB.4821/PB.4865/PB.4944/PB.5084/PB.5745/PB.5773/PB.5782/PB.5911/PB.813/PB.843/PB.864/PB.939/PB.940/PB.267/PB.317/PB.328/PB.713/PB.820	33
GO:0007098	centrosome cycle	9/398	53/3594	0.12533	1	0.99981	PB.2352/PB.4499/PB.4691/PB.5546/PB.5565/PB.5970/PB.668/PB.58/PB.638	9
GO:0036294	cellular response to decreased oxygen levels	11/398	68/3594	0.125474	1	0.99981	PB.1156/PB.1521/PB.2871/PB.3683/PB.3708/PB.4423/PB.5180/PB.5911/PB.721/PB.317/PB.820	11
GO:0044432	NA	45/398	345/3594	0.128963	1	0.99981	PB.1080/PB.1396/PB.1414/PB.1499/PB.1604/PB.1920/PB.1940/PB.2013/PB.2110/PB.26/PB.2622/PB.2783/PB.2857/PB.2932/PB.3037/PB.3187/PB.3214/PB.3268/PB.3278/PB.3385/PB.3573/PB.3684/PB.4034/PB.4035/PB.4164/PB.4268/PB.4276/PB.4485/PB.458/PB.4865/PB.5109/PB.5180/PB.524/PB.5256/PB.563/PB.5709/PB.5931/PB.6134/PB.6242/PB.721/PB.925/PB.179/PB.400/PB.401/PB.713	45
GO:0003015	heart process	12/398	76/3594	0.129072	1	0.99981	PB.101/PB.1521/PB.1546/PB.1547/PB.1920/PB.1985/PB.2692/PB.4386/PB.4976/PB.5180/PB.5638/PB.599	12
GO:0045121	membrane raft	12/398	76/3594	0.129072	1	0.99981	PB.1521/PB.1971/PB.247/PB.4251/PB.4327/PB.5129/PB.5180/PB.5359/PB.5638/PB.566/PB.5970/PB.820	12
GO:0098857	membrane microdomain	12/398	76/3594	0.129072	1	0.99981	PB.1521/PB.1971/PB.247/PB.4251/PB.4327/PB.5129/PB.5180/PB.5359/PB.5638/PB.566/PB.5970/PB.820	12
GO:0009100	glycoprotein metabolic process	17/398	115/3594	0.129299	1	0.99981	PB.1414/PB.1604/PB.2783/PB.2857/PB.3650/PB.3862/PB.4276/PB.458/PB.4865/PB.524/PB.5395/PB.5399/PB.5970/PB.618/PB.902/PB.400/PB.401	17
GO:0099513	polymeric cytoskeletal fiber	17/398	115/3594	0.129299	1	0.99981	PB.3018/PB.3351/PB.3799/PB.3835/PB.4327/PB.4691/PB.517/PB.5180/PB.5366/PB.5369/PB.5372/PB.5565/PB.599/PB.652/PB.843/PB.500/PB.52	17
GO:0005884	actin filament	8/398	46/3594	0.129562	1	0.99981	PB.3018/PB.3351/PB.4327/PB.517/PB.5366/PB.5369/PB.5372/PB.652	8
GO:0001568	blood vessel development	18/398	123/3594	0.129849	1	0.99981	PB.101/PB.1971/PB.1985/PB.2131/PB.3320/PB.3708/PB.4276/PB.4919/PB.4976/PB.524/PB.5970/PB.5980/PB.902/PB.925/PB.179/PB.267/PB.820/PB.977	18
GO:0000038	very long-chain fatty acid metabolic process	4/398	18/3594	0.130032	1	0.99981	PB.4034/PB.4035/PB.4164/PB.5931	4
GO:0010984	regulation of lipoprotein particle clearance	4/398	18/3594	0.130032	1	0.99981	PB.1414/PB.458/PB.400/PB.401	4
GO:0015914	phospholipid transport	4/398	18/3594	0.130032	1	0.99981	PB.4423/PB.925/PB.176/PB.317	4
GO:0030241	skeletal muscle myosin thick filament assembly	4/398	18/3594	0.130032	1	0.99981	PB.1546/PB.1547/PB.5619/PB.96	4
GO:0033692	cellular polysaccharide biosynthetic process	4/398	18/3594	0.130032	1	0.99981	PB.3761/PB.46/PB.5395/PB.652	4
GO:0035075	response to ecdysone	4/398	18/3594	0.130032	1	0.99981	PB.2118/PB.2131/PB.3320/PB.6009	4
GO:0044550	secondary metabolite biosynthetic process	4/398	18/3594	0.130032	1	0.99981	PB.1521/PB.4944/PB.68/PB.64	4
GO:0051693	actin filament capping	4/398	18/3594	0.130032	1	0.99981	PB.4327/PB.5546/PB.5762/PB.267	4
GO:0002181	cytoplasmic translation	13/398	84/3594	0.131793	1	0.99981	PB.1014/PB.1195/PB.151/PB.2013/PB.2925/PB.2932/PB.3992/PB.4479/PB.4495/PB.4747/PB.4766/PB.5557/PB.713	13
GO:0008217	regulation of blood pressure	7/398	39/3594	0.133112	1	0.99981	PB.101/PB.1396/PB.1546/PB.1547/PB.2692/PB.3048/PB.4976	7
GO:0043279	response to alkaloid	7/398	39/3594	0.133112	1	0.99981	PB.2100/PB.2110/PB.247/PB.4919/PB.5129/PB.5180/PB.821	7
GO:0050832	defense response to fungus	7/398	39/3594	0.133112	1	0.99981	PB.1334/PB.3980/PB.5745/PB.68/PB.317/PB.360/PB.64	7
GO:0051146	striated muscle cell differentiation	25/398	180/3594	0.133921	1	0.99981	PB.101/PB.1546/PB.1547/PB.1604/PB.2109/PB.2131/PB.2392/PB.290/PB.2919/PB.3018/PB.3230/PB.3351/PB.406/PB.4386/PB.4865/PB.517/PB.5180/PB.5546/PB.5619/PB.5773/PB.5980/PB.6208/PB.96/PB.97/PB.820	25
GO:0042749	regulation of circadian sleep/wake cycle	5/398	25/3594	0.135187	1	0.99981	PB.3187/PB.4391/PB.4499/PB.4976/PB.5256	5
GO:0045169	fusome	5/398	25/3594	0.135187	1	0.99981	PB.4287/PB.4865/PB.5546/PB.5565/PB.5612	5
GO:0007631	feeding behavior	11/398	69/3594	0.135321	1	0.99981	PB.101/PB.1546/PB.1547/PB.1971/PB.3544/PB.3683/PB.3801/PB.4976/PB.5911/PB.6010/PB.6208	11
GO:1903522	regulation of blood circulation	11/398	69/3594	0.135321	1	0.99981	PB.101/PB.1521/PB.1546/PB.1547/PB.1920/PB.1985/PB.4386/PB.4976/PB.5180/PB.5638/PB.599	11
GO:0005703	polytene chromosome puff	6/398	32/3594	0.135377	1	0.99981	PB.1026/PB.1140/PB.1546/PB.1547/PB.4327/PB.4821	6
GO:0016811	hydrolase activity	acting on carbon-nitrogen (but not peptide) bonds	in linear amides	6/398	32/3594	0.135377	1	0.99981	PB.2113/PB.2658/PB.3957/PB.4000/PB.4206/PB.864	6
GO:0036379	myofilament	6/398	32/3594	0.135377	1	0.99981	PB.101/PB.1546/PB.1547/PB.2919/PB.3351/PB.96	6
GO:0055086	nucleobase-containing small molecule metabolic process	46/398	355/3594	0.135854	1	0.99981	PB.1004/PB.1044/PB.1414/PB.1507/PB.1546/PB.1547/PB.1657/PB.1920/PB.1963/PB.1971/PB.2109/PB.2346/PB.2500/PB.2576/PB.2754/PB.2871/PB.3683/PB.4034/PB.4035/PB.4116/PB.4164/PB.458/PB.4865/PB.5047/PB.5395/PB.557/PB.5638/PB.5709/PB.5745/PB.5773/PB.5782/PB.5911/PB.5931/PB.5993/PB.6034/PB.858/PB.939/PB.940/PB.29/PB.317/PB.400/PB.401/PB.54/PB.7/PB.820/PB.977	46
GO:0031023	microtubule organizing center organization	9/398	54/3594	0.136594	1	0.99981	PB.2352/PB.4499/PB.4691/PB.5546/PB.5565/PB.5970/PB.668/PB.58/PB.638	9
GO:0006643	membrane lipid metabolic process	12/398	77/3594	0.138519	1	0.99981	PB.1062/PB.2180/PB.247/PB.4034/PB.4035/PB.4164/PB.4251/PB.4268/PB.5129/PB.5931/PB.902/PB.179	12
GO:0002456	T cell mediated immunity	3/398	12/3594	0.139439	1	0.99981	PB.3038/PB.3278/PB.3684	3
GO:0002807	positive regulation of antimicrobial peptide biosynthetic process	3/398	12/3594	0.139439	1	0.99981	PB.1334/PB.3980/PB.5359	3
GO:0006568	tryptophan metabolic process	3/398	12/3594	0.139439	1	0.99981	PB.4944/PB.5782/PB.864	3
GO:0006586	indolalkylamine metabolic process	3/398	12/3594	0.139439	1	0.99981	PB.4944/PB.5782/PB.864	3
GO:0014888	striated muscle adaptation	3/398	12/3594	0.139439	1	0.99981	PB.101/PB.1546/PB.1547	3
GO:0016027	inaD signaling complex	3/398	12/3594	0.139439	1	0.99981	PB.1521/PB.3187/PB.5256	3
GO:0019213	deacetylase activity	3/398	12/3594	0.139439	1	0.99981	PB.3957/PB.4000/PB.4206	3
GO:0030062	mitochondrial tricarboxylic acid cycle enzyme complex	3/398	12/3594	0.139439	1	0.99981	PB.1004/PB.1044/PB.4116	3
GO:0033275	actin-myosin filament sliding	3/398	12/3594	0.139439	1	0.99981	PB.101/PB.1546/PB.1547	3
GO:0045296	cadherin binding	3/398	12/3594	0.139439	1	0.99981	PB.1521/PB.406/PB.5970	3
GO:0045669	positive regulation of osteoblast differentiation	3/398	12/3594	0.139439	1	0.99981	PB.5516/PB.5709/PB.5970	3
GO:0071364	cellular response to epidermal growth factor stimulus	3/398	12/3594	0.139439	1	0.99981	PB.4276/PB.4494/PB.4495	3
GO:1900101	regulation of endoplasmic reticulum unfolded protein response	3/398	12/3594	0.139439	1	0.99981	PB.2110/PB.4869/PB.721	3
GO:1903319	positive regulation of protein maturation	3/398	12/3594	0.139439	1	0.99981	PB.2169/PB.3801/PB.462	3
GO:2000027	regulation of animal organ morphogenesis	10/398	62/3594	0.141772	1	0.99981	PB.2131/PB.2481/PB.3187/PB.3683/PB.406/PB.4386/PB.5256/PB.5970/PB.902/PB.97	10
GO:0031252	cell leading edge	14/398	93/3594	0.14255	1	0.99981	PB.1276/PB.3038/PB.4287/PB.4327/PB.4386/PB.4391/PB.4494/PB.4495/PB.5690/PB.5762/PB.5970/PB.5980/PB.6208/PB.500	14
GO:0001666	response to hypoxia	19/398	133/3594	0.144607	1	0.99981	PB.1156/PB.1521/PB.2658/PB.2871/PB.3038/PB.3385/PB.3662/PB.3683/PB.3708/PB.4423/PB.4976/PB.5180/PB.5359/PB.5638/PB.5911/PB.668/PB.721/PB.267/PB.820	19
GO:0043067	regulation of programmed cell death	54/398	425/3594	0.145048	1	0.99981	PB.1985/PB.2110/PB.2131/PB.2352/PB.247/PB.2481/PB.2526/PB.2658/PB.2692/PB.2781/PB.2871/PB.290/PB.2932/PB.3008/PB.3038/PB.3187/PB.3278/PB.3385/PB.3683/PB.3684/PB.3708/PB.3806/PB.4251/PB.4276/PB.4423/PB.4479/PB.4494/PB.4495/PB.4665/PB.4765/PB.4865/PB.4976/PB.5084/PB.5103/PB.5129/PB.5256/PB.5359/PB.5690/PB.5745/PB.5970/PB.599/PB.6009/PB.668/PB.721/PB.843/PB.902/PB.172/PB.267/PB.317/PB.360/PB.516/PB.…	54
GO:0030431	sleep	7/398	40/3594	0.146955	1	0.99981	PB.2110/PB.2500/PB.3187/PB.4391/PB.4499/PB.4976/PB.5256	7
GO:0006749	glutathione metabolic process	6/398	33/3594	0.150984	1	0.99981	PB.2692/PB.3529/PB.5072/PB.5467/PB.25/PB.514	6
GO:0007272	ensheathment of neurons	6/398	33/3594	0.150984	1	0.99981	PB.2131/PB.2692/PB.5047/PB.5180/PB.5970/PB.5980	6
GO:0007520	myoblast fusion	6/398	33/3594	0.150984	1	0.99981	PB.2109/PB.2919/PB.406/PB.5773/PB.5980/PB.820	6
GO:0008366	axon ensheathment	6/398	33/3594	0.150984	1	0.99981	PB.2131/PB.2692/PB.5047/PB.5180/PB.5970/PB.5980	6
GO:0030278	regulation of ossification	6/398	33/3594	0.150984	1	0.99981	PB.1140/PB.3214/PB.5180/PB.5516/PB.5709/PB.5970	6
GO:0033866	nucleoside bisphosphate biosynthetic process	6/398	33/3594	0.150984	1	0.99981	PB.1657/PB.4034/PB.4035/PB.4116/PB.4164/PB.5931	6
GO:0034030	ribonucleoside bisphosphate biosynthetic process	6/398	33/3594	0.150984	1	0.99981	PB.1657/PB.4034/PB.4035/PB.4116/PB.4164/PB.5931	6
GO:0034033	purine nucleoside bisphosphate biosynthetic process	6/398	33/3594	0.150984	1	0.99981	PB.1657/PB.4034/PB.4035/PB.4116/PB.4164/PB.5931	6
GO:0045178	basal part of cell	6/398	33/3594	0.150984	1	0.99981	PB.3038/PB.4976/PB.5345/PB.5980/PB.6208/PB.882	6
GO:0072350	tricarboxylic acid metabolic process	6/398	33/3594	0.150984	1	0.99981	PB.1004/PB.1044/PB.1657/PB.1741/PB.2500/PB.6034	6
GO:0001895	retina homeostasis	4/398	19/3594	0.151127	1	0.99981	PB.2448/PB.2692/PB.3268/PB.563	4
GO:0003333	amino acid transmembrane transport	4/398	19/3594	0.151127	1	0.99981	PB.1566/PB.2576/PB.5081/PB.6240	4
GO:0015370	solute:sodium symporter activity	4/398	19/3594	0.151127	1	0.99981	PB.1507/PB.1566/PB.4423/PB.5081	4
GO:0033116	endoplasmic reticulum-Golgi intermediate compartment membrane	4/398	19/3594	0.151127	1	0.99981	PB.2783/PB.3278/PB.3684/PB.6134	4
GO:0042805	actinin binding	4/398	19/3594	0.151127	1	0.99981	PB.1521/PB.3230/PB.4386/PB.6208	4
GO:0043531	ADP binding	4/398	19/3594	0.151127	1	0.99981	PB.2500/PB.4865/PB.58/PB.820	4
GO:0044420	NA	4/398	19/3594	0.151127	1	0.99981	PB.4276/PB.524/PB.882/PB.99	4
GO:0055117	regulation of cardiac muscle contraction	4/398	19/3594	0.151127	1	0.99981	PB.101/PB.5180/PB.5638/PB.599	4
GO:0061515	myeloid cell development	4/398	19/3594	0.151127	1	0.99981	PB.3662/PB.5516/PB.5709/PB.5980	4
GO:1904377	positive regulation of protein localization to cell periphery	4/398	19/3594	0.151127	1	0.99981	PB.3038/PB.4287/PB.4327/PB.46	4
GO:0072358	NA	14/398	94/3594	0.15159	1	0.99981	PB.101/PB.1971/PB.1985/PB.2131/PB.3320/PB.4276/PB.4919/PB.4976/PB.524/PB.5970/PB.5980/PB.902/PB.925/PB.179	14
GO:0001944	vasculature development	19/398	134/3594	0.15218	1	0.99981	PB.101/PB.1971/PB.1985/PB.2131/PB.3008/PB.3320/PB.3708/PB.4276/PB.4919/PB.4976/PB.524/PB.5970/PB.5980/PB.902/PB.925/PB.179/PB.267/PB.820/PB.977	19
GO:0002027	regulation of heart rate	5/398	26/3594	0.153095	1	0.99981	PB.1546/PB.1547/PB.4976/PB.5180/PB.599	5
GO:0006855	drug transmembrane transport	5/398	26/3594	0.153095	1	0.99981	PB.1507/PB.1566/PB.2576/PB.4869/PB.5081	5
GO:0006942	regulation of striated muscle contraction	5/398	26/3594	0.153095	1	0.99981	PB.101/PB.3230/PB.5180/PB.5638/PB.599	5
GO:0016790	thiolester hydrolase activity	5/398	26/3594	0.153095	1	0.99981	PB.1004/PB.1414/PB.458/PB.400/PB.401	5
GO:0030834	regulation of actin filament depolymerization	5/398	26/3594	0.153095	1	0.99981	PB.3351/PB.4327/PB.5546/PB.5762/PB.267	5
GO:0034381	plasma lipoprotein particle clearance	5/398	26/3594	0.153095	1	0.99981	PB.1414/PB.1980/PB.458/PB.400/PB.401	5
GO:0044275	cellular carbohydrate catabolic process	5/398	26/3594	0.153095	1	0.99981	PB.2109/PB.3761/PB.566/PB.5773/PB.5911	5
GO:0046503	glycerolipid catabolic process	5/398	26/3594	0.153095	1	0.99981	PB.1414/PB.4423/PB.458/PB.400/PB.401	5
GO:2000142	regulation of DNA-templated transcription	initiation	5/398	26/3594	0.153095	1	0.99981	PB.1985/PB.2840/PB.4425/PB.4947/PB.5970	5
GO:0046872	metal ion binding	44/398	342/3594	0.154064	1	0.99981	PB.101/PB.1044/PB.1198/PB.1741/PB.1886/PB.1963/PB.1971/PB.2110/PB.2118/PB.2131/PB.2165/PB.2352/PB.2414/PB.247/PB.2481/PB.2500/PB.2576/PB.2692/PB.2840/PB.3066/PB.3068/PB.3069/PB.3200/PB.3385/PB.4386/PB.4535/PB.4919/PB.4944/PB.4976/PB.5129/PB.5180/PB.5359/PB.5467/PB.5537/PB.557/PB.5709/PB.5745/PB.5782/PB.5911/PB.6134/PB.821/PB.902/PB.528/PB.58	44
GO:0009055	electron transfer activity	8/398	48/3594	0.15499	1	0.99981	PB.1963/PB.2346/PB.2500/PB.2526/PB.3549/PB.5782/PB.858/PB.317	8
GO:0019902	phosphatase binding	8/398	48/3594	0.15499	1	0.99981	PB.2692/PB.3278/PB.3385/PB.3684/PB.3761/PB.4499/PB.4865/PB.5970	8
GO:0051054	positive regulation of DNA metabolic process	8/398	48/3594	0.15499	1	0.99981	PB.1985/PB.2392/PB.4494/PB.5970/PB.6010/PB.652/PB.668/PB.52	8
GO:0006790	sulfur compound metabolic process	23/398	167/3594	0.155672	1	0.99981	PB.1004/PB.1414/PB.1657/PB.1920/PB.2692/PB.2871/PB.3529/PB.3549/PB.4034/PB.4035/PB.4116/PB.4164/PB.458/PB.4665/PB.5072/PB.5467/PB.5476/PB.5931/PB.902/PB.25/PB.400/PB.401/PB.514	23
GO:2000116	regulation of cysteine-type endopeptidase activity	11/398	71/3594	0.156221	1	0.99981	PB.2100/PB.2110/PB.4423/PB.4479/PB.4865/PB.5103/PB.5359/PB.267/PB.317/PB.54/PB.977	11
GO:0003012	muscle system process	18/398	127/3594	0.16068	1	0.99981	PB.101/PB.1546/PB.1547/PB.2100/PB.2109/PB.2692/PB.3190/PB.3230/PB.3351/PB.4294/PB.4386/PB.5081/PB.5180/PB.5638/PB.599/PB.6041/PB.96/PB.267	18
GO:0005811	lipid droplet	7/398	41/3594	0.161449	1	0.99981	PB.1414/PB.3007/PB.458/PB.4865/PB.5745/PB.400/PB.401	7
GO:0006094	gluconeogenesis	7/398	41/3594	0.161449	1	0.99981	PB.2109/PB.2576/PB.5745/PB.5773/PB.5911/PB.6034/PB.820	7
GO:0030048	actin filament-based movement	7/398	41/3594	0.161449	1	0.99981	PB.101/PB.1546/PB.1547/PB.1822/PB.2352/PB.5980/PB.599	7
GO:0032963	collagen metabolic process	7/398	41/3594	0.161449	1	0.99981	PB.3038/PB.3214/PB.4276/PB.4919/PB.524/PB.821/PB.54	7
GO:0035637	multicellular organismal signaling	7/398	41/3594	0.161449	1	0.99981	PB.1521/PB.1920/PB.2692/PB.3038/PB.5180/PB.5638/PB.599	7
GO:0048546	digestive tract morphogenesis	7/398	41/3594	0.161449	1	0.99981	PB.3385/PB.46/PB.5475/PB.5762/PB.5970/PB.5980/PB.6010	7
GO:0051262	protein tetramerization	10/398	64/3594	0.164558	1	0.99981	PB.2131/PB.2500/PB.2658/PB.2754/PB.3529/PB.3612/PB.4017/PB.5395/PB.5513/PB.29	10
GO:0071456	cellular response to hypoxia	10/398	64/3594	0.164558	1	0.99981	PB.1156/PB.1521/PB.2871/PB.3683/PB.3708/PB.4423/PB.5180/PB.5911/PB.721/PB.820	10
GO:0055080	cation homeostasis	25/398	185/3594	0.166453	1	0.99981	PB.101/PB.1281/PB.1521/PB.1971/PB.2481/PB.2692/PB.3187/PB.3385/PB.3662/PB.406/PB.4386/PB.4765/PB.4869/PB.4919/PB.4976/PB.5180/PB.5256/PB.5345/PB.5516/PB.5612/PB.5638/PB.5709/PB.721/PB.881/PB.935	25
GO:0032989	cellular component morphogenesis	56/398	447/3594	0.16661	1	0.99981	PB.101/PB.1026/PB.1302/PB.1305/PB.1334/PB.1361/PB.1521/PB.1546/PB.1547/PB.1604/PB.1822/PB.1985/PB.2131/PB.2352/PB.2470/PB.2692/PB.2783/PB.2919/PB.3018/PB.3187/PB.3230/PB.3351/PB.3373/PB.3675/PB.3683/PB.406/PB.4287/PB.4327/PB.4386/PB.4494/PB.4665/PB.4691/PB.4766/PB.4865/PB.5047/PB.517/PB.5256/PB.5546/PB.5565/PB.5619/PB.5877/PB.5970/PB.5980/PB.6208/PB.65/PB.68/PB.69/PB.70/PB.880/PB.882/PB.925/PB.96…	56
GO:0000146	microfilament motor activity	3/398	13/3594	0.167159	1	0.99981	PB.1546/PB.1547/PB.3190	3
GO:0002062	chondrocyte differentiation	3/398	13/3594	0.167159	1	0.99981	PB.4276/PB.524/PB.5970	3
GO:0005548	phospholipid transporter activity	3/398	13/3594	0.167159	1	0.99981	PB.4423/PB.925/PB.176	3
GO:0006541	glutamine metabolic process	3/398	13/3594	0.167159	1	0.99981	PB.3549/PB.5395/PB.5911	3
GO:0010882	regulation of cardiac muscle contraction by calcium ion signaling	3/398	13/3594	0.167159	1	0.99981	PB.101/PB.5180/PB.5638	3
GO:0016592	mediator complex	3/398	13/3594	0.167159	1	0.99981	PB.3285/PB.3612/PB.172	3
GO:0030867	rough endoplasmic reticulum membrane	3/398	13/3594	0.167159	1	0.99981	PB.2013/PB.2932/PB.713	3
GO:0031000	response to caffeine	3/398	13/3594	0.167159	1	0.99981	PB.4919/PB.5180/PB.821	3
GO:0036270	response to diuretic	3/398	13/3594	0.167159	1	0.99981	PB.4919/PB.5180/PB.821	3
GO:0036315	cellular response to sterol	3/398	13/3594	0.167159	1	0.99981	PB.2131/PB.3320/PB.6009	3
GO:0042887	amide transmembrane transporter activity	3/398	13/3594	0.167159	1	0.99981	PB.4143/PB.4869/PB.462	3
GO:0045239	tricarboxylic acid cycle enzyme complex	3/398	13/3594	0.167159	1	0.99981	PB.1004/PB.1044/PB.4116	3
GO:0045494	photoreceptor cell maintenance	3/398	13/3594	0.167159	1	0.99981	PB.2448/PB.3268/PB.563	3
GO:0046782	regulation of viral transcription	3/398	13/3594	0.167159	1	0.99981	PB.1985/PB.2840/PB.5084	3
GO:0048067	cuticle pigmentation	3/398	13/3594	0.167159	1	0.99981	PB.46/PB.6010/PB.360	3
GO:0048538	thymus development	3/398	13/3594	0.167159	1	0.99981	PB.2100/PB.2692/PB.5970	3
GO:0050892	intestinal absorption	3/398	13/3594	0.167159	1	0.99981	PB.4327/PB.4423/PB.5911	3
GO:0051879	Hsp90 protein binding	3/398	13/3594	0.167159	1	0.99981	PB.1276/PB.652/PB.58	3
GO:0051972	regulation of telomerase activity	3/398	13/3594	0.167159	1	0.99981	PB.5970/PB.652/PB.52	3
GO:0070849	response to epidermal growth factor	3/398	13/3594	0.167159	1	0.99981	PB.4276/PB.4494/PB.4495	3
GO:0097718	disordered domain specific binding	3/398	13/3594	0.167159	1	0.99981	PB.4327/PB.5745/PB.5970	3
GO:0001217	DNA-binding transcription repressor activity	6/398	34/3594	0.167354	1	0.99981	PB.161/PB.2118/PB.3320/PB.6010/PB.6254/PB.97	6
GO:0001227	DNA-binding transcription repressor activity	RNA polymerase II-specific	6/398	34/3594	0.167354	1	0.99981	PB.161/PB.2118/PB.3320/PB.6010/PB.6254/PB.97	6
GO:0003730	mRNA 3'-UTR binding	6/398	34/3594	0.167354	1	0.99981	PB.1140/PB.2781/PB.290/PB.4821/PB.5084/PB.813	6
GO:0060811	intracellular mRNA localization involved in anterior/posterior axis specification	6/398	34/3594	0.167354	1	0.99981	PB.2781/PB.3351/PB.4499/PB.4691/PB.4821/PB.4865	6
GO:0097006	regulation of plasma lipoprotein particle levels	6/398	34/3594	0.167354	1	0.99981	PB.1414/PB.1980/PB.458/PB.925/PB.400/PB.401	6
GO:1901879	regulation of protein depolymerization	6/398	34/3594	0.167354	1	0.99981	PB.3351/PB.4287/PB.4327/PB.5546/PB.5762/PB.267	6
GO:1902414	protein localization to cell junction	6/398	34/3594	0.167354	1	0.99981	PB.5546/PB.5565/PB.5970/PB.5980/PB.882/PB.267	6
GO:0046148	pigment biosynthetic process	8/398	49/3594	0.168535	1	0.99981	PB.1521/PB.3662/PB.4944/PB.5399/PB.618/PB.68/PB.64/PB.7	8
GO:0098589	membrane region	12/398	80/3594	0.169015	1	0.99981	PB.1521/PB.1971/PB.247/PB.4251/PB.4327/PB.5129/PB.5180/PB.5359/PB.5638/PB.566/PB.5970/PB.820	12
GO:0016021	integral component of membrane	55/398	439/3594	0.169284	1	0.99981	PB.1281/PB.1351/PB.1499/PB.1521/PB.1566/PB.1604/PB.1822/PB.2042/PB.2110/PB.2576/PB.2714/PB.3038/PB.3187/PB.3363/PB.3573/PB.3650/PB.3801/PB.4034/PB.4035/PB.406/PB.4143/PB.4164/PB.4251/PB.4268/PB.4391/PB.4485/PB.46/PB.4765/PB.4869/PB.4919/PB.4976/PB.5047/PB.5081/PB.5083/PB.5109/PB.5180/PB.5256/PB.5345/PB.5359/PB.5475/PB.5612/PB.5638/PB.5762/PB.5931/PB.6041/PB.6134/PB.6240/PB.691/PB.721/PB.784/PB.93…	55
GO:0003007	heart morphogenesis	13/398	88/3594	0.170067	1	0.99981	PB.101/PB.1546/PB.1547/PB.1985/PB.2131/PB.2658/PB.3008/PB.4276/PB.4976/PB.5047/PB.5180/PB.524/PB.5970	13
GO:0006066	alcohol metabolic process	16/398	112/3594	0.170333	1	0.99981	PB.1044/PB.1414/PB.1657/PB.1741/PB.2131/PB.2526/PB.2658/PB.2692/PB.2871/PB.4485/PB.458/PB.4944/PB.5773/PB.5911/PB.400/PB.401	16
GO:0006099	tricarboxylic acid cycle	5/398	27/3594	0.171927	1	0.99981	PB.1004/PB.1044/PB.1741/PB.2500/PB.6034	5
GO:0008089	anterograde axonal transport	5/398	27/3594	0.171927	1	0.99981	PB.2692/PB.2714/PB.2783/PB.5565/PB.267	5
GO:0008270	zinc ion binding	21/398	153/3594	0.173258	1	0.99981	PB.1886/PB.1963/PB.2118/PB.2131/PB.2165/PB.247/PB.2481/PB.2692/PB.2840/PB.3066/PB.3068/PB.3069/PB.3200/PB.4386/PB.4535/PB.4976/PB.5129/PB.5359/PB.5745/PB.528/PB.58	21
GO:0098590	plasma membrane region	36/398	278/3594	0.173316	1	0.99981	PB.1276/PB.1499/PB.1507/PB.1521/PB.1920/PB.1980/PB.2042/PB.2783/PB.3038/PB.3187/PB.406/PB.4251/PB.4287/PB.4327/PB.4391/PB.4494/PB.4495/PB.4869/PB.4976/PB.5047/PB.5180/PB.5203/PB.5256/PB.5475/PB.5638/PB.566/PB.5690/PB.5762/PB.5970/PB.5980/PB.6208/PB.6240/PB.902/PB.925/PB.962/PB.267	36
GO:0031175	neuron projection development	50/398	397/3594	0.173318	1	0.99981	PB.1026/PB.1302/PB.1305/PB.1334/PB.1361/PB.1396/PB.1521/PB.1985/PB.2110/PB.2131/PB.2242/PB.2352/PB.2470/PB.2692/PB.2783/PB.3214/PB.3351/PB.3373/PB.3549/PB.3573/PB.3675/PB.406/PB.4287/PB.4327/PB.4494/PB.4495/PB.4691/PB.4766/PB.4865/PB.5084/PB.517/PB.5546/PB.5565/PB.5690/PB.5877/PB.5970/PB.5980/PB.65/PB.68/PB.69/PB.70/PB.880/PB.882/PB.925/PB.165/PB.172/PB.267/PB.500/PB.58/PB.64	50
GO:0071482	cellular response to light stimulus	9/398	57/3594	0.173354	1	0.99981	PB.2352/PB.2448/PB.2692/PB.3187/PB.3268/PB.5256/PB.563/PB.6009/PB.838	9
GO:0032366	intracellular sterol transport	4/398	20/3594	0.173417	1	0.99981	PB.1414/PB.458/PB.400/PB.401	4
GO:0032367	intracellular cholesterol transport	4/398	20/3594	0.173417	1	0.99981	PB.1414/PB.458/PB.400/PB.401	4
GO:0046466	membrane lipid catabolic process	4/398	20/3594	0.173417	1	0.99981	PB.2180/PB.247/PB.5129/PB.179	4
GO:0046902	regulation of mitochondrial membrane permeability	4/398	20/3594	0.173417	1	0.99981	PB.2714/PB.2871/PB.4548/PB.500	4
GO:0060361	flight	4/398	20/3594	0.173417	1	0.99981	PB.1546/PB.1547/PB.974/PB.980	4
GO:1901343	negative regulation of vasculature development	4/398	20/3594	0.173417	1	0.99981	PB.3008/PB.3708/PB.5970/PB.820	4
GO:0008298	intracellular mRNA localization	7/398	42/3594	0.176559	1	0.99981	PB.2781/PB.3351/PB.4499/PB.4691/PB.4821/PB.4865/PB.5565	7
GO:0019319	hexose biosynthetic process	7/398	42/3594	0.176559	1	0.99981	PB.2109/PB.2576/PB.5745/PB.5773/PB.5911/PB.6034/PB.820	7
GO:0071772	response to BMP	7/398	42/3594	0.176559	1	0.99981	PB.1140/PB.1546/PB.1547/PB.3008/PB.406/PB.4276/PB.4919	7
GO:0071773	cellular response to BMP stimulus	7/398	42/3594	0.176559	1	0.99981	PB.1140/PB.1546/PB.1547/PB.3008/PB.406/PB.4276/PB.4919	7
GO:0043281	regulation of cysteine-type endopeptidase activity involved in apoptotic process	10/398	65/3594	0.176581	1	0.99981	PB.2110/PB.4423/PB.4479/PB.4865/PB.5103/PB.5359/PB.267/PB.317/PB.54/PB.977	10
GO:1901615	organic hydroxy compound metabolic process	23/398	170/3594	0.177383	1	0.99981	PB.1044/PB.1396/PB.1414/PB.1521/PB.1657/PB.1741/PB.2131/PB.2526/PB.2658/PB.2692/PB.2871/PB.3980/PB.4485/PB.458/PB.4757/PB.4944/PB.5565/PB.5773/PB.5911/PB.68/PB.400/PB.401/PB.64	23
GO:0030001	metal ion transport	22/398	162/3594	0.17929	1	0.99981	PB.1507/PB.1521/PB.1566/PB.1920/PB.2165/PB.2481/PB.2714/PB.3038/PB.3683/PB.4765/PB.4976/PB.5081/PB.5180/PB.5345/PB.5516/PB.5638/PB.5970/PB.599/PB.6041/PB.6102/PB.721/PB.962	22
GO:0045333	cellular respiration	16/398	113/3594	0.179483	1	0.99981	PB.1004/PB.1044/PB.1741/PB.1963/PB.2500/PB.2576/PB.2658/PB.4865/PB.557/PB.6034/PB.858/PB.188/PB.20/PB.29/PB.317/PB.7	16
GO:0098687	chromosomal region	13/398	89/3594	0.180429	1	0.99981	PB.1026/PB.1140/PB.1546/PB.1547/PB.2118/PB.3180/PB.4327/PB.4494/PB.4499/PB.4691/PB.4821/PB.5565/PB.652	13
GO:0051606	detection of stimulus	14/398	97/3594	0.180483	1	0.99981	PB.1521/PB.2352/PB.2448/PB.3038/PB.3187/PB.3268/PB.4386/PB.4499/PB.5180/PB.524/PB.5256/PB.5475/PB.563/PB.668	14
GO:0007006	mitochondrial membrane organization	8/398	50/3594	0.182599	1	0.99981	PB.1971/PB.2714/PB.2871/PB.4143/PB.4548/PB.373/PB.462/PB.500	8
GO:0018958	phenol-containing compound metabolic process	8/398	50/3594	0.182599	1	0.99981	PB.1396/PB.1521/PB.3980/PB.4757/PB.4944/PB.5565/PB.68/PB.64	8
GO:0043903	regulation of symbiotic process	8/398	50/3594	0.182599	1	0.99981	PB.1140/PB.1985/PB.2840/PB.4865/PB.5084/PB.5745/PB.5911/PB.500	8
GO:0055076	transition metal ion homeostasis	8/398	50/3594	0.182599	1	0.99981	PB.2692/PB.3385/PB.3662/PB.406/PB.4765/PB.4919/PB.5345/PB.5516	8
GO:0009205	purine ribonucleoside triphosphate metabolic process	20/398	146/3594	0.182917	1	0.99981	PB.1004/PB.1546/PB.1547/PB.1963/PB.1971/PB.2109/PB.2576/PB.4865/PB.557/PB.5638/PB.5709/PB.5745/PB.5773/PB.5911/PB.858/PB.939/PB.940/PB.317/PB.7/PB.820	20
GO:0000768	syncytium formation by plasma membrane fusion	6/398	35/3594	0.184433	1	0.99981	PB.2109/PB.2919/PB.406/PB.5773/PB.5980/PB.820	6
GO:0006949	syncytium formation	6/398	35/3594	0.184433	1	0.99981	PB.2109/PB.2919/PB.406/PB.5773/PB.5980/PB.820	6
GO:0070542	response to fatty acid	6/398	35/3594	0.184433	1	0.99981	PB.2526/PB.2658/PB.3662/PB.4017/PB.5513/PB.267	6
GO:0140253	cell-cell fusion	6/398	35/3594	0.184433	1	0.99981	PB.2109/PB.2919/PB.406/PB.5773/PB.5980/PB.820	6
GO:0016053	organic acid biosynthetic process	19/398	138/3594	0.184605	1	0.99981	PB.1004/PB.1657/PB.2109/PB.2481/PB.3549/PB.4034/PB.4035/PB.4116/PB.4164/PB.4944/PB.5745/PB.5773/PB.5782/PB.5911/PB.5931/PB.652/PB.939/PB.940/PB.820	19
GO:0046394	carboxylic acid biosynthetic process	19/398	138/3594	0.184605	1	0.99981	PB.1004/PB.1657/PB.2109/PB.2481/PB.3549/PB.4034/PB.4035/PB.4116/PB.4164/PB.4944/PB.5745/PB.5773/PB.5782/PB.5911/PB.5931/PB.652/PB.939/PB.940/PB.820	19
GO:0098862	cluster of actin-based cell projections	9/398	58/3594	0.186533	1	0.99981	PB.1507/PB.4327/PB.4869/PB.4976/PB.566/PB.5762/PB.6240/PB.902/PB.925	9
GO:0031032	actomyosin structure organization	16/398	114/3594	0.188876	1	0.99981	PB.101/PB.1546/PB.1547/PB.1604/PB.2919/PB.3018/PB.3230/PB.3351/PB.4386/PB.4865/PB.517/PB.5546/PB.5619/PB.5980/PB.6208/PB.96	16
GO:0034976	response to endoplasmic reticulum stress	16/398	114/3594	0.188876	1	0.99981	PB.1396/PB.1604/PB.1985/PB.2110/PB.2658/PB.3302/PB.3385/PB.3886/PB.4425/PB.4766/PB.4865/PB.4869/PB.5180/PB.5395/PB.721/PB.317	16
GO:0000987	cis-regulatory region sequence-specific DNA binding	11/398	74/3594	0.190415	1	0.99981	PB.1156/PB.161/PB.1985/PB.2118/PB.2131/PB.290/PB.3180/PB.3320/PB.6010/PB.97/PB.556	11
GO:0072593	reactive oxygen species metabolic process	12/398	82/3594	0.191048	1	0.99981	PB.2481/PB.2658/PB.2692/PB.3529/PB.3806/PB.4494/PB.4495/PB.5359/PB.5690/PB.267/PB.360/PB.54	12
GO:0016324	apical plasma membrane	13/398	90/3594	0.19109	1	0.99981	PB.1507/PB.1920/PB.2042/PB.3038/PB.4327/PB.4869/PB.5047/PB.5475/PB.5638/PB.566/PB.5970/PB.6240/PB.962	13
GO:0030198	extracellular matrix organization	13/398	90/3594	0.19109	1	0.99981	PB.2532/PB.3038/PB.3214/PB.3263/PB.3675/PB.4017/PB.4276/PB.4919/PB.524/PB.5513/PB.821/PB.882/PB.902	13
GO:0009199	ribonucleoside triphosphate metabolic process	20/398	147/3594	0.19125	1	0.99981	PB.1004/PB.1546/PB.1547/PB.1963/PB.1971/PB.2109/PB.2576/PB.4865/PB.557/PB.5638/PB.5709/PB.5745/PB.5773/PB.5911/PB.858/PB.939/PB.940/PB.317/PB.7/PB.820	20
GO:0002460	adaptive immune response based on somatic recombination of immune receptors built from immunoglobulin superfamily domains	5/398	28/3594	0.191599	1	0.99981	PB.3038/PB.3278/PB.3320/PB.3363/PB.3684	5
GO:0016203	muscle attachment	5/398	28/3594	0.191599	1	0.99981	PB.1604/PB.2242/PB.2919/PB.3799/PB.3835	5
GO:0030042	actin filament depolymerization	5/398	28/3594	0.191599	1	0.99981	PB.3351/PB.4327/PB.5546/PB.5762/PB.267	5
GO:0033119	negative regulation of RNA splicing	5/398	28/3594	0.191599	1	0.99981	PB.1195/PB.4821/PB.4947/PB.5084/PB.721	5
GO:0036126	sperm flagellum	5/398	28/3594	0.191599	1	0.99981	PB.2109/PB.4976/PB.5745/PB.843/PB.820	5
GO:0051187	NA	5/398	28/3594	0.191599	1	0.99981	PB.2658/PB.3529/PB.3806/PB.4865/PB.54	5
GO:0097729	9+2 motile cilium	5/398	28/3594	0.191599	1	0.99981	PB.2109/PB.4976/PB.5745/PB.843/PB.820	5
GO:0022625	cytosolic large ribosomal subunit	7/398	43/3594	0.192246	1	0.99981	PB.151/PB.2013/PB.2932/PB.3992/PB.4170/PB.4747/PB.713	7
GO:0050792	regulation of viral process	7/398	43/3594	0.192246	1	0.99981	PB.1140/PB.1985/PB.2840/PB.4865/PB.5084/PB.5911/PB.500	7
GO:0042692	muscle cell differentiation	28/398	214/3594	0.194534	1	0.99981	PB.101/PB.1546/PB.1547/PB.1604/PB.2109/PB.2131/PB.2392/PB.290/PB.2919/PB.3008/PB.3018/PB.3230/PB.3351/PB.406/PB.4386/PB.4865/PB.517/PB.5180/PB.5546/PB.5619/PB.5773/PB.5970/PB.5980/PB.599/PB.6208/PB.96/PB.97/PB.820	28
GO:0098771	inorganic ion homeostasis	25/398	189/3594	0.195354	1	0.99981	PB.101/PB.1281/PB.1521/PB.1971/PB.2481/PB.2692/PB.3187/PB.3385/PB.3662/PB.406/PB.4386/PB.4765/PB.4869/PB.4919/PB.4976/PB.5180/PB.5256/PB.5345/PB.5516/PB.5612/PB.5638/PB.5709/PB.721/PB.881/PB.935	25
GO:0002673	regulation of acute inflammatory response	3/398	14/3594	0.196304	1	0.99981	PB.3363/PB.4017/PB.5513	3
GO:0002777	antimicrobial peptide biosynthetic process	3/398	14/3594	0.196304	1	0.99981	PB.1334/PB.3980/PB.5359	3
GO:0002805	regulation of antimicrobial peptide biosynthetic process	3/398	14/3594	0.196304	1	0.99981	PB.1334/PB.3980/PB.5359	3
GO:0005507	copper ion binding	3/398	14/3594	0.196304	1	0.99981	PB.2692/PB.557/PB.5745	3
GO:0008090	retrograde axonal transport	3/398	14/3594	0.196304	1	0.99981	PB.2692/PB.5565/PB.500	3
GO:0009310	amine catabolic process	3/398	14/3594	0.196304	1	0.99981	PB.4944/PB.5782/PB.864	3
GO:0016198	axon choice point recognition	3/398	14/3594	0.196304	1	0.99981	PB.406/PB.4287/PB.4766	3
GO:0016199	axon midline choice point recognition	3/398	14/3594	0.196304	1	0.99981	PB.406/PB.4287/PB.4766	3
GO:0016504	peptidase activator activity	3/398	14/3594	0.196304	1	0.99981	PB.3278/PB.3684/PB.4865	3
GO:0019083	viral transcription	3/398	14/3594	0.196304	1	0.99981	PB.1985/PB.2840/PB.5084	3
GO:0019432	triglyceride biosynthetic process	3/398	14/3594	0.196304	1	0.99981	PB.2481/PB.3573/PB.5911	3
GO:0042402	cellular biogenic amine catabolic process	3/398	14/3594	0.196304	1	0.99981	PB.4944/PB.5782/PB.864	3
GO:0045923	positive regulation of fatty acid metabolic process	3/398	14/3594	0.196304	1	0.99981	PB.2481/PB.4116/PB.4423	3
GO:0045938	positive regulation of circadian sleep/wake cycle	sleep	3/398	14/3594	0.196304	1	0.99981	PB.3187/PB.4976/PB.5256	3
GO:0046460	neutral lipid biosynthetic process	3/398	14/3594	0.196304	1	0.99981	PB.2481/PB.3573/PB.5911	3
GO:0046463	acylglycerol biosynthetic process	3/398	14/3594	0.196304	1	0.99981	PB.2481/PB.3573/PB.5911	3
GO:0051926	negative regulation of calcium ion transport	3/398	14/3594	0.196304	1	0.99981	PB.4976/PB.599/PB.721	3
GO:0061098	positive regulation of protein tyrosine kinase activity	3/398	14/3594	0.196304	1	0.99981	PB.1276/PB.3708/PB.4976	3
GO:0071277	cellular response to calcium ion	3/398	14/3594	0.196304	1	0.99981	PB.1985/PB.2110/PB.2392	3
GO:0090075	relaxation of muscle	3/398	14/3594	0.196304	1	0.99981	PB.2692/PB.5180/PB.5638	3
GO:0101031	chaperone complex	3/398	14/3594	0.196304	1	0.99981	PB.1276/PB.652/PB.52	3
GO:1903427	negative regulation of reactive oxygen species biosynthetic process	3/398	14/3594	0.196304	1	0.99981	PB.2481/PB.4494/PB.4495	3
GO:1903779	regulation of cardiac conduction	3/398	14/3594	0.196304	1	0.99981	PB.1521/PB.1920/PB.5180	3
GO:0000271	polysaccharide biosynthetic process	4/398	21/3594	0.196749	1	0.99981	PB.3761/PB.46/PB.5395/PB.652	4
GO:0001725	stress fiber	4/398	21/3594	0.196749	1	0.99981	PB.1546/PB.1547/PB.4386/PB.6208	4
GO:0004497	monooxygenase activity	4/398	21/3594	0.196749	1	0.99981	PB.4757/PB.4944/PB.68/PB.64	4
GO:0010470	regulation of gastrulation	4/398	21/3594	0.196749	1	0.99981	PB.161/PB.406/PB.4276/PB.524	4
GO:0035159	regulation of tube length	open tracheal system	4/398	21/3594	0.196749	1	0.99981	PB.3373/PB.3957/PB.4000/PB.46	4
GO:0047617	acyl-CoA hydrolase activity	4/398	21/3594	0.196749	1	0.99981	PB.1414/PB.458/PB.400/PB.401	4
GO:0051851	modulation by host of symbiont process	4/398	21/3594	0.196749	1	0.99981	PB.1985/PB.2840/PB.5084/PB.5745	4
GO:0097517	contractile actin filament bundle	4/398	21/3594	0.196749	1	0.99981	PB.1546/PB.1547/PB.4386/PB.6208	4
GO:1901998	toxin transport	4/398	21/3594	0.196749	1	0.99981	PB.2110/PB.3801/PB.6242/PB.52	4
GO:0044459	NA	57/398	462/3594	0.197055	1	0.99981	PB.1276/PB.1281/PB.1361/PB.1499/PB.1507/PB.1521/PB.1566/PB.1920/PB.1980/PB.2042/PB.2576/PB.2783/PB.3038/PB.3187/PB.3292/PB.3363/PB.3650/PB.3801/PB.406/PB.4251/PB.4287/PB.4327/PB.4391/PB.4485/PB.4494/PB.4495/PB.4765/PB.4869/PB.4976/PB.5047/PB.5081/PB.5180/PB.5203/PB.5256/PB.5345/PB.5359/PB.5475/PB.5516/PB.5612/PB.5638/PB.566/PB.5690/PB.5762/PB.5838/PB.5970/PB.5980/PB.599/PB.6041/PB.6208/PB.6240/PB…	57
GO:0035578	azurophil granule lumen	8/398	51/3594	0.197152	1	0.99981	PB.1657/PB.3278/PB.3313/PB.3684/PB.4865/PB.4919/PB.5565/PB.821	8
GO:0046364	monosaccharide biosynthetic process	8/398	51/3594	0.197152	1	0.99981	PB.2109/PB.2481/PB.2576/PB.5745/PB.5773/PB.5911/PB.6034/PB.820	8
GO:0010942	positive regulation of cell death	27/398	206/3594	0.197317	1	0.99981	PB.1985/PB.2131/PB.247/PB.2692/PB.3008/PB.3038/PB.3278/PB.3684/PB.4251/PB.4479/PB.4494/PB.4495/PB.4548/PB.4765/PB.4865/PB.4976/PB.5103/PB.5129/PB.5745/PB.5970/PB.599/PB.6009/PB.902/PB.172/PB.317/PB.516/PB.838	27
GO:0098797	plasma membrane protein complex	15/398	107/3594	0.199943	1	0.99981	PB.1521/PB.1980/PB.3038/PB.3187/PB.406/PB.4327/PB.5047/PB.5256/PB.5345/PB.5359/PB.5516/PB.5612/PB.5638/PB.5762/PB.5970	15
GO:0097435	supramolecular fiber organization	28/398	215/3594	0.201669	1	0.99981	PB.101/PB.1546/PB.1547/PB.1604/PB.2919/PB.3018/PB.3214/PB.3230/PB.3351/PB.3385/PB.4276/PB.4287/PB.4327/PB.4386/PB.4691/PB.4865/PB.517/PB.5203/PB.524/PB.5546/PB.5565/PB.5619/PB.5762/PB.5980/PB.599/PB.6208/PB.96/PB.267	28
GO:0005700	polytene chromosome	10/398	67/3594	0.201803	1	0.99981	PB.1026/PB.1140/PB.1546/PB.1547/PB.2131/PB.3180/PB.4327/PB.4499/PB.4757/PB.4821	10
GO:0046165	alcohol biosynthetic process	10/398	67/3594	0.201803	1	0.99981	PB.1414/PB.1657/PB.2131/PB.2692/PB.2871/PB.4485/PB.458/PB.5911/PB.400/PB.401	10
GO:0009057	macromolecule catabolic process	57/398	463/3594	0.202063	1	0.99981	PB.1014/PB.1140/PB.1195/PB.1321/PB.151/PB.1604/PB.1666/PB.1710/PB.1886/PB.1980/PB.2013/PB.2100/PB.2110/PB.230/PB.2481/PB.2692/PB.2701/PB.2781/PB.2788/PB.290/PB.2932/PB.3038/PB.3048/PB.3200/PB.3278/PB.3302/PB.3385/PB.3684/PB.3761/PB.3957/PB.4000/PB.4141/PB.4170/PB.4206/PB.4327/PB.4425/PB.4494/PB.4495/PB.4821/PB.4865/PB.4948/PB.5084/PB.5359/PB.5399/PB.566/PB.618/PB.668/PB.733/PB.813/PB.843/PB.267/P…	57
GO:0046365	monosaccharide catabolic process	6/398	36/3594	0.202164	1	0.99981	PB.1004/PB.2109/PB.5745/PB.5773/PB.5911/PB.820	6
GO:0060810	intracellular mRNA localization involved in pattern specification process	6/398	36/3594	0.202164	1	0.99981	PB.2781/PB.3351/PB.4499/PB.4691/PB.4821/PB.4865	6
GO:1990351	transporter complex	6/398	36/3594	0.202164	1	0.99981	PB.1521/PB.3038/PB.5345/PB.5638/PB.5762/PB.462	6
GO:0007178	transmembrane receptor protein serine/threonine kinase signaling pathway	11/398	75/3594	0.202519	1	0.99981	PB.1140/PB.1546/PB.1547/PB.161/PB.1985/PB.2110/PB.3008/PB.406/PB.4276/PB.4287/PB.4919	11
GO:0010259	multicellular organism aging	21/398	157/3594	0.205868	1	0.99981	PB.1760/PB.1971/PB.1985/PB.2500/PB.2658/PB.3320/PB.3563/PB.3806/PB.4499/PB.4766/PB.4869/PB.4944/PB.517/PB.5773/PB.6208/PB.843/PB.97/PB.267/PB.364/PB.500/PB.54	21
GO:0005694	chromosome	33/398	258/3594	0.206909	1	0.99981	PB.1026/PB.1140/PB.1276/PB.1546/PB.1547/PB.1710/PB.1985/PB.2118/PB.2131/PB.2840/PB.2919/PB.3018/PB.3180/PB.4327/PB.4494/PB.4499/PB.4691/PB.4757/PB.4821/PB.4865/PB.5083/PB.5359/PB.5565/PB.5928/PB.5970/PB.652/PB.668/PB.809/PB.843/PB.939/PB.940/PB.982/PB.820	33
GO:0007618	mating	7/398	44/3594	0.208471	1	0.99981	PB.1971/PB.3351/PB.3544/PB.4327/PB.458/PB.933/PB.400	7
GO:0033273	response to vitamin	7/398	44/3594	0.208471	1	0.99981	PB.2131/PB.2658/PB.4276/PB.4499/PB.4665/PB.5180/PB.566	7
GO:0043462	regulation of ATPase activity	7/398	44/3594	0.208471	1	0.99981	PB.101/PB.1546/PB.1547/PB.2481/PB.5638/PB.809/PB.373	7
GO:0061572	actin filament bundle organization	7/398	44/3594	0.208471	1	0.99981	PB.3351/PB.3385/PB.4327/PB.5203/PB.5546/PB.5762/PB.5980	7
GO:1902905	positive regulation of supramolecular fiber organization	7/398	44/3594	0.208471	1	0.99981	PB.3230/PB.3351/PB.4691/PB.5203/PB.5619/PB.5980/PB.599	7
GO:0031301	integral component of organelle membrane	15/398	108/3594	0.210212	1	0.99981	PB.2110/PB.2714/PB.3573/PB.4034/PB.4035/PB.4143/PB.4164/PB.4391/PB.4485/PB.5083/PB.5109/PB.5931/PB.179/PB.209/PB.462	15
GO:0071214	cellular response to abiotic stimulus	15/398	108/3594	0.210212	1	0.99981	PB.2100/PB.2110/PB.2352/PB.2448/PB.2692/PB.3187/PB.3268/PB.4276/PB.5256/PB.563/PB.5911/PB.5970/PB.6009/PB.267/PB.838	15
GO:0104004	cellular response to environmental stimulus	15/398	108/3594	0.210212	1	0.99981	PB.2100/PB.2110/PB.2352/PB.2448/PB.2692/PB.3187/PB.3268/PB.4276/PB.5256/PB.563/PB.5911/PB.5970/PB.6009/PB.267/PB.838	15
GO:0005902	microvillus	5/398	29/3594	0.21202	1	0.99981	PB.1521/PB.2042/PB.4327/PB.5970/PB.925	5
GO:0006687	glycosphingolipid metabolic process	5/398	29/3594	0.21202	1	0.99981	PB.1062/PB.2180/PB.247/PB.5129/PB.902	5
GO:0031033	myosin filament organization	5/398	29/3594	0.21202	1	0.99981	PB.1546/PB.1547/PB.3230/PB.5619/PB.96	5
GO:0032432	actin filament bundle	5/398	29/3594	0.21202	1	0.99981	PB.1546/PB.1547/PB.4386/PB.6208/PB.267	5
GO:0032993	protein-DNA complex	5/398	29/3594	0.21202	1	0.99981	PB.2840/PB.3180/PB.5928/PB.5970/PB.982	5
GO:0042745	circadian sleep/wake cycle	5/398	29/3594	0.21202	1	0.99981	PB.3187/PB.4391/PB.4499/PB.4976/PB.5256	5
GO:0046686	response to cadmium ion	5/398	29/3594	0.21202	1	0.99981	PB.1985/PB.2658/PB.2692/PB.5782/PB.5970	5
GO:1990089	response to nerve growth factor	5/398	29/3594	0.21202	1	0.99981	PB.2110/PB.4494/PB.4495/PB.5565/PB.5980	5
GO:1990090	cellular response to nerve growth factor stimulus	5/398	29/3594	0.21202	1	0.99981	PB.2110/PB.4494/PB.4495/PB.5565/PB.5980	5
GO:2000378	negative regulation of reactive oxygen species metabolic process	5/398	29/3594	0.21202	1	0.99981	PB.2481/PB.4494/PB.4495/PB.5359/PB.267	5
GO:2000243	positive regulation of reproductive process	8/398	52/3594	0.212164	1	0.99981	PB.1546/PB.1547/PB.2109/PB.5619/PB.5970/PB.5980/PB.6010/PB.668	8
GO:0070972	protein localization to endoplasmic reticulum	9/398	60/3594	0.214149	1	0.99981	PB.1080/PB.1195/PB.1499/PB.151/PB.2013/PB.2110/PB.2932/PB.4170/PB.713	9
GO:0099503	secretory vesicle	38/398	302/3594	0.216076	1	0.99981	PB.1657/PB.1980/PB.2042/PB.2109/PB.2169/PB.247/PB.2658/PB.2692/PB.2783/PB.3007/PB.3278/PB.3313/PB.3363/PB.3684/PB.3801/PB.4017/PB.4276/PB.4327/PB.4391/PB.4425/PB.4494/PB.4495/PB.4639/PB.4865/PB.4919/PB.5129/PB.5513/PB.5565/PB.566/PB.5674/PB.5745/PB.5970/PB.599/PB.800/PB.821/PB.902/PB.364/PB.500	38
GO:0008340	determination of adult lifespan	20/398	150/3594	0.217353	1	0.99981	PB.1760/PB.1971/PB.2500/PB.2658/PB.3320/PB.3563/PB.3806/PB.4499/PB.4766/PB.4869/PB.4944/PB.517/PB.5773/PB.6208/PB.843/PB.97/PB.267/PB.364/PB.500/PB.54	20
GO:0009144	purine nucleoside triphosphate metabolic process	20/398	150/3594	0.217353	1	0.99981	PB.1004/PB.1546/PB.1547/PB.1963/PB.1971/PB.2109/PB.2576/PB.4865/PB.557/PB.5638/PB.5709/PB.5745/PB.5773/PB.5911/PB.858/PB.939/PB.940/PB.317/PB.7/PB.820	20
GO:0043254	regulation of protein-containing complex assembly	20/398	150/3594	0.217353	1	0.99981	PB.1334/PB.1361/PB.1546/PB.1547/PB.1666/PB.1985/PB.2840/PB.3351/PB.4327/PB.4425/PB.4691/PB.4865/PB.4947/PB.5359/PB.5546/PB.5762/PB.5970/PB.5980/PB.599/PB.267	20
GO:0048771	tissue remodeling	6/398	37/3594	0.220486	1	0.99981	PB.3650/PB.4386/PB.4976/PB.5516/PB.5970/PB.902	6
GO:0005516	calmodulin binding	4/398	22/3594	0.220968	1	0.99981	PB.1140/PB.1521/PB.4494/PB.4495	4
GO:0016627	oxidoreductase activity	acting on the CH-CH group of donors	4/398	22/3594	0.220968	1	0.99981	PB.1136/PB.2658/PB.3612/PB.4485	4
GO:0016830	carbon-carbon lyase activity	4/398	22/3594	0.220968	1	0.99981	PB.5911/PB.939/PB.940/PB.179	4
GO:0030120	vesicle coat	4/398	22/3594	0.220968	1	0.99981	PB.1940/PB.1980/PB.6242/PB.800	4
GO:0032526	response to retinoic acid	4/398	22/3594	0.220968	1	0.99981	PB.2131/PB.3683/PB.4276/PB.5911	4
GO:0035306	positive regulation of dephosphorylation	4/398	22/3594	0.220968	1	0.99981	PB.247/PB.2481/PB.4499/PB.5129	4
GO:0036314	response to sterol	4/398	22/3594	0.220968	1	0.99981	PB.2118/PB.2131/PB.3320/PB.6009	4
GO:0044183	protein folding chaperone	4/398	22/3594	0.220968	1	0.99981	PB.2461/PB.267/PB.52/PB.977	4
GO:0045667	regulation of osteoblast differentiation	4/398	22/3594	0.220968	1	0.99981	PB.1140/PB.5516/PB.5709/PB.5970	4
GO:0048306	calcium-dependent protein binding	4/398	22/3594	0.220968	1	0.99981	PB.101/PB.1140/PB.4017/PB.5513	4
GO:0051155	positive regulation of striated muscle cell differentiation	4/398	22/3594	0.220968	1	0.99981	PB.3230/PB.3351/PB.4386/PB.5619	4
GO:0051702	interaction with symbiont	4/398	22/3594	0.220968	1	0.99981	PB.1985/PB.2840/PB.5084/PB.5745	4
GO:0090559	regulation of membrane permeability	4/398	22/3594	0.220968	1	0.99981	PB.2714/PB.2871/PB.4548/PB.500	4
GO:0060205	cytoplasmic vesicle lumen	18/398	134/3594	0.223107	1	0.99981	PB.1657/PB.2109/PB.2658/PB.3007/PB.3278/PB.3313/PB.3385/PB.3684/PB.4017/PB.4425/PB.4494/PB.4495/PB.4865/PB.4919/PB.5513/PB.5565/PB.821/PB.500	18
GO:0055065	metal ion homeostasis	21/398	159/3594	0.223216	1	0.99981	PB.101/PB.1521/PB.2481/PB.2692/PB.3187/PB.3385/PB.3662/PB.406/PB.4386/PB.4765/PB.4919/PB.4976/PB.5180/PB.5256/PB.5345/PB.5516/PB.5638/PB.5709/PB.721/PB.881/PB.935	21
GO:0009607	response to biotic stimulus	46/398	372/3594	0.223921	1	0.99981	PB.1026/PB.1140/PB.1276/PB.1321/PB.1334/PB.1933/PB.1971/PB.1985/PB.2051/PB.2100/PB.2110/PB.2414/PB.2526/PB.2783/PB.3008/PB.3018/PB.3038/PB.3320/PB.3363/PB.3385/PB.3650/PB.3980/PB.4017/PB.4865/PB.4869/PB.4919/PB.4976/PB.5359/PB.5513/PB.5537/PB.5565/PB.5745/PB.5833/PB.5911/PB.68/PB.733/PB.821/PB.843/PB.174/PB.179/PB.267/PB.317/PB.360/PB.54/PB.638/PB.64	46
GO:0001525	angiogenesis	13/398	93/3594	0.224758	1	0.99981	PB.1971/PB.1985/PB.2131/PB.3708/PB.4919/PB.4976/PB.5970/PB.5980/PB.902/PB.925/PB.267/PB.820/PB.977	13
GO:0051701	interaction with host	7/398	45/3594	0.225187	1	0.99981	PB.2131/PB.3038/PB.4495/PB.4865/PB.5745/PB.5970/PB.500	7
GO:1902904	negative regulation of supramolecular fiber organization	7/398	45/3594	0.225187	1	0.99981	PB.3351/PB.4287/PB.4327/PB.5546/PB.5762/PB.5980/PB.267	7
GO:0015980	energy derivation by oxidation of organic compounds	20/398	151/3594	0.226405	1	0.99981	PB.1004/PB.1044/PB.1741/PB.1963/PB.2500/PB.2576/PB.2658/PB.3761/PB.4865/PB.5395/PB.557/PB.5911/PB.6034/PB.652/PB.858/PB.188/PB.20/PB.29/PB.317/PB.7	20
GO:0000980	NA	3/398	15/3594	0.226556	1	0.99981	PB.1985/PB.2131/PB.3180	3
GO:0001706	endoderm formation	3/398	15/3594	0.226556	1	0.99981	PB.4276/PB.524/PB.5970	3
GO:0005978	glycogen biosynthetic process	3/398	15/3594	0.226556	1	0.99981	PB.3761/PB.5395/PB.652	3
GO:0006029	proteoglycan metabolic process	3/398	15/3594	0.226556	1	0.99981	PB.4276/PB.524/PB.5970	3
GO:0009250	glucan biosynthetic process	3/398	15/3594	0.226556	1	0.99981	PB.3761/PB.5395/PB.652	3
GO:0015909	long-chain fatty acid transport	3/398	15/3594	0.226556	1	0.99981	PB.4423/PB.4976/PB.925	3
GO:0018196	peptidyl-asparagine modification	3/398	15/3594	0.226556	1	0.99981	PB.2857/PB.3650/PB.4865	3
GO:0018279	protein N-linked glycosylation via asparagine	3/398	15/3594	0.226556	1	0.99981	PB.2857/PB.3650/PB.4865	3
GO:0030315	T-tubule	3/398	15/3594	0.226556	1	0.99981	PB.4327/PB.5180/PB.599	3
GO:0035987	endodermal cell differentiation	3/398	15/3594	0.226556	1	0.99981	PB.4276/PB.524/PB.5970	3
GO:0042220	response to cocaine	3/398	15/3594	0.226556	1	0.99981	PB.2110/PB.247/PB.5129	3
GO:0045454	cell redox homeostasis	3/398	15/3594	0.226556	1	0.99981	PB.3806/PB.5773/PB.54	3
GO:0048168	regulation of neuronal synaptic plasticity	3/398	15/3594	0.226556	1	0.99981	PB.5180/PB.5877/PB.880	3
GO:0048704	embryonic skeletal system morphogenesis	3/398	15/3594	0.226556	1	0.99981	PB.4276/PB.524/PB.5970	3
GO:1903053	regulation of extracellular matrix organization	3/398	15/3594	0.226556	1	0.99981	PB.2532/PB.3038/PB.3263	3
GO:0002020	protease binding	8/398	53/3594	0.227601	1	0.99981	PB.3038/PB.4017/PB.4276/PB.4479/PB.4865/PB.5359/PB.5513/PB.599	8
GO:0019730	antimicrobial humoral response	8/398	53/3594	0.227601	1	0.99981	PB.1140/PB.1334/PB.1985/PB.3980/PB.4919/PB.5359/PB.5745/PB.821	8
GO:0005766	primary lysosome	11/398	77/3594	0.227686	1	0.99981	PB.1657/PB.3278/PB.3313/PB.3684/PB.4865/PB.4919/PB.5565/PB.5674/PB.821/PB.902/PB.364	11
GO:0042582	azurophil granule	11/398	77/3594	0.227686	1	0.99981	PB.1657/PB.3278/PB.3313/PB.3684/PB.4865/PB.4919/PB.5565/PB.5674/PB.821/PB.902/PB.364	11
GO:0042330	taxis	31/398	244/3594	0.227779	1	0.99981	PB.1026/PB.1302/PB.1305/PB.1334/PB.2352/PB.2448/PB.2470/PB.3187/PB.3302/PB.3373/PB.406/PB.4287/PB.4327/PB.4499/PB.4691/PB.4766/PB.517/PB.5256/PB.5546/PB.5877/PB.5980/PB.65/PB.68/PB.69/PB.70/PB.880/PB.882/PB.165/PB.172/PB.267/PB.64	31
GO:0071229	cellular response to acid chemical	10/398	69/3594	0.228461	1	0.99981	PB.1546/PB.1547/PB.2131/PB.2526/PB.2692/PB.3683/PB.4276/PB.5565/PB.5911/PB.267	10
GO:0061061	muscle structure development	38/398	304/3594	0.228994	1	0.99981	PB.101/PB.1140/PB.1334/PB.1546/PB.1547/PB.1604/PB.2109/PB.2131/PB.2242/PB.2392/PB.290/PB.2919/PB.3008/PB.3018/PB.3230/PB.3351/PB.3799/PB.3835/PB.406/PB.4276/PB.4386/PB.4865/PB.5047/PB.517/PB.5180/PB.524/PB.5546/PB.5619/PB.5773/PB.5970/PB.5980/PB.599/PB.6208/PB.96/PB.97/PB.179/PB.267/PB.820	38
GO:0031224	intrinsic component of membrane	56/398	460/3594	0.231861	1	0.99981	PB.1281/PB.1351/PB.1499/PB.1521/PB.1566/PB.1604/PB.1822/PB.2042/PB.2110/PB.2576/PB.2714/PB.3038/PB.3187/PB.3292/PB.3363/PB.3573/PB.3650/PB.3801/PB.4034/PB.4035/PB.406/PB.4143/PB.4164/PB.4251/PB.4268/PB.4391/PB.4485/PB.46/PB.4765/PB.4869/PB.4919/PB.4976/PB.5047/PB.5081/PB.5083/PB.5109/PB.5180/PB.5256/PB.5345/PB.5359/PB.5475/PB.5612/PB.5638/PB.5762/PB.5931/PB.6041/PB.6134/PB.6240/PB.691/PB.721/PB.7…	56
GO:0005342	organic acid transmembrane transporter activity	5/398	30/3594	0.233097	1	0.99981	PB.1507/PB.1566/PB.2576/PB.5081/PB.6240	5
GO:0006885	regulation of pH	5/398	30/3594	0.233097	1	0.99981	PB.1281/PB.1971/PB.4869/PB.5516/PB.5612	5
GO:0030433	ubiquitin-dependent ERAD pathway	5/398	30/3594	0.233097	1	0.99981	PB.2110/PB.3302/PB.3385/PB.4425/PB.4865	5
GO:0046943	carboxylic acid transmembrane transporter activity	5/398	30/3594	0.233097	1	0.99981	PB.1507/PB.1566/PB.2576/PB.5081/PB.6240	5
GO:0097746	regulation of blood vessel diameter	5/398	30/3594	0.233097	1	0.99981	PB.1396/PB.2692/PB.3048/PB.4976/PB.5180	5
GO:1902903	regulation of supramolecular fiber organization	14/398	102/3594	0.234045	1	0.99981	PB.1546/PB.1547/PB.3230/PB.3351/PB.4287/PB.4327/PB.4691/PB.5203/PB.5546/PB.5619/PB.5762/PB.5980/PB.599/PB.267	14
GO:0030141	secretory granule	33/398	262/3594	0.234543	1	0.99981	PB.1657/PB.2042/PB.2109/PB.2169/PB.247/PB.2658/PB.2692/PB.3007/PB.3278/PB.3313/PB.3363/PB.3684/PB.3801/PB.4017/PB.4276/PB.4327/PB.4425/PB.4494/PB.4495/PB.4639/PB.4865/PB.4919/PB.5129/PB.5513/PB.5565/PB.566/PB.5674/PB.5745/PB.800/PB.821/PB.902/PB.364/PB.500	33
GO:0051493	regulation of cytoskeleton organization	20/398	152/3594	0.235623	1	0.99981	PB.1546/PB.1547/PB.3230/PB.3351/PB.4287/PB.4327/PB.4691/PB.5084/PB.517/PB.5203/PB.5546/PB.5565/PB.5619/PB.5762/PB.5970/PB.5980/PB.599/PB.267/PB.500/PB.58	20
GO:0009314	response to radiation	22/398	169/3594	0.23747	1	0.99981	PB.1521/PB.1985/PB.2110/PB.2352/PB.2448/PB.2658/PB.2692/PB.3187/PB.3268/PB.3957/PB.4000/PB.4276/PB.5180/PB.5256/PB.5475/PB.563/PB.6009/PB.668/PB.902/PB.267/PB.364/PB.838	22
GO:0050801	ion homeostasis	26/398	203/3594	0.239147	1	0.99981	PB.101/PB.1281/PB.1521/PB.1971/PB.2481/PB.2692/PB.3187/PB.3385/PB.3662/PB.406/PB.4386/PB.4765/PB.4869/PB.4919/PB.4976/PB.5180/PB.5256/PB.5345/PB.5516/PB.5612/PB.5638/PB.5709/PB.5745/PB.721/PB.881/PB.935	26
GO:0002832	negative regulation of response to biotic stimulus	6/398	38/3594	0.239336	1	0.99981	PB.1985/PB.3320/PB.3363/PB.4017/PB.5513/PB.54	6
GO:0006690	icosanoid metabolic process	6/398	38/3594	0.239336	1	0.99981	PB.1136/PB.1414/PB.458/PB.652/PB.400/PB.401	6
GO:0007617	mating behavior	6/398	38/3594	0.239336	1	0.99981	PB.1971/PB.3351/PB.3544/PB.4327/PB.458/PB.400	6
GO:0035296	regulation of tube diameter	6/398	38/3594	0.239336	1	0.99981	PB.1396/PB.2692/PB.3048/PB.46/PB.4976/PB.5180	6
GO:0098930	axonal transport	6/398	38/3594	0.239336	1	0.99981	PB.2692/PB.2714/PB.2783/PB.5565/PB.267/PB.500	6
GO:0097305	response to alcohol	21/398	161/3594	0.241205	1	0.99981	PB.2013/PB.2118/PB.2131/PB.2176/PB.2526/PB.2658/PB.2692/PB.2754/PB.3320/PB.3662/PB.3761/PB.4017/PB.4976/PB.517/PB.5513/PB.5762/PB.5911/PB.5970/PB.6009/PB.317/PB.838	21
GO:0000978	RNA polymerase II cis-regulatory region sequence-specific DNA binding	10/398	70/3594	0.242276	1	0.99981	PB.1156/PB.161/PB.1985/PB.2118/PB.2131/PB.290/PB.3180/PB.3320/PB.6010/PB.97	10
GO:0007028	cytoplasm organization	7/398	46/3594	0.242351	1	0.99981	PB.3351/PB.4327/PB.4499/PB.4821/PB.4865/PB.5911/PB.97	7
GO:0010623	programmed cell death involved in cell development	7/398	46/3594	0.242351	1	0.99981	PB.2352/PB.3187/PB.4865/PB.5256/PB.5970/PB.721/PB.317	7
GO:0050777	negative regulation of immune response	7/398	46/3594	0.242351	1	0.99981	PB.1985/PB.3320/PB.3363/PB.4017/PB.4276/PB.5513/PB.54	7
GO:0030176	integral component of endoplasmic reticulum membrane	9/398	62/3594	0.243267	1	0.99981	PB.2110/PB.3573/PB.4034/PB.4035/PB.4164/PB.4485/PB.5109/PB.5931/PB.179	9
GO:0006633	fatty acid biosynthetic process	8/398	54/3594	0.243429	1	0.99981	PB.1657/PB.2481/PB.4034/PB.4035/PB.4116/PB.4164/PB.5931/PB.652	8
GO:0046486	glycerolipid metabolic process	14/398	103/3594	0.245476	1	0.99981	PB.1414/PB.2448/PB.2481/PB.2658/PB.3573/PB.4268/PB.4423/PB.458/PB.5911/PB.925/PB.172/PB.176/PB.400/PB.401	14
GO:0003774	motor activity	4/398	23/3594	0.245919	1	0.99981	PB.1546/PB.1547/PB.3190/PB.5565	4
GO:0030837	negative regulation of actin filament polymerization	4/398	23/3594	0.245919	1	0.99981	PB.4327/PB.5546/PB.5762/PB.267	4
GO:0032365	intracellular lipid transport	4/398	23/3594	0.245919	1	0.99981	PB.1414/PB.458/PB.400/PB.401	4
GO:0035006	melanization defense response	4/398	23/3594	0.245919	1	0.99981	PB.3980/PB.5565/PB.68/PB.64	4
GO:0035172	hemocyte proliferation	4/398	23/3594	0.245919	1	0.99981	PB.1748/PB.2658/PB.2919/PB.3675	4
GO:0045187	regulation of circadian sleep/wake cycle	sleep	4/398	23/3594	0.245919	1	0.99981	PB.3187/PB.4499/PB.4976/PB.5256	4
GO:0045197	establishment or maintenance of epithelial cell apical/basal polarity	4/398	23/3594	0.245919	1	0.99981	PB.4327/PB.5047/PB.5565/PB.5690	4
GO:0048134	germ-line cyst formation	4/398	23/3594	0.245919	1	0.99981	PB.3008/PB.5475/PB.5546/PB.5565	4
GO:0065002	intracellular protein transmembrane transport	4/398	23/3594	0.245919	1	0.99981	PB.1499/PB.4143/PB.373/PB.462	4
GO:0072686	mitotic spindle	4/398	23/3594	0.245919	1	0.99981	PB.1276/PB.1980/PB.2352/PB.4327	4
GO:0043169	cation binding	45/398	367/3594	0.246011	1	0.99981	PB.101/PB.1044/PB.1198/PB.1741/PB.1886/PB.1963/PB.1971/PB.2110/PB.2118/PB.2131/PB.2165/PB.2352/PB.2414/PB.247/PB.2481/PB.2500/PB.2576/PB.2692/PB.2840/PB.3066/PB.3068/PB.3069/PB.3200/PB.3385/PB.3662/PB.4386/PB.4535/PB.4919/PB.4944/PB.4976/PB.5129/PB.5180/PB.5359/PB.5467/PB.5537/PB.557/PB.5709/PB.5745/PB.5782/PB.5911/PB.6134/PB.821/PB.902/PB.528/PB.58	45
GO:0016887	ATPase activity	17/398	128/3594	0.246301	1	0.99981	PB.101/PB.1140/PB.1546/PB.1547/PB.1760/PB.1971/PB.2110/PB.2714/PB.4425/PB.4494/PB.4499/PB.4865/PB.5565/PB.5612/PB.5638/PB.843/PB.500	17
GO:0034774	secretory granule lumen	17/398	128/3594	0.246301	1	0.99981	PB.1657/PB.2109/PB.2658/PB.3007/PB.3278/PB.3313/PB.3684/PB.4017/PB.4425/PB.4494/PB.4495/PB.4865/PB.4919/PB.5513/PB.5565/PB.821/PB.500	17
GO:0006935	chemotaxis	28/398	221/3594	0.247136	1	0.99981	PB.1026/PB.1302/PB.1305/PB.1334/PB.2352/PB.2470/PB.3302/PB.3373/PB.406/PB.4287/PB.4327/PB.4499/PB.4691/PB.4766/PB.517/PB.5546/PB.5877/PB.5980/PB.65/PB.68/PB.69/PB.70/PB.880/PB.882/PB.165/PB.172/PB.267/PB.64	28
GO:0031983	vesicle lumen	18/398	137/3594	0.252776	1	0.99981	PB.1657/PB.2109/PB.2658/PB.3007/PB.3278/PB.3313/PB.3385/PB.3684/PB.4017/PB.4425/PB.4494/PB.4495/PB.4865/PB.4919/PB.5513/PB.5565/PB.821/PB.500	18
GO:0071478	cellular response to radiation	11/398	79/3594	0.254014	1	0.99981	PB.2110/PB.2352/PB.2448/PB.2692/PB.3187/PB.3268/PB.5256/PB.563/PB.6009/PB.267/PB.838	11
GO:0001890	placenta development	5/398	31/3594	0.254735	1	0.99981	PB.2131/PB.2692/PB.3320/PB.5180/PB.5359	5
GO:0006487	protein N-linked glycosylation	5/398	31/3594	0.254735	1	0.99981	PB.2857/PB.3650/PB.4865/PB.5395/PB.902	5
GO:0030703	eggshell formation	5/398	31/3594	0.254735	1	0.99981	PB.1985/PB.2260/PB.4494/PB.46/PB.5911	5
GO:0035418	protein localization to synapse	5/398	31/3594	0.254735	1	0.99981	PB.5546/PB.5565/PB.5980/PB.882/PB.267	5
GO:0051149	positive regulation of muscle cell differentiation	5/398	31/3594	0.254735	1	0.99981	PB.3230/PB.3351/PB.4386/PB.5619/PB.5970	5
GO:0120254	olefinic compound metabolic process	5/398	31/3594	0.254735	1	0.99981	PB.4034/PB.4035/PB.4164/PB.5931/PB.652	5
GO:1903169	regulation of calcium ion transmembrane transport	5/398	31/3594	0.254735	1	0.99981	PB.1521/PB.2481/PB.5180/PB.5638/PB.599	5
GO:1905897	regulation of response to endoplasmic reticulum stress	5/398	31/3594	0.254735	1	0.99981	PB.1396/PB.2110/PB.3302/PB.4869/PB.721	5
GO:0019637	organophosphate metabolic process	50/398	412/3594	0.255847	1	0.99981	PB.1004/PB.1044/PB.1414/PB.1507/PB.1546/PB.1547/PB.1657/PB.1963/PB.1971/PB.2109/PB.2448/PB.247/PB.2500/PB.2576/PB.2871/PB.3471/PB.3573/PB.3683/PB.4034/PB.4035/PB.4116/PB.4164/PB.4251/PB.4268/PB.458/PB.4865/PB.5047/PB.5129/PB.5395/PB.557/PB.5638/PB.5709/PB.5745/PB.5773/PB.5782/PB.5911/PB.5931/PB.5993/PB.6034/PB.858/PB.939/PB.940/PB.176/PB.29/PB.317/PB.400/PB.401/PB.54/PB.7/PB.820	50
GO:0048738	cardiac muscle tissue development	10/398	71/3594	0.256384	1	0.99981	PB.101/PB.1546/PB.1547/PB.2131/PB.2392/PB.4386/PB.5047/PB.5180/PB.524/PB.5970	10
GO:0044089	positive regulation of cellular component biogenesis	17/398	129/3594	0.25675	1	0.99981	PB.1334/PB.1666/PB.1985/PB.2840/PB.3230/PB.3351/PB.4327/PB.4425/PB.4691/PB.4865/PB.5203/PB.5565/PB.5619/PB.5762/PB.5970/PB.5980/PB.599	17
GO:0004521	endoribonuclease activity	3/398	16/3594	0.257609	1	0.99981	PB.1198/PB.4141/PB.454	3
GO:0009247	glycolipid biosynthetic process	3/398	16/3594	0.257609	1	0.99981	PB.1062/PB.4268/PB.902	3
GO:0016327	apicolateral plasma membrane	3/398	16/3594	0.257609	1	0.99981	PB.4287/PB.5047/PB.5475	3
GO:0016525	negative regulation of angiogenesis	3/398	16/3594	0.257609	1	0.99981	PB.3708/PB.5970/PB.820	3
GO:0022602	ovulation cycle process	3/398	16/3594	0.257609	1	0.99981	PB.4017/PB.5513/PB.179	3
GO:0030295	protein kinase activator activity	3/398	16/3594	0.257609	1	0.99981	PB.1276/PB.3708/PB.5709	3
GO:0031093	platelet alpha granule lumen	3/398	16/3594	0.257609	1	0.99981	PB.3007/PB.4017/PB.5513	3
GO:0035794	positive regulation of mitochondrial membrane permeability	3/398	16/3594	0.257609	1	0.99981	PB.2714/PB.2871/PB.4548	3
GO:0042310	vasoconstriction	3/398	16/3594	0.257609	1	0.99981	PB.1396/PB.4976/PB.5180	3
GO:0042472	inner ear morphogenesis	3/398	16/3594	0.257609	1	0.99981	PB.2692/PB.4276/PB.524	3
GO:0043394	proteoglycan binding	3/398	16/3594	0.257609	1	0.99981	PB.4940/PB.524/PB.882	3
GO:0044793	negative regulation by host of viral process	3/398	16/3594	0.257609	1	0.99981	PB.1985/PB.2840/PB.5084	3
GO:0045445	myoblast differentiation	3/398	16/3594	0.257609	1	0.99981	PB.1140/PB.4386/PB.5970	3
GO:0046666	retinal cell programmed cell death	3/398	16/3594	0.257609	1	0.99981	PB.3187/PB.5256/PB.5970	3
GO:0046667	compound eye retinal cell programmed cell death	3/398	16/3594	0.257609	1	0.99981	PB.3187/PB.5256/PB.5970	3
GO:0051393	alpha-actinin binding	3/398	16/3594	0.257609	1	0.99981	PB.3230/PB.4386/PB.6208	3
GO:0051602	response to electrical stimulus	3/398	16/3594	0.257609	1	0.99981	PB.2100/PB.4494/PB.4495	3
GO:0060021	roof of mouth development	3/398	16/3594	0.257609	1	0.99981	PB.4276/PB.524/PB.179	3
GO:0060840	artery development	3/398	16/3594	0.257609	1	0.99981	PB.3320/PB.4276/PB.5970	3
GO:0086001	cardiac muscle cell action potential	3/398	16/3594	0.257609	1	0.99981	PB.5180/PB.5638/PB.599	3
GO:0097756	negative regulation of blood vessel diameter	3/398	16/3594	0.257609	1	0.99981	PB.1396/PB.4976/PB.5180	3
GO:0098554	cytoplasmic side of endoplasmic reticulum membrane	3/398	16/3594	0.257609	1	0.99981	PB.2013/PB.2932/PB.713	3
GO:0110110	positive regulation of animal organ morphogenesis	3/398	16/3594	0.257609	1	0.99981	PB.5970/PB.902/PB.97	3
GO:2000181	negative regulation of blood vessel morphogenesis	3/398	16/3594	0.257609	1	0.99981	PB.3708/PB.5970/PB.820	3
GO:0042303	molting cycle	9/398	63/3594	0.258319	1	0.99981	PB.1321/PB.1361/PB.4251/PB.46/PB.4948/PB.5970/PB.733/PB.322/PB.360	9
GO:0003206	cardiac chamber morphogenesis	6/398	39/3594	0.258649	1	0.99981	PB.101/PB.1546/PB.1547/PB.2131/PB.524/PB.5970	6
GO:0030509	BMP signaling pathway	6/398	39/3594	0.258649	1	0.99981	PB.1140/PB.1546/PB.1547/PB.3008/PB.406/PB.4919	6
GO:0043244	regulation of protein-containing complex disassembly	6/398	39/3594	0.258649	1	0.99981	PB.3351/PB.4287/PB.4327/PB.5546/PB.5762/PB.267	6
GO:0009411	response to UV	8/398	55/3594	0.25961	1	0.99981	PB.2658/PB.2692/PB.3187/PB.5256/PB.6009/PB.668/PB.364/PB.838	8
GO:0030518	intracellular steroid hormone receptor signaling pathway	8/398	55/3594	0.25961	1	0.99981	PB.1140/PB.1156/PB.2131/PB.3683/PB.5084/PB.5970/PB.6009/PB.652	8
GO:0046873	metal ion transmembrane transporter activity	8/398	55/3594	0.25961	1	0.99981	PB.1507/PB.1521/PB.1566/PB.4423/PB.5081/PB.5180/PB.5638/PB.962	8
GO:0015291	secondary active transmembrane transporter activity	7/398	47/3594	0.259914	1	0.99981	PB.1507/PB.1566/PB.4423/PB.4869/PB.5081/PB.5180/PB.6240	7
GO:0022803	passive transmembrane transporter activity	7/398	47/3594	0.259914	1	0.99981	PB.1507/PB.1521/PB.1971/PB.2042/PB.4391/PB.4869/PB.5475	7
GO:0030833	regulation of actin filament polymerization	7/398	47/3594	0.259914	1	0.99981	PB.3351/PB.4327/PB.5546/PB.5762/PB.5980/PB.599/PB.267	7
GO:0048667	cell morphogenesis involved in neuron differentiation	37/398	300/3594	0.260304	1	0.99981	PB.1026/PB.1302/PB.1305/PB.1334/PB.1361/PB.1521/PB.2131/PB.2352/PB.2470/PB.2692/PB.2783/PB.3187/PB.3351/PB.3373/PB.3675/PB.406/PB.4287/PB.4327/PB.4691/PB.4766/PB.4865/PB.517/PB.5256/PB.5546/PB.5565/PB.5877/PB.5980/PB.65/PB.68/PB.69/PB.70/PB.880/PB.882/PB.925/PB.165/PB.172/PB.64	37
GO:0009416	response to light stimulus	18/398	138/3594	0.263001	1	0.99981	PB.1521/PB.2352/PB.2448/PB.2658/PB.2692/PB.3187/PB.3268/PB.3957/PB.4000/PB.5180/PB.5256/PB.5475/PB.563/PB.6009/PB.668/PB.902/PB.364/PB.838	18
GO:0006869	lipid transport	12/398	88/3594	0.264183	1	0.99981	PB.1414/PB.1507/PB.2131/PB.4423/PB.458/PB.4869/PB.4976/PB.925/PB.176/PB.317/PB.400/PB.401	12
GO:0009141	nucleoside triphosphate metabolic process	20/398	155/3594	0.264211	1	0.99981	PB.1004/PB.1546/PB.1547/PB.1963/PB.1971/PB.2109/PB.2576/PB.4865/PB.557/PB.5638/PB.5709/PB.5745/PB.5773/PB.5911/PB.858/PB.939/PB.940/PB.317/PB.7/PB.820	20
GO:0098660	inorganic ion transmembrane transport	22/398	172/3594	0.264679	1	0.99981	PB.1507/PB.1521/PB.1566/PB.1971/PB.2042/PB.2165/PB.2481/PB.2714/PB.3038/PB.3683/PB.4391/PB.4765/PB.4869/PB.5081/PB.5180/PB.5516/PB.5612/PB.5638/PB.599/PB.6102/PB.858/PB.962	22
GO:0048568	embryonic organ development	15/398	113/3594	0.264851	1	0.99981	PB.1748/PB.2692/PB.3320/PB.3662/PB.4017/PB.4276/PB.4976/PB.5047/PB.5081/PB.5180/PB.524/PB.5513/PB.5911/PB.5970/PB.5980	15
GO:0010959	regulation of metal ion transport	11/398	80/3594	0.267565	1	0.99981	PB.1521/PB.1920/PB.2481/PB.3038/PB.4976/PB.5180/PB.5638/PB.5970/PB.599/PB.6041/PB.721	11
GO:0031226	intrinsic component of plasma membrane	27/398	215/3594	0.267855	1	0.99981	PB.1281/PB.1521/PB.1566/PB.2042/PB.2576/PB.3038/PB.3292/PB.3363/PB.3650/PB.3801/PB.406/PB.4251/PB.4485/PB.4765/PB.4869/PB.5047/PB.5081/PB.5180/PB.5345/PB.5359/PB.5638/PB.5762/PB.6041/PB.6240/PB.691/PB.721/PB.966	27
GO:0001158	NA	4/398	24/3594	0.271446	1	0.99981	PB.1985/PB.2131/PB.3180/PB.3320	4
GO:0001837	epithelial to mesenchymal transition	4/398	24/3594	0.271446	1	0.99981	PB.1140/PB.3008/PB.4276/PB.5970	4
GO:0017048	Rho GTPase binding	4/398	24/3594	0.271446	1	0.99981	PB.1361/PB.2692/PB.5762/PB.5838	4
GO:0022410	circadian sleep/wake cycle process	4/398	24/3594	0.271446	1	0.99981	PB.3187/PB.4499/PB.4976/PB.5256	4
GO:0022600	digestive system process	4/398	24/3594	0.271446	1	0.99981	PB.1521/PB.4327/PB.4423/PB.5911	4
GO:0031490	chromatin DNA binding	4/398	24/3594	0.271446	1	0.99981	PB.2118/PB.2131/PB.3180/PB.982	4
GO:0042641	actomyosin	4/398	24/3594	0.271446	1	0.99981	PB.1546/PB.1547/PB.4386/PB.6208	4
GO:0043500	muscle adaptation	4/398	24/3594	0.271446	1	0.99981	PB.101/PB.1546/PB.1547/PB.2100	4
GO:0045824	negative regulation of innate immune response	4/398	24/3594	0.271446	1	0.99981	PB.3363/PB.4017/PB.5513/PB.54	4
GO:0050802	circadian sleep/wake cycle	sleep	4/398	24/3594	0.271446	1	0.99981	PB.3187/PB.4499/PB.4976/PB.5256	4
GO:0071230	cellular response to amino acid stimulus	4/398	24/3594	0.271446	1	0.99981	PB.1546/PB.1547/PB.4276/PB.5565	4
GO:0045177	apical part of cell	18/398	139/3594	0.273381	1	0.99981	PB.1507/PB.1920/PB.2042/PB.3038/PB.4327/PB.4423/PB.46/PB.4869/PB.5047/PB.5475/PB.5638/PB.566/PB.5762/PB.5970/PB.5980/PB.6208/PB.6240/PB.962	18
GO:0031227	intrinsic component of endoplasmic reticulum membrane	9/398	64/3594	0.273662	1	0.99981	PB.2110/PB.3573/PB.4034/PB.4035/PB.4164/PB.4485/PB.5109/PB.5931/PB.179	9
GO:0032886	regulation of microtubule-based process	9/398	64/3594	0.273662	1	0.99981	PB.2109/PB.2481/PB.4287/PB.4327/PB.4691/PB.5084/PB.5565/PB.5970/PB.58	9
GO:1901565	organonitrogen compound catabolic process	51/398	424/3594	0.275916	1	0.99981	PB.1321/PB.1604/PB.1886/PB.1980/PB.2100/PB.2110/PB.2113/PB.2180/PB.230/PB.247/PB.2481/PB.2692/PB.2701/PB.2754/PB.2781/PB.2788/PB.3038/PB.3048/PB.3066/PB.3068/PB.3069/PB.3200/PB.3278/PB.3302/PB.3385/PB.3684/PB.3957/PB.4000/PB.4116/PB.4206/PB.4327/PB.4425/PB.4494/PB.4495/PB.4535/PB.4865/PB.4944/PB.4948/PB.4976/PB.5129/PB.5359/PB.5399/PB.5782/PB.618/PB.668/PB.733/PB.864/PB.179/PB.322/PB.638/PB.977	51
GO:0043401	steroid hormone mediated signaling pathway	8/398	56/3594	0.276107	1	0.99981	PB.1140/PB.1156/PB.2131/PB.3683/PB.5084/PB.5970/PB.6009/PB.652	8
GO:0050839	cell adhesion molecule binding	8/398	56/3594	0.276107	1	0.99981	PB.1521/PB.3038/PB.3675/PB.406/PB.4276/PB.4327/PB.524/PB.5970	8
GO:0031300	intrinsic component of organelle membrane	15/398	114/3594	0.276363	1	0.99981	PB.2110/PB.2714/PB.3573/PB.4034/PB.4035/PB.4143/PB.4164/PB.4391/PB.4485/PB.5083/PB.5109/PB.5931/PB.179/PB.209/PB.462	15
GO:0002698	negative regulation of immune effector process	5/398	32/3594	0.276838	1	0.99981	PB.3320/PB.3363/PB.4017/PB.5513/PB.721	5
GO:0016705	oxidoreductase activity	acting on paired donors	with incorporation or reduction of molecular oxygen	5/398	32/3594	0.276838	1	0.99981	PB.3214/PB.4757/PB.4944/PB.68/PB.64	5
GO:0035725	sodium ion transmembrane transport	5/398	32/3594	0.276838	1	0.99981	PB.1507/PB.1566/PB.5081/PB.5180/PB.5638	5
GO:0050880	NA	5/398	32/3594	0.276838	1	0.99981	PB.1396/PB.2692/PB.3048/PB.4976/PB.5180	5
GO:0051208	sequestering of calcium ion	5/398	32/3594	0.276838	1	0.99981	PB.1521/PB.3187/PB.3385/PB.5180/PB.5256	5
GO:1902495	transmembrane transporter complex	5/398	32/3594	0.276838	1	0.99981	PB.1521/PB.3038/PB.5345/PB.5638/PB.5762	5
GO:0006614	SRP-dependent cotranslational protein targeting to membrane	7/398	48/3594	0.277828	1	0.99981	PB.1195/PB.1499/PB.151/PB.2013/PB.2932/PB.4170/PB.713	7
GO:0010171	body morphogenesis	7/398	48/3594	0.277828	1	0.99981	PB.101/PB.4276/PB.4287/PB.5970/PB.179/PB.360/PB.52	7
GO:0015893	drug transport	6/398	40/3594	0.27836	1	0.99981	PB.1281/PB.1507/PB.1566/PB.2576/PB.4869/PB.5081	6
GO:0036503	ERAD pathway	6/398	40/3594	0.27836	1	0.99981	PB.1604/PB.2110/PB.3302/PB.3385/PB.4425/PB.4865	6
GO:0044264	cellular polysaccharide metabolic process	6/398	40/3594	0.27836	1	0.99981	PB.3761/PB.46/PB.5395/PB.566/PB.652/PB.733	6
GO:0051017	actin filament bundle assembly	6/398	40/3594	0.27836	1	0.99981	PB.3351/PB.3385/PB.4327/PB.5203/PB.5762/PB.5980	6
GO:0051261	protein depolymerization	6/398	40/3594	0.27836	1	0.99981	PB.3351/PB.4287/PB.4327/PB.5546/PB.5762/PB.267	6
GO:0005764	lysosome	22/398	174/3594	0.283469	1	0.99981	PB.1657/PB.1980/PB.247/PB.2658/PB.2692/PB.2781/PB.3187/PB.3278/PB.3313/PB.3684/PB.4494/PB.4495/PB.4865/PB.4919/PB.4976/PB.5129/PB.5256/PB.5565/PB.5674/PB.821/PB.902/PB.364	22
GO:0006875	cellular metal ion homeostasis	18/398	140/3594	0.283907	1	0.99981	PB.101/PB.1521/PB.2481/PB.2692/PB.3187/PB.3385/PB.3662/PB.4386/PB.4765/PB.4919/PB.5180/PB.5256/PB.5345/PB.5516/PB.5638/PB.721/PB.881/PB.935	18
GO:0055001	muscle cell development	18/398	140/3594	0.283907	1	0.99981	PB.101/PB.1546/PB.1547/PB.1604/PB.2919/PB.3018/PB.3230/PB.3351/PB.4386/PB.4865/PB.517/PB.5180/PB.5546/PB.5619/PB.599/PB.6208/PB.96/PB.97	18
GO:0002683	negative regulation of immune system process	13/398	98/3594	0.285703	1	0.99981	PB.1985/PB.3320/PB.3363/PB.3675/PB.4017/PB.4276/PB.4327/PB.4665/PB.517/PB.5513/PB.5970/PB.721/PB.54	13
GO:0005509	calcium ion binding	13/398	98/3594	0.285703	1	0.99981	PB.1971/PB.2110/PB.2352/PB.2414/PB.2481/PB.2576/PB.3385/PB.4919/PB.5180/PB.5537/PB.5709/PB.6134/PB.821	13
GO:0006402	mRNA catabolic process	17/398	132/3594	0.289066	1	0.99981	PB.1014/PB.1140/PB.1195/PB.151/PB.1666/PB.1710/PB.2013/PB.290/PB.2932/PB.4170/PB.4821/PB.5084/PB.813/PB.843/PB.267/PB.328/PB.713	17
GO:0055002	striated muscle cell development	17/398	132/3594	0.289066	1	0.99981	PB.101/PB.1546/PB.1547/PB.1604/PB.2919/PB.3018/PB.3230/PB.3351/PB.4386/PB.4865/PB.517/PB.5180/PB.5546/PB.5619/PB.6208/PB.96/PB.97	17
GO:0001906	cell killing	3/398	17/3594	0.28918	1	0.99981	PB.3278/PB.3684/PB.5745	3
GO:0005767	secondary lysosome	3/398	17/3594	0.28918	1	0.99981	PB.3187/PB.4865/PB.5256	3
GO:0010522	regulation of calcium ion transport into cytosol	3/398	17/3594	0.28918	1	0.99981	PB.1521/PB.5180/PB.721	3
GO:0033077	T cell differentiation in thymus	3/398	17/3594	0.28918	1	0.99981	PB.2692/PB.5970/PB.966	3
GO:0044743	protein transmembrane import into intracellular organelle	3/398	17/3594	0.28918	1	0.99981	PB.4143/PB.373/PB.462	3
GO:0045179	apical cortex	3/398	17/3594	0.28918	1	0.99981	PB.4327/PB.4423/PB.5047	3
GO:0045840	positive regulation of mitotic nuclear division	3/398	17/3594	0.28918	1	0.99981	PB.3683/PB.4327/PB.5565	3
GO:0046605	regulation of centrosome cycle	3/398	17/3594	0.28918	1	0.99981	PB.5565/PB.5970/PB.58	3
GO:0050661	NADP binding	3/398	17/3594	0.28918	1	0.99981	PB.2500/PB.2658/PB.4485	3
GO:0110111	negative regulation of animal organ morphogenesis	3/398	17/3594	0.28918	1	0.99981	PB.3187/PB.5256/PB.5970	3
GO:1903573	negative regulation of response to endoplasmic reticulum stress	3/398	17/3594	0.28918	1	0.99981	PB.2110/PB.3302/PB.721	3
GO:1905710	positive regulation of membrane permeability	3/398	17/3594	0.28918	1	0.99981	PB.2714/PB.2871/PB.4548	3
GO:2001169	regulation of ATP biosynthetic process	3/398	17/3594	0.28918	1	0.99981	PB.2109/PB.4865/PB.5745	3
GO:0072329	monocarboxylic acid catabolic process	9/398	65/3594	0.289264	1	0.99981	PB.1414/PB.2113/PB.2871/PB.3612/PB.4423/PB.458/PB.5911/PB.400/PB.401	9
GO:0043207	response to external biotic stimulus	44/398	365/3594	0.289548	1	0.99981	PB.1026/PB.1140/PB.1276/PB.1321/PB.1334/PB.1933/PB.1971/PB.1985/PB.2051/PB.2100/PB.2414/PB.2526/PB.2783/PB.3008/PB.3018/PB.3320/PB.3363/PB.3385/PB.3650/PB.3980/PB.4017/PB.4865/PB.4869/PB.4919/PB.4976/PB.5359/PB.5513/PB.5537/PB.5565/PB.5745/PB.5833/PB.5911/PB.68/PB.733/PB.821/PB.843/PB.174/PB.179/PB.267/PB.317/PB.360/PB.54/PB.638/PB.64	44
GO:0051707	response to other organism	44/398	365/3594	0.289548	1	0.99981	PB.1026/PB.1140/PB.1276/PB.1321/PB.1334/PB.1933/PB.1971/PB.1985/PB.2051/PB.2100/PB.2414/PB.2526/PB.2783/PB.3008/PB.3018/PB.3320/PB.3363/PB.3385/PB.3650/PB.3980/PB.4017/PB.4865/PB.4869/PB.4919/PB.4976/PB.5359/PB.5513/PB.5537/PB.5565/PB.5745/PB.5833/PB.5911/PB.68/PB.733/PB.821/PB.843/PB.174/PB.179/PB.267/PB.317/PB.360/PB.54/PB.638/PB.64	44
GO:0009062	fatty acid catabolic process	8/398	57/3594	0.292884	1	0.99981	PB.1414/PB.2871/PB.3612/PB.4423/PB.458/PB.5911/PB.400/PB.401	8
GO:1902115	regulation of organelle assembly	8/398	57/3594	0.292884	1	0.99981	PB.1666/PB.2783/PB.3230/PB.3351/PB.4327/PB.5565/PB.5619/PB.838	8
GO:0006082	organic acid metabolic process	46/398	383/3594	0.293148	1	0.99981	PB.1004/PB.1044/PB.1136/PB.1414/PB.1657/PB.1741/PB.1920/PB.2109/PB.2113/PB.2481/PB.2500/PB.2526/PB.2754/PB.2871/PB.3048/PB.3549/PB.3612/PB.4034/PB.4035/PB.4116/PB.4164/PB.4423/PB.458/PB.4944/PB.5081/PB.5395/PB.5476/PB.5669/PB.5745/PB.5773/PB.5782/PB.5807/PB.5911/PB.5931/PB.6034/PB.652/PB.68/PB.864/PB.902/PB.939/PB.940/PB.179/PB.400/PB.401/PB.64/PB.820	46
GO:0071383	cellular response to steroid hormone stimulus	11/398	82/3594	0.295335	1	0.99981	PB.1140/PB.1156/PB.2131/PB.3683/PB.4976/PB.5084/PB.5911/PB.5970/PB.6009/PB.652/PB.317	11
GO:0005791	rough endoplasmic reticulum	7/398	49/3594	0.296043	1	0.99981	PB.1499/PB.2013/PB.2932/PB.3187/PB.5256/PB.925/PB.713	7
GO:0007314	oocyte anterior/posterior axis specification	7/398	49/3594	0.296043	1	0.99981	PB.2781/PB.3351/PB.4327/PB.4499/PB.4691/PB.4821/PB.4865	7
GO:0030041	actin filament polymerization	7/398	49/3594	0.296043	1	0.99981	PB.3351/PB.4327/PB.5546/PB.5762/PB.5980/PB.599/PB.267	7
GO:1903052	positive regulation of proteolysis involved in cellular protein catabolic process	7/398	49/3594	0.296043	1	0.99981	PB.2481/PB.3200/PB.3278/PB.3684/PB.4425/PB.4865/PB.668	7
GO:0061564	axon development	31/398	253/3594	0.297106	1	0.99981	PB.1026/PB.1302/PB.1305/PB.1334/PB.1521/PB.1985/PB.2131/PB.2242/PB.2352/PB.2470/PB.3373/PB.3675/PB.406/PB.4287/PB.4327/PB.4691/PB.4766/PB.517/PB.5546/PB.5877/PB.5980/PB.65/PB.68/PB.69/PB.70/PB.880/PB.882/PB.165/PB.172/PB.500/PB.64	31
GO:0006576	cellular biogenic amine metabolic process	4/398	25/3594	0.297399	1	0.99981	PB.4944/PB.5476/PB.5782/PB.864	4
GO:0030004	cellular monovalent inorganic cation homeostasis	4/398	25/3594	0.297399	1	0.99981	PB.1971/PB.5180/PB.5612/PB.5638	4
GO:0030316	osteoclast differentiation	4/398	25/3594	0.297399	1	0.99981	PB.1361/PB.5516/PB.5709/PB.5970	4
GO:0042052	rhabdomere development	4/398	25/3594	0.297399	1	0.99981	PB.2352/PB.3187/PB.4327/PB.5256	4
GO:0044325	ion channel binding	4/398	25/3594	0.297399	1	0.99981	PB.1521/PB.3038/PB.5180/PB.5970	4
GO:0051785	positive regulation of nuclear division	4/398	25/3594	0.297399	1	0.99981	PB.3683/PB.4327/PB.5565/PB.668	4
GO:0060419	heart growth	4/398	25/3594	0.297399	1	0.99981	PB.1546/PB.1547/PB.2131/PB.5970	4
GO:0061844	antimicrobial humoral immune response mediated by antimicrobial peptide	4/398	25/3594	0.297399	1	0.99981	PB.1334/PB.3980/PB.5359/PB.5745	4
GO:0071320	cellular response to cAMP	4/398	25/3594	0.297399	1	0.99981	PB.2110/PB.4327/PB.5180/PB.5911	4
GO:0071347	cellular response to interleukin-1	4/398	25/3594	0.297399	1	0.99981	PB.1026/PB.2100/PB.4665/PB.5911	4
GO:0097433	dense body	4/398	25/3594	0.297399	1	0.99981	PB.3018/PB.5366/PB.5369/PB.5372	4
GO:0048646	anatomical structure formation involved in morphogenesis	49/398	410/3594	0.298092	1	0.99981	PB.101/PB.1546/PB.1547/PB.1604/PB.161/PB.1971/PB.1985/PB.2109/PB.2131/PB.2260/PB.2919/PB.3008/PB.3018/PB.3230/PB.3351/PB.3708/PB.406/PB.4276/PB.4327/PB.4386/PB.4479/PB.4494/PB.46/PB.4821/PB.4865/PB.4919/PB.4976/PB.5047/PB.517/PB.524/PB.5475/PB.5546/PB.5565/PB.5619/PB.5709/PB.5773/PB.5877/PB.5911/PB.5970/PB.5980/PB.6208/PB.843/PB.880/PB.902/PB.925/PB.96/PB.267/PB.820/PB.977	49
GO:0019903	protein phosphatase binding	6/398	41/3594	0.298402	1	0.99981	PB.2692/PB.3385/PB.3761/PB.4499/PB.4865/PB.5970	6
GO:0050663	cytokine secretion	6/398	41/3594	0.298402	1	0.99981	PB.2783/PB.3320/PB.4287/PB.4327/PB.5745/PB.733	6
GO:0060348	bone development	6/398	41/3594	0.298402	1	0.99981	PB.2481/PB.3214/PB.4276/PB.5516/PB.5709/PB.5980	6
GO:0032956	regulation of actin cytoskeleton organization	13/398	99/3594	0.298486	1	0.99981	PB.1546/PB.1547/PB.3230/PB.3351/PB.4327/PB.5203/PB.5546/PB.5619/PB.5762/PB.5970/PB.5980/PB.599/PB.267	13
GO:0003018	vascular process in circulatory system	5/398	33/3594	0.299312	1	0.99981	PB.1396/PB.2692/PB.3048/PB.4976/PB.5180	5
GO:0008277	regulation of G protein-coupled receptor signaling pathway	5/398	33/3594	0.299312	1	0.99981	PB.2352/PB.2448/PB.3268/PB.563/PB.500	5
GO:0009950	dorsal/ventral axis specification	5/398	33/3594	0.299312	1	0.99981	PB.1334/PB.4821/PB.5083/PB.5565/PB.5970	5
GO:0010921	regulation of phosphatase activity	5/398	33/3594	0.299312	1	0.99981	PB.1361/PB.2481/PB.3385/PB.3761/PB.4499	5
GO:0015293	symporter activity	5/398	33/3594	0.299312	1	0.99981	PB.1507/PB.1566/PB.4423/PB.4869/PB.5081	5
GO:0015294	solute:cation symporter activity	5/398	33/3594	0.299312	1	0.99981	PB.1507/PB.1566/PB.4423/PB.4869/PB.5081	5
GO:0016247	channel regulator activity	5/398	33/3594	0.299312	1	0.99981	PB.101/PB.3038/PB.3292/PB.4869/PB.6041	5
GO:0031514	motile cilium	5/398	33/3594	0.299312	1	0.99981	PB.2109/PB.4976/PB.5745/PB.843/PB.820	5
GO:0043154	negative regulation of cysteine-type endopeptidase activity involved in apoptotic process	5/398	33/3594	0.299312	1	0.99981	PB.2110/PB.4423/PB.5359/PB.267/PB.54	5
GO:0072347	response to anesthetic	5/398	33/3594	0.299312	1	0.99981	PB.2110/PB.247/PB.4017/PB.5129/PB.5513	5
GO:0043900	regulation of multi-organism process	19/398	150/3594	0.29961	1	0.99981	PB.1140/PB.1334/PB.1546/PB.1547/PB.1985/PB.2169/PB.2840/PB.3320/PB.3801/PB.3980/PB.4865/PB.5084/PB.5359/PB.5619/PB.5745/PB.5911/PB.843/PB.902/PB.500	19
GO:0000904	cell morphogenesis involved in differentiation	39/398	323/3594	0.300793	1	0.99981	PB.1026/PB.1302/PB.1305/PB.1334/PB.1361/PB.1521/PB.1822/PB.2131/PB.2352/PB.2470/PB.2692/PB.2783/PB.3187/PB.3351/PB.3373/PB.3675/PB.406/PB.4287/PB.4327/PB.4691/PB.4766/PB.4865/PB.517/PB.5256/PB.5546/PB.5565/PB.5877/PB.5970/PB.5980/PB.65/PB.68/PB.69/PB.70/PB.880/PB.882/PB.925/PB.165/PB.172/PB.64	39
GO:0000323	lytic vacuole	22/398	176/3594	0.30272	1	0.99981	PB.1657/PB.1980/PB.247/PB.2658/PB.2692/PB.2781/PB.3187/PB.3278/PB.3313/PB.3684/PB.4494/PB.4495/PB.4865/PB.4919/PB.4976/PB.5129/PB.5256/PB.5565/PB.5674/PB.821/PB.902/PB.364	22
GO:0019752	carboxylic acid metabolic process	44/398	367/3594	0.303202	1	0.99981	PB.1004/PB.1044/PB.1136/PB.1414/PB.1657/PB.1741/PB.1920/PB.2109/PB.2113/PB.2481/PB.2500/PB.2526/PB.2871/PB.3048/PB.3549/PB.3612/PB.4034/PB.4035/PB.4116/PB.4164/PB.4423/PB.458/PB.4944/PB.5081/PB.5395/PB.5476/PB.5669/PB.5745/PB.5773/PB.5782/PB.5807/PB.5911/PB.5931/PB.6034/PB.652/PB.68/PB.864/PB.939/PB.940/PB.179/PB.400/PB.401/PB.64/PB.820	44
GO:0030003	cellular cation homeostasis	20/398	159/3594	0.304248	1	0.99981	PB.101/PB.1521/PB.1971/PB.2481/PB.2692/PB.3187/PB.3385/PB.3662/PB.4386/PB.4765/PB.4919/PB.5180/PB.5256/PB.5345/PB.5516/PB.5612/PB.5638/PB.721/PB.881/PB.935	20
GO:0044430	NA	41/398	341/3594	0.304745	1	0.99981	PB.101/PB.1276/PB.1546/PB.1547/PB.1980/PB.2352/PB.2919/PB.3018/PB.3190/PB.3230/PB.3278/PB.3351/PB.3684/PB.3799/PB.3835/PB.4287/PB.4327/PB.4386/PB.4479/PB.4494/PB.4495/PB.4499/PB.4691/PB.517/PB.5180/PB.5359/PB.5366/PB.5369/PB.5372/PB.5565/PB.5619/PB.5970/PB.599/PB.6208/PB.652/PB.843/PB.96/PB.267/PB.500/PB.52/PB.638	41
GO:0042592	homeostatic process	59/398	499/3594	0.305411	1	0.99981	PB.101/PB.1026/PB.1281/PB.1396/PB.1521/PB.1657/PB.1971/PB.2013/PB.2110/PB.2352/PB.2448/PB.2481/PB.2500/PB.2658/PB.2692/PB.2783/PB.3187/PB.3268/PB.3385/PB.3563/PB.3573/PB.3662/PB.3806/PB.406/PB.4276/PB.4287/PB.4386/PB.4494/PB.4665/PB.4765/PB.4865/PB.4869/PB.4919/PB.4976/PB.5180/PB.524/PB.5256/PB.5345/PB.5516/PB.5612/PB.563/PB.5638/PB.5709/PB.5745/PB.5773/PB.5782/PB.5911/PB.5970/PB.652/PB.721/PB.88…	59
GO:0006457	protein folding	14/398	108/3594	0.305552	1	0.99981	PB.1276/PB.2110/PB.2461/PB.3214/PB.3385/PB.4499/PB.4665/PB.4865/PB.6134/PB.652/PB.267/PB.52/PB.58/PB.977	14
GO:0008015	blood circulation	14/398	108/3594	0.305552	1	0.99981	PB.101/PB.1396/PB.1521/PB.1546/PB.1547/PB.1920/PB.1985/PB.2692/PB.3048/PB.4386/PB.4976/PB.5180/PB.5638/PB.599	14
GO:0002437	inflammatory response to antigenic stimulus	2/398	10/3594	0.305673	1	0.99981	PB.4017/PB.5513	2
GO:0004602	glutathione peroxidase activity	2/398	10/3594	0.305673	1	0.99981	PB.3529/PB.514	2
GO:0004869	cysteine-type endopeptidase inhibitor activity	2/398	10/3594	0.305673	1	0.99981	PB.5359/PB.54	2
GO:0005253	anion channel activity	2/398	10/3594	0.305673	1	0.99981	PB.2042/PB.4391	2
GO:0006071	glycerol metabolic process	2/398	10/3594	0.305673	1	0.99981	PB.5773/PB.5911	2
GO:0007593	chitin-based cuticle sclerotization	2/398	10/3594	0.305673	1	0.99981	PB.46/PB.360	2
GO:0008320	protein transmembrane transporter activity	2/398	10/3594	0.305673	1	0.99981	PB.4143/PB.462	2
GO:0009589	detection of UV	2/398	10/3594	0.305673	1	0.99981	PB.3187/PB.5256	2
GO:0009750	response to fructose	2/398	10/3594	0.305673	1	0.99981	PB.566/PB.5911	2
GO:0010042	response to manganese ion	2/398	10/3594	0.305673	1	0.99981	PB.2110/PB.3385	2
GO:0010884	positive regulation of lipid storage	2/398	10/3594	0.305673	1	0.99981	PB.3573/PB.176	2
GO:0014044	Schwann cell development	2/398	10/3594	0.305673	1	0.99981	PB.2692/PB.5047	2
GO:0015450	P-P-bond-hydrolysis-driven protein transmembrane transporter activity	2/398	10/3594	0.305673	1	0.99981	PB.4143/PB.462	2
GO:0016248	channel inhibitor activity	2/398	10/3594	0.305673	1	0.99981	PB.101/PB.4869	2
GO:0016668	oxidoreductase activity	acting on a sulfur group of donors	NAD(P) as acceptor	2/398	10/3594	0.305673	1	0.99981	PB.5911/PB.820	2
GO:0016701	oxidoreductase activity	acting on single donors with incorporation of molecular oxygen	2/398	10/3594	0.305673	1	0.99981	PB.5467/PB.5782	2
GO:0016891	endoribonuclease activity	producing 5'-phosphomonoesters	2/398	10/3594	0.305673	1	0.99981	PB.4141/PB.454	2
GO:0017124	SH3 domain binding	2/398	10/3594	0.305673	1	0.99981	PB.5619/PB.5980	2
GO:0018198	peptidyl-cysteine modification	2/398	10/3594	0.305673	1	0.99981	PB.4976/PB.5745	2
GO:0019732	antifungal humoral response	2/398	10/3594	0.305673	1	0.99981	PB.1334/PB.3980	2
GO:0030118	clathrin coat	2/398	10/3594	0.305673	1	0.99981	PB.1980/PB.800	2
GO:0030506	ankyrin binding	2/398	10/3594	0.305673	1	0.99981	PB.4287/PB.5180	2
GO:0030663	COPI-coated vesicle membrane	2/398	10/3594	0.305673	1	0.99981	PB.1940/PB.6242	2
GO:0030810	positive regulation of nucleotide biosynthetic process	2/398	10/3594	0.305673	1	0.99981	PB.4865/PB.5745	2
GO:0030859	polarized epithelial cell differentiation	2/398	10/3594	0.305673	1	0.99981	PB.4327/PB.5565	2
GO:0031529	ruffle organization	2/398	10/3594	0.305673	1	0.99981	PB.4327/PB.5762	2
GO:0031952	regulation of protein autophosphorylation	2/398	10/3594	0.305673	1	0.99981	PB.1985/PB.4976	2
GO:0034975	protein folding in endoplasmic reticulum	2/398	10/3594	0.305673	1	0.99981	PB.2110/PB.3385	2
GO:0042100	B cell proliferation	2/398	10/3594	0.305673	1	0.99981	PB.3320/PB.3363	2
GO:0043028	cysteine-type endopeptidase regulator activity involved in apoptotic process	2/398	10/3594	0.305673	1	0.99981	PB.5359/PB.54	2
GO:0044091	membrane biogenesis	2/398	10/3594	0.305673	1	0.99981	PB.4287/PB.4327	2
GO:0045198	establishment of epithelial cell apical/basal polarity	2/398	10/3594	0.305673	1	0.99981	PB.4327/PB.5565	2
GO:0045685	regulation of glial cell differentiation	2/398	10/3594	0.305673	1	0.99981	PB.5970/PB.599	2
GO:0045744	negative regulation of G protein-coupled receptor signaling pathway	2/398	10/3594	0.305673	1	0.99981	PB.3268/PB.563	2
GO:0046164	alcohol catabolic process	2/398	10/3594	0.305673	1	0.99981	PB.5773/PB.5911	2
GO:0046671	negative regulation of retinal cell programmed cell death	2/398	10/3594	0.305673	1	0.99981	PB.3187/PB.5256	2
GO:0046673	negative regulation of compound eye retinal cell programmed cell death	2/398	10/3594	0.305673	1	0.99981	PB.3187/PB.5256	2
GO:0048255	mRNA stabilization	2/398	10/3594	0.305673	1	0.99981	PB.290/PB.5084	2
GO:0050982	detection of mechanical stimulus	2/398	10/3594	0.305673	1	0.99981	PB.4386/PB.524	2
GO:0060038	cardiac muscle cell proliferation	2/398	10/3594	0.305673	1	0.99981	PB.2131/PB.5970	2
GO:0071542	dopaminergic neuron differentiation	2/398	10/3594	0.305673	1	0.99981	PB.1396/PB.5970	2
GO:0086065	cell communication involved in cardiac conduction	2/398	10/3594	0.305673	1	0.99981	PB.5180/PB.5638	2
GO:0140318	protein transporter activity	2/398	10/3594	0.305673	1	0.99981	PB.4143/PB.462	2
GO:1900373	positive regulation of purine nucleotide biosynthetic process	2/398	10/3594	0.305673	1	0.99981	PB.4865/PB.5745	2
GO:1900426	positive regulation of defense response to bacterium	2/398	10/3594	0.305673	1	0.99981	PB.1334/PB.5359	2
GO:1902476	chloride transmembrane transport	2/398	10/3594	0.305673	1	0.99981	PB.2042/PB.4391	2
GO:2001171	positive regulation of ATP biosynthetic process	2/398	10/3594	0.305673	1	0.99981	PB.4865/PB.5745	2
GO:0140096	catalytic activity	acting on a protein	55/398	464/3594	0.306613	1	0.99981	PB.1026/PB.1198/PB.1276/PB.1886/PB.1963/PB.2042/PB.2100/PB.2113/PB.2165/PB.2169/PB.2243/PB.2692/PB.2714/PB.2788/PB.301/PB.3038/PB.3048/PB.3066/PB.3068/PB.3069/PB.3200/PB.3214/PB.3230/PB.3278/PB.3292/PB.3302/PB.3544/PB.3684/PB.3761/PB.3801/PB.3879/PB.3886/PB.3980/PB.4122/PB.4535/PB.4639/PB.4898/PB.4919/PB.4976/PB.5359/PB.5709/PB.5745/PB.5855/PB.668/PB.673/PB.812/PB.821/PB.881/PB.902/PB.933/PB.935/…	55
GO:0001216	DNA-binding transcription activator activity	8/398	58/3594	0.3099	1	0.99981	PB.161/PB.1985/PB.2118/PB.2131/PB.290/PB.3320/PB.5084/PB.97	8
GO:0001228	DNA-binding transcription activator activity	RNA polymerase II-specific	8/398	58/3594	0.3099	1	0.99981	PB.161/PB.1985/PB.2118/PB.2131/PB.290/PB.3320/PB.5084/PB.97	8
GO:0010001	glial cell differentiation	8/398	58/3594	0.3099	1	0.99981	PB.1521/PB.2692/PB.3549/PB.5047/PB.5180/PB.5970/PB.5980/PB.599	8
GO:0016747	transferase activity	transferring acyl groups other than amino-acyl groups	8/398	58/3594	0.3099	1	0.99981	PB.2840/PB.2871/PB.3662/PB.4034/PB.4035/PB.4164/PB.5931/PB.673	8
GO:1903364	positive regulation of cellular protein catabolic process	8/398	58/3594	0.3099	1	0.99981	PB.2481/PB.3200/PB.3278/PB.3684/PB.4327/PB.4425/PB.4865/PB.668	8
GO:0042277	peptide binding	13/398	100/3594	0.311429	1	0.99981	PB.1080/PB.1980/PB.2131/PB.3038/PB.3066/PB.3068/PB.3069/PB.4143/PB.4485/PB.4535/PB.6240/PB.267/PB.462	13
GO:0009410	response to xenobiotic stimulus	15/398	117/3594	0.311851	1	0.99981	PB.1414/PB.2110/PB.247/PB.2692/PB.3549/PB.458/PB.4919/PB.4976/PB.5129/PB.5180/PB.5911/PB.652/PB.821/PB.400/PB.401	15
GO:0043086	negative regulation of catalytic activity	22/398	177/3594	0.312503	1	0.99981	PB.101/PB.1361/PB.1933/PB.2110/PB.247/PB.2481/PB.3008/PB.3302/PB.3363/PB.4017/PB.4215/PB.4327/PB.4423/PB.5129/PB.5359/PB.5513/PB.5745/PB.599/PB.721/PB.267/PB.54/PB.58	22
GO:0006937	regulation of muscle contraction	7/398	50/3594	0.314511	1	0.99981	PB.101/PB.2692/PB.3230/PB.5180/PB.5638/PB.599/PB.6041	7
GO:0008064	regulation of actin polymerization or depolymerization	7/398	50/3594	0.314511	1	0.99981	PB.3351/PB.4327/PB.5546/PB.5762/PB.5980/PB.599/PB.267	7
GO:0008358	maternal determination of anterior/posterior axis	embryo	7/398	50/3594	0.314511	1	0.99981	PB.2781/PB.3351/PB.4327/PB.4499/PB.4691/PB.4821/PB.4865	7
GO:0030832	regulation of actin filament length	7/398	50/3594	0.314511	1	0.99981	PB.3351/PB.4327/PB.5546/PB.5762/PB.5980/PB.599/PB.267	7
GO:0051494	negative regulation of cytoskeleton organization	7/398	50/3594	0.314511	1	0.99981	PB.3351/PB.4287/PB.4327/PB.5546/PB.5762/PB.5980/PB.267	7
GO:0062023	collagen-containing extracellular matrix	7/398	50/3594	0.314511	1	0.99981	PB.1886/PB.3214/PB.3957/PB.4000/PB.4276/PB.524/PB.882	7
GO:0022626	cytosolic ribosome	10/398	75/3594	0.315248	1	0.99981	PB.1195/PB.151/PB.2013/PB.2925/PB.2932/PB.3992/PB.4170/PB.4747/PB.5557/PB.713	10
GO:0019725	cellular homeostasis	32/398	264/3594	0.315967	1	0.99981	PB.101/PB.1396/PB.1521/PB.1971/PB.2352/PB.2481/PB.2692/PB.3187/PB.3385/PB.3573/PB.3662/PB.3806/PB.4287/PB.4386/PB.4765/PB.4865/PB.4919/PB.4976/PB.5180/PB.5256/PB.5345/PB.5516/PB.5612/PB.5638/PB.5773/PB.5782/PB.5911/PB.721/PB.881/PB.935/PB.54/PB.820	32
GO:0006401	RNA catabolic process	18/398	143/3594	0.316267	1	0.99981	PB.1014/PB.1140/PB.1195/PB.151/PB.1666/PB.1710/PB.2013/PB.290/PB.2932/PB.4141/PB.4170/PB.4821/PB.5084/PB.813/PB.843/PB.267/PB.328/PB.713	18
GO:0006631	fatty acid metabolic process	18/398	143/3594	0.316267	1	0.99981	PB.1136/PB.1414/PB.1657/PB.2481/PB.2871/PB.3612/PB.4034/PB.4035/PB.4116/PB.4164/PB.4423/PB.458/PB.5911/PB.5931/PB.652/PB.179/PB.400/PB.401	18
GO:0014070	response to organic cyclic compound	44/398	369/3594	0.317087	1	0.99981	PB.1140/PB.1156/PB.1546/PB.1547/PB.1985/PB.2013/PB.2100/PB.2110/PB.2118/PB.2131/PB.247/PB.2526/PB.2658/PB.2692/PB.3180/PB.3320/PB.3385/PB.3612/PB.3662/PB.3683/PB.4017/PB.4116/PB.4143/PB.4276/PB.4327/PB.4499/PB.4665/PB.4919/PB.4976/PB.5084/PB.5129/PB.5180/PB.5513/PB.5565/PB.566/PB.5911/PB.5970/PB.6009/PB.652/PB.821/PB.267/PB.317/PB.360/PB.462	44
GO:0007018	microtubule-based movement	12/398	92/3594	0.317524	1	0.99981	PB.2109/PB.2481/PB.2692/PB.2714/PB.2783/PB.5565/PB.5745/PB.668/PB.209/PB.267/PB.500/PB.820	12
GO:0044242	cellular lipid catabolic process	12/398	92/3594	0.317524	1	0.99981	PB.1414/PB.2180/PB.247/PB.2871/PB.3612/PB.4423/PB.458/PB.5129/PB.5911/PB.179/PB.400/PB.401	12
GO:0001077	NA	6/398	42/3594	0.318709	1	0.99981	PB.161/PB.1985/PB.2118/PB.290/PB.3320/PB.97	6
GO:0006814	sodium ion transport	6/398	42/3594	0.318709	1	0.99981	PB.1507/PB.1566/PB.1920/PB.5081/PB.5180/PB.5638	6
GO:0007293	germarium-derived egg chamber formation	6/398	42/3594	0.318709	1	0.99981	PB.3008/PB.4821/PB.517/PB.5475/PB.5546/PB.5565	6
GO:0031970	organelle envelope lumen	6/398	42/3594	0.318709	1	0.99981	PB.2392/PB.2658/PB.2692/PB.557/PB.317/PB.462	6
GO:0033013	tetrapyrrole metabolic process	6/398	42/3594	0.318709	1	0.99981	PB.3662/PB.4919/PB.821/PB.881/PB.935/PB.7	6
GO:0051592	response to calcium ion	6/398	42/3594	0.318709	1	0.99981	PB.1521/PB.1920/PB.1985/PB.2110/PB.2392/PB.2576	6
GO:0002225	positive regulation of antimicrobial peptide production	3/398	18/3594	0.32101	1	0.99981	PB.1334/PB.3980/PB.5359	3
GO:0002760	positive regulation of antimicrobial humoral response	3/398	18/3594	0.32101	1	0.99981	PB.1334/PB.3980/PB.5359	3
GO:0003705	NA	3/398	18/3594	0.32101	1	0.99981	PB.1985/PB.5084/PB.97	3
GO:0006739	NADP metabolic process	3/398	18/3594	0.32101	1	0.99981	PB.2109/PB.2500/PB.54	3
GO:0006919	activation of cysteine-type endopeptidase activity involved in apoptotic process	3/398	18/3594	0.32101	1	0.99981	PB.4865/PB.5103/PB.317	3
GO:0007300	ovarian nurse cell to oocyte transport	3/398	18/3594	0.32101	1	0.99981	PB.517/PB.5546/PB.5980	3
GO:0016328	lateral plasma membrane	3/398	18/3594	0.32101	1	0.99981	PB.4287/PB.5475/PB.5970	3
GO:0017004	cytochrome complex assembly	3/398	18/3594	0.32101	1	0.99981	PB.557/PB.20/PB.7	3
GO:0019209	kinase activator activity	3/398	18/3594	0.32101	1	0.99981	PB.1276/PB.3708/PB.5709	3
GO:0030728	ovulation	3/398	18/3594	0.32101	1	0.99981	PB.1546/PB.1547/PB.5619	3
GO:0034703	cation channel complex	3/398	18/3594	0.32101	1	0.99981	PB.1521/PB.3038/PB.5762	3
GO:0042417	dopamine metabolic process	3/398	18/3594	0.32101	1	0.99981	PB.1396/PB.68/PB.64	3
GO:0042430	indole-containing compound metabolic process	3/398	18/3594	0.32101	1	0.99981	PB.4944/PB.5782/PB.864	3
GO:0042753	positive regulation of circadian rhythm	3/398	18/3594	0.32101	1	0.99981	PB.3187/PB.4976/PB.5256	3
GO:0043470	regulation of carbohydrate catabolic process	3/398	18/3594	0.32101	1	0.99981	PB.2109/PB.3761/PB.5745	3
GO:0044409	entry into host	3/398	18/3594	0.32101	1	0.99981	PB.3038/PB.4865/PB.5970	3
GO:0048149	behavioral response to ethanol	3/398	18/3594	0.32101	1	0.99981	PB.3761/PB.517/PB.5762	3
GO:0050688	regulation of defense response to virus	3/398	18/3594	0.32101	1	0.99981	PB.1140/PB.5359/PB.843	3
GO:0051385	response to mineralocorticoid	3/398	18/3594	0.32101	1	0.99981	PB.2013/PB.4976/PB.317	3
GO:0051642	centrosome localization	3/398	18/3594	0.32101	1	0.99981	PB.4327/PB.5565/PB.209	3
GO:0061842	microtubule organizing center localization	3/398	18/3594	0.32101	1	0.99981	PB.4327/PB.5565/PB.209	3
GO:0071689	muscle thin filament assembly	3/398	18/3594	0.32101	1	0.99981	PB.1546/PB.1547/PB.3230	3
GO:1903078	positive regulation of protein localization to plasma membrane	3/398	18/3594	0.32101	1	0.99981	PB.3038/PB.4287/PB.4327	3
GO:0032990	cell part morphogenesis	38/398	317/3594	0.321026	1	0.99981	PB.1026/PB.1302/PB.1305/PB.1334/PB.1361/PB.1521/PB.2131/PB.2352/PB.2470/PB.2783/PB.3351/PB.3373/PB.3675/PB.3683/PB.406/PB.4287/PB.4327/PB.4665/PB.4691/PB.4766/PB.4865/PB.517/PB.5546/PB.5565/PB.5877/PB.5970/PB.5980/PB.65/PB.68/PB.69/PB.70/PB.880/PB.882/PB.925/PB.165/PB.172/PB.500/PB.64	38
GO:0016746	transferase activity	transferring acyl groups	9/398	67/3594	0.321123	1	0.99981	PB.1657/PB.2840/PB.2871/PB.3662/PB.4034/PB.4035/PB.4164/PB.5931/PB.673	9
GO:0051402	neuron apoptotic process	9/398	67/3594	0.321123	1	0.99981	PB.1985/PB.2110/PB.2692/PB.2932/PB.4865/PB.5084/PB.5745/PB.5970/PB.317	9
GO:0005758	mitochondrial intermembrane space	5/398	34/3594	0.322063	1	0.99981	PB.2658/PB.2692/PB.557/PB.317/PB.462	5
GO:0009066	aspartate family amino acid metabolic process	5/398	34/3594	0.322063	1	0.99981	PB.1920/PB.2113/PB.3549/PB.5476/PB.5911	5
GO:0030546	signaling receptor activator activity	5/398	34/3594	0.322063	1	0.99981	PB.1198/PB.1334/PB.3708/PB.5877/PB.880	5
GO:0051294	establishment of spindle orientation	5/398	34/3594	0.322063	1	0.99981	PB.2352/PB.4691/PB.5565/PB.5970/PB.500	5
GO:0055006	cardiac cell development	5/398	34/3594	0.322063	1	0.99981	PB.1546/PB.1547/PB.3008/PB.4386/PB.5180	5
GO:0043266	regulation of potassium ion transport	4/398	26/3594	0.323637	1	0.99981	PB.3038/PB.5638/PB.599/PB.6041	4
GO:0051283	negative regulation of sequestering of calcium ion	4/398	26/3594	0.323637	1	0.99981	PB.1521/PB.3187/PB.5180/PB.5256	4
GO:0051647	nucleus localization	4/398	26/3594	0.323637	1	0.99981	PB.5565/PB.5980/PB.599/PB.209	4
GO:1904375	regulation of protein localization to cell periphery	4/398	26/3594	0.323637	1	0.99981	PB.3038/PB.4287/PB.4327/PB.46	4
GO:2000242	negative regulation of reproductive process	4/398	26/3594	0.323637	1	0.99981	PB.2169/PB.2481/PB.3801/PB.6010	4
GO:0002831	regulation of response to biotic stimulus	15/398	118/3594	0.323956	1	0.99981	PB.1026/PB.1140/PB.1276/PB.1334/PB.1985/PB.3320/PB.3363/PB.3385/PB.3650/PB.3980/PB.4017/PB.5359/PB.5513/PB.843/PB.54	15
GO:0098662	inorganic cation transmembrane transport	20/398	161/3594	0.324954	1	0.99981	PB.1507/PB.1521/PB.1566/PB.1971/PB.2165/PB.2481/PB.2714/PB.3038/PB.3683/PB.4765/PB.4869/PB.5081/PB.5180/PB.5516/PB.5612/PB.5638/PB.599/PB.6102/PB.858/PB.962	20
GO:0044283	small molecule biosynthetic process	33/398	274/3594	0.326412	1	0.99981	PB.1004/PB.1414/PB.1657/PB.2109/PB.2131/PB.2481/PB.2576/PB.2692/PB.2871/PB.3549/PB.4034/PB.4035/PB.4116/PB.4164/PB.4251/PB.4485/PB.458/PB.4865/PB.4944/PB.5745/PB.5773/PB.5782/PB.5911/PB.5931/PB.5993/PB.6034/PB.652/PB.939/PB.940/PB.400/PB.401/PB.820/PB.977	33
GO:0019216	regulation of lipid metabolic process	18/398	144/3594	0.327284	1	0.99981	PB.1414/PB.2131/PB.2481/PB.2500/PB.2692/PB.3573/PB.3662/PB.4116/PB.4251/PB.4423/PB.4485/PB.4494/PB.4495/PB.458/PB.172/PB.364/PB.400/PB.401	18
GO:0003013	circulatory system process	14/398	110/3594	0.330685	1	0.99981	PB.101/PB.1396/PB.1521/PB.1546/PB.1547/PB.1920/PB.1985/PB.2692/PB.3048/PB.4386/PB.4976/PB.5180/PB.5638/PB.599	14
GO:0005938	cell cortex	14/398	110/3594	0.330685	1	0.99981	PB.1521/PB.1980/PB.4287/PB.4327/PB.4423/PB.4494/PB.4495/PB.46/PB.5047/PB.5565/PB.5762/PB.5838/PB.5970/PB.5980	14
GO:0022804	active transmembrane transporter activity	12/398	93/3594	0.331267	1	0.99981	PB.1507/PB.1566/PB.1971/PB.4143/PB.4423/PB.4869/PB.5081/PB.5180/PB.5612/PB.5638/PB.6240/PB.462	12
GO:0043436	oxoacid metabolic process	45/398	380/3594	0.332657	1	0.99981	PB.1004/PB.1044/PB.1136/PB.1414/PB.1657/PB.1741/PB.1920/PB.2109/PB.2113/PB.2481/PB.2500/PB.2526/PB.2871/PB.3048/PB.3549/PB.3612/PB.4034/PB.4035/PB.4116/PB.4164/PB.4423/PB.458/PB.4944/PB.5081/PB.5395/PB.5476/PB.5669/PB.5745/PB.5773/PB.5782/PB.5807/PB.5911/PB.5931/PB.6034/PB.652/PB.68/PB.864/PB.902/PB.939/PB.940/PB.179/PB.400/PB.401/PB.64/PB.820	45
GO:0003205	cardiac chamber development	7/398	51/3594	0.333181	1	0.99981	PB.101/PB.1546/PB.1547/PB.2131/PB.3320/PB.524/PB.5970	7
GO:0060249	anatomical structure homeostasis	20/398	162/3594	0.335451	1	0.99981	PB.101/PB.1026/PB.1396/PB.2352/PB.2448/PB.2692/PB.3268/PB.4276/PB.4287/PB.4494/PB.4865/PB.524/PB.5516/PB.563/PB.5782/PB.5970/PB.652/PB.52/PB.54/PB.820	20
GO:0016358	dendrite development	15/398	119/3594	0.336178	1	0.99981	PB.1361/PB.1521/PB.2131/PB.2783/PB.3351/PB.3573/PB.406/PB.4287/PB.4865/PB.5084/PB.5565/PB.5690/PB.925/PB.500/PB.58	15
GO:0005604	basement membrane	6/398	43/3594	0.339216	1	0.99981	PB.3214/PB.3957/PB.4000/PB.4276/PB.524/PB.882	6
GO:0005976	polysaccharide metabolic process	6/398	43/3594	0.339216	1	0.99981	PB.3761/PB.46/PB.5395/PB.566/PB.652/PB.733	6
GO:0007338	single fertilization	6/398	43/3594	0.339216	1	0.99981	PB.2169/PB.3801/PB.4691/PB.5980/PB.902/PB.52	6
GO:0016810	hydrolase activity	acting on carbon-nitrogen (but not peptide) bonds	6/398	43/3594	0.339216	1	0.99981	PB.2113/PB.2658/PB.3957/PB.4000/PB.4206/PB.864	6
GO:0045834	positive regulation of lipid metabolic process	6/398	43/3594	0.339216	1	0.99981	PB.2481/PB.4116/PB.4251/PB.4423/PB.4494/PB.4495	6
GO:0006820	anion transport	19/398	154/3594	0.342379	1	0.99981	PB.1281/PB.1507/PB.1521/PB.1566/PB.1920/PB.2042/PB.2131/PB.2576/PB.4391/PB.4423/PB.4869/PB.4976/PB.5081/PB.5911/PB.6240/PB.784/PB.925/PB.176/PB.317	19
GO:0008610	lipid biosynthetic process	26/398	215/3594	0.344309	1	0.99981	PB.1062/PB.1414/PB.1657/PB.2131/PB.2448/PB.247/PB.2481/PB.2692/PB.2871/PB.3573/PB.4034/PB.4035/PB.4116/PB.4164/PB.4251/PB.4268/PB.4485/PB.458/PB.5129/PB.5911/PB.5931/PB.652/PB.902/PB.179/PB.400/PB.401	26
GO:0000184	nuclear-transcribed mRNA catabolic process	nonsense-mediated decay	8/398	60/3594	0.344497	1	0.99981	PB.1014/PB.1195/PB.151/PB.2013/PB.2932/PB.4170/PB.4821/PB.713	8
GO:0005200	structural constituent of cytoskeleton	8/398	60/3594	0.344497	1	0.99981	PB.3018/PB.3799/PB.3835/PB.4287/PB.4327/PB.5366/PB.5369/PB.5372	8
GO:0044272	sulfur compound biosynthetic process	8/398	60/3594	0.344497	1	0.99981	PB.1657/PB.4034/PB.4035/PB.4116/PB.4164/PB.5931/PB.902/PB.25	8
GO:0044092	negative regulation of molecular function	30/398	250/3594	0.344932	1	0.99981	PB.101/PB.1361/PB.1933/PB.1985/PB.2110/PB.247/PB.2481/PB.2658/PB.290/PB.3008/PB.3268/PB.3302/PB.3363/PB.3683/PB.4017/PB.4215/PB.4327/PB.4423/PB.4976/PB.5103/PB.5129/PB.5359/PB.5513/PB.563/PB.5745/PB.599/PB.721/PB.267/PB.54/PB.58	30
GO:0002250	adaptive immune response	5/398	35/3594	0.345002	1	0.99981	PB.3038/PB.3278/PB.3320/PB.3363/PB.3684	5
GO:0007632	visual behavior	5/398	35/3594	0.345002	1	0.99981	PB.3187/PB.3957/PB.4000/PB.5256/PB.902	5
GO:0070252	actin-mediated cell contraction	5/398	35/3594	0.345002	1	0.99981	PB.101/PB.1546/PB.1547/PB.1822/PB.599	5
GO:2000117	negative regulation of cysteine-type endopeptidase activity	5/398	35/3594	0.345002	1	0.99981	PB.2110/PB.4423/PB.5359/PB.267/PB.54	5
GO:0005524	ATP binding	12/398	94/3594	0.345135	1	0.99981	PB.101/PB.1026/PB.1546/PB.1547/PB.1657/PB.1971/PB.2110/PB.3017/PB.4494/PB.4865/PB.58/PB.820	12
GO:0009266	response to temperature stimulus	17/398	137/3594	0.345558	1	0.99981	PB.1546/PB.1547/PB.2448/PB.2481/PB.2692/PB.3187/PB.3385/PB.3471/PB.4499/PB.4869/PB.5256/PB.6009/PB.652/PB.267/PB.364/PB.556/PB.58	17
GO:0048666	neuron development	56/398	479/3594	0.345826	1	0.99981	PB.1026/PB.1302/PB.1305/PB.1334/PB.1361/PB.1396/PB.1521/PB.1748/PB.1985/PB.2110/PB.2131/PB.2242/PB.2352/PB.2470/PB.2692/PB.2783/PB.3187/PB.3214/PB.3320/PB.3351/PB.3373/PB.3549/PB.3573/PB.3675/PB.406/PB.4287/PB.4327/PB.4494/PB.4495/PB.4691/PB.4766/PB.4865/PB.5047/PB.5084/PB.517/PB.5256/PB.5546/PB.5565/PB.5690/PB.5877/PB.5970/PB.5980/PB.65/PB.68/PB.69/PB.70/PB.880/PB.882/PB.925/PB.97/PB.165/PB.172/…	56
GO:0006873	cellular ion homeostasis	20/398	163/3594	0.346032	1	0.99981	PB.101/PB.1521/PB.1971/PB.2481/PB.2692/PB.3187/PB.3385/PB.3662/PB.4386/PB.4765/PB.4919/PB.5180/PB.5256/PB.5345/PB.5516/PB.5612/PB.5638/PB.721/PB.881/PB.935	20
GO:0048812	neuron projection morphogenesis	36/398	303/3594	0.348314	1	0.99981	PB.1026/PB.1302/PB.1305/PB.1334/PB.1361/PB.1521/PB.2131/PB.2352/PB.2470/PB.2783/PB.3351/PB.3373/PB.3675/PB.406/PB.4287/PB.4327/PB.4691/PB.4766/PB.4865/PB.517/PB.5546/PB.5565/PB.5877/PB.5970/PB.5980/PB.65/PB.68/PB.69/PB.70/PB.880/PB.882/PB.925/PB.165/PB.172/PB.500/PB.64	36
GO:0000002	mitochondrial genome maintenance	2/398	11/3594	0.348384	1	0.99981	PB.4141/PB.809	2
GO:0000781	chromosome	telomeric region	2/398	11/3594	0.348384	1	0.99981	PB.4494/PB.652	2
GO:0001671	ATPase activator activity	2/398	11/3594	0.348384	1	0.99981	PB.5638/PB.373	2
GO:0007440	foregut morphogenesis	2/398	11/3594	0.348384	1	0.99981	PB.5475/PB.5970	2
GO:0009312	oligosaccharide biosynthetic process	2/398	11/3594	0.348384	1	0.99981	PB.3923/PB.902	2
GO:0009648	photoperiodism	2/398	11/3594	0.348384	1	0.99981	PB.3187/PB.5256	2
GO:0009678	pyrophosphate hydrolysis-driven proton transmembrane transporter activity	2/398	11/3594	0.348384	1	0.99981	PB.1971/PB.5612	2
GO:0010458	exit from mitosis	2/398	11/3594	0.348384	1	0.99981	PB.3683/PB.5762	2
GO:0010528	regulation of transposition	2/398	11/3594	0.348384	1	0.99981	PB.4499/PB.6010	2
GO:0010765	positive regulation of sodium ion transport	2/398	11/3594	0.348384	1	0.99981	PB.1920/PB.5638	2
GO:0014037	Schwann cell differentiation	2/398	11/3594	0.348384	1	0.99981	PB.2692/PB.5047	2
GO:0014855	striated muscle cell proliferation	2/398	11/3594	0.348384	1	0.99981	PB.2131/PB.5970	2
GO:0015108	chloride transmembrane transporter activity	2/398	11/3594	0.348384	1	0.99981	PB.2042/PB.4391	2
GO:0019400	alditol metabolic process	2/398	11/3594	0.348384	1	0.99981	PB.5773/PB.5911	2
GO:0019430	removal of superoxide radicals	2/398	11/3594	0.348384	1	0.99981	PB.2481/PB.2692	2
GO:0021695	cerebellar cortex development	2/398	11/3594	0.348384	1	0.99981	PB.2110/PB.902	2
GO:0022884	macromolecule transmembrane transporter activity	2/398	11/3594	0.348384	1	0.99981	PB.4143/PB.462	2
GO:0030898	actin-dependent ATPase activity	2/398	11/3594	0.348384	1	0.99981	PB.1546/PB.1547	2
GO:0032196	transposition	2/398	11/3594	0.348384	1	0.99981	PB.4499/PB.6010	2
GO:0032885	regulation of polysaccharide biosynthetic process	2/398	11/3594	0.348384	1	0.99981	PB.3761/PB.5395	2
GO:0035001	dorsal trunk growth	open tracheal system	2/398	11/3594	0.348384	1	0.99981	PB.3957/PB.4000	2
GO:0035003	subapical complex	2/398	11/3594	0.348384	1	0.99981	PB.4327/PB.5047	2
GO:0035011	melanotic encapsulation of foreign target	2/398	11/3594	0.348384	1	0.99981	PB.5565/PB.68	2
GO:0035017	cuticle pattern formation	2/398	11/3594	0.348384	1	0.99981	PB.5970/PB.6010	2
GO:0035285	appendage segmentation	2/398	11/3594	0.348384	1	0.99981	PB.6010/PB.172	2
GO:0035904	aorta development	2/398	11/3594	0.348384	1	0.99981	PB.3320/PB.4276	2
GO:0036011	imaginal disc-derived leg segmentation	2/398	11/3594	0.348384	1	0.99981	PB.6010/PB.172	2
GO:0036442	NA	2/398	11/3594	0.348384	1	0.99981	PB.1971/PB.5612	2
GO:0042455	ribonucleoside biosynthetic process	2/398	11/3594	0.348384	1	0.99981	PB.5993/PB.977	2
GO:0043153	entrainment of circadian clock by photoperiod	2/398	11/3594	0.348384	1	0.99981	PB.3187/PB.5256	2
GO:0043455	regulation of secondary metabolic process	2/398	11/3594	0.348384	1	0.99981	PB.2109/PB.3980	2
GO:0046349	amino sugar biosynthetic process	2/398	11/3594	0.348384	1	0.99981	PB.46/PB.5395	2
GO:0046668	regulation of retinal cell programmed cell death	2/398	11/3594	0.348384	1	0.99981	PB.3187/PB.5256	2
GO:0046669	regulation of compound eye retinal cell programmed cell death	2/398	11/3594	0.348384	1	0.99981	PB.3187/PB.5256	2
GO:0051231	spindle elongation	2/398	11/3594	0.348384	1	0.99981	PB.4327/PB.4691	2
GO:0060324	face development	2/398	11/3594	0.348384	1	0.99981	PB.4276/PB.179	2
GO:0060337	type I interferon signaling pathway	2/398	11/3594	0.348384	1	0.99981	PB.1276/PB.638	2
GO:0060395	SMAD protein signal transduction	2/398	11/3594	0.348384	1	0.99981	PB.1985/PB.4287	2
GO:0060795	cell fate commitment involved in formation of primary germ layer	2/398	11/3594	0.348384	1	0.99981	PB.406/PB.5970	2
GO:0071357	cellular response to type I interferon	2/398	11/3594	0.348384	1	0.99981	PB.1276/PB.638	2
GO:0071437	invadopodium	2/398	11/3594	0.348384	1	0.99981	PB.3038/PB.4327	2
GO:0071632	optomotor response	2/398	11/3594	0.348384	1	0.99981	PB.3187/PB.5256	2
GO:1900150	regulation of defense response to fungus	2/398	11/3594	0.348384	1	0.99981	PB.1334/PB.3980	2
GO:1902165	regulation of intrinsic apoptotic signaling pathway in response to DNA damage by p53 class mediator	2/398	11/3594	0.348384	1	0.99981	PB.4765/PB.668	2
GO:1902884	positive regulation of response to oxidative stress	2/398	11/3594	0.348384	1	0.99981	PB.2481/PB.2692	2
GO:1903651	positive regulation of cytoplasmic transport	2/398	11/3594	0.348384	1	0.99981	PB.4327/PB.5565	2
GO:0005887	integral component of plasma membrane	24/398	198/3594	0.348388	1	0.99981	PB.1521/PB.1566/PB.2042/PB.2576/PB.3038/PB.3363/PB.3650/PB.3801/PB.406/PB.4251/PB.4485/PB.4765/PB.4869/PB.5081/PB.5180/PB.5345/PB.5359/PB.5638/PB.5762/PB.6041/PB.6240/PB.691/PB.721/PB.966	24
GO:0090066	regulation of anatomical structure size	24/398	198/3594	0.348388	1	0.99981	PB.1396/PB.1521/PB.2481/PB.2532/PB.2692/PB.3048/PB.3263/PB.3351/PB.3373/PB.3674/PB.3957/PB.4000/PB.406/PB.4327/PB.46/PB.4976/PB.5180/PB.5546/PB.5762/PB.5833/PB.5980/PB.599/PB.267/PB.58	24
GO:0002759	regulation of antimicrobial humoral response	4/398	27/3594	0.350021	1	0.99981	PB.1334/PB.1985/PB.3980/PB.5359	4
GO:0009064	glutamine family amino acid metabolic process	4/398	27/3594	0.350021	1	0.99981	PB.2113/PB.3549/PB.5395/PB.5911	4
GO:0015748	organophosphate ester transport	4/398	27/3594	0.350021	1	0.99981	PB.4423/PB.925/PB.176/PB.317	4
GO:0016765	transferase activity	transferring alkyl or aryl (other than methyl) groups	4/398	27/3594	0.350021	1	0.99981	PB.5072/PB.5476/PB.514/PB.7	4
GO:0030301	cholesterol transport	4/398	27/3594	0.350021	1	0.99981	PB.1414/PB.458/PB.400/PB.401	4
GO:0043666	regulation of phosphoprotein phosphatase activity	4/398	27/3594	0.350021	1	0.99981	PB.2481/PB.3385/PB.3761/PB.4499	4
GO:0048207	vesicle targeting	rough ER to cis-Golgi	4/398	27/3594	0.350021	1	0.99981	PB.2783/PB.3278/PB.3684/PB.6134	4
GO:0048208	COPII vesicle coating	4/398	27/3594	0.350021	1	0.99981	PB.2783/PB.3278/PB.3684/PB.6134	4
GO:0060179	male mating behavior	4/398	27/3594	0.350021	1	0.99981	PB.3351/PB.4327/PB.458/PB.400	4
GO:0071806	protein transmembrane transport	4/398	27/3594	0.350021	1	0.99981	PB.1499/PB.4143/PB.373/PB.462	4
GO:0099738	cell cortex region	4/398	27/3594	0.350021	1	0.99981	PB.1980/PB.4327/PB.4423/PB.5047	4
GO:0110020	regulation of actomyosin structure organization	4/398	27/3594	0.350021	1	0.99981	PB.3230/PB.3351/PB.5619/PB.5980	4
GO:0005975	carbohydrate metabolic process	25/398	207/3594	0.351089	1	0.99981	PB.1004/PB.1044/PB.2109/PB.2180/PB.2414/PB.2481/PB.2500/PB.2526/PB.2576/PB.3761/PB.3923/PB.46/PB.5395/PB.5537/PB.566/PB.5745/PB.5773/PB.5911/PB.6034/PB.652/PB.733/PB.902/PB.939/PB.940/PB.820	25
GO:0005798	Golgi-associated vesicle	7/398	52/3594	0.352006	1	0.99981	PB.1940/PB.3278/PB.3684/PB.3750/PB.6134/PB.6242/PB.800	7
GO:0006613	cotranslational protein targeting to membrane	7/398	52/3594	0.352006	1	0.99981	PB.1195/PB.1499/PB.151/PB.2013/PB.2932/PB.4170/PB.713	7
GO:0009566	fertilization	7/398	52/3594	0.352006	1	0.99981	PB.2169/PB.3544/PB.3801/PB.4691/PB.5980/PB.902/PB.52	7
GO:1902105	regulation of leukocyte differentiation	7/398	52/3594	0.352006	1	0.99981	PB.1985/PB.2692/PB.3320/PB.3363/PB.5516/PB.5970/PB.966	7
GO:0002028	regulation of sodium ion transport	3/398	19/3594	0.352863	1	0.99981	PB.1920/PB.5180/PB.5638	3
GO:0002922	positive regulation of humoral immune response	3/398	19/3594	0.352863	1	0.99981	PB.1334/PB.3980/PB.5359	3
GO:0004620	phospholipase activity	3/398	19/3594	0.352863	1	0.99981	PB.247/PB.4251/PB.5129	3
GO:0007097	nuclear migration	3/398	19/3594	0.352863	1	0.99981	PB.5565/PB.5980/PB.209	3
GO:0009311	oligosaccharide metabolic process	3/398	19/3594	0.352863	1	0.99981	PB.2180/PB.3923/PB.902	3
GO:0016903	oxidoreductase activity	acting on the aldehyde or oxo group of donors	3/398	19/3594	0.352863	1	0.99981	PB.2526/PB.4116/PB.5745	3
GO:0019003	GDP binding	3/398	19/3594	0.352863	1	0.99981	PB.1004/PB.4495/PB.5911	3
GO:0031440	regulation of mRNA 3'-end processing	3/398	19/3594	0.352863	1	0.99981	PB.1920/PB.4947/PB.328	3
GO:0035307	positive regulation of protein dephosphorylation	3/398	19/3594	0.352863	1	0.99981	PB.247/PB.4499/PB.5129	3
GO:0042471	ear morphogenesis	3/398	19/3594	0.352863	1	0.99981	PB.2692/PB.4276/PB.524	3
GO:0043618	regulation of transcription from RNA polymerase II promoter in response to stress	3/398	19/3594	0.352863	1	0.99981	PB.1985/PB.2110/PB.721	3
GO:0048102	autophagic cell death	3/398	19/3594	0.352863	1	0.99981	PB.2352/PB.6009/PB.721	3
GO:0048135	female germ-line cyst formation	3/398	19/3594	0.352863	1	0.99981	PB.3008/PB.5475/PB.5546	3
GO:0048706	embryonic skeletal system development	3/398	19/3594	0.352863	1	0.99981	PB.4276/PB.524/PB.5970	3
GO:0120111	neuron projection cytoplasm	3/398	19/3594	0.352863	1	0.99981	PB.2692/PB.5565/PB.328	3
GO:1901379	regulation of potassium ion transmembrane transport	3/398	19/3594	0.352863	1	0.99981	PB.3038/PB.5638/PB.599	3
GO:1904427	positive regulation of calcium ion transmembrane transport	3/398	19/3594	0.352863	1	0.99981	PB.1521/PB.2481/PB.5638	3
GO:0006006	glucose metabolic process	11/398	86/3594	0.352947	1	0.99981	PB.1004/PB.2109/PB.2481/PB.2576/PB.3761/PB.5395/PB.5745/PB.5773/PB.5911/PB.6034/PB.820	11
GO:0035264	multicellular organism growth	11/398	86/3594	0.352947	1	0.99981	PB.2532/PB.2692/PB.3263/PB.3674/PB.3683/PB.406/PB.4327/PB.4766/PB.4869/PB.5083/PB.179	11
GO:0006694	steroid biosynthetic process	9/398	69/3594	0.353646	1	0.99981	PB.1414/PB.1657/PB.2131/PB.2692/PB.2871/PB.4485/PB.458/PB.400/PB.401	9
GO:0030246	carbohydrate binding	9/398	69/3594	0.353646	1	0.99981	PB.1212/PB.1430/PB.3650/PB.3722/PB.3761/PB.5024/PB.5395/PB.6134/PB.733	9
GO:0043473	pigmentation	9/398	69/3594	0.353646	1	0.99981	PB.2783/PB.406/PB.4494/PB.46/PB.4944/PB.5399/PB.6010/PB.618/PB.360	9
GO:0045862	positive regulation of proteolysis	14/398	112/3594	0.356275	1	0.99981	PB.2169/PB.2481/PB.3200/PB.3278/PB.3363/PB.3684/PB.3801/PB.4425/PB.4479/PB.4865/PB.5103/PB.668/PB.317/PB.462	14
GO:0044057	regulation of system process	17/398	138/3594	0.357157	1	0.99981	PB.101/PB.1521/PB.1546/PB.1547/PB.1920/PB.1985/PB.2692/PB.3230/PB.4386/PB.4391/PB.4976/PB.5180/PB.5638/PB.5980/PB.599/PB.6041/PB.843	17
GO:0006664	glycolipid metabolic process	6/398	44/3594	0.35986	1	0.99981	PB.1062/PB.2180/PB.247/PB.4268/PB.5129/PB.902	6
GO:0009897	external side of plasma membrane	6/398	44/3594	0.35986	1	0.99981	PB.1281/PB.3363/PB.4976/PB.5345/PB.902/PB.966	6
GO:1903509	liposaccharide metabolic process	6/398	44/3594	0.35986	1	0.99981	PB.1062/PB.2180/PB.247/PB.4268/PB.5129/PB.902	6
GO:0005775	vacuolar lumen	10/398	78/3594	0.361233	1	0.99981	PB.1657/PB.247/PB.3278/PB.3313/PB.3684/PB.4865/PB.4919/PB.5129/PB.5565/PB.821	10
GO:0035051	cardiocyte differentiation	8/398	61/3594	0.362	1	0.99981	PB.1546/PB.1547/PB.2131/PB.2392/PB.3008/PB.4386/PB.5180/PB.5970	8
GO:0044419	interspecies interaction between organisms	53/398	455/3594	0.362632	1	0.99981	PB.1026/PB.1140/PB.1276/PB.1321/PB.1334/PB.1710/PB.1933/PB.1971/PB.1985/PB.2051/PB.2100/PB.2131/PB.2414/PB.2526/PB.2692/PB.2783/PB.2840/PB.3008/PB.3018/PB.3038/PB.3320/PB.3363/PB.3385/PB.3650/PB.3980/PB.4017/PB.4495/PB.4865/PB.4869/PB.4919/PB.4976/PB.5084/PB.5359/PB.5513/PB.5537/PB.5565/PB.5745/PB.5833/PB.5911/PB.5970/PB.68/PB.733/PB.821/PB.843/PB.174/PB.179/PB.267/PB.317/PB.360/PB.500/PB.54/PB.6…	53
GO:0090407	organophosphate biosynthetic process	26/398	217/3594	0.362988	1	0.99981	PB.1004/PB.1507/PB.1657/PB.1971/PB.2109/PB.2448/PB.2500/PB.2576/PB.3471/PB.3573/PB.4034/PB.4035/PB.4116/PB.4164/PB.4268/PB.4865/PB.5047/PB.5745/PB.5773/PB.5782/PB.5931/PB.5993/PB.939/PB.940/PB.29/PB.820	26
GO:0048545	response to steroid hormone	19/398	156/3594	0.364293	1	0.99981	PB.1140/PB.1156/PB.2013/PB.2131/PB.2526/PB.3612/PB.3683/PB.4017/PB.4116/PB.4276/PB.4976/PB.5084/PB.5513/PB.566/PB.5911/PB.5970/PB.6009/PB.652/PB.317	19
GO:0098657	import into cell	19/398	156/3594	0.364293	1	0.99981	PB.1499/PB.1971/PB.1980/PB.2352/PB.2783/PB.3018/PB.3385/PB.3650/PB.4327/PB.4765/PB.5180/PB.5345/PB.5638/PB.5674/PB.5690/PB.5980/PB.599/PB.962/PB.97	19
GO:0000956	nuclear-transcribed mRNA catabolic process	13/398	104/3594	0.364476	1	0.99981	PB.1014/PB.1140/PB.1195/PB.151/PB.1666/PB.1710/PB.2013/PB.2932/PB.4170/PB.4821/PB.813/PB.843/PB.713	13
GO:0045471	response to ethanol	13/398	104/3594	0.364476	1	0.99981	PB.2131/PB.2176/PB.2526/PB.2658/PB.2692/PB.2754/PB.3662/PB.3761/PB.517/PB.5762/PB.5911/PB.6009/PB.838	13
GO:0099568	cytoplasmic region	16/398	130/3594	0.365076	1	0.99981	PB.1521/PB.1980/PB.2692/PB.4287/PB.4327/PB.4423/PB.4494/PB.4495/PB.46/PB.5047/PB.5565/PB.5762/PB.5838/PB.5970/PB.5980/PB.328	16
GO:0006915	apoptotic process	56/398	482/3594	0.365315	1	0.99981	PB.1140/PB.1742/PB.1985/PB.2110/PB.2131/PB.2352/PB.247/PB.2481/PB.2526/PB.2658/PB.2692/PB.2781/PB.2871/PB.290/PB.2932/PB.3008/PB.3038/PB.3278/PB.3385/PB.3683/PB.3684/PB.3708/PB.3806/PB.4251/PB.4276/PB.4423/PB.4479/PB.4494/PB.4495/PB.4665/PB.4765/PB.4865/PB.4976/PB.5084/PB.5103/PB.5129/PB.5359/PB.5690/PB.5745/PB.5970/PB.599/PB.6009/PB.668/PB.721/PB.843/PB.902/PB.97/PB.172/PB.179/PB.267/PB.317/PB.3…	56
GO:0001676	long-chain fatty acid metabolic process	5/398	36/3594	0.36804	1	0.99981	PB.4034/PB.4035/PB.4164/PB.5931/PB.652	5
GO:0002573	myeloid leukocyte differentiation	5/398	36/3594	0.36804	1	0.99981	PB.1361/PB.1985/PB.5516/PB.5709/PB.5970	5
GO:0002576	platelet degranulation	5/398	36/3594	0.36804	1	0.99981	PB.1396/PB.2692/PB.3007/PB.4017/PB.5513	5
GO:0005216	ion channel activity	5/398	36/3594	0.36804	1	0.99981	PB.1521/PB.1971/PB.2042/PB.4391/PB.4869	5
GO:0006140	regulation of nucleotide metabolic process	5/398	36/3594	0.36804	1	0.99981	PB.2109/PB.2500/PB.3683/PB.4865/PB.5745	5
GO:0030863	cortical cytoskeleton	5/398	36/3594	0.36804	1	0.99981	PB.1521/PB.4287/PB.4327/PB.4494/PB.4495	5
GO:0051817	modulation of process of other organism involved in symbiotic interaction	5/398	36/3594	0.36804	1	0.99981	PB.1985/PB.2131/PB.2840/PB.5084/PB.5745	5
GO:0007309	oocyte axis specification	9/398	70/3594	0.370077	1	0.99981	PB.1334/PB.2781/PB.3351/PB.4327/PB.4499/PB.4691/PB.4821/PB.4865/PB.5565	9
GO:0002768	immune response-regulating cell surface receptor signaling pathway	7/398	53/3594	0.370937	1	0.99981	PB.1026/PB.1985/PB.3018/PB.3363/PB.3650/PB.4327/PB.5980	7
GO:0051100	negative regulation of binding	7/398	53/3594	0.370937	1	0.99981	PB.1985/PB.2110/PB.290/PB.3268/PB.4976/PB.563/PB.721	7
GO:0070507	regulation of microtubule cytoskeleton organization	7/398	53/3594	0.370937	1	0.99981	PB.4287/PB.4327/PB.4691/PB.5084/PB.5565/PB.5970/PB.58	7
GO:0005856	cytoskeleton	48/398	412/3594	0.371529	1	0.99981	PB.101/PB.1276/PB.1361/PB.1521/PB.1546/PB.1547/PB.1980/PB.2352/PB.2875/PB.2919/PB.3018/PB.3190/PB.3230/PB.3278/PB.3351/PB.3684/PB.3799/PB.3835/PB.4287/PB.4327/PB.4386/PB.4479/PB.4494/PB.4495/PB.4499/PB.4691/PB.517/PB.5180/PB.5203/PB.5359/PB.5366/PB.5369/PB.5372/PB.5565/PB.5619/PB.5745/PB.5838/PB.5970/PB.5980/PB.599/PB.6208/PB.652/PB.843/PB.96/PB.267/PB.500/PB.52/PB.638	48
GO:0048858	cell projection morphogenesis	36/398	306/3594	0.372305	1	0.99981	PB.1026/PB.1302/PB.1305/PB.1334/PB.1361/PB.1521/PB.2131/PB.2352/PB.2470/PB.2783/PB.3351/PB.3373/PB.3675/PB.406/PB.4287/PB.4327/PB.4691/PB.4766/PB.4865/PB.517/PB.5546/PB.5565/PB.5877/PB.5970/PB.5980/PB.65/PB.68/PB.69/PB.70/PB.880/PB.882/PB.925/PB.165/PB.172/PB.500/PB.64	36
GO:0120039	plasma membrane bounded cell projection morphogenesis	36/398	306/3594	0.372305	1	0.99981	PB.1026/PB.1302/PB.1305/PB.1334/PB.1361/PB.1521/PB.2131/PB.2352/PB.2470/PB.2783/PB.3351/PB.3373/PB.3675/PB.406/PB.4287/PB.4327/PB.4691/PB.4766/PB.4865/PB.517/PB.5546/PB.5565/PB.5877/PB.5970/PB.5980/PB.65/PB.68/PB.69/PB.70/PB.880/PB.882/PB.925/PB.165/PB.172/PB.500/PB.64	36
GO:0001667	ameboidal-type cell migration	19/398	157/3594	0.37535	1	0.99981	PB.1546/PB.1547/PB.1971/PB.1985/PB.2131/PB.3038/PB.3708/PB.4821/PB.4919/PB.5047/PB.5180/PB.5565/PB.5970/PB.5980/PB.821/PB.97/PB.179/PB.209/PB.267	19
GO:0005319	lipid transporter activity	4/398	28/3594	0.376425	1	0.99981	PB.1507/PB.4423/PB.925/PB.176	4
GO:0005782	peroxisomal matrix	4/398	28/3594	0.376425	1	0.99981	PB.2658/PB.2754/PB.4423/PB.54	4
GO:0009799	specification of symmetry	4/398	28/3594	0.376425	1	0.99981	PB.161/PB.406/PB.4327/PB.5970	4
GO:0009855	determination of bilateral symmetry	4/398	28/3594	0.376425	1	0.99981	PB.161/PB.406/PB.4327/PB.5970	4
GO:0022627	cytosolic small ribosomal subunit	4/398	28/3594	0.376425	1	0.99981	PB.1195/PB.2925/PB.4170/PB.5557	4
GO:0030660	Golgi-associated vesicle membrane	4/398	28/3594	0.376425	1	0.99981	PB.1940/PB.6134/PB.6242/PB.800	4
GO:0031907	microbody lumen	4/398	28/3594	0.376425	1	0.99981	PB.2658/PB.2754/PB.4423/PB.54	4
GO:0035326	NA	4/398	28/3594	0.376425	1	0.99981	PB.1985/PB.2131/PB.3180/PB.3320	4
GO:0040024	dauer larval development	4/398	28/3594	0.376425	1	0.99981	PB.1971/PB.3320/PB.4251/PB.4499	4
GO:0045580	regulation of T cell differentiation	4/398	28/3594	0.376425	1	0.99981	PB.2692/PB.3320/PB.3363/PB.966	4
GO:0048520	positive regulation of behavior	4/398	28/3594	0.376425	1	0.99981	PB.3187/PB.4976/PB.5256/PB.5980	4
GO:1901216	positive regulation of neuron death	4/398	28/3594	0.376425	1	0.99981	PB.1985/PB.4865/PB.5970/PB.317	4
GO:1903578	regulation of ATP metabolic process	4/398	28/3594	0.376425	1	0.99981	PB.2109/PB.3683/PB.4865/PB.5745	4
GO:0006486	protein glycosylation	10/398	79/3594	0.376773	1	0.99981	PB.1414/PB.1604/PB.2857/PB.3650/PB.458/PB.4865/PB.5395/PB.902/PB.400/PB.401	10
GO:0015077	monovalent inorganic cation transmembrane transporter activity	10/398	79/3594	0.376773	1	0.99981	PB.1507/PB.1566/PB.1971/PB.4423/PB.4869/PB.5081/PB.5180/PB.5612/PB.5638/PB.858	10
GO:0043413	macromolecule glycosylation	10/398	79/3594	0.376773	1	0.99981	PB.1414/PB.1604/PB.2857/PB.3650/PB.458/PB.4865/PB.5395/PB.902/PB.400/PB.401	10
GO:0019748	secondary metabolic process	8/398	62/3594	0.379591	1	0.99981	PB.1521/PB.2109/PB.3980/PB.4944/PB.5467/PB.5565/PB.68/PB.64	8
GO:0110053	regulation of actin filament organization	8/398	62/3594	0.379591	1	0.99981	PB.3351/PB.4327/PB.5203/PB.5546/PB.5762/PB.5980/PB.599/PB.267	8
GO:0015267	channel activity	6/398	45/3594	0.380579	1	0.99981	PB.1521/PB.1971/PB.2042/PB.4391/PB.4869/PB.5475	6
GO:0035304	regulation of protein dephosphorylation	6/398	45/3594	0.380579	1	0.99981	PB.247/PB.2481/PB.3385/PB.3761/PB.4499/PB.5129	6
GO:0043588	skin development	6/398	45/3594	0.380579	1	0.99981	PB.4276/PB.4639/PB.524/PB.5970/PB.6010/PB.652	6
GO:0061077	chaperone-mediated protein folding	6/398	45/3594	0.380579	1	0.99981	PB.3214/PB.4499/PB.652/PB.267/PB.52/PB.58	6
GO:0048878	chemical homeostasis	37/398	316/3594	0.381682	1	0.99981	PB.101/PB.1281/PB.1521/PB.1657/PB.1971/PB.2481/PB.2500/PB.2692/PB.2783/PB.3187/PB.3385/PB.3563/PB.3573/PB.3662/PB.406/PB.4386/PB.4765/PB.4869/PB.4919/PB.4976/PB.5180/PB.5256/PB.5345/PB.5516/PB.5612/PB.5638/PB.5709/PB.5745/PB.5773/PB.5911/PB.721/PB.881/PB.925/PB.935/PB.939/PB.940/PB.500	37
GO:0043269	regulation of ion transport	14/398	114/3594	0.382202	1	0.99981	PB.1521/PB.1920/PB.2352/PB.2481/PB.3038/PB.4869/PB.4976/PB.5180/PB.5638/PB.5970/PB.599/PB.6041/PB.721/PB.317	14
GO:0051260	protein homooligomerization	14/398	114/3594	0.382202	1	0.99981	PB.2131/PB.2658/PB.2754/PB.2788/PB.3529/PB.3612/PB.4017/PB.4494/PB.4495/PB.4865/PB.5395/PB.5513/PB.902/PB.267	14
GO:0002697	regulation of immune effector process	11/398	88/3594	0.382433	1	0.99981	PB.1140/PB.1334/PB.3038/PB.3320/PB.3363/PB.3980/PB.4017/PB.5359/PB.5513/PB.721/PB.843	11
GO:0009101	glycoprotein biosynthetic process	11/398	88/3594	0.382433	1	0.99981	PB.1414/PB.1604/PB.2857/PB.3650/PB.458/PB.4865/PB.5395/PB.5970/PB.902/PB.400/PB.401	11
GO:0098827	endoplasmic reticulum subcompartment	32/398	272/3594	0.383082	1	0.99981	PB.1080/PB.1499/PB.1604/PB.1920/PB.1940/PB.2013/PB.2110/PB.26/PB.2622/PB.2783/PB.2857/PB.2932/PB.3187/PB.3268/PB.3385/PB.3573/PB.4034/PB.4035/PB.4164/PB.4268/PB.4485/PB.4865/PB.5109/PB.5180/PB.5256/PB.563/PB.5931/PB.6134/PB.6242/PB.721/PB.179/PB.713	32
GO:0005501	retinoid binding	3/398	20/3594	0.38453	1	0.99981	PB.2131/PB.3187/PB.5256	3
GO:0005771	multivesicular body	3/398	20/3594	0.38453	1	0.99981	PB.3187/PB.4765/PB.5256	3
GO:0006275	regulation of DNA replication	3/398	20/3594	0.38453	1	0.99981	PB.1985/PB.2392/PB.4494	3
GO:0031122	cytoplasmic microtubule organization	3/398	20/3594	0.38453	1	0.99981	PB.4327/PB.4691/PB.5565	3
GO:0031670	cellular response to nutrient	3/398	20/3594	0.38453	1	0.99981	PB.2692/PB.3385/PB.4276	3
GO:0032231	regulation of actin filament bundle assembly	3/398	20/3594	0.38453	1	0.99981	PB.4327/PB.5203/PB.5980	3
GO:0035206	regulation of hemocyte proliferation	3/398	20/3594	0.38453	1	0.99981	PB.2658/PB.2919/PB.3675	3
GO:0043620	regulation of DNA-templated transcription in response to stress	3/398	20/3594	0.38453	1	0.99981	PB.1985/PB.2110/PB.721	3
GO:0044788	modulation by host of viral process	3/398	20/3594	0.38453	1	0.99981	PB.1985/PB.2840/PB.5084	3
GO:0051196	NA	3/398	20/3594	0.38453	1	0.99981	PB.2109/PB.2500/PB.5745	3
GO:0070936	protein K48-linked ubiquitination	3/398	20/3594	0.38453	1	0.99981	PB.3544/PB.5359/PB.668	3
GO:0090598	male anatomical structure morphogenesis	3/398	20/3594	0.38453	1	0.99981	PB.406/PB.4251/PB.6010	3
GO:1900371	regulation of purine nucleotide biosynthetic process	3/398	20/3594	0.38453	1	0.99981	PB.2109/PB.4865/PB.5745	3
GO:0007308	oocyte construction	9/398	71/3594	0.386581	1	0.99981	PB.1334/PB.2781/PB.3351/PB.4327/PB.4499/PB.4691/PB.4821/PB.4865/PB.5565	9
GO:0010952	positive regulation of peptidase activity	7/398	54/3594	0.389928	1	0.99981	PB.3278/PB.3363/PB.3684/PB.4479/PB.4865/PB.5103/PB.317	7
GO:0035303	regulation of dephosphorylation	7/398	54/3594	0.389928	1	0.99981	PB.1361/PB.247/PB.2481/PB.3385/PB.3761/PB.4499/PB.5129	7
GO:0045047	protein targeting to ER	7/398	54/3594	0.389928	1	0.99981	PB.1195/PB.1499/PB.151/PB.2013/PB.2932/PB.4170/PB.713	7
GO:0050773	regulation of dendrite development	7/398	54/3594	0.389928	1	0.99981	PB.1521/PB.2783/PB.3573/PB.406/PB.5084/PB.5565/PB.58	7
GO:0072599	establishment of protein localization to endoplasmic reticulum	7/398	54/3594	0.389928	1	0.99981	PB.1195/PB.1499/PB.151/PB.2013/PB.2932/PB.4170/PB.713	7
GO:0002082	regulation of oxidative phosphorylation	2/398	12/3594	0.390172	1	0.99981	PB.3683/PB.4865	2
GO:0003151	outflow tract morphogenesis	2/398	12/3594	0.390172	1	0.99981	PB.1985/PB.5970	2
GO:0003209	cardiac atrium morphogenesis	2/398	12/3594	0.390172	1	0.99981	PB.1546/PB.1547	2
GO:0006544	glycine metabolic process	2/398	12/3594	0.390172	1	0.99981	PB.3549/PB.5911	2
GO:0009744	response to sucrose	2/398	12/3594	0.390172	1	0.99981	PB.5395/PB.566	2
GO:0015297	antiporter activity	2/398	12/3594	0.390172	1	0.99981	PB.5180/PB.6240	2
GO:0015459	potassium channel regulator activity	2/398	12/3594	0.390172	1	0.99981	PB.3038/PB.6041	2
GO:0015682	NA	2/398	12/3594	0.390172	1	0.99981	PB.4765/PB.5516	2
GO:0016893	endonuclease activity	active with either ribo- or deoxyribonucleic acids and producing 5'-phosphomonoesters	2/398	12/3594	0.390172	1	0.99981	PB.4141/PB.454	2
GO:0018996	molting cycle	collagen and cuticulin-based cuticle	2/398	12/3594	0.390172	1	0.99981	PB.4251/PB.360	2
GO:0019068	virion assembly	2/398	12/3594	0.390172	1	0.99981	PB.2783/PB.843	2
GO:0030312	external encapsulating structure	2/398	12/3594	0.390172	1	0.99981	PB.2260/PB.4495	2
GO:0030500	regulation of bone mineralization	2/398	12/3594	0.390172	1	0.99981	PB.5180/PB.5709	2
GO:0030850	prostate gland development	2/398	12/3594	0.390172	1	0.99981	PB.2131/PB.5970	2
GO:0031304	intrinsic component of mitochondrial inner membrane	2/398	12/3594	0.390172	1	0.99981	PB.2714/PB.462	2
GO:0031305	integral component of mitochondrial inner membrane	2/398	12/3594	0.390172	1	0.99981	PB.2714/PB.462	2
GO:0032212	positive regulation of telomere maintenance via telomerase	2/398	12/3594	0.390172	1	0.99981	PB.5970/PB.52	2
GO:0033181	plasma membrane proton-transporting V-type ATPase complex	2/398	12/3594	0.390172	1	0.99981	PB.5516/PB.5612	2
GO:0033572	transferrin transport	2/398	12/3594	0.390172	1	0.99981	PB.4765/PB.5516	2
GO:0034260	negative regulation of GTPase activity	2/398	12/3594	0.390172	1	0.99981	PB.2481/PB.4327	2
GO:0034340	response to type I interferon	2/398	12/3594	0.390172	1	0.99981	PB.1276/PB.638	2
GO:0034694	response to prostaglandin	2/398	12/3594	0.390172	1	0.99981	PB.4017/PB.5513	2
GO:0034695	response to prostaglandin E	2/398	12/3594	0.390172	1	0.99981	PB.4017/PB.5513	2
GO:0035071	salivary gland cell autophagic cell death	2/398	12/3594	0.390172	1	0.99981	PB.2352/PB.721	2
GO:0035089	establishment of apical/basal cell polarity	2/398	12/3594	0.390172	1	0.99981	PB.4327/PB.5565	2
GO:0036098	male germ-line stem cell population maintenance	2/398	12/3594	0.390172	1	0.99981	PB.3180/PB.5475	2
GO:0043034	costamere	2/398	12/3594	0.390172	1	0.99981	PB.1521/PB.3018	2
GO:0043949	regulation of cAMP-mediated signaling	2/398	12/3594	0.390172	1	0.99981	PB.5911/PB.668	2
GO:0044769	ATPase activity	coupled to transmembrane movement of ions	rotational mechanism	2/398	12/3594	0.390172	1	0.99981	PB.1971/PB.5612	2
GO:0045453	bone resorption	2/398	12/3594	0.390172	1	0.99981	PB.5516/PB.5970	2
GO:0045610	regulation of hemocyte differentiation	2/398	12/3594	0.390172	1	0.99981	PB.517/PB.97	2
GO:0048846	axon extension involved in axon guidance	2/398	12/3594	0.390172	1	0.99981	PB.406/PB.5980	2
GO:0051446	positive regulation of meiotic cell cycle	2/398	12/3594	0.390172	1	0.99981	PB.6010/PB.668	2
GO:0060042	retina morphogenesis in camera-type eye	2/398	12/3594	0.390172	1	0.99981	PB.406/PB.5047	2
GO:0060261	positive regulation of transcription initiation from RNA polymerase II promoter	2/398	12/3594	0.390172	1	0.99981	PB.2840/PB.4425	2
GO:0060443	mammary gland morphogenesis	2/398	12/3594	0.390172	1	0.99981	PB.3683/PB.902	2
GO:0060632	regulation of microtubule-based movement	2/398	12/3594	0.390172	1	0.99981	PB.2109/PB.2481	2
GO:0060969	negative regulation of gene silencing	2/398	12/3594	0.390172	1	0.99981	PB.1026/PB.5928	2
GO:0070167	regulation of biomineral tissue development	2/398	12/3594	0.390172	1	0.99981	PB.5180/PB.5709	2
GO:0070584	mitochondrion morphogenesis	2/398	12/3594	0.390172	1	0.99981	PB.3683/PB.4665	2
GO:0071218	cellular response to misfolded protein	2/398	12/3594	0.390172	1	0.99981	PB.1604/PB.4865	2
GO:0071450	cellular response to oxygen radical	2/398	12/3594	0.390172	1	0.99981	PB.2481/PB.2692	2
GO:0071451	cellular response to superoxide	2/398	12/3594	0.390172	1	0.99981	PB.2481/PB.2692	2
GO:0072512	trivalent inorganic cation transport	2/398	12/3594	0.390172	1	0.99981	PB.4765/PB.5516	2
GO:0110149	regulation of biomineralization	2/398	12/3594	0.390172	1	0.99981	PB.5180/PB.5709	2
GO:1901381	positive regulation of potassium ion transmembrane transport	2/398	12/3594	0.390172	1	0.99981	PB.3038/PB.5638	2
GO:1901616	organic hydroxy compound catabolic process	2/398	12/3594	0.390172	1	0.99981	PB.5773/PB.5911	2
GO:1901798	positive regulation of signal transduction by p53 class mediator	2/398	12/3594	0.390172	1	0.99981	PB.1140/PB.4765	2
GO:1902284	neuron projection extension involved in neuron projection guidance	2/398	12/3594	0.390172	1	0.99981	PB.406/PB.5980	2
GO:1902373	negative regulation of mRNA catabolic process	2/398	12/3594	0.390172	1	0.99981	PB.290/PB.5084	2
GO:1902686	mitochondrial outer membrane permeabilization involved in programmed cell death	2/398	12/3594	0.390172	1	0.99981	PB.2714/PB.2871	2
GO:1903649	regulation of cytoplasmic transport	2/398	12/3594	0.390172	1	0.99981	PB.4327/PB.5565	2
GO:1904358	positive regulation of telomere maintenance via telomere lengthening	2/398	12/3594	0.390172	1	0.99981	PB.5970/PB.52	2
GO:1904705	regulation of vascular associated smooth muscle cell proliferation	2/398	12/3594	0.390172	1	0.99981	PB.1985/PB.3008	2
GO:1990874	vascular associated smooth muscle cell proliferation	2/398	12/3594	0.390172	1	0.99981	PB.1985/PB.3008	2
GO:2001222	regulation of neuron migration	2/398	12/3594	0.390172	1	0.99981	PB.406/PB.4276	2
GO:0000041	transition metal ion transport	5/398	37/3594	0.391095	1	0.99981	PB.1521/PB.4765/PB.5345/PB.5516/PB.962	5
GO:0030545	receptor regulator activity	5/398	37/3594	0.391095	1	0.99981	PB.1198/PB.1334/PB.3708/PB.5877/PB.880	5
GO:1904064	positive regulation of cation transmembrane transport	5/398	37/3594	0.391095	1	0.99981	PB.1521/PB.2352/PB.2481/PB.3038/PB.5638	5
GO:0033500	carbohydrate homeostasis	10/398	80/3594	0.392374	1	0.99981	PB.1657/PB.2500/PB.2783/PB.3563/PB.3573/PB.4976/PB.5773/PB.5911/PB.939/PB.940	10
GO:0032970	regulation of actin filament-based process	14/398	115/3594	0.395254	1	0.99981	PB.1546/PB.1547/PB.3230/PB.3351/PB.4327/PB.4386/PB.5203/PB.5546/PB.5619/PB.5762/PB.5970/PB.5980/PB.599/PB.267	14
GO:0005765	lysosomal membrane	8/398	63/3594	0.39723	1	0.99981	PB.1980/PB.247/PB.4494/PB.4495/PB.5129/PB.5674/PB.902/PB.364	8
GO:0032271	regulation of protein polymerization	8/398	63/3594	0.39723	1	0.99981	PB.3351/PB.4327/PB.4691/PB.5546/PB.5762/PB.5980/PB.599/PB.267	8
GO:0044448	NA	8/398	63/3594	0.39723	1	0.99981	PB.1521/PB.1980/PB.4287/PB.4327/PB.4423/PB.4494/PB.4495/PB.5047	8
GO:0098852	lytic vacuole membrane	8/398	63/3594	0.39723	1	0.99981	PB.1980/PB.247/PB.4494/PB.4495/PB.5129/PB.5674/PB.902/PB.364	8
GO:0005773	vacuole	24/398	203/3594	0.397531	1	0.99981	PB.1657/PB.1980/PB.247/PB.2658/PB.2692/PB.2781/PB.3187/PB.3278/PB.3313/PB.3684/PB.4494/PB.4495/PB.4865/PB.4919/PB.4976/PB.5129/PB.5256/PB.5565/PB.5612/PB.5674/PB.6009/PB.821/PB.902/PB.364	24
GO:0035148	tube formation	6/398	46/3594	0.401313	1	0.99981	PB.161/PB.4327/PB.46/PB.5047/PB.5970/PB.925	6
GO:0043467	regulation of generation of precursor metabolites and energy	6/398	46/3594	0.401313	1	0.99981	PB.2109/PB.3683/PB.3761/PB.4865/PB.5395/PB.5745	6
GO:0001838	embryonic epithelial tube formation	4/398	29/3594	0.40273	1	0.99981	PB.161/PB.46/PB.5047/PB.5970	4
GO:0002526	acute inflammatory response	4/398	29/3594	0.40273	1	0.99981	PB.3363/PB.4017/PB.5513/PB.902	4
GO:0006901	vesicle coating	4/398	29/3594	0.40273	1	0.99981	PB.2783/PB.3278/PB.3684/PB.6134	4
GO:0007316	pole plasm RNA localization	4/398	29/3594	0.40273	1	0.99981	PB.3351/PB.4499/PB.4821/PB.4865	4
GO:0019094	pole plasm mRNA localization	4/398	29/3594	0.40273	1	0.99981	PB.3351/PB.4499/PB.4821/PB.4865	4
GO:0030864	cortical actin cytoskeleton	4/398	29/3594	0.40273	1	0.99981	PB.4287/PB.4327/PB.4494/PB.4495	4
GO:0032272	negative regulation of protein polymerization	4/398	29/3594	0.40273	1	0.99981	PB.4327/PB.5546/PB.5762/PB.267	4
GO:0035088	establishment or maintenance of apical/basal cell polarity	4/398	29/3594	0.40273	1	0.99981	PB.4327/PB.5047/PB.5565/PB.5690	4
GO:0045176	apical protein localization	4/398	29/3594	0.40273	1	0.99981	PB.4327/PB.5047/PB.5690/PB.800	4
GO:0061245	establishment or maintenance of bipolar cell polarity	4/398	29/3594	0.40273	1	0.99981	PB.4327/PB.5047/PB.5565/PB.5690	4
GO:0090114	COPII-coated vesicle budding	4/398	29/3594	0.40273	1	0.99981	PB.2783/PB.3278/PB.3684/PB.6134	4
GO:1903707	negative regulation of hemopoiesis	4/398	29/3594	0.40273	1	0.99981	PB.3320/PB.4665/PB.517/PB.5970	4
GO:0001894	tissue homeostasis	9/398	72/3594	0.403127	1	0.99981	PB.2448/PB.2692/PB.3268/PB.4276/PB.524/PB.5516/PB.563/PB.5970/PB.54	9
GO:0022853	active ion transmembrane transporter activity	9/398	72/3594	0.403127	1	0.99981	PB.1507/PB.1566/PB.1971/PB.4423/PB.4869/PB.5081/PB.5180/PB.5612/PB.5638	9
GO:0034599	cellular response to oxidative stress	13/398	107/3594	0.405129	1	0.99981	PB.1985/PB.2481/PB.2658/PB.2692/PB.3037/PB.3529/PB.4423/PB.5180/PB.5970/PB.6009/PB.267/PB.317/PB.54	13
GO:0055074	calcium ion homeostasis	13/398	107/3594	0.405129	1	0.99981	PB.101/PB.1521/PB.2481/PB.3187/PB.3385/PB.4386/PB.5180/PB.5256/PB.5638/PB.5709/PB.721/PB.881/PB.935	13
GO:1901605	alpha-amino acid metabolic process	13/398	107/3594	0.405129	1	0.99981	PB.1920/PB.2113/PB.3549/PB.4944/PB.5081/PB.5395/PB.5476/PB.5669/PB.5782/PB.5911/PB.68/PB.864/PB.64	13
GO:0032559	adenyl ribonucleotide binding	14/398	116/3594	0.408345	1	0.99981	PB.101/PB.1026/PB.1546/PB.1547/PB.1657/PB.1971/PB.2110/PB.2500/PB.3017/PB.3612/PB.4494/PB.4865/PB.58/PB.820	14
GO:0008154	actin polymerization or depolymerization	7/398	55/3594	0.408933	1	0.99981	PB.3351/PB.4327/PB.5546/PB.5762/PB.5980/PB.599/PB.267	7
GO:0034620	cellular response to unfolded protein	7/398	55/3594	0.408933	1	0.99981	PB.2110/PB.3385/PB.4665/PB.4865/PB.4869/PB.5395/PB.721	7
GO:0035257	nuclear hormone receptor binding	7/398	55/3594	0.408933	1	0.99981	PB.1140/PB.2131/PB.2840/PB.3683/PB.4499/PB.5970/PB.6009	7
GO:1901655	cellular response to ketone	7/398	55/3594	0.408933	1	0.99981	PB.2131/PB.3320/PB.4327/PB.4976/PB.5911/PB.6009/PB.317	7
GO:0051052	regulation of DNA metabolic process	11/398	90/3594	0.412137	1	0.99981	PB.1985/PB.2392/PB.2481/PB.4494/PB.5928/PB.5970/PB.6010/PB.652/PB.668/PB.317/PB.52	11
GO:0001649	osteoblast differentiation	5/398	38/3594	0.414089	1	0.99981	PB.1140/PB.4276/PB.5516/PB.5709/PB.5970	5
GO:0007315	pole plasm assembly	5/398	38/3594	0.414089	1	0.99981	PB.3351/PB.4327/PB.4499/PB.4821/PB.4865	5
GO:0030658	transport vesicle membrane	5/398	38/3594	0.414089	1	0.99981	PB.1980/PB.2783/PB.4391/PB.6134/PB.800	5
GO:0032091	negative regulation of protein binding	5/398	38/3594	0.414089	1	0.99981	PB.2110/PB.3268/PB.4976/PB.563/PB.721	5
GO:0033045	regulation of sister chromatid segregation	5/398	38/3594	0.414089	1	0.99981	PB.2118/PB.4327/PB.4494/PB.5565/PB.5970	5
GO:0034767	positive regulation of ion transmembrane transport	5/398	38/3594	0.414089	1	0.99981	PB.1521/PB.2352/PB.2481/PB.3038/PB.5638	5
GO:0035821	modulation of process of other organism	5/398	38/3594	0.414089	1	0.99981	PB.1985/PB.2131/PB.2840/PB.5084/PB.5745	5
GO:0002764	immune response-regulating signaling pathway	8/398	64/3594	0.414883	1	0.99981	PB.1026/PB.1985/PB.3018/PB.3363/PB.3385/PB.3650/PB.4327/PB.5980	8
GO:0034614	cellular response to reactive oxygen species	8/398	64/3594	0.414883	1	0.99981	PB.1985/PB.2481/PB.2692/PB.4423/PB.5180/PB.267/PB.317/PB.54	8
GO:0009408	response to heat	12/398	99/3594	0.415677	1	0.99981	PB.1546/PB.1547/PB.2692/PB.3385/PB.3471/PB.4499/PB.4869/PB.6009/PB.652/PB.267/PB.364/PB.58	12
GO:0002775	antimicrobial peptide production	3/398	21/3594	0.415827	1	0.99981	PB.1334/PB.3980/PB.5359	3
GO:0002784	regulation of antimicrobial peptide production	3/398	21/3594	0.415827	1	0.99981	PB.1334/PB.3980/PB.5359	3
GO:0006939	smooth muscle contraction	3/398	21/3594	0.415827	1	0.99981	PB.101/PB.2692/PB.5180	3
GO:0007492	endoderm development	3/398	21/3594	0.415827	1	0.99981	PB.4276/PB.524/PB.5970	3
GO:0010501	RNA secondary structure unwinding	3/398	21/3594	0.415827	1	0.99981	PB.1140/PB.1760/PB.843	3
GO:0019840	isoprenoid binding	3/398	21/3594	0.415827	1	0.99981	PB.2131/PB.3187/PB.5256	3
GO:0030808	regulation of nucleotide biosynthetic process	3/398	21/3594	0.415827	1	0.99981	PB.2109/PB.4865/PB.5745	3
GO:0033143	regulation of intracellular steroid hormone receptor signaling pathway	3/398	21/3594	0.415827	1	0.99981	PB.1140/PB.3683/PB.5084	3
GO:0035023	regulation of Rho protein signal transduction	3/398	21/3594	0.415827	1	0.99981	PB.4276/PB.5762/PB.5838	3
GO:0042698	ovulation cycle	3/398	21/3594	0.415827	1	0.99981	PB.4017/PB.5513/PB.179	3
GO:0045815	positive regulation of gene expression	epigenetic	3/398	21/3594	0.415827	1	0.99981	PB.1026/PB.5928/PB.5970	3
GO:0048525	negative regulation of viral process	3/398	21/3594	0.415827	1	0.99981	PB.1985/PB.2840/PB.5084	3
GO:0061063	positive regulation of nematode larval development	3/398	21/3594	0.415827	1	0.99981	PB.4116/PB.4251/PB.46	3
GO:0070851	growth factor receptor binding	3/398	21/3594	0.415827	1	0.99981	PB.1748/PB.5690/PB.977	3
GO:2000573	positive regulation of DNA biosynthetic process	3/398	21/3594	0.415827	1	0.99981	PB.5970/PB.652/PB.52	3
GO:0042493	response to drug	44/398	383/3594	0.41914	1	0.99981	PB.1281/PB.1507/PB.1566/PB.1985/PB.2100/PB.2110/PB.2131/PB.2176/PB.247/PB.2526/PB.2576/PB.2658/PB.2692/PB.2754/PB.3230/PB.3385/PB.3662/PB.3761/PB.4017/PB.4276/PB.4391/PB.4423/PB.4494/PB.4495/PB.4499/PB.4665/PB.4869/PB.4919/PB.4976/PB.5081/PB.5129/PB.517/PB.5180/PB.5513/PB.5762/PB.5911/PB.5970/PB.6009/PB.668/PB.721/PB.821/PB.267/PB.317/PB.838	44
GO:0051651	maintenance of location in cell	9/398	73/3594	0.419686	1	0.99981	PB.1080/PB.1521/PB.2110/PB.3187/PB.3385/PB.4327/PB.5180/PB.5256/PB.5565	9
GO:1990778	protein localization to cell periphery	9/398	73/3594	0.419686	1	0.99981	PB.2783/PB.3038/PB.4287/PB.4327/PB.46/PB.5047/PB.5638/PB.5970/PB.500	9
GO:0098552	side of membrane	14/398	117/3594	0.42146	1	0.99981	PB.1281/PB.1361/PB.2013/PB.2932/PB.3363/PB.4327/PB.4494/PB.4495/PB.4976/PB.5345/PB.5359/PB.902/PB.966/PB.713	14
GO:0030968	endoplasmic reticulum unfolded protein response	6/398	47/3594	0.422006	1	0.99981	PB.2110/PB.3385/PB.4865/PB.4869/PB.5395/PB.721	6
GO:0055007	cardiac muscle cell differentiation	6/398	47/3594	0.422006	1	0.99981	PB.1546/PB.1547/PB.2131/PB.2392/PB.4386/PB.5180	6
GO:0001889	liver development	10/398	82/3594	0.423661	1	0.99981	PB.1741/PB.1985/PB.2100/PB.2131/PB.2481/PB.2526/PB.2925/PB.3662/PB.5911/PB.5970	10
GO:0060538	skeletal muscle organ development	10/398	82/3594	0.423661	1	0.99981	PB.101/PB.1140/PB.1604/PB.2131/PB.2242/PB.2919/PB.3799/PB.3835/PB.4386/PB.5970	10
GO:0070085	glycosylation	10/398	82/3594	0.423661	1	0.99981	PB.1414/PB.1604/PB.2857/PB.3650/PB.458/PB.4865/PB.5395/PB.902/PB.400/PB.401	10
GO:0031960	response to corticosteroid	11/398	91/3594	0.427016	1	0.99981	PB.2013/PB.2131/PB.3612/PB.4017/PB.4116/PB.4276/PB.4976/PB.5513/PB.566/PB.5911/PB.317	11
GO:0040029	regulation of gene expression	epigenetic	11/398	91/3594	0.427016	1	0.99981	PB.1026/PB.1140/PB.1666/PB.2110/PB.2118/PB.3180/PB.5928/PB.5970/PB.668/PB.813/PB.843	11
GO:0005777	peroxisome	7/398	56/3594	0.427908	1	0.99981	PB.2658/PB.2692/PB.2754/PB.4423/PB.5669/PB.6034/PB.54	7
GO:0014902	myotube differentiation	7/398	56/3594	0.427908	1	0.99981	PB.2109/PB.2919/PB.406/PB.4386/PB.5773/PB.5980/PB.820	7
GO:0042579	microbody	7/398	56/3594	0.427908	1	0.99981	PB.2658/PB.2692/PB.2754/PB.4423/PB.5669/PB.6034/PB.54	7
GO:0002449	lymphocyte mediated immunity	4/398	30/3594	0.428827	1	0.99981	PB.3038/PB.3278/PB.3363/PB.3684	4
GO:0015918	sterol transport	4/398	30/3594	0.428827	1	0.99981	PB.1414/PB.458/PB.400/PB.401	4
GO:0032781	positive regulation of ATPase activity	4/398	30/3594	0.428827	1	0.99981	PB.2481/PB.5638/PB.809/PB.373	4
GO:0048018	receptor ligand activity	4/398	30/3594	0.428827	1	0.99981	PB.1198/PB.1334/PB.5877/PB.880	4
GO:0048144	fibroblast proliferation	4/398	30/3594	0.428827	1	0.99981	PB.161/PB.1985/PB.5970/PB.6009	4
GO:0048145	regulation of fibroblast proliferation	4/398	30/3594	0.428827	1	0.99981	PB.161/PB.1985/PB.5970/PB.6009	4
GO:0048199	vesicle targeting	to	from or within Golgi	4/398	30/3594	0.428827	1	0.99981	PB.2783/PB.3278/PB.3684/PB.6134	4
GO:0048762	mesenchymal cell differentiation	4/398	30/3594	0.428827	1	0.99981	PB.1140/PB.3008/PB.4276/PB.5970	4
GO:0051282	regulation of sequestering of calcium ion	4/398	30/3594	0.428827	1	0.99981	PB.1521/PB.3187/PB.5180/PB.5256	4
GO:0072175	epithelial tube formation	4/398	30/3594	0.428827	1	0.99981	PB.161/PB.46/PB.5047/PB.5970	4
GO:0090662	NA	4/398	30/3594	0.428827	1	0.99981	PB.1971/PB.5516/PB.5612/PB.5638	4
GO:0099131	NA	4/398	30/3594	0.428827	1	0.99981	PB.1971/PB.5516/PB.5612/PB.5638	4
GO:0099132	NA	4/398	30/3594	0.428827	1	0.99981	PB.1971/PB.5516/PB.5612/PB.5638	4
GO:0007424	open tracheal system development	12/398	100/3594	0.429893	1	0.99981	PB.2532/PB.3263/PB.3320/PB.3373/PB.3674/PB.3957/PB.4000/PB.4327/PB.46/PB.5970/PB.925/PB.97	12
GO:0002532	production of molecular mediator involved in inflammatory response	2/398	13/3594	0.43072	1	0.99981	PB.3008/PB.733	2
GO:0002763	positive regulation of myeloid leukocyte differentiation	2/398	13/3594	0.43072	1	0.99981	PB.1985/PB.5516	2
GO:0004364	glutathione transferase activity	2/398	13/3594	0.43072	1	0.99981	PB.5072/PB.514	2
GO:0005732	small nucleolar ribonucleoprotein complex	2/398	13/3594	0.43072	1	0.99981	PB.687/PB.454	2
GO:0005751	mitochondrial respiratory chain complex IV	2/398	13/3594	0.43072	1	0.99981	PB.1963/PB.858	2
GO:0006110	regulation of glycolytic process	2/398	13/3594	0.43072	1	0.99981	PB.2109/PB.5745	2
GO:0006515	protein quality control for misfolded or incompletely synthesized proteins	2/398	13/3594	0.43072	1	0.99981	PB.1604/PB.4865	2
GO:0006555	methionine metabolic process	2/398	13/3594	0.43072	1	0.99981	PB.1920/PB.5476	2
GO:0006783	heme biosynthetic process	2/398	13/3594	0.43072	1	0.99981	PB.3662/PB.7	2
GO:0007634	optokinetic behavior	2/398	13/3594	0.43072	1	0.99981	PB.3187/PB.5256	2
GO:0008198	ferrous iron binding	2/398	13/3594	0.43072	1	0.99981	PB.1741/PB.5782	2
GO:0009163	nucleoside biosynthetic process	2/398	13/3594	0.43072	1	0.99981	PB.5993/PB.977	2
GO:0009631	cold acclimation	2/398	13/3594	0.43072	1	0.99981	PB.2481/PB.4499	2
GO:0010717	regulation of epithelial to mesenchymal transition	2/398	13/3594	0.43072	1	0.99981	PB.4276/PB.5970	2
GO:0016572	histone phosphorylation	2/398	13/3594	0.43072	1	0.99981	PB.1026/PB.668	2
GO:0019731	antibacterial humoral response	2/398	13/3594	0.43072	1	0.99981	PB.1334/PB.5359	2
GO:0030260	NA	2/398	13/3594	0.43072	1	0.99981	PB.3038/PB.5970	2
GO:0030331	estrogen receptor binding	2/398	13/3594	0.43072	1	0.99981	PB.3683/PB.5970	2
GO:0030421	defecation	2/398	13/3594	0.43072	1	0.99981	PB.1971/PB.3683	2
GO:0030811	regulation of nucleotide catabolic process	2/398	13/3594	0.43072	1	0.99981	PB.2109/PB.5745	2
GO:0030970	retrograde protein transport	ER to cytosol	2/398	13/3594	0.43072	1	0.99981	PB.3385/PB.4865	2
GO:0031491	nucleosome binding	2/398	13/3594	0.43072	1	0.99981	PB.3180/PB.982	2
GO:0032088	negative regulation of NF-kappaB transcription factor activity	2/398	13/3594	0.43072	1	0.99981	PB.2658/PB.5103	2
GO:0034285	response to disaccharide	2/398	13/3594	0.43072	1	0.99981	PB.5395/PB.566	2
GO:0035010	encapsulation of foreign target	2/398	13/3594	0.43072	1	0.99981	PB.5565/PB.68	2
GO:0040002	collagen and cuticulin-based cuticle development	2/398	13/3594	0.43072	1	0.99981	PB.4944/PB.360	2
GO:0043519	regulation of myosin II filament organization	2/398	13/3594	0.43072	1	0.99981	PB.1546/PB.1547	2
GO:0045172	germline ring canal	2/398	13/3594	0.43072	1	0.99981	PB.517/PB.5546	2
GO:0045277	respiratory chain complex IV	2/398	13/3594	0.43072	1	0.99981	PB.1963/PB.858	2
GO:0045638	negative regulation of myeloid cell differentiation	2/398	13/3594	0.43072	1	0.99981	PB.4665/PB.5970	2
GO:0046532	regulation of photoreceptor cell differentiation	2/398	13/3594	0.43072	1	0.99981	PB.406/PB.97	2
GO:0046688	response to copper ion	2/398	13/3594	0.43072	1	0.99981	PB.2658/PB.2692	2
GO:0051568	histone H3-K4 methylation	2/398	13/3594	0.43072	1	0.99981	PB.2118/PB.5970	2
GO:0051705	NA	2/398	13/3594	0.43072	1	0.99981	PB.3544/PB.4391	2
GO:0051806	NA	2/398	13/3594	0.43072	1	0.99981	PB.3038/PB.5970	2
GO:0051828	NA	2/398	13/3594	0.43072	1	0.99981	PB.3038/PB.5970	2
GO:0055120	striated muscle dense body	2/398	13/3594	0.43072	1	0.99981	PB.6041/PB.6208	2
GO:0060323	head morphogenesis	2/398	13/3594	0.43072	1	0.99981	PB.4276/PB.179	2
GO:0061162	establishment of monopolar cell polarity	2/398	13/3594	0.43072	1	0.99981	PB.4327/PB.5565	2
GO:0061339	establishment or maintenance of monopolar cell polarity	2/398	13/3594	0.43072	1	0.99981	PB.4327/PB.5565	2
GO:0071459	protein localization to chromosome	centromeric region	2/398	13/3594	0.43072	1	0.99981	PB.2118/PB.5565	2
GO:1903513	endoplasmic reticulum to cytosol transport	2/398	13/3594	0.43072	1	0.99981	PB.3385/PB.4865	2
GO:2000785	regulation of autophagosome assembly	2/398	13/3594	0.43072	1	0.99981	PB.2783/PB.838	2
GO:0005874	microtubule	8/398	65/3594	0.432513	1	0.99981	PB.3799/PB.3835/PB.4691/PB.5180/PB.5565/PB.599/PB.500/PB.52	8
GO:0009755	hormone-mediated signaling pathway	8/398	65/3594	0.432513	1	0.99981	PB.1140/PB.1156/PB.2131/PB.3683/PB.5084/PB.5970/PB.6009/PB.652	8
GO:0042542	response to hydrogen peroxide	8/398	65/3594	0.432513	1	0.99981	PB.1985/PB.2658/PB.2692/PB.4276/PB.4423/PB.5180/PB.267/PB.317	8
GO:0050817	coagulation	8/398	65/3594	0.432513	1	0.99981	PB.2448/PB.3038/PB.4017/PB.4276/PB.4919/PB.5513/PB.6134/PB.64	8
GO:0048870	cell motility	41/398	358/3594	0.432605	1	0.99981	PB.1546/PB.1547/PB.1748/PB.1971/PB.1985/PB.2109/PB.2110/PB.2131/PB.2352/PB.2481/PB.2783/PB.3038/PB.3320/PB.3708/PB.406/PB.4276/PB.4327/PB.4821/PB.4919/PB.4976/PB.5047/PB.5180/PB.524/PB.5565/PB.5638/PB.5690/PB.5745/PB.5762/PB.5970/PB.5980/PB.6009/PB.6240/PB.668/PB.821/PB.882/PB.902/PB.97/PB.179/PB.209/PB.267/PB.820	41
GO:0051674	localization of cell	41/398	358/3594	0.432605	1	0.99981	PB.1546/PB.1547/PB.1748/PB.1971/PB.1985/PB.2109/PB.2110/PB.2131/PB.2352/PB.2481/PB.2783/PB.3038/PB.3320/PB.3708/PB.406/PB.4276/PB.4327/PB.4821/PB.4919/PB.4976/PB.5047/PB.5180/PB.524/PB.5565/PB.5638/PB.5690/PB.5745/PB.5762/PB.5970/PB.5980/PB.6009/PB.6240/PB.668/PB.821/PB.882/PB.902/PB.97/PB.179/PB.209/PB.267/PB.820	41
GO:0006629	lipid metabolic process	44/398	385/3594	0.434164	1	0.99981	PB.1062/PB.1136/PB.1414/PB.1604/PB.1657/PB.1971/PB.2131/PB.2180/PB.2448/PB.247/PB.2481/PB.2500/PB.26/PB.2658/PB.2692/PB.2871/PB.3048/PB.3573/PB.3612/PB.3662/PB.4034/PB.4035/PB.4116/PB.4164/PB.4251/PB.4268/PB.4423/PB.4485/PB.4494/PB.4495/PB.458/PB.5129/PB.5911/PB.5931/PB.652/PB.673/PB.902/PB.925/PB.172/PB.176/PB.179/PB.364/PB.400/PB.401	44
GO:0000976	transcription regulatory region sequence-specific DNA binding	14/398	118/3594	0.434586	1	0.99981	PB.1156/PB.161/PB.1985/PB.2118/PB.2131/PB.2840/PB.290/PB.3180/PB.3320/PB.6010/PB.6254/PB.97/PB.54/PB.556	14
GO:0002253	activation of immune response	9/398	74/3594	0.436227	1	0.99981	PB.1026/PB.3018/PB.3363/PB.3385/PB.3650/PB.4017/PB.4327/PB.5513/PB.5980	9
GO:0033218	amide binding	15/398	127/3594	0.43653	1	0.99981	PB.1080/PB.1980/PB.2131/PB.3038/PB.3066/PB.3068/PB.3069/PB.3612/PB.3683/PB.4143/PB.4485/PB.4535/PB.6240/PB.267/PB.462	15
GO:1903825	organic acid transmembrane transport	5/398	39/3594	0.436948	1	0.99981	PB.1507/PB.1566/PB.2576/PB.5081/PB.6240	5
GO:1905039	carboxylic acid transmembrane transport	5/398	39/3594	0.436948	1	0.99981	PB.1507/PB.1566/PB.2576/PB.5081/PB.6240	5
GO:0044427	NA	25/398	216/3594	0.438471	1	0.99981	PB.1026/PB.1140/PB.1546/PB.1547/PB.1710/PB.1985/PB.2118/PB.2131/PB.3018/PB.3180/PB.4327/PB.4494/PB.4499/PB.4691/PB.4821/PB.4865/PB.5565/PB.5928/PB.5970/PB.652/PB.668/PB.843/PB.939/PB.940/PB.982	25
GO:0001501	skeletal system development	10/398	83/3594	0.439298	1	0.99981	PB.2481/PB.3214/PB.4276/PB.4494/PB.524/PB.5516/PB.5709/PB.5970/PB.5980/PB.179	10
GO:0042440	pigment metabolic process	10/398	83/3594	0.439298	1	0.99981	PB.1521/PB.3662/PB.3980/PB.4944/PB.5399/PB.5565/PB.618/PB.68/PB.64/PB.7	10
GO:0061008	hepaticobiliary system development	10/398	83/3594	0.439298	1	0.99981	PB.1741/PB.1985/PB.2100/PB.2131/PB.2481/PB.2526/PB.2925/PB.3662/PB.5911/PB.5970	10
GO:0007409	axonogenesis	27/398	234/3594	0.440244	1	0.99981	PB.1026/PB.1302/PB.1305/PB.1334/PB.1521/PB.2352/PB.2470/PB.3373/PB.3675/PB.406/PB.4287/PB.4327/PB.4691/PB.4766/PB.517/PB.5546/PB.5877/PB.5980/PB.65/PB.68/PB.69/PB.70/PB.880/PB.882/PB.165/PB.172/PB.64	27
GO:0046677	response to antibiotic	19/398	163/3594	0.44252	1	0.99981	PB.1985/PB.2110/PB.2131/PB.2176/PB.2526/PB.2658/PB.2692/PB.2754/PB.3662/PB.3761/PB.4276/PB.4423/PB.517/PB.5180/PB.5762/PB.5911/PB.6009/PB.267/PB.317	19
GO:0046578	regulation of Ras protein signal transduction	6/398	48/3594	0.442603	1	0.99981	PB.4276/PB.4327/PB.5762/PB.5838/PB.97/PB.500	6
GO:2001235	positive regulation of apoptotic signaling pathway	6/398	48/3594	0.442603	1	0.99981	PB.2692/PB.3278/PB.3684/PB.4765/PB.6009/PB.838	6
GO:0000977	RNA polymerase II transcription regulatory region sequence-specific DNA binding	12/398	101/3594	0.444101	1	0.99981	PB.1156/PB.161/PB.1985/PB.2118/PB.2131/PB.2840/PB.290/PB.3180/PB.3320/PB.6010/PB.6254/PB.97	12
GO:0001012	NA	12/398	101/3594	0.444101	1	0.99981	PB.1156/PB.161/PB.1985/PB.2118/PB.2131/PB.2840/PB.290/PB.3180/PB.3320/PB.6010/PB.6254/PB.97	12
GO:0098655	cation transmembrane transport	21/398	181/3594	0.444766	1	0.99981	PB.1507/PB.1521/PB.1566/PB.1971/PB.2165/PB.2352/PB.2481/PB.2714/PB.3038/PB.3683/PB.4765/PB.4869/PB.5081/PB.5180/PB.5516/PB.5612/PB.5638/PB.599/PB.6102/PB.858/PB.962	21
GO:0001752	compound eye photoreceptor fate commitment	3/398	22/3594	0.446594	1	0.99981	PB.1985/PB.4499/PB.97	3
GO:0002761	regulation of myeloid leukocyte differentiation	3/398	22/3594	0.446594	1	0.99981	PB.1985/PB.5516/PB.5970	3
GO:0002822	regulation of adaptive immune response based on somatic recombination of immune receptors built from immunoglobulin superfamily domains	3/398	22/3594	0.446594	1	0.99981	PB.3038/PB.3320/PB.3363	3
GO:0003073	regulation of systemic arterial blood pressure	3/398	22/3594	0.446594	1	0.99981	PB.101/PB.1396/PB.4976	3
GO:0007007	inner mitochondrial membrane organization	3/398	22/3594	0.446594	1	0.99981	PB.1971/PB.373/PB.462	3
GO:0007494	midgut development	3/398	22/3594	0.446594	1	0.99981	PB.2131/PB.3385/PB.5970	3
GO:0016597	amino acid binding	3/398	22/3594	0.446594	1	0.99981	PB.3662/PB.4944/PB.5395	3
GO:0019205	nucleobase-containing compound kinase activity	3/398	22/3594	0.446594	1	0.99981	PB.5047/PB.5911/PB.5993	3
GO:0030134	COPII-coated ER to Golgi transport vesicle	3/398	22/3594	0.446594	1	0.99981	PB.3278/PB.3684/PB.6134	3
GO:0030261	chromosome condensation	3/398	22/3594	0.446594	1	0.99981	PB.2919/PB.5928/PB.317	3
GO:0030574	collagen catabolic process	3/398	22/3594	0.446594	1	0.99981	PB.3038/PB.4919/PB.821	3
GO:0038093	Fc receptor signaling pathway	3/398	22/3594	0.446594	1	0.99981	PB.1985/PB.3018/PB.5980	3
GO:0042706	eye photoreceptor cell fate commitment	3/398	22/3594	0.446594	1	0.99981	PB.1985/PB.4499/PB.97	3
GO:0043536	positive regulation of blood vessel endothelial cell migration	3/398	22/3594	0.446594	1	0.99981	PB.1971/PB.3708/PB.267	3
GO:0046552	photoreceptor cell fate commitment	3/398	22/3594	0.446594	1	0.99981	PB.1985/PB.4499/PB.97	3
GO:0048582	positive regulation of post-embryonic development	3/398	22/3594	0.446594	1	0.99981	PB.4116/PB.4251/PB.46	3
GO:0051213	dioxygenase activity	3/398	22/3594	0.446594	1	0.99981	PB.3214/PB.5467/PB.5782	3
GO:0051928	positive regulation of calcium ion transport	3/398	22/3594	0.446594	1	0.99981	PB.1521/PB.2481/PB.5638	3
GO:0060033	anatomical structure regression	3/398	22/3594	0.446594	1	0.99981	PB.2352/PB.4865/PB.721	3
GO:0060260	regulation of transcription initiation from RNA polymerase II promoter	3/398	22/3594	0.446594	1	0.99981	PB.2840/PB.4425/PB.4947	3
GO:0071346	cellular response to interferon-gamma	3/398	22/3594	0.446594	1	0.99981	PB.1276/PB.3018/PB.5745	3
GO:0072509	divalent inorganic cation transmembrane transporter activity	3/398	22/3594	0.446594	1	0.99981	PB.1521/PB.5180/PB.962	3
GO:0098586	cellular response to virus	3/398	22/3594	0.446594	1	0.99981	PB.2100/PB.4865/PB.5359	3
GO:0000982	NA	7/398	57/3594	0.446811	1	0.99981	PB.161/PB.1985/PB.2118/PB.290/PB.3320/PB.6010/PB.97	7
GO:0043648	dicarboxylic acid metabolic process	7/398	57/3594	0.446811	1	0.99981	PB.1004/PB.1044/PB.1657/PB.2500/PB.5782/PB.5911/PB.6034	7
GO:0003682	chromatin binding	14/398	119/3594	0.447707	1	0.99981	PB.1140/PB.161/PB.1985/PB.2118/PB.2131/PB.2840/PB.290/PB.3180/PB.3320/PB.4423/PB.4485/PB.5970/PB.809/PB.982	14
GO:0044403	symbiotic process	15/398	128/3594	0.449197	1	0.99981	PB.1140/PB.1710/PB.1985/PB.2131/PB.2783/PB.2840/PB.3038/PB.4495/PB.4865/PB.5084/PB.5745/PB.5911/PB.5970/PB.843/PB.500	15
GO:0010243	response to organonitrogen compound	44/398	387/3594	0.449234	1	0.99981	PB.1546/PB.1547/PB.1604/PB.1920/PB.1985/PB.2100/PB.2110/PB.2131/PB.2392/PB.247/PB.2658/PB.2692/PB.290/PB.3180/PB.3302/PB.3320/PB.3385/PB.3662/PB.4116/PB.4143/PB.4170/PB.4251/PB.4276/PB.4327/PB.4425/PB.4499/PB.4665/PB.4865/PB.4919/PB.5129/PB.5180/PB.5395/PB.5516/PB.5565/PB.566/PB.5911/PB.5970/PB.668/PB.721/PB.821/PB.267/PB.317/PB.360/PB.462	44
GO:0046661	male sex differentiation	8/398	66/3594	0.450088	1	0.99981	PB.406/PB.4251/PB.4766/PB.4976/PB.5970/PB.6010/PB.813/PB.179	8
GO:0030117	membrane coat	4/398	31/3594	0.454618	1	0.99981	PB.1940/PB.1980/PB.6242/PB.800	4
GO:0035722	interleukin-12-mediated signaling pathway	4/398	31/3594	0.454618	1	0.99981	PB.2692/PB.3008/PB.4327/PB.4665	4
GO:0040018	positive regulation of multicellular organism growth	4/398	31/3594	0.454618	1	0.99981	PB.3683/PB.406/PB.4327/PB.4869	4
GO:0048475	coated membrane	4/398	31/3594	0.454618	1	0.99981	PB.1940/PB.1980/PB.6242/PB.800	4
GO:0070671	response to interleukin-12	4/398	31/3594	0.454618	1	0.99981	PB.2692/PB.3008/PB.4327/PB.4665	4
GO:0071349	cellular response to interleukin-12	4/398	31/3594	0.454618	1	0.99981	PB.2692/PB.3008/PB.4327/PB.4665	4
GO:1900542	regulation of purine nucleotide metabolic process	4/398	31/3594	0.454618	1	0.99981	PB.2109/PB.3683/PB.4865/PB.5745	4
GO:0043902	positive regulation of multi-organism process	10/398	84/3594	0.454898	1	0.99981	PB.1334/PB.1546/PB.1547/PB.1985/PB.2840/PB.3980/PB.4865/PB.5359/PB.5619/PB.5745	10
GO:0006811	ion transport	39/398	343/3594	0.455329	1	0.99981	PB.1281/PB.1507/PB.1521/PB.1566/PB.1920/PB.1971/PB.2042/PB.2131/PB.2165/PB.2352/PB.2481/PB.2576/PB.2714/PB.3038/PB.3683/PB.4391/PB.4423/PB.4765/PB.4869/PB.4976/PB.5081/PB.5180/PB.5345/PB.5516/PB.5612/PB.5638/PB.5911/PB.5970/PB.599/PB.6041/PB.6102/PB.6240/PB.721/PB.784/PB.858/PB.925/PB.962/PB.176/PB.317	39
GO:0006839	mitochondrial transport	11/398	93/3594	0.456725	1	0.99981	PB.1963/PB.1971/PB.2165/PB.2576/PB.2714/PB.2871/PB.4143/PB.4548/PB.373/PB.462/PB.500	11
GO:0008047	enzyme activator activity	12/398	102/3594	0.458284	1	0.99981	PB.1276/PB.1985/PB.3278/PB.3684/PB.3708/PB.4017/PB.4865/PB.5513/PB.5638/PB.5709/PB.267/PB.373	12
GO:0010035	response to inorganic substance	27/398	236/3594	0.459187	1	0.99981	PB.1521/PB.1920/PB.1985/PB.2109/PB.2110/PB.2131/PB.2392/PB.247/PB.2481/PB.2576/PB.2658/PB.2692/PB.3385/PB.3662/PB.4276/PB.4423/PB.4494/PB.4495/PB.4499/PB.5129/PB.5180/PB.5745/PB.5782/PB.5970/PB.962/PB.267/PB.317	27
GO:0006626	protein targeting to mitochondrion	5/398	40/3594	0.459604	1	0.99981	PB.1963/PB.2165/PB.4143/PB.373/PB.462	5
GO:0007349	cellularization	5/398	40/3594	0.459604	1	0.99981	PB.4479/PB.4865/PB.4976/PB.5565/PB.843	5
GO:0071216	cellular response to biotic stimulus	5/398	40/3594	0.459604	1	0.99981	PB.1985/PB.2110/PB.3008/PB.3320/PB.3980	5
GO:1990542	mitochondrial transmembrane transport	5/398	40/3594	0.459604	1	0.99981	PB.1971/PB.2576/PB.4143/PB.373/PB.462	5
GO:0031331	positive regulation of cellular catabolic process	13/398	111/3594	0.459632	1	0.99981	PB.1276/PB.1666/PB.2481/PB.3200/PB.3278/PB.3684/PB.4327/PB.4423/PB.4425/PB.4865/PB.5745/PB.6009/PB.668	13
GO:0030554	adenyl nucleotide binding	14/398	120/3594	0.46081	1	0.99981	PB.101/PB.1026/PB.1546/PB.1547/PB.1657/PB.1971/PB.2110/PB.2500/PB.3017/PB.3612/PB.4494/PB.4865/PB.58/PB.820	14
GO:2000241	regulation of reproductive process	14/398	120/3594	0.46081	1	0.99981	PB.1546/PB.1547/PB.2109/PB.2131/PB.2169/PB.2481/PB.3801/PB.4865/PB.5619/PB.5970/PB.5980/PB.6010/PB.668/PB.902	14
GO:0008088	axo-dendritic transport	6/398	49/3594	0.463053	1	0.99981	PB.2692/PB.2714/PB.2783/PB.5565/PB.267/PB.500	6
GO:0019897	extrinsic component of plasma membrane	6/398	49/3594	0.463053	1	0.99981	PB.1361/PB.1521/PB.3187/PB.3292/PB.5256/PB.5970	6
GO:0050863	regulation of T cell activation	6/398	49/3594	0.463053	1	0.99981	PB.2692/PB.3038/PB.3320/PB.3363/PB.5970/PB.966	6
GO:0051345	positive regulation of hydrolase activity	18/398	156/3594	0.464334	1	0.99981	PB.1985/PB.2481/PB.3278/PB.3363/PB.3684/PB.4017/PB.4423/PB.4479/PB.4499/PB.4865/PB.5103/PB.5513/PB.5638/PB.5690/PB.599/PB.809/PB.317/PB.373	18
GO:0034249	negative regulation of cellular amide metabolic process	7/398	58/3594	0.465603	1	0.99981	PB.1666/PB.290/PB.4821/PB.5745/PB.599/PB.813/PB.843	7
GO:0048066	developmental pigmentation	7/398	58/3594	0.465603	1	0.99981	PB.406/PB.46/PB.4944/PB.5399/PB.6010/PB.618/PB.360	7
GO:0003008	system process	53/398	470/3594	0.465606	1	0.99981	PB.101/PB.1396/PB.1521/PB.1546/PB.1547/PB.1920/PB.1971/PB.1985/PB.2100/PB.2109/PB.2352/PB.2448/PB.2692/PB.3038/PB.3048/PB.3187/PB.3190/PB.3230/PB.3268/PB.3351/PB.3573/PB.3683/PB.4276/PB.4294/PB.4327/PB.4386/PB.4391/PB.4423/PB.4944/PB.4976/PB.5081/PB.517/PB.5180/PB.524/PB.5256/PB.5546/PB.563/PB.5638/PB.5690/PB.5762/PB.5773/PB.5833/PB.5911/PB.5970/PB.5980/PB.599/PB.6041/PB.652/PB.843/PB.902/PB.96/P…	53
GO:0071407	cellular response to organic cyclic compound	23/398	201/3594	0.467135	1	0.99981	PB.1140/PB.1156/PB.1546/PB.1547/PB.2110/PB.2131/PB.2692/PB.3180/PB.3320/PB.3385/PB.3662/PB.3683/PB.4276/PB.4327/PB.4976/PB.5084/PB.5180/PB.5565/PB.5911/PB.5970/PB.6009/PB.652/PB.317	23
GO:0007599	hemostasis	8/398	67/3594	0.467575	1	0.99981	PB.2448/PB.3038/PB.4017/PB.4276/PB.4919/PB.5513/PB.6134/PB.64	8
GO:0001657	ureteric bud development	2/398	14/3594	0.46979	1	0.99981	PB.2658/PB.5970	2
GO:0001823	mesonephros development	2/398	14/3594	0.46979	1	0.99981	PB.2658/PB.5970	2
GO:0001892	embryonic placenta development	2/398	14/3594	0.46979	1	0.99981	PB.3320/PB.5180	2
GO:0001909	leukocyte mediated cytotoxicity	2/398	14/3594	0.46979	1	0.99981	PB.3278/PB.3684	2
GO:0002067	glandular epithelial cell differentiation	2/398	14/3594	0.46979	1	0.99981	PB.2131/PB.3573	2
GO:0002183	cytoplasmic translational initiation	2/398	14/3594	0.46979	1	0.99981	PB.4479/PB.4766	2
GO:0002220	innate immune response activating cell surface receptor signaling pathway	2/398	14/3594	0.46979	1	0.99981	PB.1026/PB.3650	2
GO:0002223	stimulatory C-type lectin receptor signaling pathway	2/398	14/3594	0.46979	1	0.99981	PB.1026/PB.3650	2
GO:0003230	cardiac atrium development	2/398	14/3594	0.46979	1	0.99981	PB.1546/PB.1547	2
GO:0005839	proteasome core complex	2/398	14/3594	0.46979	1	0.99981	PB.2100/PB.638	2
GO:0006301	postreplication repair	2/398	14/3594	0.46979	1	0.99981	PB.4865/PB.668	2
GO:0006308	DNA catabolic process	2/398	14/3594	0.46979	1	0.99981	PB.2481/PB.317	2
GO:0006779	porphyrin-containing compound biosynthetic process	2/398	14/3594	0.46979	1	0.99981	PB.3662/PB.7	2
GO:0007306	eggshell chorion assembly	2/398	14/3594	0.46979	1	0.99981	PB.1985/PB.4494	2
GO:0009453	energy taxis	2/398	14/3594	0.46979	1	0.99981	PB.3187/PB.5256	2
GO:0019955	cytokine binding	2/398	14/3594	0.46979	1	0.99981	PB.4017/PB.5513	2
GO:0022405	hair cycle process	2/398	14/3594	0.46979	1	0.99981	PB.1361/PB.5970	2
GO:0030137	COPI-coated vesicle	2/398	14/3594	0.46979	1	0.99981	PB.1940/PB.6242	2
GO:0030520	intracellular estrogen receptor signaling pathway	2/398	14/3594	0.46979	1	0.99981	PB.1140/PB.3683	2
GO:0032206	positive regulation of telomere maintenance	2/398	14/3594	0.46979	1	0.99981	PB.5970/PB.52	2
GO:0032509	endosome transport via multivesicular body sorting pathway	2/398	14/3594	0.46979	1	0.99981	PB.2781/PB.4865	2
GO:0032780	negative regulation of ATPase activity	2/398	14/3594	0.46979	1	0.99981	PB.101/PB.2481	2
GO:0033014	tetrapyrrole biosynthetic process	2/398	14/3594	0.46979	1	0.99981	PB.3662/PB.7	2
GO:0033280	response to vitamin D	2/398	14/3594	0.46979	1	0.99981	PB.2131/PB.5180	2
GO:0035149	lumen formation	open tracheal system	2/398	14/3594	0.46979	1	0.99981	PB.4327/PB.925	2
GO:0036335	intestinal stem cell homeostasis	2/398	14/3594	0.46979	1	0.99981	PB.2110/PB.2658	2
GO:0038024	cargo receptor activity	2/398	14/3594	0.46979	1	0.99981	PB.1971/PB.3650	2
GO:0042331	phototaxis	2/398	14/3594	0.46979	1	0.99981	PB.3187/PB.5256	2
GO:0043489	RNA stabilization	2/398	14/3594	0.46979	1	0.99981	PB.290/PB.5084	2
GO:0044088	regulation of vacuole organization	2/398	14/3594	0.46979	1	0.99981	PB.2783/PB.838	2
GO:0046658	anchored component of plasma membrane	2/398	14/3594	0.46979	1	0.99981	PB.1281/PB.3292	2
GO:0046718	viral entry into host cell	2/398	14/3594	0.46979	1	0.99981	PB.3038/PB.4865	2
GO:0051145	smooth muscle cell differentiation	2/398	14/3594	0.46979	1	0.99981	PB.3008/PB.5970	2
GO:0051788	response to misfolded protein	2/398	14/3594	0.46979	1	0.99981	PB.1604/PB.4865	2
GO:0051865	protein autoubiquitination	2/398	14/3594	0.46979	1	0.99981	PB.5359/PB.668	2
GO:0055081	anion homeostasis	2/398	14/3594	0.46979	1	0.99981	PB.4869/PB.5745	2
GO:0055090	acylglycerol homeostasis	2/398	14/3594	0.46979	1	0.99981	PB.3563/PB.3573	2
GO:0060561	apoptotic process involved in morphogenesis	2/398	14/3594	0.46979	1	0.99981	PB.902/PB.267	2
GO:0061005	cell differentiation involved in kidney development	2/398	14/3594	0.46979	1	0.99981	PB.5911/PB.5970	2
GO:0061631	ubiquitin conjugating enzyme activity	2/398	14/3594	0.46979	1	0.99981	PB.3544/PB.668	2
GO:0070328	triglyceride homeostasis	2/398	14/3594	0.46979	1	0.99981	PB.3563/PB.3573	2
GO:0070873	regulation of glycogen metabolic process	2/398	14/3594	0.46979	1	0.99981	PB.3761/PB.5395	2
GO:0072163	mesonephric epithelium development	2/398	14/3594	0.46979	1	0.99981	PB.2658/PB.5970	2
GO:0072164	mesonephric tubule development	2/398	14/3594	0.46979	1	0.99981	PB.2658/PB.5970	2
GO:0072595	maintenance of protein localization in organelle	2/398	14/3594	0.46979	1	0.99981	PB.1080/PB.2110	2
GO:0090175	regulation of establishment of planar polarity	2/398	14/3594	0.46979	1	0.99981	PB.4386/PB.97	2
GO:0090322	regulation of superoxide metabolic process	2/398	14/3594	0.46979	1	0.99981	PB.2481/PB.2692	2
GO:0097366	response to bronchodilator	2/398	14/3594	0.46979	1	0.99981	PB.2692/PB.317	2
GO:0097381	photoreceptor disc membrane	2/398	14/3594	0.46979	1	0.99981	PB.3187/PB.5256	2
GO:0097512	cardiac myofibril	2/398	14/3594	0.46979	1	0.99981	PB.101/PB.267	2
GO:0030099	myeloid cell differentiation	10/398	85/3594	0.470439	1	0.99981	PB.1361/PB.1985/PB.2013/PB.3662/PB.4665/PB.4976/PB.5516/PB.5709/PB.5970/PB.5980	10
GO:1903362	regulation of cellular protein catabolic process	10/398	85/3594	0.470439	1	0.99981	PB.2481/PB.3200/PB.3278/PB.3302/PB.3684/PB.4327/PB.4425/PB.4865/PB.668/PB.977	10
GO:0030534	adult behavior	11/398	94/3594	0.471514	1	0.99981	PB.3187/PB.3230/PB.3573/PB.3761/PB.5084/PB.517/PB.5256/PB.5762/PB.5911/PB.6010/PB.902	11
GO:0046530	photoreceptor cell differentiation	11/398	94/3594	0.471514	1	0.99981	PB.1985/PB.2352/PB.3187/PB.3320/PB.406/PB.4327/PB.4499/PB.5047/PB.5256/PB.5970/PB.97	11
GO:0048565	digestive tract development	11/398	94/3594	0.471514	1	0.99981	PB.2131/PB.3320/PB.3385/PB.3801/PB.4276/PB.46/PB.5475/PB.5762/PB.5970/PB.5980/PB.6010	11
GO:0006874	cellular calcium ion homeostasis	12/398	103/3594	0.472424	1	0.99981	PB.101/PB.1521/PB.2481/PB.3187/PB.3385/PB.4386/PB.5180/PB.5256/PB.5638/PB.721/PB.881/PB.935	12
GO:0072507	divalent inorganic cation homeostasis	13/398	112/3594	0.473204	1	0.99981	PB.101/PB.1521/PB.2481/PB.3187/PB.3385/PB.4386/PB.5180/PB.5256/PB.5638/PB.5709/PB.721/PB.881/PB.935	13
GO:0000785	chromatin	15/398	130/3594	0.47447	1	0.99981	PB.1710/PB.1985/PB.2131/PB.3018/PB.3180/PB.4327/PB.4821/PB.4865/PB.5928/PB.5970/PB.668/PB.843/PB.939/PB.940/PB.982	15
GO:0015711	organic anion transport	15/398	130/3594	0.47447	1	0.99981	PB.1281/PB.1507/PB.1521/PB.1566/PB.2131/PB.2576/PB.4423/PB.4869/PB.4976/PB.5081/PB.5911/PB.6240/PB.925/PB.176/PB.317	15
GO:0003009	skeletal muscle contraction	3/398	23/3594	0.476695	1	0.99981	PB.101/PB.5180/PB.96	3
GO:0007004	telomere maintenance via telomerase	3/398	23/3594	0.476695	1	0.99981	PB.5970/PB.652/PB.52	3
GO:0007589	body fluid secretion	3/398	23/3594	0.476695	1	0.99981	PB.1521/PB.3320/PB.3662	3
GO:0016322	neuron remodeling	3/398	23/3594	0.476695	1	0.99981	PB.1361/PB.2131/PB.5565	3
GO:0033613	activating transcription factor binding	3/398	23/3594	0.476695	1	0.99981	PB.1985/PB.5970/PB.556	3
GO:0042476	odontogenesis	3/398	23/3594	0.476695	1	0.99981	PB.4276/PB.5709/PB.5970	3
GO:0050715	positive regulation of cytokine secretion	3/398	23/3594	0.476695	1	0.99981	PB.4287/PB.5745/PB.733	3
GO:0051287	NAD binding	3/398	23/3594	0.476695	1	0.99981	PB.2500/PB.2526/PB.6034	3
GO:0051298	centrosome duplication	3/398	23/3594	0.476695	1	0.99981	PB.2352/PB.4691/PB.58	3
GO:0060402	calcium ion transport into cytosol	3/398	23/3594	0.476695	1	0.99981	PB.1521/PB.5180/PB.721	3
GO:0061097	regulation of protein tyrosine kinase activity	3/398	23/3594	0.476695	1	0.99981	PB.1276/PB.3708/PB.4976	3
GO:1900034	regulation of cellular response to heat	3/398	23/3594	0.476695	1	0.99981	PB.652/PB.267/PB.58	3
GO:1905268	negative regulation of chromatin organization	3/398	23/3594	0.476695	1	0.99981	PB.1026/PB.5928/PB.668	3
GO:0032101	regulation of response to external stimulus	28/398	247/3594	0.478266	1	0.99981	PB.1026/PB.1140/PB.1276/PB.1334/PB.1985/PB.2352/PB.2448/PB.3008/PB.3038/PB.3268/PB.3302/PB.3320/PB.3363/PB.3385/PB.3650/PB.3980/PB.4017/PB.406/PB.4499/PB.4919/PB.4976/PB.5359/PB.5513/PB.563/PB.843/PB.172/PB.267/PB.54	28
GO:0050790	regulation of catalytic activity	53/398	472/3594	0.479519	1	0.99981	PB.101/PB.1276/PB.1361/PB.1546/PB.1547/PB.1933/PB.1985/PB.2100/PB.2110/PB.247/PB.2481/PB.2692/PB.2783/PB.3008/PB.3278/PB.3302/PB.3363/PB.3385/PB.3684/PB.3708/PB.3761/PB.4017/PB.4215/PB.4327/PB.4423/PB.4479/PB.4494/PB.4495/PB.4499/PB.4865/PB.4976/PB.5103/PB.5129/PB.5359/PB.5513/PB.5638/PB.5690/PB.5709/PB.5745/PB.5970/PB.599/PB.652/PB.721/PB.809/PB.267/PB.317/PB.373/PB.500/PB.52/PB.54/PB.58/PB.638/…	53
GO:0005506	iron ion binding	4/398	32/3594	0.480015	1	0.99981	PB.1741/PB.4944/PB.5467/PB.5782	4
GO:0007616	long-term memory	4/398	32/3594	0.480015	1	0.99981	PB.4944/PB.517/PB.5546/PB.5970	4
GO:0014866	skeletal myofibril assembly	4/398	32/3594	0.480015	1	0.99981	PB.1546/PB.1547/PB.5619/PB.96	4
GO:0022838	NA	4/398	32/3594	0.480015	1	0.99981	PB.1521/PB.2042/PB.4391/PB.4869	4
GO:0030879	mammary gland development	4/398	32/3594	0.480015	1	0.99981	PB.3320/PB.3662/PB.3683/PB.902	4
GO:0032411	positive regulation of transporter activity	4/398	32/3594	0.480015	1	0.99981	PB.2352/PB.2481/PB.5638/PB.317	4
GO:0034502	protein localization to chromosome	4/398	32/3594	0.480015	1	0.99981	PB.2118/PB.3180/PB.5565/PB.52	4
GO:0042383	sarcolemma	4/398	32/3594	0.480015	1	0.99981	PB.4327/PB.5180/PB.5638/PB.599	4
GO:0043130	ubiquitin binding	4/398	32/3594	0.480015	1	0.99981	PB.2781/PB.5359/PB.668/PB.267	4
GO:0043280	positive regulation of cysteine-type endopeptidase activity involved in apoptotic process	4/398	32/3594	0.480015	1	0.99981	PB.4479/PB.4865/PB.5103/PB.317	4
GO:0070555	response to interleukin-1	4/398	32/3594	0.480015	1	0.99981	PB.1026/PB.2100/PB.4665/PB.5911	4
GO:1903409	reactive oxygen species biosynthetic process	4/398	32/3594	0.480015	1	0.99981	PB.2481/PB.2692/PB.4494/PB.4495	4
GO:0005793	endoplasmic reticulum-Golgi intermediate compartment	5/398	41/3594	0.481993	1	0.99981	PB.2110/PB.2783/PB.3278/PB.3684/PB.6134	5
GO:0032943	mononuclear cell proliferation	5/398	41/3594	0.481993	1	0.99981	PB.3320/PB.3363/PB.4327/PB.4976/PB.5970	5
GO:0035258	steroid hormone receptor binding	5/398	41/3594	0.481993	1	0.99981	PB.1140/PB.3683/PB.4499/PB.5970/PB.6009	5
GO:0048705	skeletal system morphogenesis	5/398	41/3594	0.481993	1	0.99981	PB.4276/PB.4494/PB.524/PB.5970/PB.179	5
GO:0051983	regulation of chromosome segregation	5/398	41/3594	0.481993	1	0.99981	PB.2118/PB.4327/PB.4494/PB.5565/PB.5970	5
GO:0002429	immune response-activating cell surface receptor signaling pathway	6/398	50/3594	0.483309	1	0.99981	PB.1026/PB.3018/PB.3363/PB.3650/PB.4327/PB.5980	6
GO:0006767	water-soluble vitamin metabolic process	6/398	50/3594	0.483309	1	0.99981	PB.2481/PB.4919/PB.821/PB.864/PB.881/PB.935	6
GO:0007162	negative regulation of cell adhesion	6/398	50/3594	0.483309	1	0.99981	PB.1971/PB.3320/PB.4276/PB.4327/PB.5970/PB.97	6
GO:0017148	negative regulation of translation	6/398	50/3594	0.483309	1	0.99981	PB.1666/PB.290/PB.4821/PB.5745/PB.813/PB.843	6
GO:0062013	positive regulation of small molecule metabolic process	6/398	50/3594	0.483309	1	0.99981	PB.2481/PB.4116/PB.4423/PB.4865/PB.5745/PB.5911	6
GO:0071248	cellular response to metal ion	6/398	50/3594	0.483309	1	0.99981	PB.1985/PB.2110/PB.2392/PB.2692/PB.3385/PB.5970	6
GO:0035967	cellular response to topologically incorrect protein	8/398	68/3594	0.484943	1	0.99981	PB.1604/PB.2110/PB.3385/PB.4665/PB.4865/PB.4869/PB.5395/PB.721	8
GO:0098562	cytoplasmic side of membrane	8/398	68/3594	0.484943	1	0.99981	PB.1361/PB.2013/PB.2932/PB.4327/PB.4494/PB.4495/PB.5359/PB.713	8
GO:0000790	nuclear chromatin	9/398	77/3594	0.485478	1	0.99981	PB.1985/PB.2131/PB.3018/PB.3180/PB.5928/PB.5970/PB.668/PB.939/PB.940	9
GO:0004857	enzyme inhibitor activity	10/398	86/3594	0.485898	1	0.99981	PB.1933/PB.3302/PB.4017/PB.4215/PB.5359/PB.5513/PB.5745/PB.721/PB.267/PB.54	10
GO:0006575	cellular modified amino acid metabolic process	10/398	86/3594	0.485898	1	0.99981	PB.1920/PB.2692/PB.3471/PB.3529/PB.5072/PB.5081/PB.5467/PB.176/PB.25/PB.514	10
GO:0030522	intracellular receptor signaling pathway	10/398	86/3594	0.485898	1	0.99981	PB.1140/PB.1156/PB.161/PB.2131/PB.3683/PB.5084/PB.5359/PB.5970/PB.6009/PB.652	10
GO:0044262	cellular carbohydrate metabolic process	12/398	104/3594	0.486504	1	0.99981	PB.2109/PB.2481/PB.3761/PB.3923/PB.46/PB.5395/PB.566/PB.5773/PB.5911/PB.652/PB.733/PB.902	12
GO:1901698	response to nitrogen compound	46/398	410/3594	0.486866	1	0.99981	PB.1140/PB.1546/PB.1547/PB.1604/PB.1920/PB.1985/PB.2100/PB.2110/PB.2131/PB.2392/PB.247/PB.2658/PB.2692/PB.290/PB.3180/PB.3302/PB.3320/PB.3385/PB.3662/PB.4116/PB.4143/PB.4170/PB.4251/PB.4276/PB.4327/PB.4425/PB.4499/PB.4665/PB.4865/PB.4919/PB.5129/PB.5180/PB.5395/PB.5516/PB.5565/PB.566/PB.5745/PB.5911/PB.5970/PB.668/PB.721/PB.821/PB.267/PB.317/PB.360/PB.462	46
GO:0044437	NA	17/398	149/3594	0.487271	1	0.99981	PB.1657/PB.1980/PB.247/PB.3278/PB.3313/PB.3684/PB.4494/PB.4495/PB.4865/PB.4919/PB.5129/PB.5565/PB.5612/PB.5674/PB.821/PB.902/PB.364	17
GO:0055082	cellular chemical homeostasis	23/398	203/3594	0.487554	1	0.99981	PB.101/PB.1521/PB.1971/PB.2481/PB.2692/PB.3187/PB.3385/PB.3573/PB.3662/PB.4386/PB.4765/PB.4919/PB.4976/PB.5180/PB.5256/PB.5345/PB.5516/PB.5612/PB.5638/PB.5911/PB.721/PB.881/PB.935	23
GO:0006812	cation transport	27/398	239/3594	0.487563	1	0.99981	PB.1507/PB.1521/PB.1566/PB.1920/PB.1971/PB.2165/PB.2352/PB.2481/PB.2714/PB.3038/PB.3683/PB.4765/PB.4869/PB.4976/PB.5081/PB.5180/PB.5345/PB.5516/PB.5612/PB.5638/PB.5970/PB.599/PB.6041/PB.6102/PB.721/PB.858/PB.962	27
GO:0120036	plasma membrane bounded cell projection organization	53/398	474/3594	0.493422	1	0.99981	PB.1026/PB.1302/PB.1305/PB.1334/PB.1361/PB.1396/PB.1521/PB.1985/PB.2110/PB.2131/PB.2242/PB.2352/PB.2470/PB.2692/PB.2783/PB.3214/PB.3351/PB.3373/PB.3549/PB.3573/PB.3675/PB.406/PB.4287/PB.4327/PB.4494/PB.4495/PB.4691/PB.4766/PB.4865/PB.5084/PB.517/PB.5546/PB.5565/PB.5690/PB.5762/PB.5877/PB.5970/PB.5980/PB.6010/PB.65/PB.668/PB.68/PB.69/PB.70/PB.880/PB.882/PB.925/PB.165/PB.172/PB.267/PB.500/PB.58/PB.…	53
GO:0043069	negative regulation of programmed cell death	30/398	267/3594	0.496489	1	0.99981	PB.1985/PB.2110/PB.2481/PB.2526/PB.2658/PB.2692/PB.2871/PB.290/PB.2932/PB.3008/PB.3187/PB.3385/PB.3683/PB.3708/PB.3806/PB.4276/PB.4423/PB.4665/PB.5084/PB.5256/PB.5359/PB.5690/PB.5745/PB.5970/PB.668/PB.721/PB.843/PB.267/PB.360/PB.54	30
GO:0061458	reproductive system development	19/398	168/3594	0.498573	1	0.99981	PB.1971/PB.2131/PB.2692/PB.3320/PB.3544/PB.3683/PB.4017/PB.406/PB.4766/PB.4976/PB.517/PB.5180/PB.5359/PB.5513/PB.5745/PB.5970/PB.813/PB.97/PB.179	19
GO:0009986	cell surface	17/398	150/3594	0.499051	1	0.99981	PB.1281/PB.1521/PB.1971/PB.2110/PB.3038/PB.3302/PB.3363/PB.3683/PB.406/PB.4327/PB.4495/PB.4976/PB.5345/PB.882/PB.902/PB.966/PB.267	17
GO:0000578	embryonic axis specification	9/398	78/3594	0.501684	1	0.99981	PB.1334/PB.2781/PB.3351/PB.4327/PB.4499/PB.4691/PB.4821/PB.4865/PB.5970	9
GO:1903050	regulation of proteolysis involved in cellular protein catabolic process	9/398	78/3594	0.501684	1	0.99981	PB.2481/PB.3200/PB.3278/PB.3302/PB.3684/PB.4425/PB.4865/PB.668/PB.977	9
GO:0001503	ossification	8/398	69/3594	0.502162	1	0.99981	PB.1140/PB.3214/PB.4276/PB.5180/PB.524/PB.5516/PB.5709/PB.5970	8
GO:0016829	lyase activity	8/398	69/3594	0.502162	1	0.99981	PB.1281/PB.1741/PB.5911/PB.939/PB.940/PB.179/PB.29/PB.514	8
GO:0051056	regulation of small GTPase mediated signal transduction	8/398	69/3594	0.502162	1	0.99981	PB.4017/PB.4276/PB.4327/PB.5513/PB.5762/PB.5838/PB.97/PB.500	8
GO:0044265	cellular macromolecule catabolic process	42/398	376/3594	0.502446	1	0.99981	PB.1014/PB.1140/PB.1195/PB.151/PB.1604/PB.1666/PB.1710/PB.1886/PB.1980/PB.2013/PB.2100/PB.2110/PB.2481/PB.2692/PB.2781/PB.2788/PB.290/PB.2932/PB.3038/PB.3048/PB.3200/PB.3278/PB.3302/PB.3385/PB.3684/PB.4141/PB.4170/PB.4327/PB.4425/PB.4821/PB.4865/PB.5084/PB.5359/PB.668/PB.813/PB.843/PB.267/PB.317/PB.328/PB.638/PB.713/PB.977	42
GO:0007281	germ cell development	41/398	367/3594	0.50266	1	0.99981	PB.1026/PB.1334/PB.1546/PB.1547/PB.1666/PB.1985/PB.2131/PB.2260/PB.2461/PB.2781/PB.290/PB.3008/PB.3320/PB.3351/PB.3683/PB.4327/PB.4479/PB.4494/PB.4499/PB.46/PB.4691/PB.4821/PB.4865/PB.4976/PB.5083/PB.517/PB.5475/PB.5546/PB.5565/PB.5690/PB.5745/PB.5807/PB.5911/PB.5970/PB.5980/PB.6010/PB.6242/PB.668/PB.843/PB.97/PB.500	41
GO:0001738	morphogenesis of a polarized epithelium	7/398	60/3594	0.502703	1	0.99981	PB.1985/PB.4327/PB.4386/PB.5047/PB.5565/PB.97/PB.165	7
GO:0007286	spermatid development	7/398	60/3594	0.502703	1	0.99981	PB.290/PB.4479/PB.4976/PB.5565/PB.5745/PB.668/PB.500	7
GO:0032355	response to estradiol	7/398	60/3594	0.502703	1	0.99981	PB.2526/PB.2658/PB.3180/PB.4276/PB.5970/PB.267/PB.317	7
GO:0051427	hormone receptor binding	7/398	60/3594	0.502703	1	0.99981	PB.1140/PB.2131/PB.2840/PB.3683/PB.4499/PB.5970/PB.6009	7
GO:0072659	protein localization to plasma membrane	7/398	60/3594	0.502703	1	0.99981	PB.3038/PB.4287/PB.4327/PB.5047/PB.5638/PB.5970/PB.500	7
GO:0044463	NA	38/398	340/3594	0.503334	1	0.99981	PB.1276/PB.1361/PB.1499/PB.1507/PB.1521/PB.2109/PB.2131/PB.2448/PB.2692/PB.290/PB.3038/PB.3187/PB.3268/PB.406/PB.4287/PB.4327/PB.4391/PB.4425/PB.4494/PB.4495/PB.4976/PB.5180/PB.5256/PB.5565/PB.563/PB.5690/PB.5745/PB.5762/PB.5970/PB.599/PB.6240/PB.843/PB.902/PB.925/PB.267/PB.328/PB.500/PB.820	38
GO:0120038	NA	38/398	340/3594	0.503334	1	0.99981	PB.1276/PB.1361/PB.1499/PB.1507/PB.1521/PB.2109/PB.2131/PB.2448/PB.2692/PB.290/PB.3038/PB.3187/PB.3268/PB.406/PB.4287/PB.4327/PB.4391/PB.4425/PB.4494/PB.4495/PB.4976/PB.5180/PB.5256/PB.5565/PB.563/PB.5690/PB.5745/PB.5762/PB.5970/PB.599/PB.6240/PB.843/PB.902/PB.925/PB.267/PB.328/PB.500/PB.820	38
GO:0002262	myeloid cell homeostasis	5/398	42/3594	0.504058	1	0.99981	PB.2013/PB.2692/PB.3662/PB.4665/PB.4976	5
GO:0007422	peripheral nervous system development	5/398	42/3594	0.504058	1	0.99981	PB.2131/PB.2242/PB.2692/PB.406/PB.5047	5
GO:0030496	midbody	5/398	42/3594	0.504058	1	0.99981	PB.2110/PB.2352/PB.3007/PB.3385/PB.4327	5
GO:0034605	cellular response to heat	5/398	42/3594	0.504058	1	0.99981	PB.3385/PB.4499/PB.652/PB.267/PB.58	5
GO:0051153	regulation of striated muscle cell differentiation	5/398	42/3594	0.504058	1	0.99981	PB.290/PB.3230/PB.3351/PB.4386/PB.5619	5
GO:0071901	negative regulation of protein serine/threonine kinase activity	5/398	42/3594	0.504058	1	0.99981	PB.247/PB.3008/PB.5129/PB.267/PB.58	5
GO:0005913	NA	4/398	33/3594	0.50494	1	0.99981	PB.4327/PB.5047/PB.5970/PB.6208	4
GO:0006813	potassium ion transport	4/398	33/3594	0.50494	1	0.99981	PB.3038/PB.5638/PB.599/PB.6041	4
GO:0008026	NA	4/398	33/3594	0.50494	1	0.99981	PB.1140/PB.1760/PB.4494/PB.843	4
GO:0022408	negative regulation of cell-cell adhesion	4/398	33/3594	0.50494	1	0.99981	PB.3320/PB.4327/PB.5970/PB.97	4
GO:0045619	regulation of lymphocyte differentiation	4/398	33/3594	0.50494	1	0.99981	PB.2692/PB.3320/PB.3363/PB.966	4
GO:0046620	regulation of organ growth	4/398	33/3594	0.50494	1	0.99981	PB.1546/PB.1547/PB.2131/PB.2692	4
GO:0048194	Golgi vesicle budding	4/398	33/3594	0.50494	1	0.99981	PB.2783/PB.3278/PB.3684/PB.6134	4
GO:0048747	muscle fiber development	4/398	33/3594	0.50494	1	0.99981	PB.1546/PB.1547/PB.5180/PB.97	4
GO:0050707	regulation of cytokine secretion	4/398	33/3594	0.50494	1	0.99981	PB.4287/PB.4327/PB.5745/PB.733	4
GO:0055013	cardiac muscle cell development	4/398	33/3594	0.50494	1	0.99981	PB.1546/PB.1547/PB.4386/PB.5180	4
GO:0070035	NA	4/398	33/3594	0.50494	1	0.99981	PB.1140/PB.1760/PB.4494/PB.843	4
GO:1903312	negative regulation of mRNA metabolic process	4/398	33/3594	0.50494	1	0.99981	PB.290/PB.4947/PB.5084/PB.328	4
GO:0008092	cytoskeletal protein binding	30/398	268/3594	0.505442	1	0.99981	PB.101/PB.1521/PB.1546/PB.1547/PB.2352/PB.2919/PB.3230/PB.3351/PB.4287/PB.4327/PB.4386/PB.4691/PB.4865/PB.4940/PB.4976/PB.517/PB.5180/PB.5203/PB.5546/PB.5619/PB.5745/PB.5762/PB.5980/PB.599/PB.5994/PB.6208/PB.902/PB.165/PB.209/PB.267	30
GO:0000045	autophagosome assembly	3/398	24/3594	0.506017	1	0.99981	PB.2783/PB.6009/PB.838	3
GO:0003300	cardiac muscle hypertrophy	3/398	24/3594	0.506017	1	0.99981	PB.1546/PB.1547/PB.4386	3
GO:0006278	RNA-dependent DNA biosynthetic process	3/398	24/3594	0.506017	1	0.99981	PB.5970/PB.652/PB.52	3
GO:0010833	telomere maintenance via telomere lengthening	3/398	24/3594	0.506017	1	0.99981	PB.5970/PB.652/PB.52	3
GO:0014704	intercalated disc	3/398	24/3594	0.506017	1	0.99981	PB.5180/PB.5638/PB.5970	3
GO:0014896	muscle hypertrophy	3/398	24/3594	0.506017	1	0.99981	PB.1546/PB.1547/PB.4386	3
GO:0014897	striated muscle hypertrophy	3/398	24/3594	0.506017	1	0.99981	PB.1546/PB.1547/PB.4386	3
GO:0032592	integral component of mitochondrial membrane	3/398	24/3594	0.506017	1	0.99981	PB.2714/PB.4143/PB.462	3
GO:0032838	plasma membrane bounded cell projection cytoplasm	3/398	24/3594	0.506017	1	0.99981	PB.2692/PB.5565/PB.328	3
GO:0034341	response to interferon-gamma	3/398	24/3594	0.506017	1	0.99981	PB.1276/PB.3018/PB.5745	3
GO:0034702	ion channel complex	3/398	24/3594	0.506017	1	0.99981	PB.1521/PB.3038/PB.5762	3
GO:0050709	negative regulation of protein secretion	3/398	24/3594	0.506017	1	0.99981	PB.406/PB.4327/PB.721	3
GO:0052126	movement in host environment	3/398	24/3594	0.506017	1	0.99981	PB.3038/PB.4865/PB.5970	3
GO:0071805	potassium ion transmembrane transport	3/398	24/3594	0.506017	1	0.99981	PB.3038/PB.5638/PB.599	3
GO:0097421	liver regeneration	3/398	24/3594	0.506017	1	0.99981	PB.2481/PB.2925/PB.3662	3
GO:0098573	intrinsic component of mitochondrial membrane	3/398	24/3594	0.506017	1	0.99981	PB.2714/PB.4143/PB.462	3
GO:2001244	positive regulation of intrinsic apoptotic signaling pathway	3/398	24/3594	0.506017	1	0.99981	PB.2692/PB.4765/PB.838	3
GO:0001917	photoreceptor inner segment	2/398	15/3594	0.50721	1	0.99981	PB.5047/PB.500	2
GO:0002431	Fc receptor mediated stimulatory signaling pathway	2/398	15/3594	0.50721	1	0.99981	PB.3018/PB.5980	2
GO:0005546	phosphatidylinositol-4	5-bisphosphate binding	2/398	15/3594	0.50721	1	0.99981	PB.4287/PB.4327	2
GO:0005865	striated muscle thin filament	2/398	15/3594	0.50721	1	0.99981	PB.101/PB.3351	2
GO:0006517	protein deglycosylation	2/398	15/3594	0.50721	1	0.99981	PB.5399/PB.618	2
GO:0006821	chloride transport	2/398	15/3594	0.50721	1	0.99981	PB.2042/PB.4391	2
GO:0008028	monocarboxylic acid transmembrane transporter activity	2/398	15/3594	0.50721	1	0.99981	PB.1507/PB.5081	2
GO:0008594	photoreceptor cell morphogenesis	2/398	15/3594	0.50721	1	0.99981	PB.3187/PB.5256	2
GO:0015276	ligand-gated ion channel activity	2/398	15/3594	0.50721	1	0.99981	PB.2042/PB.4391	2
GO:0015988	energy coupled proton transmembrane transport	against electrochemical gradient	2/398	15/3594	0.50721	1	0.99981	PB.5516/PB.5612	2
GO:0015991	NA	2/398	15/3594	0.50721	1	0.99981	PB.5516/PB.5612	2
GO:0022834	ligand-gated channel activity	2/398	15/3594	0.50721	1	0.99981	PB.2042/PB.4391	2
GO:0030195	negative regulation of blood coagulation	2/398	15/3594	0.50721	1	0.99981	PB.3038/PB.4919	2
GO:0030515	snoRNA binding	2/398	15/3594	0.50721	1	0.99981	PB.5612/PB.687	2
GO:0031038	myosin II filament organization	2/398	15/3594	0.50721	1	0.99981	PB.1546/PB.1547	2
GO:0032420	stereocilium	2/398	15/3594	0.50721	1	0.99981	PB.4327/PB.5762	2
GO:0032421	stereocilium bundle	2/398	15/3594	0.50721	1	0.99981	PB.4327/PB.5762	2
GO:0032589	neuron projection membrane	2/398	15/3594	0.50721	1	0.99981	PB.4287/PB.4391	2
GO:0033176	proton-transporting V-type ATPase complex	2/398	15/3594	0.50721	1	0.99981	PB.5516/PB.5612	2
GO:0034663	endoplasmic reticulum chaperone complex	2/398	15/3594	0.50721	1	0.99981	PB.2110/PB.3385	2
GO:0035070	salivary gland histolysis	2/398	15/3594	0.50721	1	0.99981	PB.2352/PB.721	2
GO:0038096	Fc-gamma receptor signaling pathway involved in phagocytosis	2/398	15/3594	0.50721	1	0.99981	PB.3018/PB.5980	2
GO:0040036	regulation of fibroblast growth factor receptor signaling pathway	2/398	15/3594	0.50721	1	0.99981	PB.5709/PB.5970	2
GO:0042386	hemocyte differentiation	2/398	15/3594	0.50721	1	0.99981	PB.517/PB.97	2
GO:0042407	cristae formation	2/398	15/3594	0.50721	1	0.99981	PB.1971/PB.373	2
GO:0043001	Golgi to plasma membrane protein transport	2/398	15/3594	0.50721	1	0.99981	PB.4287/PB.500	2
GO:0043178	alcohol binding	2/398	15/3594	0.50721	1	0.99981	PB.1521/PB.176	2
GO:0045851	pH reduction	2/398	15/3594	0.50721	1	0.99981	PB.5516/PB.5612	2
GO:0045981	positive regulation of nucleotide metabolic process	2/398	15/3594	0.50721	1	0.99981	PB.4865/PB.5745	2
GO:0050660	flavin adenine dinucleotide binding	2/398	15/3594	0.50721	1	0.99981	PB.3612/PB.317	2
GO:0050819	negative regulation of coagulation	2/398	15/3594	0.50721	1	0.99981	PB.3038/PB.4919	2
GO:0051279	regulation of release of sequestered calcium ion into cytosol	2/398	15/3594	0.50721	1	0.99981	PB.1521/PB.5180	2
GO:0051299	centrosome separation	2/398	15/3594	0.50721	1	0.99981	PB.5565/PB.668	2
GO:0051899	membrane depolarization	2/398	15/3594	0.50721	1	0.99981	PB.1985/PB.5180	2
GO:0060218	hematopoietic stem cell differentiation	2/398	15/3594	0.50721	1	0.99981	PB.4665/PB.4976	2
GO:0060236	regulation of mitotic spindle organization	2/398	15/3594	0.50721	1	0.99981	PB.4327/PB.5565	2
GO:0061951	establishment of protein localization to plasma membrane	2/398	15/3594	0.50721	1	0.99981	PB.4287/PB.500	2
GO:0070063	RNA polymerase binding	2/398	15/3594	0.50721	1	0.99981	PB.2840/PB.599	2
GO:0070534	protein K63-linked ubiquitination	2/398	15/3594	0.50721	1	0.99981	PB.5359/PB.668	2
GO:0097755	positive regulation of blood vessel diameter	2/398	15/3594	0.50721	1	0.99981	PB.2692/PB.3048	2
GO:0098661	inorganic anion transmembrane transport	2/398	15/3594	0.50721	1	0.99981	PB.2042/PB.4391	2
GO:1900047	negative regulation of hemostasis	2/398	15/3594	0.50721	1	0.99981	PB.3038/PB.4919	2
GO:1900544	positive regulation of purine nucleotide metabolic process	2/398	15/3594	0.50721	1	0.99981	PB.4865/PB.5745	2
GO:1901021	positive regulation of calcium ion transmembrane transporter activity	2/398	15/3594	0.50721	1	0.99981	PB.2481/PB.5638	2
GO:1902106	negative regulation of leukocyte differentiation	2/398	15/3594	0.50721	1	0.99981	PB.3320/PB.5970	2
GO:1903580	positive regulation of ATP metabolic process	2/398	15/3594	0.50721	1	0.99981	PB.4865/PB.5745	2
GO:0019904	protein domain specific binding	23/398	205/3594	0.507871	1	0.99981	PB.101/PB.1140/PB.1971/PB.1985/PB.2110/PB.2131/PB.2392/PB.2788/PB.406/PB.4327/PB.4485/PB.4499/PB.4865/PB.5047/PB.5103/PB.5619/PB.5745/PB.5911/PB.5970/PB.5980/PB.668/PB.843/PB.97	23
GO:0098805	whole membrane	38/398	341/3594	0.511353	1	0.99981	PB.1521/PB.1940/PB.1971/PB.1980/PB.2042/PB.247/PB.2658/PB.2781/PB.2783/PB.3200/PB.3363/PB.3683/PB.4143/PB.4251/PB.4327/PB.4391/PB.4494/PB.4495/PB.4765/PB.4869/PB.5129/PB.5180/PB.5359/PB.5516/PB.5612/PB.5638/PB.566/PB.5674/PB.5970/PB.5980/PB.6134/PB.6242/PB.800/PB.902/PB.317/PB.364/PB.373/PB.820	38
GO:0019318	hexose metabolic process	12/398	106/3594	0.51442	1	0.99981	PB.1004/PB.2109/PB.2481/PB.2576/PB.3761/PB.5395/PB.5745/PB.5773/PB.5911/PB.6034/PB.902/PB.820	12
GO:0032868	response to insulin	12/398	106/3594	0.51442	1	0.99981	PB.2131/PB.2658/PB.290/PB.3180/PB.3320/PB.3662/PB.4251/PB.5395/PB.5516/PB.566/PB.5911/PB.668	12
GO:0042623	NA	12/398	106/3594	0.51442	1	0.99981	PB.1140/PB.1546/PB.1547/PB.1760/PB.1971/PB.4425/PB.4494/PB.5565/PB.5612/PB.5638/PB.843/PB.500	12
GO:0055123	digestive system development	11/398	97/3594	0.515391	1	0.99981	PB.2131/PB.3320/PB.3385/PB.3801/PB.4276/PB.46/PB.5475/PB.5762/PB.5970/PB.5980/PB.6010	11
GO:0006888	endoplasmic reticulum to Golgi vesicle-mediated transport	10/398	88/3594	0.516488	1	0.99981	PB.1940/PB.2783/PB.3278/PB.3684/PB.4287/PB.4865/PB.5565/PB.5690/PB.6134/PB.6242	10
GO:0032869	cellular response to insulin stimulus	10/398	88/3594	0.516488	1	0.99981	PB.2131/PB.290/PB.3180/PB.3320/PB.3662/PB.4251/PB.5395/PB.5516/PB.5911/PB.668	10
GO:0045088	regulation of innate immune response	10/398	88/3594	0.516488	1	0.99981	PB.1026/PB.1276/PB.3363/PB.3385/PB.3650/PB.3980/PB.4017/PB.5359/PB.5513/PB.54	10
GO:0008022	protein C-terminus binding	8/398	70/3594	0.519205	1	0.99981	PB.1276/PB.2781/PB.3683/PB.381/PB.4327/PB.5638/PB.5970/PB.500	8
GO:0034765	regulation of ion transmembrane transport	8/398	70/3594	0.519205	1	0.99981	PB.1521/PB.1920/PB.2352/PB.2481/PB.3038/PB.5180/PB.5638/PB.599	8
GO:0032555	purine ribonucleotide binding	20/398	179/3594	0.519987	1	0.99981	PB.1004/PB.101/PB.1014/PB.1026/PB.1546/PB.1547/PB.1657/PB.1971/PB.2110/PB.2500/PB.2783/PB.3017/PB.3612/PB.4494/PB.4495/PB.4865/PB.5690/PB.5911/PB.58/PB.820	20
GO:0071396	cellular response to lipid	19/398	170/3594	0.520748	1	0.99981	PB.1140/PB.1156/PB.1985/PB.2131/PB.2526/PB.3008/PB.3180/PB.3320/PB.3683/PB.4276/PB.4327/PB.4976/PB.5084/PB.5911/PB.5970/PB.6009/PB.652/PB.267/PB.317	19
GO:0002757	immune response-activating signal transduction	7/398	61/3594	0.520942	1	0.99981	PB.1026/PB.3018/PB.3363/PB.3385/PB.3650/PB.4327/PB.5980	7
GO:0006766	vitamin metabolic process	7/398	61/3594	0.520942	1	0.99981	PB.2131/PB.2481/PB.4919/PB.821/PB.864/PB.881/PB.935	7
GO:0043270	positive regulation of ion transport	7/398	61/3594	0.520942	1	0.99981	PB.1521/PB.1920/PB.2352/PB.2481/PB.3038/PB.5638/PB.317	7
GO:0043523	regulation of neuron apoptotic process	7/398	61/3594	0.520942	1	0.99981	PB.1985/PB.2692/PB.2932/PB.4865/PB.5084/PB.5970/PB.317	7
GO:0048515	spermatid differentiation	7/398	61/3594	0.520942	1	0.99981	PB.290/PB.4479/PB.4976/PB.5565/PB.5745/PB.668/PB.500	7
GO:0045087	innate immune response	17/398	152/3594	0.522445	1	0.99981	PB.1026/PB.1276/PB.1334/PB.3018/PB.3363/PB.3385/PB.3650/PB.3980/PB.4017/PB.5359/PB.5513/PB.5565/PB.5745/PB.68/PB.54/PB.638/PB.64	17
GO:0006403	RNA localization	15/398	134/3594	0.524436	1	0.99981	PB.1710/PB.1760/PB.2346/PB.2781/PB.3351/PB.4143/PB.4327/PB.4495/PB.4499/PB.4691/PB.4821/PB.4865/PB.5565/PB.5612/PB.52	15
GO:0043488	regulation of mRNA stability	5/398	43/3594	0.525748	1	0.99981	PB.1666/PB.290/PB.5084/PB.267/PB.328	5
GO:0070661	leukocyte proliferation	5/398	43/3594	0.525748	1	0.99981	PB.3320/PB.3363/PB.4327/PB.4976/PB.5970	5
GO:0009611	response to wounding	23/398	207/3594	0.528036	1	0.99981	PB.1321/PB.1985/PB.2131/PB.2448/PB.2576/PB.2692/PB.3038/PB.3650/PB.3683/PB.4017/PB.406/PB.4276/PB.46/PB.4919/PB.4948/PB.524/PB.5513/PB.5690/PB.6134/PB.733/PB.902/PB.322/PB.64	23
GO:0072503	cellular divalent inorganic cation homeostasis	12/398	107/3594	0.528225	1	0.99981	PB.101/PB.1521/PB.2481/PB.3187/PB.3385/PB.4386/PB.5180/PB.5256/PB.5638/PB.721/PB.881/PB.935	12
GO:0001508	action potential	4/398	34/3594	0.529324	1	0.99981	PB.3038/PB.5180/PB.5638/PB.599	4
GO:0003697	single-stranded DNA binding	4/398	34/3594	0.529324	1	0.99981	PB.290/PB.4494/PB.5084/PB.809	4
GO:0006073	cellular glucan metabolic process	4/398	34/3594	0.529324	1	0.99981	PB.3761/PB.5395/PB.566/PB.652	4
GO:0019080	viral gene expression	4/398	34/3594	0.529324	1	0.99981	PB.1710/PB.1985/PB.2840/PB.5084	4
GO:0030218	erythrocyte differentiation	4/398	34/3594	0.529324	1	0.99981	PB.2013/PB.3662/PB.4665/PB.4976	4
GO:0044042	glucan metabolic process	4/398	34/3594	0.529324	1	0.99981	PB.3761/PB.5395/PB.566/PB.652	4
GO:0048017	inositol lipid-mediated signaling	4/398	34/3594	0.529324	1	0.99981	PB.1546/PB.1547/PB.2658/PB.4327	4
GO:2000278	regulation of DNA biosynthetic process	4/398	34/3594	0.529324	1	0.99981	PB.2481/PB.5970/PB.652/PB.52	4
GO:0009880	embryonic pattern specification	10/398	89/3594	0.531579	1	0.99981	PB.1334/PB.2781/PB.3351/PB.4327/PB.4499/PB.4691/PB.4821/PB.4865/PB.5083/PB.5970	10
GO:0010638	positive regulation of organelle organization	19/398	171/3594	0.531751	1	0.99981	PB.1026/PB.1276/PB.1666/PB.3230/PB.3320/PB.3351/PB.3683/PB.4327/PB.4691/PB.517/PB.5203/PB.5565/PB.5619/PB.5970/PB.5980/PB.599/PB.6134/PB.668/PB.52	19
GO:0031329	regulation of cellular catabolic process	28/398	253/3594	0.533616	1	0.99981	PB.1276/PB.1666/PB.2109/PB.2481/PB.2783/PB.290/PB.3200/PB.3278/PB.3302/PB.3684/PB.3761/PB.4327/PB.4423/PB.4425/PB.4494/PB.4495/PB.4865/PB.5084/PB.5103/PB.5745/PB.6009/PB.668/PB.721/PB.267/PB.317/PB.328/PB.838/PB.977	28
GO:0005774	vacuolar membrane	9/398	80/3594	0.533636	1	0.99981	PB.1980/PB.247/PB.4494/PB.4495/PB.5129/PB.5612/PB.5674/PB.902/PB.364	9
GO:0031349	positive regulation of defense response	9/398	80/3594	0.533636	1	0.99981	PB.1026/PB.1334/PB.3008/PB.3385/PB.3650/PB.3980/PB.4976/PB.5359/PB.172	9
GO:0042060	wound healing	17/398	153/3594	0.53404	1	0.99981	PB.1321/PB.1985/PB.2448/PB.2576/PB.3038/PB.3650/PB.4017/PB.4276/PB.4919/PB.4948/PB.524/PB.5513/PB.6134/PB.733/PB.902/PB.322/PB.64	17
GO:0006726	eye pigment biosynthetic process	3/398	25/3594	0.534465	1	0.99981	PB.4944/PB.5399/PB.618	3
GO:0006826	iron ion transport	3/398	25/3594	0.534465	1	0.99981	PB.4765/PB.5345/PB.5516	3
GO:0006984	ER-nucleus signaling pathway	3/398	25/3594	0.534465	1	0.99981	PB.2110/PB.3320/PB.3385	3
GO:0007368	determination of left/right symmetry	3/398	25/3594	0.534465	1	0.99981	PB.161/PB.406/PB.4327	3
GO:0008081	phosphoric diester hydrolase activity	3/398	25/3594	0.534465	1	0.99981	PB.247/PB.4251/PB.5129	3
GO:0016469	proton-transporting two-sector ATPase complex	3/398	25/3594	0.534465	1	0.99981	PB.1971/PB.5516/PB.5612	3
GO:0019829	ATPase-coupled cation transmembrane transporter activity	3/398	25/3594	0.534465	1	0.99981	PB.1971/PB.5612/PB.5638	3
GO:0031091	platelet alpha granule	3/398	25/3594	0.534465	1	0.99981	PB.3007/PB.4017/PB.5513	3
GO:0031214	biomineral tissue development	3/398	25/3594	0.534465	1	0.99981	PB.4276/PB.5180/PB.5709	3
GO:0043186	P granule	3/398	25/3594	0.534465	1	0.99981	PB.3351/PB.4865/PB.843	3
GO:0043407	negative regulation of MAP kinase activity	3/398	25/3594	0.534465	1	0.99981	PB.247/PB.3008/PB.5129	3
GO:0045913	positive regulation of carbohydrate metabolic process	3/398	25/3594	0.534465	1	0.99981	PB.2481/PB.5745/PB.5911	3
GO:0070050	neuron cellular homeostasis	3/398	25/3594	0.534465	1	0.99981	PB.1396/PB.2692/PB.5782	3
GO:0090502	RNA phosphodiester bond hydrolysis	endonucleolytic	3/398	25/3594	0.534465	1	0.99981	PB.1198/PB.4141/PB.454	3
GO:0106030	neuron projection fasciculation	3/398	25/3594	0.534465	1	0.99981	PB.2242/PB.517/PB.5980	3
GO:0110148	biomineralization	3/398	25/3594	0.534465	1	0.99981	PB.4276/PB.5180/PB.5709	3
GO:1903076	regulation of protein localization to plasma membrane	3/398	25/3594	0.534465	1	0.99981	PB.3038/PB.4287/PB.4327	3
GO:0044433	NA	38/398	344/3594	0.535279	1	0.99981	PB.1657/PB.1940/PB.1980/PB.2042/PB.2109/PB.2658/PB.2781/PB.2783/PB.3007/PB.3200/PB.3278/PB.3313/PB.3363/PB.3385/PB.3684/PB.4017/PB.4251/PB.4327/PB.4391/PB.4425/PB.4494/PB.4495/PB.4765/PB.4865/PB.4869/PB.4919/PB.5513/PB.5516/PB.5565/PB.566/PB.5674/PB.6134/PB.6242/PB.800/PB.821/PB.902/PB.364/PB.500	38
GO:0007517	muscle organ development	16/398	144/3594	0.535331	1	0.99981	PB.101/PB.1140/PB.1546/PB.1547/PB.1604/PB.2131/PB.2242/PB.2919/PB.3799/PB.3835/PB.4276/PB.4386/PB.5047/PB.524/PB.5970/PB.267	16
GO:0060548	negative regulation of cell death	34/398	308/3594	0.537894	1	0.99981	PB.1985/PB.2110/PB.2392/PB.2481/PB.2526/PB.2658/PB.2692/PB.2871/PB.290/PB.2932/PB.3008/PB.3187/PB.3385/PB.3683/PB.3708/PB.3806/PB.406/PB.4276/PB.4423/PB.4665/PB.5084/PB.5256/PB.5359/PB.5690/PB.5745/PB.5970/PB.652/PB.668/PB.721/PB.843/PB.267/PB.360/PB.500/PB.54	34
GO:0007596	blood coagulation	7/398	62/3594	0.538932	1	0.99981	PB.2448/PB.3038/PB.4017/PB.4276/PB.4919/PB.5513/PB.6134	7
GO:0008344	adult locomotory behavior	7/398	62/3594	0.538932	1	0.99981	PB.3187/PB.3230/PB.3573/PB.5084/PB.5256/PB.5762/PB.902	7
GO:0016614	oxidoreductase activity	acting on CH-OH group of donors	7/398	62/3594	0.538932	1	0.99981	PB.1044/PB.1136/PB.2346/PB.2500/PB.3549/PB.5911/PB.6034	7
GO:0030055	cell-substrate junction	7/398	62/3594	0.538932	1	0.99981	PB.3018/PB.4386/PB.5366/PB.5369/PB.5372/PB.5762/PB.6208	7
GO:0071241	cellular response to inorganic substance	7/398	62/3594	0.538932	1	0.99981	PB.1985/PB.2110/PB.2392/PB.2692/PB.3385/PB.5970/PB.317	7
GO:0090257	regulation of muscle system process	7/398	62/3594	0.538932	1	0.99981	PB.101/PB.2692/PB.3230/PB.5180/PB.5638/PB.599/PB.6041	7
GO:0097306	cellular response to alcohol	7/398	62/3594	0.538932	1	0.99981	PB.2131/PB.3320/PB.4976/PB.5911/PB.5970/PB.6009/PB.317	7
GO:1904062	regulation of cation transmembrane transport	7/398	62/3594	0.538932	1	0.99981	PB.1521/PB.2352/PB.2481/PB.3038/PB.5180/PB.5638/PB.599	7
GO:2000377	regulation of reactive oxygen species metabolic process	7/398	62/3594	0.538932	1	0.99981	PB.2481/PB.2692/PB.4494/PB.4495/PB.5359/PB.5690/PB.267	7
GO:0006979	response to oxidative stress	21/398	190/3594	0.540212	1	0.99981	PB.1742/PB.1985/PB.2481/PB.2658/PB.2692/PB.3037/PB.3529/PB.3563/PB.3683/PB.4276/PB.4423/PB.4869/PB.4944/PB.5180/PB.5970/PB.6009/PB.267/PB.317/PB.360/PB.54/PB.638	21
GO:0032553	ribonucleotide binding	20/398	181/3594	0.541406	1	0.99981	PB.1004/PB.101/PB.1014/PB.1026/PB.1546/PB.1547/PB.1657/PB.1971/PB.2110/PB.2500/PB.2783/PB.3017/PB.3612/PB.4494/PB.4495/PB.4865/PB.5690/PB.5911/PB.58/PB.820	20
GO:0030030	cell projection organization	53/398	481/3594	0.541759	1	0.99981	PB.1026/PB.1302/PB.1305/PB.1334/PB.1361/PB.1396/PB.1521/PB.1985/PB.2110/PB.2131/PB.2242/PB.2352/PB.2470/PB.2692/PB.2783/PB.3214/PB.3351/PB.3373/PB.3549/PB.3573/PB.3675/PB.406/PB.4287/PB.4327/PB.4494/PB.4495/PB.4691/PB.4766/PB.4865/PB.5084/PB.517/PB.5546/PB.5565/PB.5690/PB.5762/PB.5877/PB.5970/PB.5980/PB.6010/PB.65/PB.668/PB.68/PB.69/PB.70/PB.880/PB.882/PB.925/PB.165/PB.172/PB.267/PB.500/PB.58/PB.…	53
GO:0022890	inorganic cation transmembrane transporter activity	12/398	108/3594	0.541909	1	0.99981	PB.1507/PB.1521/PB.1566/PB.1971/PB.4423/PB.4869/PB.5081/PB.5180/PB.5612/PB.5638/PB.858/PB.962	12
GO:0048511	rhythmic process	12/398	108/3594	0.541909	1	0.99981	PB.1140/PB.1985/PB.3187/PB.4017/PB.4391/PB.4499/PB.4976/PB.5256/PB.5395/PB.5513/PB.925/PB.179	12
GO:0008135	translation factor activity	RNA binding	6/398	53/3594	0.542483	1	0.99981	PB.1014/PB.2176/PB.4494/PB.4495/PB.4766/PB.5072	6
GO:0042462	eye photoreceptor cell development	6/398	53/3594	0.542483	1	0.99981	PB.2352/PB.3187/PB.3320/PB.4327/PB.5256/PB.97	6
GO:0045444	fat cell differentiation	6/398	53/3594	0.542483	1	0.99981	PB.1911/PB.3320/PB.4765/PB.176/PB.556/PB.638	6
GO:0048580	regulation of post-embryonic development	6/398	53/3594	0.542483	1	0.99981	PB.2481/PB.2692/PB.4116/PB.4251/PB.46/PB.517	6
GO:0071897	DNA biosynthetic process	6/398	53/3594	0.542483	1	0.99981	PB.2481/PB.4494/PB.4865/PB.5970/PB.652/PB.52	6
GO:0002433	immune response-regulating cell surface receptor signaling pathway involved in phagocytosis	2/398	16/3594	0.542868	1	0.99981	PB.3018/PB.5980	2
GO:0006084	acetyl-CoA metabolic process	2/398	16/3594	0.542868	1	0.99981	PB.1657/PB.2871	2
GO:0006513	protein monoubiquitination	2/398	16/3594	0.542868	1	0.99981	PB.5359/PB.668	2
GO:0006940	regulation of smooth muscle contraction	2/398	16/3594	0.542868	1	0.99981	PB.101/PB.2692	2
GO:0008333	endosome to lysosome transport	2/398	16/3594	0.542868	1	0.99981	PB.4865/PB.599	2
GO:0009226	nucleotide-sugar biosynthetic process	2/398	16/3594	0.542868	1	0.99981	PB.2346/PB.5395	2
GO:0010288	response to lead ion	2/398	16/3594	0.542868	1	0.99981	PB.2658/PB.3662	2
GO:0010591	regulation of lamellipodium assembly	2/398	16/3594	0.542868	1	0.99981	PB.3351/PB.5980	2
GO:0010907	positive regulation of glucose metabolic process	2/398	16/3594	0.542868	1	0.99981	PB.2481/PB.5911	2
GO:0010939	regulation of necrotic cell death	2/398	16/3594	0.542868	1	0.99981	PB.4548/PB.5359	2
GO:0016063	rhodopsin biosynthetic process	2/398	16/3594	0.542868	1	0.99981	PB.5399/PB.618	2
GO:0016769	transferase activity	transferring nitrogenous groups	2/398	16/3594	0.542868	1	0.99981	PB.5395/PB.5745	2
GO:0016776	phosphotransferase activity	phosphate group as acceptor	2/398	16/3594	0.542868	1	0.99981	PB.5047/PB.5911	2
GO:0030374	nuclear receptor transcription coactivator activity	2/398	16/3594	0.542868	1	0.99981	PB.2131/PB.6009	2
GO:0030727	germarium-derived female germ-line cyst formation	2/398	16/3594	0.542868	1	0.99981	PB.3008/PB.5475	2
GO:0032040	small-subunit processome	2/398	16/3594	0.542868	1	0.99981	PB.5612/PB.687	2
GO:0034103	regulation of tissue remodeling	2/398	16/3594	0.542868	1	0.99981	PB.5516/PB.902	2
GO:0035019	somatic stem cell population maintenance	2/398	16/3594	0.542868	1	0.99981	PB.3180/PB.5970	2
GO:0042149	cellular response to glucose starvation	2/398	16/3594	0.542868	1	0.99981	PB.2110/PB.5911	2
GO:0042633	hair cycle	2/398	16/3594	0.542868	1	0.99981	PB.1361/PB.5970	2
GO:0043198	dendritic shaft	2/398	16/3594	0.542868	1	0.99981	PB.5180/PB.5970	2
GO:0043268	positive regulation of potassium ion transport	2/398	16/3594	0.542868	1	0.99981	PB.3038/PB.5638	2
GO:0045682	regulation of epidermis development	2/398	16/3594	0.542868	1	0.99981	PB.3320/PB.5970	2
GO:0046717	acid secretion	2/398	16/3594	0.542868	1	0.99981	PB.1521/PB.4976	2
GO:0048641	regulation of skeletal muscle tissue development	2/398	16/3594	0.542868	1	0.99981	PB.1140/PB.5970	2
GO:0048645	animal organ formation	2/398	16/3594	0.542868	1	0.99981	PB.406/PB.5970	2
GO:0050906	detection of stimulus involved in sensory perception	2/398	16/3594	0.542868	1	0.99981	PB.1521/PB.524	2
GO:0051341	regulation of oxidoreductase activity	2/398	16/3594	0.542868	1	0.99981	PB.2481/PB.54	2
GO:0060590	ATPase regulator activity	2/398	16/3594	0.542868	1	0.99981	PB.5638/PB.373	2
GO:0061028	establishment of endothelial barrier	2/398	16/3594	0.542868	1	0.99981	PB.4327/PB.5970	2
GO:0061650	ubiquitin-like protein conjugating enzyme activity	2/398	16/3594	0.542868	1	0.99981	PB.3544/PB.668	2
GO:0071480	cellular response to gamma radiation	2/398	16/3594	0.542868	1	0.99981	PB.2110/PB.267	2
GO:1900424	regulation of defense response to bacterium	2/398	16/3594	0.542868	1	0.99981	PB.1334/PB.5359	2
GO:1901659	glycosyl compound biosynthetic process	2/398	16/3594	0.542868	1	0.99981	PB.5993/PB.977	2
GO:1902229	regulation of intrinsic apoptotic signaling pathway in response to DNA damage	2/398	16/3594	0.542868	1	0.99981	PB.4765/PB.668	2
GO:1902936	phosphatidylinositol bisphosphate binding	2/398	16/3594	0.542868	1	0.99981	PB.4287/PB.4327	2
GO:0019098	reproductive behavior	11/398	99/3594	0.54406	1	0.99981	PB.101/PB.1546/PB.1547/PB.1971/PB.3351/PB.3544/PB.4327/PB.458/PB.5911/PB.5980/PB.400	11
GO:0022900	electron transport chain	11/398	99/3594	0.54406	1	0.99981	PB.1963/PB.2346/PB.2500/PB.2526/PB.2576/PB.3549/PB.557/PB.5782/PB.858/PB.317/PB.7	11
GO:0042391	regulation of membrane potential	11/398	99/3594	0.54406	1	0.99981	PB.1521/PB.1985/PB.2692/PB.3038/PB.4327/PB.4548/PB.4665/PB.4865/PB.5180/PB.5638/PB.599	11
GO:0048599	oocyte development	11/398	99/3594	0.54406	1	0.99981	PB.1334/PB.2781/PB.3351/PB.4327/PB.4499/PB.4691/PB.4821/PB.4865/PB.5565/PB.5970/PB.6242	11
GO:0050878	regulation of body fluid levels	11/398	99/3594	0.54406	1	0.99981	PB.1521/PB.2448/PB.3038/PB.3320/PB.3662/PB.4017/PB.4276/PB.4919/PB.5513/PB.6134/PB.64	11
GO:0031668	cellular response to extracellular stimulus	10/398	90/3594	0.54651	1	0.99981	PB.1985/PB.2110/PB.2692/PB.3385/PB.3650/PB.4276/PB.5103/PB.5911/PB.721/PB.317	10
GO:1903706	regulation of hemopoiesis	10/398	90/3594	0.54651	1	0.99981	PB.1985/PB.2692/PB.3320/PB.3363/PB.4665/PB.4976/PB.517/PB.5516/PB.5970/PB.966	10
GO:0010950	positive regulation of endopeptidase activity	5/398	44/3594	0.547016	1	0.99981	PB.3363/PB.4479/PB.4865/PB.5103/PB.317	5
GO:0015399	primary active transmembrane transporter activity	5/398	44/3594	0.547016	1	0.99981	PB.1971/PB.4143/PB.5612/PB.5638/PB.462	5
GO:0015405	NA	5/398	44/3594	0.547016	1	0.99981	PB.1971/PB.4143/PB.5612/PB.5638/PB.462	5
GO:0030027	lamellipodium	5/398	44/3594	0.547016	1	0.99981	PB.3038/PB.4327/PB.5970/PB.5980/PB.500	5
GO:0042051	compound eye photoreceptor development	5/398	44/3594	0.547016	1	0.99981	PB.2352/PB.3187/PB.4327/PB.5256/PB.97	5
GO:0051293	establishment of spindle localization	5/398	44/3594	0.547016	1	0.99981	PB.2352/PB.4691/PB.5565/PB.5970/PB.500	5
GO:0060485	mesenchyme development	5/398	44/3594	0.547016	1	0.99981	PB.1140/PB.2131/PB.3008/PB.4276/PB.5970	5
GO:0000122	negative regulation of transcription by RNA polymerase II	20/398	182/3594	0.552015	1	0.99981	PB.1140/PB.161/PB.1985/PB.2118/PB.2131/PB.290/PB.3187/PB.3313/PB.3320/PB.4251/PB.4327/PB.4766/PB.4919/PB.5256/PB.5807/PB.5970/PB.6010/PB.6254/PB.721/PB.97	20
GO:0006986	response to unfolded protein	8/398	72/3594	0.552661	1	0.99981	PB.2110/PB.3385/PB.4665/PB.4865/PB.4869/PB.5395/PB.721/PB.267	8
GO:0071466	cellular response to xenobiotic stimulus	8/398	72/3594	0.552661	1	0.99981	PB.1414/PB.3549/PB.458/PB.5180/PB.5911/PB.652/PB.400/PB.401	8
GO:0007179	transforming growth factor beta receptor signaling pathway	4/398	35/3594	0.553107	1	0.99981	PB.1985/PB.2110/PB.406/PB.4276	4
GO:0008194	UDP-glycosyltransferase activity	4/398	35/3594	0.553107	1	0.99981	PB.1062/PB.3862/PB.46/PB.902	4
GO:0043271	negative regulation of ion transport	4/398	35/3594	0.553107	1	0.99981	PB.4869/PB.4976/PB.599/PB.721	4
GO:0044438	NA	4/398	35/3594	0.553107	1	0.99981	PB.2658/PB.2754/PB.4423/PB.54	4
GO:0044439	NA	4/398	35/3594	0.553107	1	0.99981	PB.2658/PB.2754/PB.4423/PB.54	4
GO:0051668	localization within membrane	4/398	35/3594	0.553107	1	0.99981	PB.1361/PB.2783/PB.5546/PB.5638	4
GO:0051881	regulation of mitochondrial membrane potential	4/398	35/3594	0.553107	1	0.99981	PB.2692/PB.4548/PB.4665/PB.4865	4
GO:0071219	cellular response to molecule of bacterial origin	4/398	35/3594	0.553107	1	0.99981	PB.1985/PB.3008/PB.3320/PB.3980	4
GO:2001056	positive regulation of cysteine-type endopeptidase activity	4/398	35/3594	0.553107	1	0.99981	PB.4479/PB.4865/PB.5103/PB.317	4
GO:0044255	cellular lipid metabolic process	33/398	301/3594	0.555428	1	0.99981	PB.1062/PB.1136/PB.1414/PB.1604/PB.1657/PB.2180/PB.2448/PB.247/PB.2481/PB.2658/PB.2871/PB.3048/PB.3573/PB.3612/PB.4034/PB.4035/PB.4116/PB.4164/PB.4251/PB.4268/PB.4423/PB.458/PB.5129/PB.5911/PB.5931/PB.652/PB.902/PB.925/PB.172/PB.176/PB.179/PB.400/PB.401	33
GO:0006954	inflammatory response	12/398	109/3594	0.555457	1	0.99981	PB.1985/PB.2131/PB.3008/PB.3363/PB.3650/PB.4017/PB.4976/PB.5359/PB.5513/PB.733/PB.902/PB.172	12
GO:0009994	oocyte differentiation	12/398	109/3594	0.555457	1	0.99981	PB.1334/PB.2781/PB.3351/PB.4327/PB.4499/PB.4691/PB.4821/PB.4865/PB.5546/PB.5565/PB.5970/PB.6242	12
GO:0016757	transferase activity	transferring glycosyl groups	7/398	63/3594	0.556645	1	0.99981	PB.1062/PB.1604/PB.2857/PB.3862/PB.46/PB.5690/PB.902	7
GO:0050727	regulation of inflammatory response	7/398	63/3594	0.556645	1	0.99981	PB.3008/PB.3363/PB.4017/PB.4976/PB.5359/PB.5513/PB.172	7
GO:0035639	purine ribonucleoside triphosphate binding	17/398	155/3594	0.556984	1	0.99981	PB.101/PB.1014/PB.1026/PB.1546/PB.1547/PB.1657/PB.1971/PB.2110/PB.2783/PB.3017/PB.4494/PB.4495/PB.4865/PB.5690/PB.5911/PB.58/PB.820	17
GO:0050821	protein stabilization	11/398	100/3594	0.55817	1	0.99981	PB.1276/PB.1546/PB.1547/PB.3214/PB.3683/PB.5638/PB.5745/PB.652/PB.668/PB.267/PB.52	11
GO:0015318	inorganic molecular entity transmembrane transporter activity	16/398	146/3594	0.558926	1	0.99981	PB.1507/PB.1521/PB.1566/PB.1971/PB.2042/PB.2576/PB.4391/PB.4423/PB.4869/PB.5081/PB.5180/PB.5612/PB.5638/PB.6240/PB.858/PB.962	16
GO:0051091	positive regulation of DNA-binding transcription factor activity	6/398	54/3594	0.561553	1	0.99981	PB.1026/PB.1985/PB.2658/PB.3683/PB.4386/PB.5970	6
GO:0097223	NA	6/398	54/3594	0.561553	1	0.99981	PB.2109/PB.3529/PB.4976/PB.5745/PB.843/PB.820	6
GO:0000922	spindle pole	3/398	26/3594	0.561964	1	0.99981	PB.2352/PB.4691/PB.5565	3
GO:0002039	p53 binding	3/398	26/3594	0.561964	1	0.99981	PB.290/PB.652/PB.668	3
GO:0002758	innate immune response-activating signal transduction	3/398	26/3594	0.561964	1	0.99981	PB.1026/PB.3385/PB.3650	3
GO:0002792	negative regulation of peptide secretion	3/398	26/3594	0.561964	1	0.99981	PB.406/PB.4327/PB.721	3
GO:0002819	regulation of adaptive immune response	3/398	26/3594	0.561964	1	0.99981	PB.3038/PB.3320/PB.3363	3
GO:0009409	response to cold	3/398	26/3594	0.561964	1	0.99981	PB.2481/PB.4499/PB.556	3
GO:0034644	cellular response to UV	3/398	26/3594	0.561964	1	0.99981	PB.2692/PB.6009/PB.838	3
GO:0035577	azurophil granule membrane	3/398	26/3594	0.561964	1	0.99981	PB.5674/PB.902/PB.364	3
GO:0042048	olfactory behavior	3/398	26/3594	0.561964	1	0.99981	PB.4391/PB.5762/PB.843	3
GO:0042441	eye pigment metabolic process	3/398	26/3594	0.561964	1	0.99981	PB.4944/PB.5399/PB.618	3
GO:0043324	pigment metabolic process involved in developmental pigmentation	3/398	26/3594	0.561964	1	0.99981	PB.4944/PB.5399/PB.618	3
GO:0043474	pigment metabolic process involved in pigmentation	3/398	26/3594	0.561964	1	0.99981	PB.4944/PB.5399/PB.618	3
GO:0050731	positive regulation of peptidyl-tyrosine phosphorylation	3/398	26/3594	0.561964	1	0.99981	PB.1276/PB.3708/PB.4976	3
GO:0050881	musculoskeletal movement	3/398	26/3594	0.561964	1	0.99981	PB.101/PB.5180/PB.96	3
GO:0051193	NA	3/398	26/3594	0.561964	1	0.99981	PB.2109/PB.2500/PB.5745	3
GO:0097194	execution phase of apoptosis	3/398	26/3594	0.561964	1	0.99981	PB.3038/PB.4479/PB.317	3
GO:1903426	regulation of reactive oxygen species biosynthetic process	3/398	26/3594	0.561964	1	0.99981	PB.2481/PB.4494/PB.4495	3
GO:0000902	cell morphogenesis	43/398	393/3594	0.562368	1	0.99981	PB.1026/PB.1302/PB.1305/PB.1334/PB.1361/PB.1521/PB.1822/PB.2131/PB.2352/PB.2470/PB.2692/PB.2783/PB.3187/PB.3351/PB.3373/PB.3573/PB.3675/PB.406/PB.4287/PB.4327/PB.4691/PB.4766/PB.4865/PB.517/PB.5256/PB.5546/PB.5565/PB.5762/PB.5877/PB.5970/PB.5980/PB.6010/PB.65/PB.68/PB.69/PB.70/PB.880/PB.882/PB.925/PB.165/PB.172/PB.500/PB.64	43
GO:0010720	positive regulation of cell development	20/398	183/3594	0.562549	1	0.99981	PB.1521/PB.161/PB.2110/PB.2242/PB.2783/PB.3214/PB.3230/PB.3351/PB.4494/PB.4495/PB.4976/PB.5084/PB.5516/PB.5565/PB.5619/PB.5970/PB.599/PB.97/PB.267/PB.500	20
GO:1990837	sequence-specific double-stranded DNA binding	14/398	128/3594	0.563384	1	0.99981	PB.1156/PB.161/PB.1985/PB.2118/PB.2131/PB.2840/PB.290/PB.3180/PB.3320/PB.6010/PB.6254/PB.97/PB.54/PB.556	14
GO:0007610	behavior	41/398	375/3594	0.564037	1	0.99981	PB.101/PB.1546/PB.1547/PB.1971/PB.1985/PB.2692/PB.3038/PB.3187/PB.3230/PB.3351/PB.3544/PB.3573/PB.3683/PB.3761/PB.3801/PB.3957/PB.4000/PB.4327/PB.4391/PB.4499/PB.458/PB.4865/PB.4944/PB.4976/PB.5084/PB.517/PB.5180/PB.5203/PB.5256/PB.5546/PB.5690/PB.5762/PB.5833/PB.5911/PB.5970/PB.5980/PB.6010/PB.6208/PB.843/PB.902/PB.400	41
GO:0044282	small molecule catabolic process	19/398	174/3594	0.564326	1	0.99981	PB.1004/PB.1414/PB.2109/PB.2113/PB.2754/PB.2871/PB.3612/PB.4116/PB.4423/PB.458/PB.4944/PB.5745/PB.5773/PB.5782/PB.5911/PB.864/PB.400/PB.401/PB.820	19
GO:0031669	cellular response to nutrient levels	9/398	82/3594	0.564834	1	0.99981	PB.1985/PB.2110/PB.2692/PB.3385/PB.4276/PB.5103/PB.5911/PB.721/PB.317	9
GO:0002682	regulation of immune system process	32/398	293/3594	0.564862	1	0.99981	PB.1026/PB.1140/PB.1276/PB.1334/PB.1985/PB.2658/PB.2692/PB.2919/PB.3018/PB.3038/PB.3320/PB.3363/PB.3385/PB.3650/PB.3675/PB.3980/PB.4017/PB.4276/PB.4327/PB.4665/PB.4976/PB.517/PB.5359/PB.5513/PB.5516/PB.5970/PB.5980/PB.721/PB.843/PB.966/PB.97/PB.54	32
GO:0048608	reproductive structure development	18/398	165/3594	0.566242	1	0.99981	PB.1971/PB.2131/PB.2692/PB.3320/PB.3683/PB.4017/PB.406/PB.4766/PB.4976/PB.517/PB.5180/PB.5359/PB.5513/PB.5745/PB.5970/PB.813/PB.97/PB.179	18
GO:0030217	T cell differentiation	5/398	45/3594	0.56782	1	0.99981	PB.2692/PB.3320/PB.3363/PB.5970/PB.966	5
GO:0051653	spindle localization	5/398	45/3594	0.56782	1	0.99981	PB.2352/PB.4691/PB.5565/PB.5970/PB.500	5
GO:0007498	mesoderm development	8/398	73/3594	0.569028	1	0.99981	PB.2919/PB.3190/PB.3230/PB.406/PB.5619/PB.6010/PB.939/PB.940	8
GO:0007613	memory	8/398	73/3594	0.569028	1	0.99981	PB.4944/PB.517/PB.5180/PB.5546/PB.5762/PB.5833/PB.5970/PB.902	8
GO:0031347	regulation of defense response	16/398	147/3594	0.570569	1	0.99981	PB.1026/PB.1140/PB.1276/PB.1334/PB.3008/PB.3363/PB.3385/PB.3650/PB.3980/PB.4017/PB.4976/PB.5359/PB.5513/PB.843/PB.172/PB.54	16
GO:0032870	cellular response to hormone stimulus	27/398	248/3594	0.571135	1	0.99981	PB.1140/PB.1156/PB.1546/PB.1547/PB.1920/PB.1985/PB.2131/PB.2526/PB.290/PB.3180/PB.3320/PB.3662/PB.3683/PB.4251/PB.4276/PB.4327/PB.4976/PB.5084/PB.5395/PB.5516/PB.5565/PB.5911/PB.5970/PB.6009/PB.652/PB.668/PB.317	27
GO:0017076	purine nucleotide binding	20/398	184/3594	0.573001	1	0.99981	PB.1004/PB.101/PB.1014/PB.1026/PB.1546/PB.1547/PB.1657/PB.1971/PB.2110/PB.2500/PB.2783/PB.3017/PB.3612/PB.4494/PB.4495/PB.4865/PB.5690/PB.5911/PB.58/PB.820	20
GO:0050877	nervous system process	32/398	294/3594	0.57327	1	0.99981	PB.101/PB.1396/PB.1521/PB.1985/PB.2352/PB.2448/PB.2692/PB.3038/PB.3187/PB.3268/PB.3573/PB.4276/PB.4391/PB.4944/PB.4976/PB.517/PB.5180/PB.524/PB.5256/PB.5546/PB.563/PB.5638/PB.5690/PB.5762/PB.5773/PB.5833/PB.5970/PB.5980/PB.652/PB.843/PB.902/PB.838	32
GO:0042461	photoreceptor cell development	7/398	64/3594	0.574055	1	0.99981	PB.2352/PB.3187/PB.3320/PB.4327/PB.5047/PB.5256/PB.97	7
GO:0051147	regulation of muscle cell differentiation	7/398	64/3594	0.574055	1	0.99981	PB.290/PB.3008/PB.3230/PB.3351/PB.4386/PB.5619/PB.5970	7
GO:0097164	ammonium ion metabolic process	7/398	64/3594	0.574055	1	0.99981	PB.1396/PB.247/PB.4251/PB.5129/PB.5476/PB.68/PB.64	7
GO:0015672	monovalent inorganic cation transport	14/398	129/3594	0.575745	1	0.99981	PB.1507/PB.1566/PB.1920/PB.1971/PB.3038/PB.4869/PB.5081/PB.5180/PB.5516/PB.5612/PB.5638/PB.599/PB.6041/PB.858	14
GO:0004386	helicase activity	4/398	36/3594	0.576241	1	0.99981	PB.1140/PB.1760/PB.4494/PB.843	4
GO:0007160	cell-matrix adhesion	4/398	36/3594	0.576241	1	0.99981	PB.4276/PB.5970/PB.6208/PB.882	4
GO:0009119	ribonucleoside metabolic process	4/398	36/3594	0.576241	1	0.99981	PB.1920/PB.5047/PB.5993/PB.977	4
GO:0032182	ubiquitin-like protein binding	4/398	36/3594	0.576241	1	0.99981	PB.2781/PB.5359/PB.668/PB.267	4
GO:0050679	positive regulation of epithelial cell proliferation	4/398	36/3594	0.576241	1	0.99981	PB.1985/PB.5970/PB.902/PB.977	4
GO:0050730	regulation of peptidyl-tyrosine phosphorylation	4/398	36/3594	0.576241	1	0.99981	PB.1276/PB.3708/PB.4976/PB.977	4
GO:0000018	regulation of DNA recombination	2/398	17/3594	0.576692	1	0.99981	PB.5928/PB.668	2
GO:0000303	response to superoxide	2/398	17/3594	0.576692	1	0.99981	PB.2481/PB.2692	2
GO:0000305	response to oxygen radical	2/398	17/3594	0.576692	1	0.99981	PB.2481/PB.2692	2
GO:0001938	positive regulation of endothelial cell proliferation	2/398	17/3594	0.576692	1	0.99981	PB.1985/PB.977	2
GO:0005705	polytene chromosome interband	2/398	17/3594	0.576692	1	0.99981	PB.1026/PB.4499	2
GO:0006801	superoxide metabolic process	2/398	17/3594	0.576692	1	0.99981	PB.2481/PB.2692	2
GO:0006893	Golgi to plasma membrane transport	2/398	17/3594	0.576692	1	0.99981	PB.4287/PB.500	2
GO:0007200	phospholipase C-activating G protein-coupled receptor signaling pathway	2/398	17/3594	0.576692	1	0.99981	PB.3187/PB.5256	2
GO:0007294	germarium-derived oocyte fate determination	2/398	17/3594	0.576692	1	0.99981	PB.5546/PB.5565	2
GO:0007310	oocyte dorsal/ventral axis specification	2/398	17/3594	0.576692	1	0.99981	PB.1334/PB.5565	2
GO:0007595	lactation	2/398	17/3594	0.576692	1	0.99981	PB.3320/PB.3662	2
GO:0009649	entrainment of circadian clock	2/398	17/3594	0.576692	1	0.99981	PB.3187/PB.5256	2
GO:0010923	negative regulation of phosphatase activity	2/398	17/3594	0.576692	1	0.99981	PB.1361/PB.2481	2
GO:0015085	calcium ion transmembrane transporter activity	2/398	17/3594	0.576692	1	0.99981	PB.1521/PB.5180	2
GO:0016620	oxidoreductase activity	acting on the aldehyde or oxo group of donors	NAD or NADP as acceptor	2/398	17/3594	0.576692	1	0.99981	PB.2526/PB.5745	2
GO:0030193	regulation of blood coagulation	2/398	17/3594	0.576692	1	0.99981	PB.3038/PB.4919	2
GO:0030706	germarium-derived oocyte differentiation	2/398	17/3594	0.576692	1	0.99981	PB.5546/PB.5565	2
GO:0031369	translation initiation factor binding	2/398	17/3594	0.576692	1	0.99981	PB.2925/PB.4479	2
GO:0032210	regulation of telomere maintenance via telomerase	2/398	17/3594	0.576692	1	0.99981	PB.5970/PB.52	2
GO:0032881	regulation of polysaccharide metabolic process	2/398	17/3594	0.576692	1	0.99981	PB.3761/PB.5395	2
GO:0042304	regulation of fatty acid biosynthetic process	2/398	17/3594	0.576692	1	0.99981	PB.2481/PB.4116	2
GO:0042470	melanosome	2/398	17/3594	0.576692	1	0.99981	PB.2783/PB.3385	2
GO:0042475	odontogenesis of dentin-containing tooth	2/398	17/3594	0.576692	1	0.99981	PB.5709/PB.5970	2
GO:0042771	intrinsic apoptotic signaling pathway in response to DNA damage by p53 class mediator	2/398	17/3594	0.576692	1	0.99981	PB.4765/PB.668	2
GO:0043388	positive regulation of DNA binding	2/398	17/3594	0.576692	1	0.99981	PB.2840/PB.5970	2
GO:0045229	external encapsulating structure organization	2/398	17/3594	0.576692	1	0.99981	PB.1985/PB.4494	2
GO:0045540	regulation of cholesterol biosynthetic process	2/398	17/3594	0.576692	1	0.99981	PB.2692/PB.4485	2
GO:0045670	regulation of osteoclast differentiation	2/398	17/3594	0.576692	1	0.99981	PB.5516/PB.5970	2
GO:0045932	negative regulation of muscle contraction	2/398	17/3594	0.576692	1	0.99981	PB.2692/PB.599	2
GO:0046154	rhodopsin metabolic process	2/398	17/3594	0.576692	1	0.99981	PB.5399/PB.618	2
GO:0050435	amyloid-beta metabolic process	2/398	17/3594	0.576692	1	0.99981	PB.4976/PB.599	2
GO:0050818	regulation of coagulation	2/398	17/3594	0.576692	1	0.99981	PB.3038/PB.4919	2
GO:0051123	RNA polymerase II preinitiation complex assembly	2/398	17/3594	0.576692	1	0.99981	PB.2840/PB.4425	2
GO:0060420	regulation of heart growth	2/398	17/3594	0.576692	1	0.99981	PB.1546/PB.1547	2
GO:0060563	neuroepithelial cell differentiation	2/398	17/3594	0.576692	1	0.99981	PB.2692/PB.5709	2
GO:0071985	multivesicular body sorting pathway	2/398	17/3594	0.576692	1	0.99981	PB.2781/PB.4865	2
GO:0090162	establishment of epithelial cell polarity	2/398	17/3594	0.576692	1	0.99981	PB.4327/PB.5565	2
GO:0090224	regulation of spindle organization	2/398	17/3594	0.576692	1	0.99981	PB.4327/PB.5565	2
GO:0106118	regulation of sterol biosynthetic process	2/398	17/3594	0.576692	1	0.99981	PB.2692/PB.4485	2
GO:1900046	regulation of hemostasis	2/398	17/3594	0.576692	1	0.99981	PB.3038/PB.4919	2
GO:1902369	negative regulation of RNA catabolic process	2/398	17/3594	0.576692	1	0.99981	PB.290/PB.5084	2
GO:1902743	regulation of lamellipodium organization	2/398	17/3594	0.576692	1	0.99981	PB.3351/PB.5980	2
GO:0043066	negative regulation of apoptotic process	28/398	258/3594	0.578654	1	0.99981	PB.1985/PB.2110/PB.2481/PB.2526/PB.2658/PB.2692/PB.2871/PB.290/PB.2932/PB.3008/PB.3385/PB.3683/PB.3708/PB.3806/PB.4276/PB.4423/PB.4665/PB.5084/PB.5359/PB.5690/PB.5745/PB.5970/PB.668/PB.721/PB.843/PB.267/PB.360/PB.54	28
GO:0043009	chordate embryonic development	17/398	157/3594	0.579542	1	0.99981	PB.1546/PB.1547/PB.161/PB.2131/PB.290/PB.3320/PB.3363/PB.3549/PB.4276/PB.4766/PB.4865/PB.5047/PB.5180/PB.524/PB.5970/PB.668/PB.713	17
GO:0001754	eye photoreceptor cell differentiation	9/398	83/3594	0.580101	1	0.99981	PB.1985/PB.2352/PB.3187/PB.3320/PB.406/PB.4327/PB.4499/PB.5256/PB.97	9
GO:0098813	nuclear chromosome segregation	9/398	83/3594	0.580101	1	0.99981	PB.2118/PB.2919/PB.3683/PB.4327/PB.4494/PB.4691/PB.5565/PB.5970/PB.668	9
GO:0006805	xenobiotic metabolic process	6/398	55/3594	0.580241	1	0.99981	PB.1414/PB.3549/PB.458/PB.652/PB.400/PB.401	6
GO:0048477	oogenesis	33/398	304/3594	0.580321	1	0.99981	PB.1026/PB.1334/PB.1546/PB.1547/PB.1666/PB.1985/PB.2131/PB.2260/PB.2461/PB.2781/PB.290/PB.3008/PB.3351/PB.3683/PB.4327/PB.4494/PB.4499/PB.46/PB.4691/PB.4821/PB.4865/PB.5083/PB.517/PB.5475/PB.5546/PB.5565/PB.5911/PB.5970/PB.5980/PB.6010/PB.6242/PB.843/PB.97	33
GO:0034220	ion transmembrane transport	26/398	240/3594	0.581775	1	0.99981	PB.1507/PB.1521/PB.1566/PB.1920/PB.1971/PB.2042/PB.2165/PB.2352/PB.2481/PB.2576/PB.2714/PB.3038/PB.3683/PB.4391/PB.4765/PB.4869/PB.5081/PB.5180/PB.5516/PB.5612/PB.5638/PB.599/PB.6102/PB.6240/PB.858/PB.962	26
GO:0007186	G protein-coupled receptor signaling pathway	12/398	111/3594	0.582097	1	0.99981	PB.1920/PB.2352/PB.2448/PB.3187/PB.3268/PB.4327/PB.4391/PB.5203/PB.5256/PB.563/PB.5980/PB.500	12
GO:1901654	response to ketone	12/398	111/3594	0.582097	1	0.99981	PB.2013/PB.2118/PB.2131/PB.2526/PB.3320/PB.4017/PB.4327/PB.4976/PB.5513/PB.5911/PB.6009/PB.317	12
GO:0000819	sister chromatid segregation	8/398	74/3594	0.585125	1	0.99981	PB.2118/PB.2919/PB.3683/PB.4327/PB.4494/PB.4691/PB.5565/PB.5970	8
GO:0007350	blastoderm segmentation	8/398	74/3594	0.585125	1	0.99981	PB.2781/PB.3351/PB.4327/PB.4499/PB.4691/PB.4821/PB.4865/PB.5970	8
GO:0008509	anion transmembrane transporter activity	8/398	74/3594	0.585125	1	0.99981	PB.1507/PB.1566/PB.2042/PB.2576/PB.4391/PB.4423/PB.5081/PB.6240	8
GO:0045732	positive regulation of protein catabolic process	8/398	74/3594	0.585125	1	0.99981	PB.2481/PB.3200/PB.3278/PB.3684/PB.4327/PB.4425/PB.4865/PB.668	8
GO:1904813	ficolin-1-rich granule lumen	8/398	74/3594	0.585125	1	0.99981	PB.1657/PB.2109/PB.2658/PB.4425/PB.4494/PB.4495/PB.4865/PB.500	8
GO:0033365	protein localization to organelle	34/398	314/3594	0.587168	1	0.99981	PB.1080/PB.1140/PB.1195/PB.1499/PB.151/PB.1710/PB.1963/PB.2013/PB.2110/PB.2118/PB.2165/PB.2658/PB.2781/PB.2783/PB.290/PB.2932/PB.3180/PB.3683/PB.4143/PB.4170/PB.4276/PB.4327/PB.4386/PB.4499/PB.4865/PB.5359/PB.5565/PB.5690/PB.209/PB.373/PB.462/PB.52/PB.713/PB.838	34
GO:0048638	regulation of developmental growth	18/398	167/3594	0.588035	1	0.99981	PB.1156/PB.1521/PB.1546/PB.1547/PB.2131/PB.2532/PB.2692/PB.3263/PB.3674/PB.3683/PB.406/PB.4287/PB.4327/PB.4766/PB.4869/PB.5083/PB.5084/PB.179	18
GO:0000502	proteasome complex	5/398	46/3594	0.588126	1	0.99981	PB.2100/PB.4425/PB.4865/PB.267/PB.638	5
GO:0000723	telomere maintenance	5/398	46/3594	0.588126	1	0.99981	PB.1026/PB.4494/PB.5970/PB.652/PB.52	5
GO:0032200	telomere organization	5/398	46/3594	0.588126	1	0.99981	PB.1026/PB.4494/PB.5970/PB.652/PB.52	5
GO:0048678	response to axon injury	5/398	46/3594	0.588126	1	0.99981	PB.1985/PB.2131/PB.2692/PB.406/PB.5690	5
GO:0000049	tRNA binding	3/398	27/3594	0.588457	1	0.99981	PB.1710/PB.4494/PB.4495	3
GO:0000422	autophagy of mitochondrion	3/398	27/3594	0.588457	1	0.99981	PB.1276/PB.4665/PB.668	3
GO:0003724	RNA helicase activity	3/398	27/3594	0.588457	1	0.99981	PB.1140/PB.1760/PB.843	3
GO:0004004	NA	3/398	27/3594	0.588457	1	0.99981	PB.1140/PB.1760/PB.843	3
GO:0005261	cation channel activity	3/398	27/3594	0.588457	1	0.99981	PB.1521/PB.1971/PB.4869	3
GO:0008186	RNA-dependent ATPase activity	3/398	27/3594	0.588457	1	0.99981	PB.1140/PB.1760/PB.843	3
GO:0009069	serine family amino acid metabolic process	3/398	27/3594	0.588457	1	0.99981	PB.1920/PB.3549/PB.5911	3
GO:0043433	negative regulation of DNA-binding transcription factor activity	3/398	27/3594	0.588457	1	0.99981	PB.2658/PB.3683/PB.5103	3
GO:0043535	regulation of blood vessel endothelial cell migration	3/398	27/3594	0.588457	1	0.99981	PB.1971/PB.3708/PB.267	3
GO:0044070	regulation of anion transport	3/398	27/3594	0.588457	1	0.99981	PB.1920/PB.4869/PB.317	3
GO:0045451	pole plasm oskar mRNA localization	3/398	27/3594	0.588457	1	0.99981	PB.3351/PB.4821/PB.4865	3
GO:0050729	positive regulation of inflammatory response	3/398	27/3594	0.588457	1	0.99981	PB.3008/PB.4976/PB.172	3
GO:0050879	multicellular organismal movement	3/398	27/3594	0.588457	1	0.99981	PB.101/PB.5180/PB.96	3
GO:0060293	germ plasm	3/398	27/3594	0.588457	1	0.99981	PB.3351/PB.4865/PB.843	3
GO:0061726	mitochondrion disassembly	3/398	27/3594	0.588457	1	0.99981	PB.1276/PB.4665/PB.668	3
GO:0071384	cellular response to corticosteroid stimulus	3/398	27/3594	0.588457	1	0.99981	PB.4976/PB.5911/PB.317	3
GO:0099106	ion channel regulator activity	3/398	27/3594	0.588457	1	0.99981	PB.101/PB.3038/PB.6041	3
GO:1903035	negative regulation of response to wounding	3/398	27/3594	0.588457	1	0.99981	PB.3038/PB.406/PB.4919	3
GO:1905037	autophagosome organization	3/398	27/3594	0.588457	1	0.99981	PB.2783/PB.6009/PB.838	3
[truncated: 2,426 more rows]
