# Supplementary material for: Full-Length Transcriptome Reconstruction Reveals the Genetic Mechanisms of Eyestalk Displacement and Its Potential Implications on the Interspecific Hybrid Crab (Scylla serrata ♀ × S. paramamosain ♂)
Source: Biology (Basel). 2022 Jul 7;11(7):1026. doi: 10.3390/biology11071026 (PMC9312322; doi:10.3390/biology11071026)
Supplement: Supplementary file 1 [file biology-11-01026-s001.zip › TableS1.xlsx]

## Sheet: TableS1
Table S1 Primer information for RT-PCR and qRT-PCR
Gene ID	Pvalue	AS types	PCR	Sequeces (5`-3`)
PB.3871	0.374	SE	RT-PCR	F:AGCAATCACAGCATCAACAATCTCG
				R:GGCGTGGAAGGAACACAACAAGT
PB.5095	0.083	SE	RT-PCR	F:TCTGGTGGTGGCTATTTCTGCG
				R:GCTAGTAGTGGTTTTGGGCATT
PB.293	0.493	RI	RT-PCR	F:TTGGAACGAAGCACCTCACG
				R:CTTGGCACCAGGCAATAACT
PB.3297	0.353	-	qRT-PCR	F:ACTTCAACAGCACCACCATA
				R:GTTACTTCTTCTTGGGCTTC
PB.3654	0.075	-	qRT-PCR	F:GTTCTCCGACCGTCACTTCA
				R:AGGATTGGCTGCCCTTGTAC
PB.2760	0.00013	-	qRT-PCR	F:GAGGGTCCGTGTTGCCGTAG
				R:GGGAGACATAGGCGTGGTGG
PB.480	0.0018	-	qRT-PCR	F:CTGGGCAGTCAAGGACGATT
				R:AGGAGCCCTGGGTGTTGTAG
